# Supplementary material for: On the Viability of Carbonyl Hydroboration Catalysed by Aluminium Hydrides
Source: Angew Chem Int Ed Engl. 2025 Sep 20;64(46):e202517007. doi: 10.1002/anie.202517007 (PMC12603974; doi:10.1002/anie.202517007)
Supplement: Supplementary file 2 — Supporting Information [file ANIE-64-e202517007-s001.zip]

Archive with 6 entries (6 files):
- (Nacnac)DippAl(BH4)2_cif.cif
- (Nacnac)DippGa(H)(OCH2Ph)_cif.cif
- (Nacnac)DippGa(OTf)H_cif.cif
- 4-Cl_cif.cif
- 4-Et_cif.cif
- 4-OTf_cif.cif
