# Supplementary material for: On the Viability of Carbonyl Hydroboration Catalysed by Aluminium Hydrides
Source: Angew Chem Int Ed Engl. 2025 Sep 20;64(46):e202517007. doi: 10.1002/anie.202517007 (PMC12603974; doi:10.1002/anie.202517007)
Supplement: Supplementary file 2 — Supporting Information [file ANIE-64-e202517007-s001.zip › (Nacnac)DippAl(BH4)2_cif.cif]

data_070bbjs24_auto
_audit_creation_date               2024-02-28
_audit_creation_method
;
Olex2 1.5
(compiled 2023.08.24 svn.re1ec1418 for OlexSys, GUI svn.r6817)
;
_shelx_SHELXL_version_number       '2018/3'
_audit_contact_author_address      ?
_audit_contact_author_email        ?
_audit_contact_author_name         ''
_audit_contact_author_phone        ?
_publ_contact_author_id_orcid      ?
_publ_section_references
;
Dolomanov, O.V., Bourhis, L.J., Gildea, R.J, Howard, J.A.K. & Puschmann, H.
 (2009), J. Appl. Cryst. 42, 339-341.

Sheldrick, G.M. (2015). Acta Cryst. A71, 3-8.

Sheldrick, G.M. (2015). Acta Cryst. C71, 3-8.
;
_chemical_name_common              ?
_chemical_name_systematic          ?
_chemical_formula_moiety           'C29 H49 Al B2 N2'
_chemical_formula_sum              'C29 H49 Al B2 N2'
_chemical_formula_weight           474.30
_chemical_melting_point            ?
_chemical_oxdiff_formula           'C50 H10 Al1'
loop_
  _atom_type_symbol
  _atom_type_description
  _atom_type_scat_dispersion_real
  _atom_type_scat_dispersion_imag
  _atom_type_scat_source
 'C' 'C' 0.0181 0.0091 'International Tables Vol C Tables 4.2.6.8 and 6.1.1.4'
 'H' 'H' 0.0000 0.0000 'International Tables Vol C Tables 4.2.6.8 and 6.1.1.4'
 'Al' 'Al' 0.2130 0.2455 'International Tables Vol C Tables 4.2.6.8 and 6.1.1.4'
 'B' 'B' 0.0090 0.0039 'International Tables Vol C Tables 4.2.6.8 and 6.1.1.4'
 'N' 'N' 0.0311 0.0180 'International Tables Vol C Tables 4.2.6.8 and 6.1.1.4'

_shelx_space_group_comment
;
The symmetry employed for this shelxl refinement is uniquely defined
by the following loop, which should always be used as a source of
symmetry information in preference to the above space-group names.
They are only intended as comments.
;
_space_group_crystal_system        'monoclinic'
_space_group_IT_number             14
_space_group_name_H-M_alt          'P 1 21/c 1'
_space_group_name_Hall             '-P 2ybc'
loop_
  _space_group_symop_operation_xyz
 'x, y, z'
 '-x, y+1/2, -z+1/2'
 '-x, -y, -z'
 'x, -y-1/2, z-1/2'

_cell_length_a                     18.0017(2)
_cell_length_b                     9.94570(10)
_cell_length_c                     17.59090(10)
_cell_angle_alpha                  90
_cell_angle_beta                   109.7370(10)
_cell_angle_gamma                  90
_cell_volume                       2964.44(5)
_cell_formula_units_Z              4
_cell_measurement_reflns_used      30945
_cell_measurement_temperature      100.00(10)
_cell_measurement_theta_max        75.6960
_cell_measurement_theta_min        3.0210
_shelx_estimated_absorpt_T_max     0.979
_shelx_estimated_absorpt_T_min     0.913
_exptl_absorpt_coefficient_mu      0.714
_exptl_absorpt_correction_T_max    1.00000
_exptl_absorpt_correction_T_min    0.64194
_exptl_absorpt_correction_type     multi-scan
_exptl_absorpt_process_details
;
CrysAlisPro 1.171.43.95a (Rigaku Oxford Diffraction, 2023)
Empirical absorption correction using spherical harmonics,
implemented in SCALE3 ABSPACK scaling algorithm.
;
_exptl_absorpt_special_details     ?
_exptl_crystal_colour              colourless
_exptl_crystal_colour_primary      colourless
_exptl_crystal_density_diffrn      1.063
_exptl_crystal_density_meas        ?
_exptl_crystal_density_method      ?
_exptl_crystal_description         block
_exptl_crystal_F_000               1040
_exptl_crystal_size_max            0.13
_exptl_crystal_size_mid            0.1
_exptl_crystal_size_min            0.03
_exptl_transmission_factor_max     ?
_exptl_transmission_factor_min     ?
_diffrn_reflns_av_R_equivalents    0.0245
_diffrn_reflns_av_unetI/netI       0.0141
_diffrn_reflns_Laue_measured_fraction_full  1.000
_diffrn_reflns_Laue_measured_fraction_max  0.989
_diffrn_reflns_limit_h_max         22
_diffrn_reflns_limit_h_min         -22
_diffrn_reflns_limit_k_max         12
_diffrn_reflns_limit_k_min         -12
_diffrn_reflns_limit_l_max         21
_diffrn_reflns_limit_l_min         -19
_diffrn_reflns_number              45704
_diffrn_reflns_point_group_measured_fraction_full  1.000
_diffrn_reflns_point_group_measured_fraction_max  0.989
_diffrn_reflns_theta_full          67.684
_diffrn_reflns_theta_max           75.970
_diffrn_reflns_theta_min           2.608
_diffrn_ambient_environment        N~2~
_diffrn_ambient_temperature        100.00(10)
_diffrn_detector                   'Hybrid Pixel Array Detector'
_diffrn_detector_area_resol_mean   10.0000
_diffrn_detector_type              'HyPix-Arc 150'
_diffrn_measured_fraction_theta_full  1.000
_diffrn_measured_fraction_theta_max  0.989
_diffrn_measurement_details
;
List of Runs (angles in degrees, time in seconds):

  # Type    Start    End  Width  t~exp~   \w     \q     \k     \f   Frames
--------------------------------------------------------------------------
  1  \w      3.00  29.00   0.50    0.11    --   -6.75  82.00-168.00   52
  2  \w     18.00  47.00   0.50    0.11    --   56.98 -82.00  70.00   58
  3  \w     29.00  70.00   0.50    0.11    --   69.64 -82.00  70.00   82
  4  \w     56.00  90.00   0.50    0.11    --   84.06 -82.00  70.00   68
  5  \w      4.00  31.00   0.50    0.11    --   56.98 -30.00   0.00   54
  6  \w      5.00  36.00   0.50    0.11    --   56.98 -30.00 -90.00   62
  7  \w      8.00  37.00   0.50    0.11    --   56.98 -30.00  60.00   58
  8  \w      9.00  46.00   0.50    0.11    --   56.98 -45.00 -30.00   74
  9  \w     16.00  70.00   0.50    0.11    --   56.98 -94.00 -90.00  108
 10  \w     22.00  52.00   0.50    0.11    --   69.64 -45.00   0.00   60
 11  \w     83.00 109.00   0.50    0.11    --   69.64  45.00   0.00   52
 12  \w     19.00  52.00   0.50    0.11    --   69.64 -45.00  90.00   66
 13  \w     20.00  48.00   0.50    0.11    --   69.64 -45.00-180.00   56
 14  \w     23.00  52.00   0.50    0.11    --   69.64 -45.00 120.00   58
 15  \w     54.00  79.00   0.50    0.11    --   69.64 -94.00 150.00   50
 16  \w     44.00  69.00   0.50    0.11    --   84.06 -61.00 120.00   50
 17  \w     95.00 120.00   0.50    0.11    --   84.06  45.00  30.00   50
 18  \w     45.00  70.00   0.50    0.11    --   84.06 -61.00 150.00   50
 19  \w     37.00  63.00   0.50    0.11    --   84.06 -61.00  90.00   52
 20  \w     54.00  80.00   0.50    0.11    --   84.06-111.00-120.00   52
 21  \w     37.00  66.00   0.50    0.11    --   84.06 -61.00-150.00   58
 22  \w     56.00  82.00   0.50    0.11    --   84.06 -77.00  90.00   52
 23  \w     43.00  71.00   0.50    0.11    --   84.06 -61.00   0.00   56
 24  \w     93.00 119.00   0.50    0.11    --   84.06  45.00 120.00   52
 25  \w     69.00  95.00   0.50    0.11    --   84.06 -94.00 150.00   52
 26  \w     42.00 100.00   0.50    0.11    --   84.06-111.00  90.00  116
 27  \w     44.00  73.00   0.50    0.11    --   84.06 -77.00 120.00   58
 28  \w     37.00  62.00   0.50    0.11    --   84.06 -61.00 -90.00   50
 29  \w     43.00  68.00   0.50    0.11    --   84.06 -77.00 -60.00   50
 30  \w     90.00 118.00   0.50    0.11    --   84.06  45.00 -60.00   56
 31  \w     95.00 132.00   0.50    0.11    --   86.75  21.00  26.98   74
 32  \w     47.00  86.00   0.50    0.11    --   86.75  21.00  26.98   78
 33  \w     65.00 109.00   0.50    0.11    --   86.75  25.00 174.75   88
 34  \w     52.00  78.00   0.50    0.11    --   86.75 -77.00 162.46   52
 35  \w     58.00 103.00   0.50    0.11    --   86.75  23.00-129.22   90
 36  \w     85.00 110.00   0.50    0.11    --   86.75  11.00  17.39   50
 37  \w     49.00  74.00   0.50    0.11    --   86.75  11.00  17.39   50
 38  \w     44.00  69.00   0.50    0.11    --   86.75 -90.00 175.36   50
 39  \w     58.00 107.00   0.50    0.11    --   86.75  23.00 139.68   98
 40  \w     89.00 135.00   0.50    0.11    --   86.75   8.00-115.34   92
 41  \w     74.00 100.00   0.50    0.11    --   86.75  14.00 143.75   52
 42  \w     47.00 101.00   0.50    0.11    --   86.75   3.00  36.99  108
 43  \w    110.00 136.00   0.50    0.11    --   86.75   8.00 115.94   52
 44  \w     79.00 106.00   0.50    0.11    --   86.75   8.00 115.94   54
 45  \w     98.00 131.00   0.50    0.11    --   86.75   6.00-153.91   66
 46  \w     66.00  92.00   0.50    0.11    --   86.75   6.00-153.91   52
 47  \w     99.00 135.00   0.50    0.11    --   86.75  22.00 -77.52   72
 48  \w     57.00  83.00   0.50    0.11    --   86.75  22.00 -77.52   52
 49  \w     95.00 120.00   0.50    0.11    --   86.75  23.00 145.54   50
 50  \w     70.00  95.00   0.50    0.11    --   86.75  17.00  11.00   50
 51  \w     38.00  63.00   0.50    0.11    --   86.75 -55.00 110.67   50
 52  \w     68.00 109.00   0.50    0.11    --   69.64-139.00  11.00   82
 53  \w      7.00  36.00   0.50    0.11    --   56.98 -30.00  30.00   58
 54  \w      4.00  31.00   0.50    0.11    --   56.98 -30.00-120.00   54
 55  \w      7.00  36.00   0.50    0.11    --   56.98 -30.00 150.00   58
 56  \w     53.00 103.00   0.50    0.11    --   69.64-125.00-150.00  100
 57  \w     86.00 112.00   0.50    0.11    --   69.64  30.00-180.00   52
 58  \w     56.00  81.00   0.50    0.11    --   69.64 -94.00 120.00   50
 59  \w     19.00  44.00   0.50    0.11    --   69.64 -45.00 -60.00   50
 60  \w     82.00 118.00   0.50    0.11    --   69.64  30.00 -90.00   72
 61  \w     42.00  84.00   0.50    0.11    --   69.64 -94.00  30.00   84
 62  \w     19.00  51.00   0.50    0.11    --   69.64 -45.00-180.00   64
;
_diffrn_measurement_device         'four-circle diffractometer'
_diffrn_measurement_device_type    'XtaLAB Synergy R, DW system, HyPix-Arc 150'
_diffrn_measurement_method         '\w scans'
_diffrn_orient_matrix_type        
 'CrysAlisPro convention (1999,Acta A55,543-557)'
_diffrn_orient_matrix_UB_11        0.0673725000
_diffrn_orient_matrix_UB_12        -0.0884425000
_diffrn_orient_matrix_UB_13        -0.0075907000
_diffrn_orient_matrix_UB_21        0.0609633000
_diffrn_orient_matrix_UB_22        0.1012320000
_diffrn_orient_matrix_UB_23        0.0518218000
_diffrn_orient_matrix_UB_31        0.0027005000
_diffrn_orient_matrix_UB_32        -0.0769146000
_diffrn_orient_matrix_UB_33        0.0769368000
_diffrn_radiation_monochromator    mirror
_diffrn_radiation_probe            x-ray
_diffrn_radiation_type             'Cu K\a'
_diffrn_radiation_wavelength       1.54184
_diffrn_source                     'Rotating-anode X-ray tube'
_diffrn_source_type                'Rigaku (Cu) X-ray Source'
_reflns_Friedel_coverage           0.000
_reflns_Friedel_fraction_full      .
_reflns_Friedel_fraction_max       .
_reflns_number_gt                  5667
_reflns_number_total               6131
_reflns_special_details
;
 Reflections were merged by SHELXL according to the crystal
 class for the calculation of statistics and refinement.
 
 _reflns_Friedel_fraction is defined as the number of unique
 Friedel pairs measured divided by the number that would be
 possible theoretically, ignoring centric projections and
 systematic absences.
;
_reflns_threshold_expression       'I > 2\s(I)'
_computing_cell_refinement         'CrysAlisPro 1.171.43.95a (Rigaku OD, 2023)'
_computing_data_collection         'CrysAlisPro 1.171.43.95a (Rigaku OD, 2023)'
_computing_data_reduction          'CrysAlisPro 1.171.43.95a (Rigaku OD, 2023)'
_computing_molecular_graphics      'Olex2 1.5 (Dolomanov et al., 2009)'
_computing_publication_material    'Olex2 1.5 (Dolomanov et al., 2009)'
_computing_structure_refinement    'SHELXL 2018/3 (Sheldrick, 2015)'
_computing_structure_solution      'SHELXT 2018/2 (Sheldrick, 2018)'
_refine_diff_density_max           0.269
_refine_diff_density_min           -0.268
_refine_diff_density_rms           0.037
_refine_ls_extinction_coef         .
_refine_ls_extinction_method       none
_refine_ls_goodness_of_fit_ref     1.048
_refine_ls_hydrogen_treatment      mixed
_refine_ls_matrix_type             full
_refine_ls_number_parameters       349
_refine_ls_number_reflns           6131
_refine_ls_number_restraints       0
_refine_ls_R_factor_all            0.0364
_refine_ls_R_factor_gt             0.0340
_refine_ls_restrained_S_all        1.048
_refine_ls_shift/su_max            0.001
_refine_ls_shift/su_mean           0.000
_refine_ls_structure_factor_coef   Fsqd
_refine_ls_weighting_details      
 'w=1/[\s^2^(Fo^2^)+(0.0431P)^2^+1.0697P] where P=(Fo^2^+2Fc^2^)/3'
_refine_ls_weighting_scheme        calc
_refine_ls_wR_factor_gt            0.0886
_refine_ls_wR_factor_ref           0.0903
_refine_special_details            ?
_olex2_refinement_description
;
1. Fixed Uiso
 At 1.2 times of:
  All C(H) groups
 At 1.5 times of:
  All C(H,H,H) groups
2.a Ternary CH refined with riding coordinates:
 C12(H12), C15(H15), C27(H27), C24(H24)
2.b Aromatic/amide H refined with riding coordinates:
 C8(H8), C2(H2), C10(H10), C20(H20), C9(H9), C21(H21), C22(H22)
2.c Idealised Me refined as rotating group:
 C4(H4A,H4B,H4C), C13(H13A,H13B,H13C), C5(H5A,H5B,H5C), C16(H16A,H16B,H16C),
 C14(H14A,H14B,H14C), C28(H28A,H28B,H28C), C17(H17A,H17B,H17C), C29(H29A,H29B,
 H29C), C25(H25A,H25B,H25C), C26(H26A,H26B,H26C)
;
_atom_sites_solution_hydrogens     mixed
_atom_sites_solution_primary       dual
_atom_sites_solution_secondary     ?
loop_
  _atom_site_label
  _atom_site_type_symbol
  _atom_site_fract_x
  _atom_site_fract_y
  _atom_site_fract_z
  _atom_site_U_iso_or_equiv
  _atom_site_adp_type
  _atom_site_occupancy
  _atom_site_site_symmetry_order
  _atom_site_calc_flag
  _atom_site_refinement_flags_posn
  _atom_site_refinement_flags_adp
  _atom_site_refinement_flags_occupancy
  _atom_site_disorder_assembly
  _atom_site_disorder_group
 Al1 Al 0.72981(2) 0.51934(3) 0.30690(2) 0.01511(8) Uani 1 1 d . . . . .
 N1 N 0.80190(5) 0.39040(8) 0.29263(5) 0.01506(17) Uani 1 1 d . . . . .
 N2 N 0.65880(5) 0.52092(9) 0.19973(5) 0.01703(18) Uani 1 1 d . . . . .
 C18 C 0.61066(6) 0.63661(11) 0.16224(6) 0.0192(2) Uani 1 1 d . . . . .
 C6 C 0.88422(6) 0.38753(10) 0.34548(6) 0.0160(2) Uani 1 1 d . . . . .
 C3 C 0.64765(6) 0.40673(11) 0.15609(6) 0.0192(2) Uani 1 1 d . . . . .
 C1 C 0.77644(6) 0.29723(10) 0.23486(6) 0.0172(2) Uani 1 1 d . . . . .
 C7 C 0.93827(6) 0.47488(10) 0.32843(6) 0.0176(2) Uani 1 1 d . . . . .
 C8 C 1.01721(6) 0.46984(11) 0.37841(6) 0.0207(2) Uani 1 1 d . . . . .
 H8 H 1.054488 0.527164 0.367270 0.025 Uiso 1 1 calc R U . . .
 C2 C 0.70043(6) 0.29925(11) 0.17667(6) 0.0202(2) Uani 1 1 d . . . . .
 H2 H 0.682957 0.217820 0.147963 0.024 Uiso 1 1 calc R U . . .
 C11 C 0.90867(6) 0.29922(10) 0.41187(6) 0.0185(2) Uani 1 1 d . . . . .
 C19 C 0.63923(6) 0.72270(12) 0.11498(6) 0.0230(2) Uani 1 1 d . . . . .
 C23 C 0.53766(6) 0.65973(11) 0.17225(7) 0.0215(2) Uani 1 1 d . . . . .
 C12 C 0.91463(6) 0.57175(11) 0.25723(6) 0.0193(2) Uani 1 1 d . . . . .
 H12 H 0.855665 0.575340 0.235403 0.023 Uiso 1 1 calc R U . . .
 C10 C 0.98848(6) 0.29957(11) 0.46000(6) 0.0218(2) Uani 1 1 d . . . . .
 H10 H 1.006014 0.240591 0.505042 0.026 Uiso 1 1 calc R U . . .
 C4 C 0.82953(6) 0.18439(12) 0.22794(7) 0.0249(2) Uani 1 1 d . . . . .
 H4A H 0.884769 0.211044 0.253770 0.037 Uiso 1 1 calc R U . . .
 H4B H 0.819710 0.164581 0.170795 0.037 Uiso 1 1 calc R U . . .
 H4C H 0.818674 0.104094 0.254734 0.037 Uiso 1 1 calc R U . . .
 C15 C 0.85357(6) 0.20269(11) 0.43402(6) 0.0228(2) Uani 1 1 d . . . . .
 H15 H 0.799352 0.212758 0.393571 0.027 Uiso 1 1 calc R U . . .
 C20 C 0.59176(7) 0.82938(12) 0.07497(7) 0.0267(2) Uani 1 1 d . . . . .
 H20 H 0.609789 0.887440 0.041981 0.032 Uiso 1 1 calc R U . . .
 C9 C 1.04241(6) 0.38342(11) 0.44372(6) 0.0225(2) Uani 1 1 d . . . . .
 H9 H 1.096336 0.381747 0.477100 0.027 Uiso 1 1 calc R U . . .
 C13 C 0.94470(7) 0.71435(11) 0.28250(7) 0.0259(2) Uani 1 1 d . . . . .
 H13A H 0.924858 0.745861 0.324847 0.039 Uiso 1 1 calc R U . . .
 H13B H 0.925972 0.774388 0.235705 0.039 Uiso 1 1 calc R U . . .
 H13C H 1.002531 0.714158 0.303135 0.039 Uiso 1 1 calc R U . . .
 C27 C 0.50509(6) 0.57456(12) 0.22571(7) 0.0257(2) Uani 1 1 d . . . . .
 H27 H 0.541351 0.496398 0.245925 0.031 Uiso 1 1 calc R U . . .
 C21 C 0.51881(7) 0.85180(12) 0.08266(7) 0.0271(2) Uani 1 1 d . . . . .
 H21 H 0.486688 0.924014 0.054471 0.033 Uiso 1 1 calc R U . . .
 C22 C 0.49280(7) 0.76885(12) 0.13145(7) 0.0258(2) Uani 1 1 d . . . . .
 H22 H 0.443195 0.786403 0.137430 0.031 Uiso 1 1 calc R U . . .
 C5 C 0.57644(7) 0.39246(12) 0.08079(7) 0.0272(2) Uani 1 1 d . . . . .
 H5A H 0.528497 0.391826 0.095379 0.041 Uiso 1 1 calc R U . . .
 H5B H 0.580091 0.308069 0.053509 0.041 Uiso 1 1 calc R U . . .
 H5C H 0.574432 0.468204 0.044516 0.041 Uiso 1 1 calc R U . . .
 C16 C 0.85034(7) 0.23602(13) 0.51813(7) 0.0283(3) Uani 1 1 d . . . . .
 H16A H 0.902346 0.220671 0.558881 0.043 Uiso 1 1 calc R U . . .
 H16B H 0.811274 0.178202 0.529511 0.043 Uiso 1 1 calc R U . . .
 H16C H 0.835336 0.330439 0.519643 0.043 Uiso 1 1 calc R U . . .
 C24 C 0.71942(7) 0.70143(14) 0.10564(8) 0.0322(3) Uani 1 1 d . . . . .
 H24 H 0.751411 0.643920 0.151695 0.039 Uiso 1 1 calc R U . . .
 C14 C 0.94316(8) 0.52277(13) 0.18936(7) 0.0310(3) Uani 1 1 d . . . . .
 H14A H 1.000802 0.514796 0.209737 0.047 Uiso 1 1 calc R U . . .
 H14B H 0.927226 0.587310 0.144650 0.047 Uiso 1 1 calc R U . . .
 H14C H 0.919716 0.434837 0.170208 0.047 Uiso 1 1 calc R U . . .
 C28 C 0.50338(8) 0.65654(13) 0.29883(8) 0.0325(3) Uani 1 1 d . . . . .
 H28A H 0.556880 0.687122 0.329543 0.049 Uiso 1 1 calc R U . . .
 H28B H 0.483397 0.600310 0.333428 0.049 Uiso 1 1 calc R U . . .
 H28C H 0.468777 0.734633 0.280308 0.049 Uiso 1 1 calc R U . . .
 C17 C 0.87975(8) 0.05553(12) 0.43352(8) 0.0344(3) Uani 1 1 d . . . . .
 H17A H 0.887179 0.035832 0.381971 0.052 Uiso 1 1 calc R U . . .
 H17B H 0.839182 -0.004183 0.440398 0.052 Uiso 1 1 calc R U . . .
 H17C H 0.929561 0.041215 0.477862 0.052 Uiso 1 1 calc R U . . .
 B2 B 0.69054(7) 0.43909(14) 0.40500(7) 0.0230(3) Uani 1 1 d . . . . .
 C29 C 0.42228(7) 0.51955(14) 0.17993(10) 0.0393(3) Uani 1 1 d . . . . .
 H29A H 0.385024 0.594500 0.162592 0.059 Uiso 1 1 calc R U . . .
 H29B H 0.405580 0.459975 0.215516 0.059 Uiso 1 1 calc R U . . .
 H29C H 0.423411 0.469082 0.132488 0.059 Uiso 1 1 calc R U . . .
 C25 C 0.76453(8) 0.83263(17) 0.10967(9) 0.0431(3) Uani 1 1 d . . . . .
 H25A H 0.737271 0.887767 0.062273 0.065 Uiso 1 1 calc R U . . .
 H25B H 0.818110 0.812702 0.110507 0.065 Uiso 1 1 calc R U . . .
 H25C H 0.767165 0.881689 0.158833 0.065 Uiso 1 1 calc R U . . .
 C26 C 0.71219(11) 0.62661(17) 0.02778(11) 0.0519(4) Uani 1 1 d . . . . .
 H26A H 0.687954 0.538494 0.028168 0.078 Uiso 1 1 calc R U . . .
 H26B H 0.764760 0.614466 0.023758 0.078 Uiso 1 1 calc R U . . .
 H26C H 0.679211 0.678787 -0.018601 0.078 Uiso 1 1 calc R U . . .
 B1 B 0.76200(8) 0.73101(13) 0.34023(8) 0.0254(3) Uani 1 1 d . . . . .
 H2A H 0.7538(8) 0.4829(14) 0.4133(8) 0.030(4) Uiso 1 1 d . . . . .
 H1A H 0.6982(8) 0.6816(14) 0.3266(8) 0.026(3) Uiso 1 1 d . . . . .
 H1B H 0.8008(8) 0.6423(14) 0.3298(8) 0.032(4) Uiso 1 1 d . . . . .
 H1C H 0.7582(9) 0.8086(16) 0.2927(9) 0.044(4) Uiso 1 1 d . . . . .
 H1D H 0.7852(8) 0.7586(15) 0.4031(9) 0.035(4) Uiso 1 1 d . . . . .
 H2B H 0.6968(9) 0.3369(16) 0.4311(9) 0.042(4) Uiso 1 1 d . . . . .
 H2C H 0.6605(9) 0.4262(16) 0.3362(9) 0.038(4) Uiso 1 1 d . . . . .
 H2D H 0.6590(10) 0.5091(17) 0.4271(10) 0.046(4) Uiso 1 1 d . . . . .

loop_
  _atom_site_aniso_label
  _atom_site_aniso_U_11
  _atom_site_aniso_U_22
  _atom_site_aniso_U_33
  _atom_site_aniso_U_23
  _atom_site_aniso_U_13
  _atom_site_aniso_U_12
 Al1 0.01418(15) 0.01640(15) 0.01399(15) -0.00261(11) 0.00377(11) -0.00031(11)
 N1 0.0143(4) 0.0157(4) 0.0142(4) -0.0004(3) 0.0034(3) -0.0006(3)
 N2 0.0165(4) 0.0174(4) 0.0160(4) -0.0007(3) 0.0038(3) 0.0023(3)
 C18 0.0194(5) 0.0190(5) 0.0156(5) -0.0010(4) 0.0012(4) 0.0029(4)
 C6 0.0140(4) 0.0168(5) 0.0163(5) -0.0028(4) 0.0037(4) 0.0006(4)
 C3 0.0177(5) 0.0223(5) 0.0159(5) -0.0020(4) 0.0033(4) -0.0007(4)
 C1 0.0194(5) 0.0154(5) 0.0169(5) -0.0005(4) 0.0064(4) -0.0003(4)
 C7 0.0176(5) 0.0176(5) 0.0176(5) -0.0023(4) 0.0059(4) -0.0004(4)
 C8 0.0159(5) 0.0232(5) 0.0232(5) -0.0027(4) 0.0069(4) -0.0023(4)
 C2 0.0210(5) 0.0181(5) 0.0186(5) -0.0052(4) 0.0029(4) -0.0014(4)
 C11 0.0186(5) 0.0173(5) 0.0181(5) -0.0010(4) 0.0043(4) -0.0005(4)
 C19 0.0233(5) 0.0269(6) 0.0167(5) 0.0017(4) 0.0042(4) 0.0033(4)
 C23 0.0193(5) 0.0199(5) 0.0229(5) -0.0017(4) 0.0038(4) 0.0014(4)
 C12 0.0177(5) 0.0200(5) 0.0199(5) 0.0009(4) 0.0059(4) -0.0019(4)
 C10 0.0209(5) 0.0223(5) 0.0186(5) 0.0015(4) 0.0019(4) 0.0024(4)
 C4 0.0232(5) 0.0233(5) 0.0252(5) -0.0065(4) 0.0042(4) 0.0045(4)
 C15 0.0231(5) 0.0221(5) 0.0204(5) 0.0047(4) 0.0035(4) -0.0034(4)
 C20 0.0309(6) 0.0261(6) 0.0207(5) 0.0055(4) 0.0056(4) 0.0034(5)
 C9 0.0153(5) 0.0269(6) 0.0222(5) -0.0030(4) 0.0022(4) 0.0009(4)
 C13 0.0265(6) 0.0207(5) 0.0290(6) 0.0015(4) 0.0074(5) -0.0042(4)
 C27 0.0189(5) 0.0228(5) 0.0359(6) 0.0038(5) 0.0099(5) 0.0033(4)
 C21 0.0304(6) 0.0230(5) 0.0229(5) 0.0025(4) 0.0023(4) 0.0086(5)
 C22 0.0222(5) 0.0256(6) 0.0272(6) -0.0008(5) 0.0051(4) 0.0071(4)
 C5 0.0244(5) 0.0285(6) 0.0212(5) -0.0059(4) -0.0022(4) 0.0027(5)
 C16 0.0278(6) 0.0348(6) 0.0199(5) 0.0068(5) 0.0048(4) -0.0054(5)
 C24 0.0282(6) 0.0422(7) 0.0291(6) 0.0183(5) 0.0133(5) 0.0100(5)
 C14 0.0428(7) 0.0300(6) 0.0231(6) 0.0018(5) 0.0148(5) 0.0032(5)
 C28 0.0342(6) 0.0307(6) 0.0388(7) 0.0059(5) 0.0206(5) 0.0059(5)
 C17 0.0408(7) 0.0226(6) 0.0370(7) 0.0048(5) 0.0095(6) -0.0045(5)
 B2 0.0179(5) 0.0351(7) 0.0168(6) -0.0011(5) 0.0072(4) -0.0030(5)
 C29 0.0219(6) 0.0349(7) 0.0582(9) 0.0040(6) 0.0098(6) -0.0008(5)
 C25 0.0303(7) 0.0607(9) 0.0373(7) 0.0107(7) 0.0100(6) -0.0056(6)
 C26 0.0668(10) 0.0454(8) 0.0651(10) 0.0013(8) 0.0504(9) 0.0023(8)
 B1 0.0297(6) 0.0187(6) 0.0279(6) -0.0071(5) 0.0099(5) -0.0026(5)

_geom_special_details
;
 All esds (except the esd in the dihedral angle between two l.s. planes)
 are estimated using the full covariance matrix.  The cell esds are taken
 into account individually in the estimation of esds in distances, angles
 and torsion angles; correlations between esds in cell parameters are only
 used when they are defined by crystal symmetry.  An approximate (isotropic)
 treatment of cell esds is used for estimating esds involving l.s. planes.
;
loop_
  _geom_bond_atom_site_label_1
  _geom_bond_atom_site_label_2
  _geom_bond_distance
  _geom_bond_site_symmetry_2
  _geom_bond_publ_flag
 Al1 N1 1.9004(9) . ?
 Al1 N2 1.8869(9) . ?
 Al1 H2A 1.810(14) . ?
 Al1 H1A 1.783(13) . ?
 Al1 H1B 1.716(14) . ?
 Al1 H2C 1.765(15) . ?
 N1 C6 1.4598(12) . ?
 N1 C1 1.3368(13) . ?
 N2 C18 1.4573(13) . ?
 N2 C3 1.3473(13) . ?
 C18 C19 1.4062(15) . ?
 C18 C23 1.4025(15) . ?
 C6 C7 1.4101(14) . ?
 C6 C11 1.4078(14) . ?
 C3 C2 1.3945(15) . ?
 C3 C5 1.5070(14) . ?
 C1 C2 1.4051(14) . ?
 C1 C4 1.5054(14) . ?
 C7 C8 1.3968(14) . ?
 C7 C12 1.5225(14) . ?
 C8 H8 0.9500 . ?
 C8 C9 1.3829(16) . ?
 C2 H2 0.9500 . ?
 C11 C10 1.3998(14) . ?
 C11 C15 1.5227(14) . ?
 C19 C20 1.3947(15) . ?
 C19 C24 1.5219(16) . ?
 C23 C27 1.5225(16) . ?
 C23 C22 1.3977(15) . ?
 C12 H12 1.0000 . ?
 C12 C13 1.5295(15) . ?
 C12 C14 1.5300(15) . ?
 C10 H10 0.9500 . ?
 C10 C9 1.3812(16) . ?
 C4 H4A 0.9800 . ?
 C4 H4B 0.9800 . ?
 C4 H4C 0.9800 . ?
 C15 H15 1.0000 . ?
 C15 C16 1.5363(15) . ?
 C15 C17 1.5385(17) . ?
 C20 H20 0.9500 . ?
 C20 C21 1.3830(17) . ?
 C9 H9 0.9500 . ?
 C13 H13A 0.9800 . ?
 C13 H13B 0.9800 . ?
 C13 H13C 0.9800 . ?
 C27 H27 1.0000 . ?
 C27 C28 1.5321(17) . ?
 C27 C29 1.5360(17) . ?
 C21 H21 0.9500 . ?
 C21 C22 1.3813(17) . ?
 C22 H22 0.9500 . ?
 C5 H5A 0.9800 . ?
 C5 H5B 0.9800 . ?
 C5 H5C 0.9800 . ?
 C16 H16A 0.9800 . ?
 C16 H16B 0.9800 . ?
 C16 H16C 0.9800 . ?
 C24 H24 1.0000 . ?
 C24 C25 1.526(2) . ?
 C24 C26 1.525(2) . ?
 C14 H14A 0.9800 . ?
 C14 H14B 0.9800 . ?
 C14 H14C 0.9800 . ?
 C28 H28A 0.9800 . ?
 C28 H28B 0.9800 . ?
 C28 H28C 0.9800 . ?
 C17 H17A 0.9800 . ?
 C17 H17B 0.9800 . ?
 C17 H17C 0.9800 . ?
 B2 H2A 1.181(14) . ?
 B2 H2B 1.105(16) . ?
 B2 H2C 1.154(15) . ?
 B2 H2D 1.053(16) . ?
 C29 H29A 0.9800 . ?
 C29 H29B 0.9800 . ?
 C29 H29C 0.9800 . ?
 C25 H25A 0.9800 . ?
 C25 H25B 0.9800 . ?
 C25 H25C 0.9800 . ?
 C26 H26A 0.9800 . ?
 C26 H26B 0.9800 . ?
 C26 H26C 0.9800 . ?
 B1 H1A 1.196(13) . ?
 B1 H1B 1.178(14) . ?
 B1 H1C 1.123(16) . ?
 B1 H1D 1.078(15) . ?

loop_
  _geom_angle_atom_site_label_1
  _geom_angle_atom_site_label_2
  _geom_angle_atom_site_label_3
  _geom_angle
  _geom_angle_site_symmetry_1
  _geom_angle_site_symmetry_3
  _geom_angle_publ_flag
 N1 Al1 H2A 93.8(4) . . ?
 N1 Al1 H1A 155.9(4) . . ?
 N1 Al1 H1B 91.4(5) . . ?
 N1 Al1 H2C 105.4(5) . . ?
 N2 Al1 N1 97.82(4) . . ?
 N2 Al1 H2A 151.6(4) . . ?
 N2 Al1 H1A 91.9(4) . . ?
 N2 Al1 H1B 115.4(5) . . ?
 N2 Al1 H2C 89.4(5) . . ?
 H2A Al1 H1A 87.7(6) . . ?
 H2A Al1 H1B 90.1(6) . . ?
 H2A Al1 H2C 62.5(7) . . ?
 H1A Al1 H1B 64.6(6) . . ?
 H1A Al1 H2C 96.6(6) . . ?
 H1B Al1 H2C 148.2(7) . . ?
 C6 N1 Al1 121.39(6) . . ?
 C1 N1 Al1 119.61(7) . . ?
 C1 N1 C6 118.96(8) . . ?
 C18 N2 Al1 123.87(7) . . ?
 C3 N2 Al1 118.85(7) . . ?
 C3 N2 C18 117.14(8) . . ?
 C19 C18 N2 117.91(9) . . ?
 C23 C18 N2 120.78(9) . . ?
 C23 C18 C19 121.30(10) . . ?
 C7 C6 N1 118.52(9) . . ?
 C11 C6 N1 120.41(9) . . ?
 C11 C6 C7 121.06(9) . . ?
 N2 C3 C2 122.75(9) . . ?
 N2 C3 C5 119.94(9) . . ?
 C2 C3 C5 117.30(9) . . ?
 N1 C1 C2 122.92(9) . . ?
 N1 C1 C4 120.95(9) . . ?
 C2 C1 C4 116.12(9) . . ?
 C6 C7 C12 122.93(9) . . ?
 C8 C7 C6 118.19(9) . . ?
 C8 C7 C12 118.87(9) . . ?
 C7 C8 H8 119.2 . . ?
 C9 C8 C7 121.58(10) . . ?
 C9 C8 H8 119.2 . . ?
 C3 C2 C1 127.63(10) . . ?
 C3 C2 H2 116.2 . . ?
 C1 C2 H2 116.2 . . ?
 C6 C11 C15 123.88(9) . . ?
 C10 C11 C6 118.01(9) . . ?
 C10 C11 C15 118.10(9) . . ?
 C18 C19 C24 121.93(10) . . ?
 C20 C19 C18 118.53(10) . . ?
 C20 C19 C24 119.54(10) . . ?
 C18 C23 C27 123.98(10) . . ?
 C22 C23 C18 117.79(10) . . ?
 C22 C23 C27 118.22(10) . . ?
 C7 C12 H12 107.7 . . ?
 C7 C12 C13 112.00(9) . . ?
 C7 C12 C14 111.48(9) . . ?
 C13 C12 H12 107.7 . . ?
 C13 C12 C14 110.05(9) . . ?
 C14 C12 H12 107.7 . . ?
 C11 C10 H10 119.1 . . ?
 C9 C10 C11 121.72(10) . . ?
 C9 C10 H10 119.1 . . ?
 C1 C4 H4A 109.5 . . ?
 C1 C4 H4B 109.5 . . ?
 C1 C4 H4C 109.5 . . ?
 H4A C4 H4B 109.5 . . ?
 H4A C4 H4C 109.5 . . ?
 H4B C4 H4C 109.5 . . ?
 C11 C15 H15 108.6 . . ?
 C11 C15 C16 110.50(9) . . ?
 C11 C15 C17 111.78(9) . . ?
 C16 C15 H15 108.6 . . ?
 C16 C15 C17 108.79(10) . . ?
 C17 C15 H15 108.6 . . ?
 C19 C20 H20 119.6 . . ?
 C21 C20 C19 120.89(11) . . ?
 C21 C20 H20 119.6 . . ?
 C8 C9 H9 120.3 . . ?
 C10 C9 C8 119.42(10) . . ?
 C10 C9 H9 120.3 . . ?
 C12 C13 H13A 109.5 . . ?
 C12 C13 H13B 109.5 . . ?
 C12 C13 H13C 109.5 . . ?
 H13A C13 H13B 109.5 . . ?
 H13A C13 H13C 109.5 . . ?
 H13B C13 H13C 109.5 . . ?
 C23 C27 H27 108.1 . . ?
 C23 C27 C28 110.10(9) . . ?
 C23 C27 C29 112.48(10) . . ?
 C28 C27 H27 108.1 . . ?
 C28 C27 C29 109.79(10) . . ?
 C29 C27 H27 108.1 . . ?
 C20 C21 H21 120.1 . . ?
 C22 C21 C20 119.79(10) . . ?
 C22 C21 H21 120.1 . . ?
 C23 C22 H22 119.2 . . ?
 C21 C22 C23 121.64(11) . . ?
 C21 C22 H22 119.2 . . ?
 C3 C5 H5A 109.5 . . ?
 C3 C5 H5B 109.5 . . ?
 C3 C5 H5C 109.5 . . ?
 H5A C5 H5B 109.5 . . ?
 H5A C5 H5C 109.5 . . ?
 H5B C5 H5C 109.5 . . ?
 C15 C16 H16A 109.5 . . ?
 C15 C16 H16B 109.5 . . ?
 C15 C16 H16C 109.5 . . ?
 H16A C16 H16B 109.5 . . ?
 H16A C16 H16C 109.5 . . ?
 H16B C16 H16C 109.5 . . ?
 C19 C24 H24 107.4 . . ?
 C19 C24 C25 112.67(11) . . ?
 C19 C24 C26 111.61(11) . . ?
 C25 C24 H24 107.4 . . ?
 C26 C24 H24 107.4 . . ?
 C26 C24 C25 109.99(11) . . ?
 C12 C14 H14A 109.5 . . ?
 C12 C14 H14B 109.5 . . ?
 C12 C14 H14C 109.5 . . ?
 H14A C14 H14B 109.5 . . ?
 H14A C14 H14C 109.5 . . ?
 H14B C14 H14C 109.5 . . ?
 C27 C28 H28A 109.5 . . ?
 C27 C28 H28B 109.5 . . ?
 C27 C28 H28C 109.5 . . ?
 H28A C28 H28B 109.5 . . ?
 H28A C28 H28C 109.5 . . ?
 H28B C28 H28C 109.5 . . ?
 C15 C17 H17A 109.5 . . ?
 C15 C17 H17B 109.5 . . ?
 C15 C17 H17C 109.5 . . ?
 H17A C17 H17B 109.5 . . ?
 H17A C17 H17C 109.5 . . ?
 H17B C17 H17C 109.5 . . ?
 H2A B2 H2B 109.2(11) . . ?
 H2A B2 H2C 105.2(10) . . ?
 H2A B2 H2D 109.1(11) . . ?
 H2B B2 H2C 106.2(11) . . ?
 H2B B2 H2D 116.6(12) . . ?
 H2C B2 H2D 109.9(12) . . ?
 C27 C29 H29A 109.5 . . ?
 C27 C29 H29B 109.5 . . ?
 C27 C29 H29C 109.5 . . ?
 H29A C29 H29B 109.5 . . ?
 H29A C29 H29C 109.5 . . ?
 H29B C29 H29C 109.5 . . ?
 C24 C25 H25A 109.5 . . ?
 C24 C25 H25B 109.5 . . ?
 C24 C25 H25C 109.5 . . ?
 H25A C25 H25B 109.5 . . ?
 H25A C25 H25C 109.5 . . ?
 H25B C25 H25C 109.5 . . ?
 C24 C26 H26A 109.5 . . ?
 C24 C26 H26B 109.5 . . ?
 C24 C26 H26C 109.5 . . ?
 H26A C26 H26B 109.5 . . ?
 H26A C26 H26C 109.5 . . ?
 H26B C26 H26C 109.5 . . ?
 H1A B1 H1B 103.9(10) . . ?
 H1A B1 H1C 108.7(10) . . ?
 H1A B1 H1D 108.9(10) . . ?
 H1B B1 H1C 106.8(10) . . ?
 H1B B1 H1D 107.8(10) . . ?
 H1C B1 H1D 119.6(11) . . ?

loop_
  _geom_torsion_atom_site_label_1
  _geom_torsion_atom_site_label_2
  _geom_torsion_atom_site_label_3
  _geom_torsion_atom_site_label_4
  _geom_torsion
  _geom_torsion_site_symmetry_1
  _geom_torsion_site_symmetry_2
  _geom_torsion_site_symmetry_3
  _geom_torsion_site_symmetry_4
  _geom_torsion_publ_flag
 Al1 N1 C6 C7 -83.47(10) . . . . ?
 Al1 N1 C6 C11 96.54(10) . . . . ?
 Al1 N1 C1 C2 8.24(13) . . . . ?
 Al1 N1 C1 C4 -173.03(8) . . . . ?
 Al1 N2 C18 C19 95.89(10) . . . . ?
 Al1 N2 C18 C23 -85.02(11) . . . . ?
 Al1 N2 C3 C2 -18.38(14) . . . . ?
 Al1 N2 C3 C5 162.71(8) . . . . ?
 N1 Al1 N2 C18 -151.87(8) . . . . ?
 N1 Al1 N2 C3 32.39(8) . . . . ?
 N1 C6 C7 C8 -178.87(9) . . . . ?
 N1 C6 C7 C12 -0.17(14) . . . . ?
 N1 C6 C11 C10 179.28(9) . . . . ?
 N1 C6 C11 C15 -0.24(15) . . . . ?
 N1 C1 C2 C3 16.52(17) . . . . ?
 N2 C18 C19 C20 176.37(9) . . . . ?
 N2 C18 C19 C24 -2.82(16) . . . . ?
 N2 C18 C23 C27 3.98(16) . . . . ?
 N2 C18 C23 C22 -176.97(9) . . . . ?
 N2 C3 C2 C1 -10.72(18) . . . . ?
 C18 N2 C3 C2 165.59(10) . . . . ?
 C18 N2 C3 C5 -13.32(14) . . . . ?
 C18 C19 C20 C21 1.18(17) . . . . ?
 C18 C19 C24 C25 -138.27(11) . . . . ?
 C18 C19 C24 C26 97.40(13) . . . . ?
 C18 C23 C27 C28 111.54(12) . . . . ?
 C18 C23 C27 C29 -125.66(12) . . . . ?
 C18 C23 C22 C21 0.07(17) . . . . ?
 C6 N1 C1 C2 -174.02(9) . . . . ?
 C6 N1 C1 C4 4.70(14) . . . . ?
 C6 C7 C8 C9 -0.87(15) . . . . ?
 C6 C7 C12 C13 130.72(10) . . . . ?
 C6 C7 C12 C14 -105.47(11) . . . . ?
 C6 C11 C10 C9 0.03(16) . . . . ?
 C6 C11 C15 C16 -118.09(11) . . . . ?
 C6 C11 C15 C17 120.59(11) . . . . ?
 C3 N2 C18 C19 -88.30(12) . . . . ?
 C3 N2 C18 C23 90.79(12) . . . . ?
 C1 N1 C6 C7 98.84(11) . . . . ?
 C1 N1 C6 C11 -81.15(12) . . . . ?
 C7 C6 C11 C10 -0.71(15) . . . . ?
 C7 C6 C11 C15 179.77(9) . . . . ?
 C7 C8 C9 C10 0.22(16) . . . . ?
 C8 C7 C12 C13 -50.58(13) . . . . ?
 C8 C7 C12 C14 73.22(12) . . . . ?
 C11 C6 C7 C8 1.12(15) . . . . ?
 C11 C6 C7 C12 179.82(9) . . . . ?
 C11 C10 C9 C8 0.22(17) . . . . ?
 C19 C18 C23 C27 -176.96(10) . . . . ?
 C19 C18 C23 C22 2.10(16) . . . . ?
 C19 C20 C21 C22 0.92(18) . . . . ?
 C23 C18 C19 C20 -2.72(16) . . . . ?
 C23 C18 C19 C24 178.08(10) . . . . ?
 C12 C7 C8 C9 -179.63(10) . . . . ?
 C10 C11 C15 C16 62.38(13) . . . . ?
 C10 C11 C15 C17 -58.93(13) . . . . ?
 C4 C1 C2 C3 -162.26(11) . . . . ?
 C15 C11 C10 C9 179.58(10) . . . . ?
 C20 C19 C24 C25 42.54(15) . . . . ?
 C20 C19 C24 C26 -81.78(15) . . . . ?
 C20 C21 C22 C23 -1.57(18) . . . . ?
 C27 C23 C22 C21 179.18(11) . . . . ?
 C22 C23 C27 C28 -67.51(13) . . . . ?
 C22 C23 C27 C29 55.29(14) . . . . ?
 C5 C3 C2 C1 168.22(11) . . . . ?
 C24 C19 C20 C21 -179.60(11) . . . . ?

_shelx_res_file
;
TITL 070bbjs24_auto_a.res in P2(1)/c
    070bbjs24_auto.res
    created by SHELXL-2018/3 at 16:19:02 on 28-Feb-2024
REM Old TITL 070bbjs24_auto in P2(1)/c
REM SHELXT solution in P2(1)/c: R1 0.134, Rweak 0.029, Alpha 0.025
REM <I/s> 0.762 for 374 systematic absences, Orientation as input
REM Formula found by SHELXT: C33 Al
CELL 1.54184 18.0017 9.9457 17.5909 90 109.737 90
ZERR 4 0.0002 0.0001 0.0001 0 0.001 0
LATT 1
SYMM -X,0.5+Y,0.5-Z
SFAC C H Al B N
UNIT 116 196 4 8 8

L.S. 10
PLAN  12
SIZE 0.1 0.13 0.03
TEMP -173
CONF
FREE Al1 B1
FREE B2 Al1
BOND
list 4
fmap 2 53
MORE -1
ACTA
BOND $H
REM <olex2.extras>
REM <HklSrc "%.\\070bbjs24_auto.hkl">
REM </olex2.extras>

WGHT    0.043100    1.069700
FVAR       0.52622
AL1   3    0.729805    0.519343    0.306898    11.00000    0.01418    0.01640 =
         0.01399   -0.00261    0.00377   -0.00031
N1    5    0.801896    0.390402    0.292634    11.00000    0.01428    0.01567 =
         0.01418   -0.00045    0.00343   -0.00060
N2    5    0.658800    0.520921    0.199734    11.00000    0.01648    0.01736 =
         0.01596   -0.00074    0.00381    0.00228
C18   1    0.610664    0.636609    0.162242    11.00000    0.01938    0.01900 =
         0.01559   -0.00099    0.00117    0.00291
C6    1    0.884224    0.387531    0.345481    11.00000    0.01402    0.01676 =
         0.01627   -0.00279    0.00373    0.00057
C3    1    0.647646    0.406733    0.156092    11.00000    0.01767    0.02232 =
         0.01592   -0.00204    0.00328   -0.00071
C1    1    0.776438    0.297225    0.234864    11.00000    0.01941    0.01545 =
         0.01686   -0.00052    0.00637   -0.00033
C7    1    0.938270    0.474876    0.328429    11.00000    0.01758    0.01756 =
         0.01762   -0.00230    0.00593   -0.00044
C8    1    1.017212    0.469844    0.378411    11.00000    0.01586    0.02317 =
         0.02320   -0.00273    0.00685   -0.00231
AFIX  43
H8    2    1.054488    0.527164    0.367270    11.00000   -1.20000
AFIX   0
C2    1    0.700434    0.299248    0.176666    11.00000    0.02098    0.01809 =
         0.01859   -0.00521    0.00288   -0.00136
AFIX  43
H2    2    0.682957    0.217820    0.147963    11.00000   -1.20000
AFIX   0
C11   1    0.908671    0.299224    0.411872    11.00000    0.01856    0.01727 =
         0.01810   -0.00104    0.00431   -0.00054
C19   1    0.639227    0.722695    0.114981    11.00000    0.02334    0.02690 =
         0.01669    0.00175    0.00421    0.00329
C23   1    0.537665    0.659728    0.172251    11.00000    0.01931    0.01989 =
         0.02285   -0.00171    0.00384    0.00144
C12   1    0.914625    0.571753    0.257235    11.00000    0.01774    0.01998 =
         0.01989    0.00090    0.00589   -0.00191
AFIX  13
H12   2    0.855665    0.575340    0.235403    11.00000   -1.20000
AFIX   0
C10   1    0.988482    0.299570    0.460004    11.00000    0.02089    0.02234 =
         0.01858    0.00149    0.00189    0.00236
AFIX  43
H10   2    1.006014    0.240591    0.505042    11.00000   -1.20000
AFIX   0
C4    1    0.829530    0.184390    0.227936    11.00000    0.02317    0.02332 =
         0.02523   -0.00649    0.00420    0.00454
AFIX 137
H4A   2    0.884769    0.211044    0.253770    11.00000   -1.50000
H4B   2    0.819710    0.164581    0.170795    11.00000   -1.50000
H4C   2    0.818674    0.104094    0.254734    11.00000   -1.50000
AFIX   0
C15   1    0.853573    0.202691    0.434024    11.00000    0.02309    0.02209 =
         0.02042    0.00466    0.00348   -0.00339
AFIX  13
H15   2    0.799352    0.212758    0.393571    11.00000   -1.20000
AFIX   0
C20   1    0.591764    0.829384    0.074965    11.00000    0.03095    0.02610 =
         0.02066    0.00548    0.00559    0.00335
AFIX  43
H20   2    0.609789    0.887440    0.041981    11.00000   -1.20000
AFIX   0
C9    1    1.042407    0.383423    0.443723    11.00000    0.01527    0.02691 =
         0.02220   -0.00300    0.00221    0.00093
AFIX  43
H9    2    1.096336    0.381747    0.477100    11.00000   -1.20000
AFIX   0
C13   1    0.944698    0.714347    0.282499    11.00000    0.02651    0.02074 =
         0.02903    0.00151    0.00737   -0.00418
AFIX 137
H13A  2    0.924858    0.745861    0.324847    11.00000   -1.50000
H13B  2    0.925972    0.774388    0.235705    11.00000   -1.50000
H13C  2    1.002531    0.714158    0.303135    11.00000   -1.50000
AFIX   0
C27   1    0.505094    0.574559    0.225709    11.00000    0.01890    0.02276 =
         0.03593    0.00384    0.00991    0.00334
AFIX  13
H27   2    0.541351    0.496398    0.245925    11.00000   -1.20000
AFIX   0
C21   1    0.518812    0.851796    0.082658    11.00000    0.03035    0.02301 =
         0.02293    0.00249    0.00226    0.00856
AFIX  43
H21   2    0.486688    0.924014    0.054471    11.00000   -1.20000
AFIX   0
C22   1    0.492804    0.768849    0.131452    11.00000    0.02221    0.02555 =
         0.02723   -0.00075    0.00509    0.00708
AFIX  43
H22   2    0.443195    0.786403    0.137430    11.00000   -1.20000
AFIX   0
C5    1    0.576442    0.392460    0.080791    11.00000    0.02436    0.02853 =
         0.02116   -0.00593   -0.00220    0.00273
AFIX 137
H5A   2    0.528497    0.391826    0.095379    11.00000   -1.50000
H5B   2    0.580091    0.308069    0.053509    11.00000   -1.50000
H5C   2    0.574432    0.468204    0.044516    11.00000   -1.50000
AFIX   0
C16   1    0.850340    0.236018    0.518129    11.00000    0.02776    0.03485 =
         0.01991    0.00676    0.00477   -0.00537
AFIX 137
H16A  2    0.902346    0.220671    0.558881    11.00000   -1.50000
H16B  2    0.811274    0.178202    0.529511    11.00000   -1.50000
H16C  2    0.835336    0.330439    0.519643    11.00000   -1.50000
AFIX   0
C24   1    0.719424    0.701426    0.105638    11.00000    0.02821    0.04218 =
         0.02907    0.01834    0.01330    0.00998
AFIX  13
H24   2    0.751411    0.643920    0.151695    11.00000   -1.20000
AFIX   0
C14   1    0.943156    0.522772    0.189357    11.00000    0.04277    0.03003 =
         0.02314    0.00177    0.01480    0.00322
AFIX 137
H14A  2    1.000802    0.514796    0.209737    11.00000   -1.50000
H14B  2    0.927226    0.587310    0.144650    11.00000   -1.50000
H14C  2    0.919716    0.434837    0.170208    11.00000   -1.50000
AFIX   0
C28   1    0.503383    0.656541    0.298834    11.00000    0.03421    0.03071 =
         0.03877    0.00594    0.02057    0.00587
AFIX 137
H28A  2    0.556880    0.687122    0.329543    11.00000   -1.50000
H28B  2    0.483397    0.600310    0.333428    11.00000   -1.50000
H28C  2    0.468777    0.734633    0.280308    11.00000   -1.50000
AFIX   0
C17   1    0.879749    0.055533    0.433518    11.00000    0.04084    0.02259 =
         0.03703    0.00479    0.00950   -0.00446
AFIX 137
H17A  2    0.887179    0.035832    0.381971    11.00000   -1.50000
H17B  2    0.839182   -0.004183    0.440398    11.00000   -1.50000
H17C  2    0.929561    0.041215    0.477862    11.00000   -1.50000
AFIX   0
B2    4    0.690540    0.439087    0.405002    11.00000    0.01793    0.03510 =
         0.01684   -0.00110    0.00715   -0.00296
C29   1    0.422284    0.519551    0.179934    11.00000    0.02189    0.03486 =
         0.05821    0.00405    0.00985   -0.00076
AFIX 137
H29A  2    0.385024    0.594500    0.162592    11.00000   -1.50000
H29B  2    0.405580    0.459975    0.215516    11.00000   -1.50000
H29C  2    0.423411    0.469082    0.132488    11.00000   -1.50000
AFIX   0
C25   1    0.764526    0.832629    0.109673    11.00000    0.03026    0.06069 =
         0.03731    0.01073    0.00996   -0.00557
AFIX 137
H25A  2    0.737271    0.887767    0.062273    11.00000   -1.50000
H25B  2    0.818110    0.812702    0.110507    11.00000   -1.50000
H25C  2    0.767165    0.881689    0.158833    11.00000   -1.50000
AFIX   0
C26   1    0.712191    0.626608    0.027785    11.00000    0.06680    0.04542 =
         0.06506    0.00125    0.05042    0.00229
AFIX 137
H26A  2    0.687954    0.538494    0.028168    11.00000   -1.50000
H26B  2    0.764760    0.614466    0.023758    11.00000   -1.50000
H26C  2    0.679211    0.678787   -0.018601    11.00000   -1.50000
AFIX   0
B1    4    0.762004    0.731009    0.340235    11.00000    0.02971    0.01868 =
         0.02786   -0.00709    0.00993   -0.00262
H2A   2    0.753772    0.482922    0.413331    11.00000    0.02984
H1A   2    0.698249    0.681609    0.326584    11.00000    0.02596
H1B   2    0.800824    0.642262    0.329811    11.00000    0.03235
H1C   2    0.758217    0.808628    0.292685    11.00000    0.04437
H1D   2    0.785189    0.758587    0.403119    11.00000    0.03485
H2B   2    0.696841    0.336898    0.431123    11.00000    0.04240
H2C   2    0.660479    0.426160    0.336193    11.00000    0.03774
H2D   2    0.658991    0.509133    0.427127    11.00000    0.04600
HKLF 4


REM  070bbjs24_auto_a.res in P2(1)/c
REM wR2 = 0.0903, GooF = S = 1.048, Restrained GooF = 1.048 for all data
REM R1 = 0.0340 for 5667 Fo > 4sig(Fo) and 0.0364 for all 6131 data
REM 349 parameters refined using 0 restraints

END

WGHT      0.0431      1.0697

REM Highest difference peak  0.269,  deepest hole -0.268,  1-sigma level  0.037
Q1    1   0.8807  0.2538  0.4224  11.00000  0.05    0.27
Q2    1   0.6952  0.2423  0.1249  11.00000  0.05    0.26
Q3    1   0.5218  0.6215  0.1965  11.00000  0.05    0.24
Q4    1   0.8755  0.1578  0.2802  11.00000  0.05    0.21
Q5    1   0.7773  0.4543  0.2985  11.00000  0.05    0.21
Q6    1   0.6801  0.7212  0.1132  11.00000  0.05    0.20
Q7    1   0.6831  0.5182  0.2416  11.00000  0.05    0.20
Q8    1   0.6801  0.3604  0.1632  11.00000  0.05    0.20
Q9    1   0.8034  0.2393  0.2326  11.00000  0.05    0.20
Q10   1   0.8960  0.3376  0.3795  11.00000  0.05    0.19
Q11   1   0.9271  0.5249  0.2905  11.00000  0.05    0.19
Q12   1   0.5802  0.6591  0.1766  11.00000  0.05    0.19
;
_shelx_res_checksum                56025
_shelx_hkl_file
;
   0   0   1    0.18    0.14
   0   0  -1    0.35    0.10
   0   0  -1    0.16    0.11
   0   0  -1    0.35    0.11
   0   0   1    0.19    0.12
   0   0   1    0.20    0.13
   0   0   2 4777.20  119.22
   0   0   2 4829.51  119.10
   0   0   2 4651.26  119.14
   0   0   2 4725.82  119.19
   0   0   2 4830.83  119.14
   0   0   2 4652.11  119.16
   0   0   3    0.39    0.51
   0   0   3    0.10    0.44
   0   0   3    0.20    0.38
   0   0   3    0.25    0.33
   0   0   4  783.68   20.37
   0   0   4  795.82   20.53
   0   0   4  817.16   20.47
   0   0   4  772.68   20.38
   0   0   4  786.49   20.28
   0   0   4  813.57   20.35
   0   0   5   -0.37    0.49
   0   0   5    0.15    0.59
   0   0   5    0.26    0.58
   0   0   5    1.05    0.51
   0   0   5    0.03    0.42
   0   0   5    0.38    0.50
   0   0   6    7.20    0.68
   0   0   6    7.11    0.78
   0   0   6    7.21    0.80
   0   0   6    7.46    0.84
   0   0   6    7.68    0.77
   0   0   7    0.19    0.67
   0   0   7    0.67    0.69
   0   0   7   -0.32    0.49
   0   0   7    0.16    0.67
   0   0   7    0.45    0.62
   0   0  -7   -0.04    0.63
   0   0   7    0.07    0.81
   0   0   7    0.07    0.81
   0   0   8 2357.80   60.74
   0   0   8 2422.83   60.84
   0   0   8 2364.77   60.96
   0   0   8 2406.63   60.41
   0   0   8 2295.56   60.23
   0   0   8 2359.71   60.44
   0   0   8 2413.99   60.62
   0   0   9    0.43    0.62
   0   0   9    0.31    0.65
   0   0   9    0.34    1.01
   0   0   9    0.44    0.72
   0   0   9    0.82    0.97
   0   0   9   -0.50    0.91
   0   0   9   -0.15    0.73
   0   0  10  263.37    8.71
   0   0  10  265.65    7.85
   0   0  10  283.52    8.12
   0   0  10  267.63    8.26
   0   0  10  270.59    8.52
   0   0  10  263.41    8.49
   0   0  10  263.82    7.87
   0   0  11    0.79    0.74
   0   0  11   -0.27    1.04
   0   0  11    0.40    1.02
   0   0  11    0.11    0.79
   0   0  11    1.22    0.76
   0   0  12   68.55    3.67
   0   0  12   74.16    3.69
   0   0  12   71.19    3.38
   0   0  12   71.36    3.84
   0   0  13    0.27    0.91
   0   0  13    2.79    1.35
   0   0  13   -0.18    1.19
   0   0  14   46.01    3.05
   0   0  14   39.66    2.66
   0   0  14   37.88    3.05
   0   0  15   -0.18    1.29
   0   0  15   -1.18    1.41
   0   0  16    7.53    1.35
   0   0  16    4.50    1.52
   0   0  16    5.39    1.52
   0   0  16    5.97    1.61
   0   0  17    0.47    1.13
   0   0  17    0.16    1.27
   0   0  18   10.76    1.58
   0   0  18   11.60    1.72
   0   0  18   10.15    1.52
   0   0  18   12.63    1.67
   0   0  18   11.52    1.64
   0   0  19    0.42    0.95
   0   0  19   -0.12    0.94
   0   0  19    0.54    0.92
   0   0  19    0.41    0.83
   0   0  20    1.46    0.73
   0   0  20    0.85    0.70
   0   0  20    1.67    0.83
   0  -1   0    0.52    0.18
   0   1   0    0.01    0.17
   0  -1   0   -0.18    0.27
   0  -1   0    0.21    0.15
   0   1   1   48.47    1.36
   0  -1   1   45.99    1.36
   0  -1   1   49.52    1.44
   0   1   1   48.80    1.41
   0  -1   1   50.34    1.42
   0  -1   1   48.28    1.46
   0  -1   1   47.20    1.38
   0   1   1   45.33    1.43
   0  -1   1   50.02    1.44
   0  -1   2 5550.97  137.56
   0  -1   2 5276.24  137.65
   0   1   2 5486.46  137.65
   0  -1   2 5280.42  137.68
   0   1   2 5495.87  137.65
   0   1   2 5686.51  137.60
   0   1   2 5585.14  137.64
   0  -1   2 5414.85  137.63
   0  -1   3  167.01    4.46
   0  -1   3  162.99    4.38
   0  -1   3  174.83    4.64
   0   1   3  166.28    4.61
   0   1   3  164.38    4.52
   0  -1   3  163.62    4.59
   0   1   3  162.74    4.50
   0  -1   3  158.39    4.44
   0   1   3  170.69    4.53
   0  -1   3  164.92    4.51
   0  -1   3  162.94    4.59
   0  -1   4 4897.35  123.42
   0  -1   4 4856.97  123.38
   0   1   4 4981.95  123.47
   0  -1   4 5148.13  123.49
   0  -1   4 4745.30  123.37
   0  -1   4 4909.98  123.30
   0   1   4 4801.42  123.59
   0  -1   4 4689.52  123.59
   0   1   4 5075.50  123.48
   0  -1   4 5070.21  123.46
   0   1   4 4939.38  123.47
   0  -1   4 4776.14  123.54
   0  -1   4 4892.12  123.55
   0   1   5  271.19    7.49
   0  -1   5  278.27    7.61
   0  -1   5  272.05    7.31
   0  -1   5  275.86    7.51
   0  -1   5  275.11    7.45
   0  -1  -5  284.56    7.58
   0   1   5  285.92    7.55
   0   1   5  275.54    7.43
   0  -1   5  271.79    7.51
   0  -1   5  281.10    7.45
   0  -1   5  278.61    7.35
   0  -1   5  274.27    7.73
   0   1   5  267.83    7.71
   0   1   5  280.63    7.40
   0  -1   5  267.96    7.60
   0  -1   5  274.79    7.69
   0   1   5  268.85    7.56
   0  -1  -6  896.61   23.14
   0   1   6  942.35   23.17
   0  -1   6  920.07   23.04
   0  -1   6  881.29   23.10
   0  -1   6  868.90   23.19
   0   1   6  874.42   23.07
   0  -1   6  891.96   22.87
   0  -1   6  897.57   23.31
   0   1   6  884.06   23.15
   0   1   6  881.95   22.92
   0  -1   6  902.89   23.23
   0   1   6  879.14   22.97
   0  -1   7   96.07    3.29
   0  -1   7   88.35    3.59
   0  -1   7   98.26    3.11
   0   1   7   92.74    3.15
   0  -1   7   96.82    3.27
   0  -1   7   93.40    2.94
   0   1   7   94.19    3.03
   0  -1   7   92.71    3.17
   0   1   7   87.55    3.20
   0  -1  -7   96.57    3.23
   0  -1   7   99.03    3.15
   0  -1   7   91.81    3.06
   0   1   7   89.02    3.35
   0   1   7   91.72    3.43
   0  -1   7   90.85    3.47
   0  -1   7   84.63    3.36
   0   1   7   93.06    2.94
   0  -1   7   95.16    3.38
   0   1   7   95.82    3.26
   0  -1   7   89.81    2.89
   0   1   8   18.64    1.14
   0  -1  -8   19.92    1.39
   0  -1   8   15.87    1.04
   0  -1   8   18.11    1.18
   0   1   8   18.00    1.49
   0   1   8   20.35    1.53
   0  -1   8   19.32    1.54
   0  -1   8   23.09    1.63
   0  -1   8   15.42    1.37
   0   1   8   19.98    1.36
   0  -1   8   19.58    1.72
   0   1   8   17.74    1.52
   0  -1   8   16.82    1.30
   0   1   8   20.35    1.36
   0  -1   8   17.96    1.18
   0   1   8   22.26    1.33
   0  -1   8   19.80    1.38
   0  -1   8   20.90    1.38
   0   1   9   88.28    3.20
   0  -1   9   78.15    3.50
   0   1   9   81.89    3.50
   0   1   9   81.59    3.46
   0  -1   9   84.91    3.53
   0  -1   9   83.50    3.43
   0  -1  -9   82.22    3.40
   0  -1   9   88.80    3.25
   0   1   9   82.39    3.19
   0  -1   9   82.30    2.92
   0   1   9   88.86    3.17
   0  -1   9   82.02    3.75
   0   1   9   85.50    3.61
   0  -1 -10   80.39    3.43
   0   1  10   79.14    3.32
   0  -1  10   75.68    3.42
   0  -1  10   86.06    3.25
   0   1  10   84.30    3.22
   0  -1  10   80.64    3.30
   0  -1  10   80.10    3.82
   0   1  10   76.35    3.56
   0   1  10   82.07    3.61
   0   1  10   75.17    3.51
   0  -1  10   76.86    3.58
   0  -1  10   78.33    3.59
   0  -1  11    8.92    1.31
   0   1  11    9.47    1.23
   0   1  11    7.91    1.40
   0  -1  11    9.02    1.44
   0   1  11    7.36    1.34
   0  -1  11   10.14    1.43
   0   1  11    8.09    1.07
   0  -1 -11    6.51    1.33
   0  -1  11    8.99    1.20
   0  -1  12    9.30    1.37
   0   1  12    5.32    1.15
   0   1  12    6.85    1.10
   0  -1  12    9.84    1.70
   0  -1  12    7.38    1.21
   0   1  12    7.19    1.51
   0   1  12    8.95    1.53
   0  -1  12    9.60    1.57
   0   1  12    8.67    1.52
   0  -1  12    8.23    1.54
   0  -1  12    8.58    1.21
   0   1  13  126.16    5.44
   0  -1  13  136.50    5.91
   0  -1  13  131.79    5.17
   0   1  13  119.96    4.70
   0   1  13  124.57    5.36
   0  -1  13  131.53    5.48
   0  -1  13  118.69    4.76
   0   1  14  106.23    4.51
   0  -1  14  113.31    4.76
   0  -1  14  113.82    5.09
   0   1  14  106.22    4.92
   0  -1  14  109.75    5.39
   0   1  14  101.05    4.99
   0  -1  15   46.72    2.88
   0   1  15   37.23    2.90
   0  -1  15   47.17    3.19
   0  -1  15   49.11    3.43
   0   1  15   39.22    2.99
   0   1  16    2.04    1.24
   0  -1  16    2.87    1.46
   0  -1  16    1.59    1.35
   0   1  16    2.61    1.27
   0  -1  16    0.79    1.42
   0   1  16   -0.68    1.44
   0   1  16    2.29    1.22
   0  -1  17   12.60    1.83
   0  -1  17    9.53    1.61
   0   1  17   11.26    1.66
   0   1  17   13.07    1.79
   0  -1  17   12.15    1.77
   0  -1  18   26.46    2.14
   0  -1  18   27.16    2.04
   0   1  18   24.58    1.93
   0  -1  18   27.92    2.17
   0  -1  18   27.82    2.15
   0   1  18   27.91    2.14
   0   1  18   22.98    2.03
   0   1  18   23.34    1.89
   0  -1  18   27.12    2.26
   0   1  18   27.89    2.10
   0  -1  19    0.34    0.97
   0   1  19    0.25    0.78
   0  -1  19    0.37    0.88
   0   1  19   -0.22    1.06
   0   1  19    0.24    0.95
   0  -1  19    0.40    0.89
   0  -1  19    0.74    0.96
   0   1  19    0.10    0.97
   0   1  20   17.01    1.36
   0  -1  20   16.19    1.35
   0  -1  20   15.55    1.30
   0   1  20   16.86    1.30
   0   2   0  378.99    9.90
   0   2   0  390.75    9.97
   0  -2   0  396.32   10.00
   0  -2   0  376.85   10.12
   0  -2   1   78.31    2.32
   0  -2  -1   73.25    2.13
   0   2  -1   71.79    2.01
   0   2  -1   74.64    2.09
   0   2   1   77.75    2.25
   0  -2   1   72.43    1.99
   0  -2   1   74.91    2.27
   0  -2   1   73.13    2.33
   0  -2  -1   78.29    2.37
   0  -2   2 1887.35   48.32
   0  -2   2 1935.84   48.33
   0  -2   2 1972.51   48.36
   0  -2   2 1922.69   48.28
   0  -2   2 1790.66   48.14
   0  -2   2 1828.15   48.16
   0   2   2 1890.84   48.16
   0   2   2 1858.59   48.14
   0  -2   2 1980.13   48.39
   0  -2   2 1988.18   48.07
   0  -2   2 1939.54   48.21
   0   2   2 1882.24   48.27
   0  -2   2 1974.04   48.31
   0   2   2 1944.78   48.34
   0   2  -2 1919.76   48.01
   0   2   3 4897.19  119.95
   0  -2   3 4643.85  120.13
   0   2   3 4647.28  119.97
   0   2   3 4729.12  119.96
   0  -2  -3 4845.94  120.14
   0  -2   3 4829.86  119.98
   0  -2   3 4803.37  120.00
   0  -2   3 4842.28  119.92
   0  -2  -3 4810.46  120.17
   0   2   3 4547.89  119.87
   0  -2   3 4851.05  119.92
   0  -2   3 4786.65  119.89
   0  -2   3 4647.47  120.01
   0  -2   3 4742.19  119.91
   0  -2   3 4882.64  119.85
   0   2   4   63.47    2.21
   0  -2   4   64.64    2.18
   0  -2   4   64.14    2.49
   0  -2   4   68.96    2.16
   0   2   4   65.15    2.24
   0   2   4   67.22    2.23
   0  -2  -4   62.72    2.38
   0  -2   4   63.87    2.22
   0  -2   4   70.90    2.31
   0  -2   4   64.57    2.17
   0  -2   4   60.05    2.18
   0  -2  -4   63.79    2.48
   0  -2   4   68.92    2.33
   0  -2   4   67.94    2.27
   0   2   4   63.01    2.21
   0  -2   4   63.58    2.22
   0   2   4   61.93    2.23
   0  -2   4   71.51    2.23
   0  -2   4   65.77    2.12
   0  -2   5   27.30    1.39
   0  -2   5   24.45    1.34
   0   2   5   24.60    1.31
   0   2   5   25.30    1.32
   0  -2   5   25.74    1.37
   0  -2   5   28.64    1.59
   0  -2   5   25.21    1.23
   0  -2   5   25.55    1.32
   0  -2   5   27.59    1.21
   0  -2   5   27.37    1.41
   0  -2   5   23.74    0.93
   0   2   5   24.53    1.25
   0  -2  -5   25.86    1.46
   0  -2   5   24.27    1.27
   0  -2   5   26.47    0.88
   0  -2   5   26.84    1.36
   0  -2   5   27.81    1.27
   0  -2  -5   25.94    1.57
   0  -2   5   31.75    1.22
   0  -2   5   25.79    1.25
   0  -2   5   24.87    1.02
   0  -2   5   25.50    1.18
   0  -2   5   25.31    0.82
   0   2   5   26.41    1.27
   0  -2   6  559.62   14.51
   0   2   6  575.22   14.99
   0  -2   6  586.06   15.15
   0  -2   6  558.39   15.45
   0  -2   6  577.12   14.97
   0  -2   6  582.18   14.84
   0  -2   6  557.29   15.08
   0   2   6  574.34   14.92
   0  -2   6  544.48   14.43
   0  -2   6  560.05   14.77
   0  -2  -6  569.88   15.16
   0  -2   6  592.14   15.06
   0  -2   6  598.10   14.91
   0  -2  -6  550.59   15.24
   0  -2   6  566.25   14.73
   0   2   6  542.38   15.05
   0  -2   6  559.75   15.11
   0  -2   6  572.67   14.60
   0  -2   6  568.19   14.82
   0  -2   6  548.00   14.37
   0   2   6  551.45   14.87
   0  -2   7   90.47    3.43
   0  -2  -7   97.52    3.13
   0  -2   7   93.09    2.91
   0   2   7  107.54    3.46
   0  -2   7  102.23    3.39
   0  -2   7  100.76    3.95
   0   2   7   95.74    3.50
   0   2   7   95.77    3.28
   0  -2   7   97.01    3.20
   0  -2  -7   99.66    3.59
   0  -2   7   96.27    3.58
   0  -2   7   99.09    3.27
   0  -2  -7  100.38    3.71
   0  -2   7  101.04    3.14
   0   2   7  100.38    3.28
   0  -2   7   94.46    3.55
   0  -2   7   93.79    3.58
   0   2   7   97.82    3.58
   0   2   7   92.77    3.49
   0  -2   7   96.68    3.48
   0   2   8 1034.49   26.86
   0  -2   8 1038.53   26.95
   0  -2   8 1060.58   26.77
   0  -2  -8 1016.00   27.15
   0   2   8 1040.07   27.27
   0  -2   8 1015.72   27.27
   0  -2   8 1080.79   27.40
   0   2   8  980.49   27.16
   0  -2   8 1044.65   26.81
   0  -2  -8 1019.07   27.31
   0   2   8 1046.44   27.02
   0   2   8  990.40   27.19
   0  -2   8 1026.68   27.72
   0   2   8 1011.66   26.78
   0   2   8 1047.84   27.00
   0  -2   9   62.92    2.65
   0  -2   9   62.36    2.51
   0  -2   9   62.35    2.84
   0  -2   9   66.34    3.37
   0   2   9   61.32    2.90
   0  -2   9   63.91    2.97
   0  -2  -9   65.06    3.07
   0   2   9   62.13    2.72
   0  -2   9   64.89    2.83
   0   2   9   63.53    2.60
   0   2   9   60.72    2.92
   0   2   9   62.42    2.93
   0  -2   9   72.81    3.17
   0  -2   9   69.88    3.12
   0   2  10  190.05    6.24
   0  -2  10  204.43    6.28
   0  -2 -10  205.39    6.88
   0  -2 -10  200.03    6.84
   0   2  10  212.63    6.57
   0   2  10  201.14    6.85
   0  -2  10  211.19    7.04
   0   2  10  207.57    6.86
   0  -2  10  207.50    6.98
   0  -2  10  194.43    7.26
   0   2  10  208.73    6.89
   0  -2  10  208.65    6.70
   0  -2  10  214.21    6.74
   0  -2  10  203.06    6.46
   0  -2  10  199.99    6.83
   0  -2  11   64.21    3.10
   0  -2  11   65.83    3.08
   0  -2 -11   69.30    3.40
   0   2  11   68.88    3.04
   0  -2  11   63.51    2.95
   0  -2  11   64.90    3.26
   0   2  11   65.03    3.30
   0  -2  11   60.88    3.62
   0  -2 -11   63.38    3.25
   0   2  11   63.08    3.35
   0  -2  11   66.61    3.48
   0   2  11   64.82    3.30
   0  -2  11   66.13    3.42
   0  -2 -12   32.53    2.52
   0   2  12   28.99    2.32
   0  -2  12   32.06    2.49
   0  -2  12   28.38    2.05
   0  -2  12   30.22    2.01
   0  -2  12   31.22    2.75
   0   2  12   29.98    2.35
   0  -2  12   33.14    2.31
   0   2  12   27.93    1.97
   0  -2  13    1.26    0.99
   0   2  13    2.44    0.93
   0   2  13    1.75    1.24
   0  -2  13    1.52    0.97
   0  -2  13    0.82    1.43
   0  -2  13    1.94    1.09
   0   2  13    2.51    1.24
   0  -2  13    2.33    1.37
   0  -2  14    9.03    1.93
   0  -2  14   11.60    1.49
   0  -2  14   15.11    1.96
   0   2  14    9.10    1.71
   0  -2  14   11.48    1.66
   0   2  15  102.66    4.29
   0  -2  15   93.28    4.61
   0   2  15  100.79    4.62
   0  -2  15   95.51    4.69
   0   2  15   96.19    4.63
   0  -2  15  100.93    5.14
   0  -2  15  101.57    4.58
   0  -2  16  230.72    8.16
   0   2  16  209.08    7.80
   0   2  16  243.15    8.16
   0  -2  16  221.75    8.05
   0  -2  16  234.41    8.65
   0  -2  16  213.59    7.88
   0  -2  16  233.58    7.84
   0   2  16  220.46    7.67
   0  -2  17    6.33    1.42
   0  -2  17    5.34    1.17
   0   2  17    5.39    1.35
   0  -2  17    3.75    1.24
   0  -2  18  181.06    6.36
   0   2  18  198.16    6.41
   0  -2  18  178.01    6.03
   0  -2  18  165.31    6.06
   0   2  18  178.07    6.29
   0   2  18  179.69    6.37
   0  -2  18  177.50    6.66
   0   2  19   21.81    1.67
   0  -2  19   25.42    1.78
   0   2  19   27.77    1.92
   0   2  19   23.36    1.88
   0   2  19   25.70    1.72
   0   2  19   23.12    1.69
   0  -2  19   24.56    1.91
   0   2  20  132.12    4.26
   0  -2  20  128.45    4.29
   0  -2  20  118.67    4.06
   0   2  20  126.16    4.05
   0  -3   0    0.99    0.76
   0  -3   0    0.56    0.66
   0   3   0    1.11    0.43
   0  -3   0    0.57    0.62
   0  -3   0    0.51    0.62
   0   3   0    0.33    0.43
   0  -3   0   -0.31    0.76
   0  -3   0    0.66    0.64
   0   3   0    0.09    0.33
   0  -3   0    0.12    0.42
   0   3   1  160.19    4.58
   0  -3  -1  164.71    4.82
   0  -3   1  153.36    4.57
   0  -3  -1  162.91    4.85
   0  -3  -1  159.50    4.79
   0   3  -1  159.96    4.41
   0   3   1  162.53    4.58
   0   3  -1  158.08    4.30
   0   3   1  162.46    4.49
   0  -3  -1  161.40    4.74
   0  -3   1  162.28    4.72
   0  -3   1  159.10    4.57
   0  -3  -1  166.23    4.47
   0  -3  -1  168.50    4.88
   0  -3  -1  159.61    4.65
   0  -3   1  153.84    4.67
   0  -3   2  640.00   16.31
   0  -3   2  667.58   16.66
   0  -3  -2  658.99   16.96
   0  -3  -2  642.87   16.90
   0   3   2  628.86   16.23
   0  -3   2  609.46   16.23
   0  -3  -2  641.04   16.40
   0   3   2  649.55   16.66
   0   3   2  651.64   16.65
   0  -3   2  659.46   16.70
   0  -3  -2  645.15   16.78
   0  -3   2  658.15   16.72
   0  -3  -3    7.73    0.88
   0   3   3    6.40    0.78
   0   3   3    7.31    0.75
   0  -3   3    6.31    0.79
   0  -3   3    7.40    0.77
   0  -3  -3    6.81    1.09
   0  -3  -3    7.38    1.06
   0  -3   3    6.89    0.79
   0   3   3    7.13    0.57
   0   3   3    7.26    0.57
   0  -3   3    7.45    0.58
   0  -3   3    6.42    0.57
   0  -3   3    7.04    0.75
   0  -3   3    7.09    0.84
   0  -3   3    7.18    0.76
   0  -3   3    7.23    0.76
   0  -3  -4  873.63   22.93
   0  -3   4  871.79   22.58
   0  -3  -4  877.08   22.68
   0  -3   4  882.48   22.63
   0  -3   4  905.17   22.74
   0  -3  -4  895.72   23.00
   0  -3   4  881.07   22.62
   0  -3   4  880.39   22.85
   0  -3   4  875.55   22.48
   0  -3   4  850.83   22.72
   0   3   4  895.85   22.67
   0  -3   4  863.28   22.48
   0   3   4  890.22   22.46
   0  -3   4  838.21   22.44
   0   3   4  864.20   22.44
   0  -3   4  838.86   22.44
   0  -3   5    4.03    0.61
   0  -3   5    3.10    0.80
   0   3   5    2.66    0.79
   0  -3   5    3.23    0.95
   0  -3   5    4.41    0.73
   0  -3  -5    2.75    1.03
   0  -3   5    3.90    0.76
   0  -3   5    6.43    0.72
   0  -3  -5    4.21    1.18
   0  -3   5    3.08    0.67
   0  -3   5    3.57    0.72
   0  -3   5    2.73    0.70
   0  -3   5    3.82    0.85
   0  -3   5    3.59    0.73
   0  -3   5    3.73    0.46
   0  -3   5    3.95    0.71
   0   3   5    4.49    0.70
   0   3   5    3.88    0.74
   0  -3   5    2.20    0.68
   0  -3   6 1713.31   42.74
   0  -3   6 1702.55   42.51
   0  -3   6 1677.23   42.23
   0  -3   6 1689.99   42.61
   0  -3   6 1661.67   43.04
   0  -3   6 1629.63   42.47
   0  -3   6 1653.38   42.40
   0  -3   6 1671.16   42.79
   0  -3   6 1660.12   42.48
   0   3   6 1684.86   42.63
   0  -3  -6 1666.75   43.00
   0  -3   6 1618.76   42.32
   0  -3   6 1671.54   42.48
   0  -3   6 1680.24   42.62
   0   3   6 1681.67   42.56
   0  -3   6 1551.18   42.51
   0   3   6 1590.99   42.49
   0   3   6 1688.00   42.57
   0   3   7  839.04   22.62
   0   3   7  852.69   22.61
   0  -3   7  826.94   22.28
   0  -3   7  847.70   22.41
   0   3   7  834.71   22.68
   0  -3  -7  844.99   23.09
   0  -3   7  866.15   22.35
   0  -3   7  844.99   22.59
   0  -3   7  883.15   23.26
   0  -3   7  856.95   22.66
   0  -3   7  859.21   22.50
   0  -3   7  905.86   22.83
   0   3   7  886.73   22.76
   0   3   7  866.60   22.70
   0  -3   7  870.31   22.75
   0  -3   7  872.60   22.55
   0  -3   8   48.58    2.49
   0  -3   8   53.69    2.53
   0  -3   8   50.36    2.32
   0  -3   8   49.96    2.77
   0   3   8   46.50    2.23
   0  -3   8   48.16    2.44
   0  -3  -8   53.38    2.82
   0  -3  -8   48.62    2.66
   0  -3   8   45.85    2.16
   0   3   8   50.67    2.42
   0  -3   8   45.41    2.42
   0   3   8   47.22    2.23
   0  -3   8   52.54    2.15
   0   3   8   47.70    2.33
   0  -3   9   67.02    2.98
   0  -3   9   68.16    3.42
   0  -3  -9   60.38    3.09
   0  -3   9   59.93    2.66
   0   3   9   65.79    2.76
   0  -3  -9   57.57    3.17
   0  -3  -9   57.32    3.10
   0   3   9   65.71    2.89
   0  -3   9   65.84    2.84
   0   3   9   57.76    2.66
   0  -3   9   63.09    3.07
   0  -3   9   67.26    3.01
   0   3   9   61.16    2.89
   0  -3   9   61.47    2.96
   0  -3   9   69.37    3.12
   0   3   9   63.01    2.93
   0  -3  10    7.68    1.16
   0  -3 -10    9.24    1.46
   0   3  10   10.15    1.16
   0  -3  10    8.50    1.11
   0  -3 -10    8.52    1.48
   0  -3  10    8.11    1.36
   0   3  10   10.53    1.38
   0   3  10   11.30    1.29
   0  -3 -10   10.45    1.65
   0  -3  10    8.82    1.27
   0  -3  10    8.02    1.23
   0  -3  10    8.89    1.27
   0  -3  11  191.65    6.86
   0   3  11  187.62    6.70
   0  -3  11  195.60    6.84
   0   3  11  194.59    6.53
   0  -3  11  196.77    7.47
   0  -3  11  190.28    6.64
   0  -3  11  191.60    6.60
   0  -3  11  187.14    6.58
   0  -3  11  195.98    6.39
   0  -3  12   21.46    2.46
   0  -3  12   24.36    1.83
   0  -3  12   27.78    2.11
   0  -3 -12   25.61    2.37
   0   3  12   21.27    1.86
   0  -3  12   22.71    1.90
   0  -3  12   25.48    2.06
   0   3  12   28.10    2.23
   0  -3  12   25.12    2.23
   0  -3 -12   23.90    2.36
   0  -3  12   26.24    2.17
   0  -3  13   65.00    3.55
   0  -3  13   66.37    3.46
   0  -3  13   59.98    3.28
   0  -3  13   67.88    3.19
   0  -3  13   72.54    4.18
   0  -3 -13   62.98    3.69
   0   3  13   64.88    3.53
   0  -3  13   66.32    3.63
   0  -3 -14  126.53    5.44
   0   3  14  126.79    5.10
   0  -3  14  124.87    5.07
   0  -3  14  127.96    5.33
   0   3  14  124.97    5.18
   0   3  14  130.91    5.30
   0  -3  14  118.71    5.25
   0  -3  14  123.49    5.34
   0  -3  14  128.72    5.92
   0   3  15   52.76    3.09
   0  -3  15   50.26    3.12
   0  -3  15   43.24    3.39
   0   3  15   55.06    2.99
   0  -3  16    7.22    1.67
   0  -3  16    6.17    1.38
   0  -3  16    6.61    1.42
   0   3  16    3.83    1.34
   0   3  16    6.33    1.33
   0  -3  16    6.22    1.42
   0   3  16    5.02    1.33
   0  -3  17  162.86    6.11
   0   3  17  165.69    6.03
   0  -3  17  175.75    6.76
   0   3  17  173.96    6.09
   0   3  17  175.35    6.35
   0   3  18    1.27    0.84
   0  -3  18    0.84    1.20
   0   3  18    1.58    1.04
   0   3  18    0.29    0.89
   0  -3  18    1.94    0.98
   0  -3  19   14.66    1.24
   0   3  19   14.29    1.18
   0   3  19   13.83    1.29
   0  -3  19   14.19    1.51
   0   3  19   12.14    1.41
   0   3  19   13.03    1.33
   0   3  19   18.19    1.39
   0   3  20   60.14    2.34
   0  -3  20   62.78    2.47
   0   4   0  527.44   14.05
   0  -4   0  539.47   14.21
   0  -4   0  539.88   14.05
   0  -4   0  529.13   14.38
   0  -4   0  530.62   14.33
   0   4   0  529.77   13.86
   0  -4   0  537.27   14.26
   0   4  -1   31.94    1.37
   0   4   1   31.41    1.50
   0  -4  -1   28.81    1.79
   0  -4   1   30.24    1.67
   0  -4  -1   32.01    1.73
   0  -4  -1   30.85    1.78
   0  -4  -1   30.00    1.73
   0  -4   1   29.85    1.41
   0  -4  -1   28.08    1.68
   0  -4  -1   31.68    1.36
   0   4   1   32.59    1.35
   0  -4  -2  512.22   13.93
   0  -4  -2  547.32   13.89
   0  -4  -2  515.73   13.27
   0  -4  -2  514.70   13.85
   0   4   2  505.36   13.41
   0  -4   2  491.39   13.13
   0  -4  -2  511.42   13.75
   0  -4  -2  517.81   13.93
   0   4  -2  501.67   13.23
   0  -4   2  496.92   13.39
   0   4   2  522.84   13.56
   0  -4   2  491.55   13.26
   0  -4  -3   39.46    2.20
   0   4  -3   42.40    1.70
   0  -4  -3   39.97    2.02
   0  -4   3   40.64    1.85
   0  -4  -3   38.34    1.48
   0  -4  -3   38.87    2.20
   0   4   3   40.57    1.85
   0  -4   3   43.15    1.79
   0  -4  -3   38.70    2.26
   0  -4  -4    1.25    1.26
   0   4  -4    1.67    0.60
   0  -4  -4    1.81    1.24
   0  -4   4    0.62    0.75
   0   4   4    0.88    0.70
   0  -4  -4    0.55    0.94
   0  -4   4    0.99    0.75
   0  -4   4    1.13    0.74
   0  -4  -4    1.05    1.23
   0   4   4    0.87    0.77
   0  -4  -5  885.67   24.20
   0  -4   5  900.85   23.65
   0  -4   5  912.97   23.79
   0  -4  -5  890.07   24.25
   0  -4  -5  919.89   24.24
   0   4   5  926.23   23.77
   0  -4   5  887.57   23.60
   0  -4   5  905.26   23.71
   0  -4   5  884.68   23.90
   0  -4  -5  929.64   23.85
   0   4   5  892.65   23.75
   0  -4  -6  142.65    4.75
   0  -4   6  143.36    4.74
   0  -4   6  144.99    4.97
   0  -4   6  141.37    4.62
   0  -4   6  141.76    4.72
   0   4   6  144.80    4.72
   0  -4   6  141.17    4.58
   0  -4  -6  136.28    5.12
   0  -4  -6  146.31    5.24
   0  -4  -6  144.87    5.19
   0   4   6  150.43    4.77
   0  -4   6  137.83    4.46
   0   4   6  141.50    4.70
   0  -4   6  122.97    4.78
   0  -4   6  141.23    4.47
   0  -4   6  139.29    4.52
   0  -4  -7    3.75    1.26
   0  -4   7    2.58    0.82
   0  -4   7    3.61    1.05
   0  -4  -7    4.25    0.93
   0  -4   7    2.54    0.95
   0  -4   7    2.62    0.80
   0  -4   7    2.68    0.82
   0  -4  -7    4.18    1.32
   0  -4  -7    4.00    1.38
   0  -4   7    2.99    0.69
   0   4   7    3.85    0.91
   0  -4   7    3.29    0.98
   0  -4   7    2.58    0.75
   0   4   7    5.46    0.98
   0   4   7    3.28    0.90
   0   4   8    1.27    0.83
   0  -4   8    0.89    1.01
   0  -4   8    1.87    0.81
   0  -4   8    1.79    0.86
   0  -4   8    1.13    0.79
   0  -4   8    1.29    0.76
   0  -4  -8    1.43    1.21
   0   4   8    1.24    0.85
   0   4   8    2.06    0.81
   0  -4  -8    2.23    1.19
   0  -4   8    0.56    0.81
   0  -4   8    0.63    0.85
   0  -4  -8    1.70    1.34
   0  -4  -9   24.77    2.20
   0  -4   9   23.42    1.87
   0   4   9   19.01    1.67
   0  -4   9   23.77    1.88
   0  -4  -9   23.34    2.10
   0  -4   9   21.58    1.77
   0   4   9   23.46    1.68
   0   4   9   19.46    1.60
   0  -4 -10  532.39   15.92
   0  -4  10  533.43   15.64
   0   4  10  550.77   15.34
   0  -4  10  570.32   16.19
   0  -4 -10  528.44   15.92
   0  -4  10  528.07   15.43
   0  -4  10  513.59   15.48
   0  -4  11    4.43    1.49
   0  -4  11    3.77    1.21
   0  -4 -11    6.06    1.78
   0  -4  11    5.65    1.20
   0   4  11    4.32    1.15
   0  -4 -11    5.02    1.76
   0  -4 -11    5.66    1.61
   0  -4  11    4.68    1.24
   0  -4  11    2.69    1.08
   0  -4 -12  237.50    8.64
   0  -4  12  240.33    8.19
   0  -4  12  240.17    8.87
   0  -4  12  240.89    8.20
   0  -4 -12  246.67    8.68
   0  -4 -12  241.90    8.41
   0  -4  12  246.29    8.45
   0  -4  13    8.50    1.47
   0  -4 -13    7.45    1.89
   0   4  13    6.77    1.35
   0  -4  13    2.86    1.54
   0  -4  13    6.33    1.39
   0  -4 -13    7.72    1.86
   0  -4  13    6.85    1.45
   0  -4 -14  154.77    6.23
   0   4  14  152.24    5.80
   0  -4  14  138.28    6.32
   0  -4  15   50.00    3.12
   0  -4  15   49.49    3.37
   0   4  15   54.73    3.14
   0  -4 -15   49.26    3.17
   0  -4  16  362.91   10.81
   0   4  16  318.04   10.49
   0   4  17  264.85    8.55
   0  -4 -17  258.73    8.71
   0   4  17  281.21    8.82
   0  -4  17  262.81    9.02
   0   4  18   36.75    2.10
   0   4  18   44.40    2.38
   0  -4 -18   37.40    2.16
   0  -4 -18   42.93    2.20
   0   4  18   47.19    2.41
   0  -4  18   46.37    2.56
   0   4  19   88.42    3.14
   0   4  19   77.91    3.02
   0  -4  19   83.47    3.24
   0   4  19   78.47    3.09
   0  -5   0    0.33    0.60
   0  -5   0    0.16    0.92
   0  -5   0    1.22    0.88
   0  -5   0    1.39    0.87
   0  -5   0    1.46    0.97
   0  -5   0    0.27    0.91
   0   5   0    0.44    0.67
   0  -5   0   -0.32    1.09
   0  -5  -1   41.32    2.27
   0  -5   1   37.72    2.09
   0  -5  -1   39.74    2.07
   0  -5  -1   42.06    2.18
   0  -5   1   40.56    2.15
   0   5   1   38.48    1.85
   0   5  -1   40.87    1.76
   0  -5   1   41.85    1.98
   0  -5  -1   43.91    2.20
   0  -5   1   39.98    1.83
   0  -5  -1   38.84    2.22
   0  -5  -2   14.69    1.58
   0   5   2   13.66    1.04
   0  -5   2   14.29    1.34
   0  -5  -2   14.48    1.43
   0   5   2   13.29    1.19
   0  -5   2   13.32    1.13
   0  -5  -2   14.40    1.49
   0  -5  -2   15.44    1.53
   0  -5   2   15.06    1.15
   0  -5  -2   14.85    1.66
   0  -5  -3   39.52    2.41
   0   5   3   38.62    1.88
   0  -5   3   42.90    2.09
   0  -5  -3   43.61    2.28
   0   5   3   40.77    2.03
   0  -5  -3   47.64    2.46
   0   5  -3   44.00    1.95
   0  -5  -3   42.34    2.42
   0  -5   3   41.00    2.00
   0  -5  -3   43.96    2.50
   0  -5  -4    0.95    1.27
   0  -5   4    1.37    0.73
   0  -5   4    1.16    0.79
   0   5   4    1.76    0.75
   0  -5  -4    1.61    0.98
   0   5   4    2.75    0.83
   0  -5  -4    2.83    1.29
   0  -5  -4    2.20    1.32
   0  -5  -4    1.11    1.19
   0  -5  -5   12.33    1.67
   0  -5  -5   10.83    1.64
   0  -5   5   13.44    1.20
   0   5   5   16.24    1.33
   0   5   5   13.13    1.29
   0   5   5   13.59    1.31
   0  -5   5   13.59    1.23
   0  -5  -5   14.00    1.69
   0  -5  -5   12.43    1.39
   0  -5   5   11.06    1.23
   0  -5  -6   82.77    3.44
   0   5   6   84.46    3.36
   0  -5   6   84.68    3.38
   0  -5  -6   78.89    3.74
   0  -5  -6   82.68    3.86
   0  -5  -6   79.92    3.77
   0   5   6   89.83    3.37
   0   5   6   80.62    3.33
   0  -5   6   77.74    3.17
   0  -5   6   77.53    3.22
   0  -5   6   77.39    3.29
   0  -5  -7   -0.55    1.30
   0  -5   7    0.22    0.80
   0   5   7   -0.10    0.82
   0  -5  -7    0.57    1.23
   0  -5  -7    1.54    1.28
   0   5   7    1.30    0.90
   0  -5   7    0.23    0.86
   0  -5   7    0.17    0.77
   0  -5  -7    0.79    0.92
   0  -5   7    0.49    0.88
   0  -5   7    0.64    0.85
   0  -5   8  154.00    5.71
   0  -5   8  152.71    5.50
   0  -5   8  158.68    5.81
   0  -5  -8  155.23    5.42
   0   5   8  157.95    5.53
   0   5   9    0.94    0.87
   0  -5   9   -0.44    1.11
   0  -5  -9   -0.16    1.53
   0   5   9    0.36    0.85
   0   5   9   -0.70    1.00
   0  -5   9   -0.47    0.96
   0  -5  -9    2.85    1.59
   0  -5  -9    1.27    1.55
   0  -5   9    0.14    0.99
   0  -5   9   -0.70    1.08
   0   5  10   79.38    3.70
   0  -5  10   81.23    4.11
   0  -5  10   78.67    3.69
   0   5  10   87.32    3.83
   0   5  10   80.97    3.71
   0  -5 -10   80.52    4.29
   0  -5  10   83.21    3.98
   0  -5 -10   85.99    4.42
   0  -5 -10   87.28    4.33
   0  -5  10   81.99    3.98
   0  -5  11   -0.48    1.09
   0  -5 -11    1.82    1.70
   0  -5 -11    2.02    1.62
   0  -5 -11    0.51    1.52
   0  -5  11    0.18    1.24
   0  -5  11   -0.75    1.08
   0  -5 -12    0.51    1.51
   0  -5  12    0.33    1.11
   0   5  12    1.18    1.11
   0  -5 -12    0.18    1.59
   0  -5  12   -0.37    1.40
   0  -5  12    0.15    0.96
   0  -5 -12   -0.37    1.58
   0   5  13   12.46    1.66
   0  -5  13   11.13    1.78
   0  -5 -13   12.02    2.06
   0  -5 -13   10.53    1.93
   0  -5 -13    8.22    1.92
   0   5  14  108.50    4.65
   0  -5  14  109.89    5.04
   0  -5  14  101.63    4.75
   0  -5 -14  102.76    4.90
   0   5  14  112.80    4.81
   0   5  15    1.98    1.10
   0  -5  15   -0.29    1.04
   0  -5 -16   12.98    1.67
   0   5  16   12.46    1.55
   0  -5 -16   12.02    1.85
   0   5  16   16.54    1.71
   0  -5  16   11.88    1.46
   0  -5 -16   13.65    1.78
   0  -5  16    9.29    1.51
   0  -5 -16   12.10    1.57
   0  -5 -17   79.47    3.33
   0  -5 -17   84.04    3.67
   0   5  17   87.03    3.51
   0   5  17   80.75    3.52
   0  -5 -17   83.60    3.48
   0   5  17   78.61    3.37
   0  -5  17   86.47    3.69
   0  -5 -18    6.02    0.99
   0   5  18    5.95    0.97
   0   5  18    6.68    0.88
   0  -5 -18    5.19    0.89
   0  -5  18    5.17    1.03
   0  -6   0  340.62    9.81
   0  -6   0  351.44   10.35
   0  -6   0  355.26   10.35
   0  -6   0  354.82   10.11
   0   6   0  344.15    9.83
   0  -6  -1  575.40   15.81
   0  -6  -1  552.30   15.59
   0  -6  -1  592.30   16.01
   0  -6   1  570.83   15.45
   0  -6  -1  579.45   16.03
   0  -6  -1  568.31   15.69
   0  -6  -1  573.73   15.75
   0   6   1  562.13   15.49
   0  -6   1  563.39   15.53
   0  -6   1  561.75   15.79
   0   6   2  137.54    4.64
   0  -6  -2  135.59    4.78
   0   6  -2  141.85    4.63
   0  -6  -2  135.20    4.92
   0  -6  -2  127.61    4.75
   0  -6   2  134.99    4.59
   0  -6  -2  139.50    4.99
   0  -6  -2  129.63    5.02
   0  -6  -2  136.00    5.09
   0  -6   2  128.57    4.71
   0  -6  -3   52.11    2.93
   0  -6  -3   53.51    2.70
   0  -6   3   49.95    2.54
   0   6   3   53.22    2.32
   0  -6  -3   51.33    2.73
   0  -6  -3   50.84    2.88
   0  -6  -3   50.98    2.80
   0   6   3   53.64    2.53
   0  -6   3   47.92    2.40
   0   6   4   11.78    1.16
   0  -6   4   10.44    1.28
   0  -6  -4   10.43    1.42
   0  -6  -4   10.93    1.73
   0  -6   4   13.08    1.23
   0  -6  -4   13.03    1.80
   0   6   4    9.61    1.27
   0  -6  -4   10.54    1.59
   0  -6   5   49.94    2.50
   0  -6  -5   53.65    2.78
   0  -6   5   46.63    2.44
   0  -6   5   47.24    2.42
   0   6   5   52.15    2.51
   0  -6  -6   75.40    3.79
   0  -6  -6   67.54    3.25
   0  -6   6   66.39    3.05
   0   6   6   66.45    3.04
   0  -6   6   67.51    3.11
   0  -6   6   65.74    3.11
   0   6   6   70.68    3.26
   0  -6  -7   11.04    1.47
   0  -6   7    9.34    1.35
   0  -6   7    9.04    1.28
   0  -6  -7    8.70    1.92
   0  -6  -7    9.77    1.89
   0   6   7    9.71    1.37
   0  -6  -7    6.05    1.89
   0  -6  -7    9.20    1.78
   0   6   7   10.59    1.41
   0   6   7   11.28    1.49
   0  -6   7    8.84    1.24
   0  -6   7    8.24    1.30
   0   6   8  706.10   19.82
   0  -6  -8  766.96   20.67
   0  -6  -8  715.41   20.65
   0  -6  -8  702.32   20.49
   0   6   8  707.48   19.75
   0   6   8  723.99   19.87
   0  -6   8  693.69   19.80
   0  -6   8  693.48   19.61
   0  -6  -8  723.23   20.61
   0  -6   8  748.37   20.36
   0  -6  -8  709.90   19.73
   0  -6   8  643.90   19.85
   0   6   9  521.47   14.67
   0  -6  -9  507.97   15.31
   0  -6   9  484.02   14.53
   0  -6  -9  504.19   15.34
   0   6   9  497.23   14.63
   0   6   9  483.61   14.55
   0  -6  -9  538.34   15.47
   0  -6  -9  497.82   15.39
   0  -6   9  466.44   14.67
   0  -6   9  481.58   14.92
   0  -6 -10  349.93   11.98
   0  -6  10  362.29   11.71
   0   6  10  358.53   11.31
   0  -6 -10  402.16   12.31
   0  -6  10  370.25   11.38
   0  -6 -10  355.79   11.97
   0  -6 -10  371.70   12.19
   0  -6  10  380.24   11.72
   0  -6 -11   18.95    2.43
   0  -6  11   21.49    2.11
   0  -6 -11   22.48    2.52
   0  -6  11   26.32    2.23
   0  -6 -11   20.90    2.51
   0   6  11   23.42    1.96
   0  -6  11   22.79    2.10
   0   6  11   26.95    2.19
   0  -6 -11   24.20    2.57
   0  -6  12    1.11    1.16
   0  -6 -12    1.47    1.69
   0  -6 -12    1.39    1.58
   0   6  12    0.90    1.15
   0  -6 -12    0.56    1.62
   0  -6 -12    3.64    1.75
   0  -6  13  258.53    8.94
   0  -6  13  260.19    8.94
   0  -6 -13  277.87    9.47
   0  -6 -13  263.31    9.29
   0  -6  13  281.65    9.04
   0  -6  14   76.48    3.71
   0   6  14   76.08    3.74
   0  -6 -14   78.00    3.96
   0  -6 -14   73.71    4.02
   0   6  15    2.98    1.11
   0  -6 -15    0.45    1.42
   0   6  15    1.38    0.98
   0  -6  15    2.38    1.14
   0  -6 -15    2.34    1.33
   0  -6 -15    3.34    1.32
   0  -6  15    3.00    1.08
   0  -6 -15    1.98    1.19
   0  -6  16   92.03    3.71
   0  -6 -16   86.79    3.71
   0   6  16   94.04    3.75
   0  -6 -16   91.25    3.77
   0   6  16   88.27    3.67
   0  -6 -16   81.58    3.83
   0  -6  17   25.89    1.63
   0  -6 -17   26.65    1.65
   0  -6 -17   28.71    1.70
   0   6  17   30.62    1.75
   0  -6 -17   28.61    1.84
   0   6  17   29.45    1.73
   0   6  18   29.43    1.56
   0   6  18   26.64    1.41
   0  -7   0   -0.12    1.01
   0  -7   1   79.82    3.60
   0  -7  -1   84.12    3.74
   0  -7   1   83.96    3.29
   0   7   1   79.63    3.50
   0  -7  -1   77.02    3.47
   0   7   1   80.15    3.30
   0  -7   2  153.59    5.54
   0   7  -2  153.31    5.38
   0  -7  -2  154.54    5.56
   0   7   2  156.70    5.58
   0  -7   2  153.83    5.29
   0  -7   3    7.93    1.25
   0  -7   3    7.41    1.10
   0  -7   3    8.05    1.28
   0  -7  -3    8.00    1.66
   0  -7  -3    7.18    1.36
   0   7   3    7.84    1.24
   0   7   4  375.16   11.38
   0  -7  -4  367.88   11.69
   0  -7  -4  408.01   11.66
   0  -7   4  386.13   11.27
   0  -7  -4  388.88   12.10
   0   7   4  385.73   11.51
   0  -7  -4  400.18   11.92
   0  -7  -4  362.31   11.63
   0  -7  -4  372.64   11.68
   0  -7   4  383.50   11.40
   0  -7   4  364.75   11.27
   0  -7  -5    5.73    1.57
   0   7   5    4.90    1.03
   0  -7   5    5.04    1.18
   0  -7  -5    2.55    1.50
   0   7   5    6.09    1.27
   0   7   5    2.88    1.13
   0  -7  -5    3.94    1.40
   0  -7  -5    4.56    1.69
   0  -7   5    5.42    1.28
   0  -7   5    4.47    1.17
   0   7   6  147.76    5.60
   0  -7  -6  158.19    5.97
   0  -7  -6  148.46    6.18
   0  -7  -6  156.80    6.12
   0   7   6  149.24    5.40
   0   7   6  139.28    5.57
   0  -7  -6  151.31    6.32
   0  -7   6  152.28    5.47
   0  -7   6  140.46    5.44
   0  -7   6  137.27    5.51
   0  -7  -7   93.91    4.83
   0  -7  -7  111.02    4.82
   0  -7  -7  101.29    4.83
   0   7   7  100.74    4.22
   0   7   7   93.75    4.32
   0  -7   7   96.09    4.21
   0  -7   7   94.06    4.25
   0  -7  -7   94.57    4.87
   0  -7   7   96.85    4.68
   0   7   7  103.18    4.42
   0  -7  -8   -0.17    1.55
   0  -7   8   -0.57    1.06
   0  -7   8    0.13    1.01
   0   7   8    0.14    1.12
   0  -7  -8    0.77    1.65
   0  -7   8   -0.35    1.22
   0  -7  -8    0.72    1.66
   0  -7  -8    1.87    1.69
   0   7   9    7.98    1.46
   0  -7   9    7.37    1.42
   0   7   9    5.61    1.30
   0  -7  -9    7.16    1.92
   0  -7   9    8.80    1.58
   0   7   9    8.85    1.41
   0  -7  -9    6.01    1.85
   0  -7  -9    5.85    1.82
   0   7  10  181.86    6.65
   0  -7  10  177.53    6.62
   0  -7  10  163.92    6.80
   0  -7 -10  170.50    7.09
   0  -7 -10  198.46    7.25
   0   7  10  185.62    6.63
   0  -7 -10  189.01    7.30
   0   7  10  200.99    6.87
   0  -7  11   18.36    1.97
   0  -7 -11   10.84    2.00
   0   7  11   12.62    1.59
   0  -7 -11   17.94    2.26
   0  -7 -11   17.48    2.14
   0   7  12   22.41    2.04
   0  -7 -12   17.61    2.24
   0  -7  12   18.89    1.87
   0  -7 -12   20.57    2.27
   0  -7 -12   19.18    2.22
   0  -7  12   18.69    1.77
   0  -7 -12   18.04    2.11
   0  -7  13   13.14    1.51
   0  -7  13   12.13    1.51
   0   7  13    9.13    1.55
   0  -7 -14  102.91    4.57
   0  -7 -14   96.65    4.33
   0   7  14  104.54    4.19
   0  -7 -14   98.00    4.20
   0   7  14   93.04    3.97
   0  -7  14  102.06    4.00
   0   7  15   80.48    3.36
   0  -7 -15   75.00    3.32
   0   7  15   71.85    3.15
   0  -7 -15   83.52    3.53
   0  -7 -15   77.27    3.59
   0   7  16    1.25    0.75
   0  -7 -16    1.22    0.82
   0  -7 -16   -0.29    0.79
   0   7  16   -0.34    0.75
   0  -7 -16    0.40    0.75
   0  -7 -16    1.24    0.95
   0  -7 -17   68.30    2.56
   0   8   0   11.46    1.52
   0  -8   0    9.76    1.64
   0   8   0   10.45    1.49
   0   8   1  429.06   12.44
   0   8  -1  416.76   12.22
   0  -8   1  406.79   12.45
   0  -8  -1  413.39   12.58
   0   8  -1  419.01   12.33
   0   8   1  389.89   12.24
   0  -8   2   11.50    1.64
   0  -8  -2   10.30    1.69
   0   8   2    8.18    1.42
   0  -8   2   11.43    1.54
   0  -8  -2   13.06    1.68
   0   8   2   11.79    1.58
   0  -8   3  161.42    6.10
   0  -8   3  161.51    6.07
   0   8   3  172.20    6.26
   0   8  -3  181.87    6.39
   0   8   3  161.60    6.15
   0  -8  -3  175.43    6.38
   0  -8  -4   30.83    2.48
   0  -8   4   28.58    2.30
   0  -8   4   30.41    2.23
   0  -8  -4   30.97    2.35
   0   8   4   29.09    2.34
   0  -8   4   32.05    2.27
   0   8   4   29.67    2.33
   0  -8  -5   30.67    2.57
   0   8   5   29.24    2.33
   0  -8  -5   30.94    2.59
   0   8   5   35.06    2.49
   0  -8   5   29.53    2.22
   0  -8   5   30.71    2.28
   0  -8  -5   32.08    2.50
   0  -8  -6  715.17   20.11
   0   8   6  692.18   20.03
   0  -8  -6  746.13   20.56
   0  -8  -6  694.06   20.29
   0   8   6  713.21   20.11
   0  -8  -6  705.45   20.39
   0  -8   6  680.29   19.73
   0  -8   6  696.32   19.99
   0  -8   6  693.13   19.84
   0  -8  -6  729.43   20.37
   0   8   7  750.00   21.36
   0  -8  -7  737.48   21.62
   0  -8   7  755.73   21.32
   0  -8   7  734.28   21.06
   0  -8  -7  774.25   21.47
   0  -8  -7  756.88   21.71
   0   8   7  751.99   21.32
   0  -8  -7  783.74   21.84
   0  -8   7  720.65   21.82
   0  -8  -7  787.61   21.57
   0   8   8   73.21    3.81
   0  -8  -8   82.85    4.32
   0  -8  -8   75.84    4.16
   0  -8  -8   82.54    4.03
   0  -8  -8   78.76    4.04
   0  -8  -8   79.30    4.25
   0  -8   8   81.82    3.92
   0   8   8   81.09    3.94
   0   8   9  155.07    5.95
   0  -8  -9  168.20    6.53
   0   8   9  152.72    5.87
   0  -8  -9  145.39    6.24
   0  -8   9  148.27    5.87
   0   8   9  147.72    5.79
   0  -8  -9  154.62    6.09
   0  -8  -9  153.93    6.32
   0  -8  -9  158.37    6.04
   0  -8   9  173.17    6.54
   0  -8 -10   24.76    2.39
   0   8  10   23.99    2.02
   0  -8 -10   29.46    2.54
   0  -8  10   26.44    2.31
   0   8  10   22.29    2.02
   0  -8 -10   22.51    2.25
   0  -8 -10   23.66    2.35
   0  -8 -10   26.69    2.16
   0  -8  10   23.08    2.05
   0  -8 -11   19.14    2.13
   0  -8 -11   15.58    2.01
   0   8  11   21.51    1.87
   0  -8  11   19.32    1.92
   0  -8 -12   36.40    2.75
   0  -8  12   40.88    2.53
   0  -8 -12   37.37    2.68
   0   8  12   41.80    2.47
   0   8  12   41.62    2.32
   0   8  12   40.92    2.41
   0  -8 -12   39.66    2.62
   0  -8 -13   -0.64    1.24
   0  -8 -13   -0.12    1.19
   0  -8  13    0.54    0.86
   0   8  13    0.85    0.88
   0   8  13    2.07    0.93
   0  -8 -13    1.64    1.17
   0  -8 -14    3.58    1.11
   0  -8 -14    2.95    1.08
   0   8  14    3.45    0.88
   0  -8 -14    3.99    1.04
   0  -8 -15    0.73    0.79
   0  -8 -15   -0.95    0.89
   0  -8 -15   -1.02    0.87
   0  -8 -16    4.65    0.74
   0   9   0    0.26    1.00
   0  -9   0   -0.31    1.28
   0  -9   0   -0.13    1.18
   0   9   0    0.13    1.02
   0   9   1    6.74    1.42
   0   9  -1    3.82    1.26
   0   9   1    5.09    1.29
   0  -9  -1    4.10    1.56
   0  -9   1    1.20    1.36
   0  -9   1    3.82    1.20
   0  -9  -1    5.05    1.20
   0   9   1    4.28    1.22
   0   9  -1    3.68    1.30
   0   9  -1    4.45    1.21
   0   9   2   42.02    2.67
   0   9   2   40.61    2.66
   0   9   2   45.95    2.78
   0   9  -2   43.87    2.80
   0  -9   2   40.80    2.75
   0  -9  -2   40.36    2.94
   0  -9  -2   49.65    2.82
   0  -9   2   43.23    2.72
   0  -9   3   75.83    3.73
   0  -9  -3   77.74    4.03
   0   9  -3   74.25    3.78
   0   9   3   76.25    3.77
   0  -9  -3   75.61    3.73
   0   9   3   79.76    3.82
   0  -9  -3   75.59    3.55
   0  -9   3   68.37    3.55
   0  -9  -4  154.00    6.13
   0   9   4  152.17    5.87
   0  -9  -4  144.17    5.82
   0   9   4  147.54    5.83
   0  -9   4  147.48    5.68
   0  -9  -5  160.83    6.22
   0   9   5  151.61    5.95
   0   9   5  144.32    5.89
   0  -9  -5  155.40    6.02
   0  -9   5  159.21    5.95
   0  -9   5  145.57    5.71
   0  -9  -6   28.07    2.44
   0  -9   6   21.68    2.02
   0  -9   6   22.14    1.98
   0   9   6   25.52    2.15
   0   9   6   24.71    2.14
   0  -9  -6   23.76    2.25
   0  -9   6   23.44    2.31
   0  -9  -7    0.45    1.40
   0  -9   7    1.26    1.16
   0   9   7    1.59    1.20
   0   9   7    1.31    1.19
   0  -9  -7    0.72    1.20
   0  -9  -7    0.31    1.42
   0  -9   7    0.18    1.24
   0  -9  -8   42.84    2.89
   0  -9  -8   52.92    3.04
   0  -9   8   44.88    2.76
   0   9   8   49.64    2.95
   0  -9  -8   51.97    3.16
   0  -9   8   53.34    3.26
   0   9   8   53.95    2.99
   0  -9   9   84.23    4.15
   0  -9  -9   89.43    3.97
   0  -9  10    0.41    0.99
   0  -9 -10    0.11    0.91
   0   9  10   -0.49    1.02
   0   9  10    0.81    0.95
   0   9  10   -0.21    0.88
   0  -9 -10    0.26    1.25
   0  -9 -10    1.23    1.31
   0  -9 -11   37.88    2.43
   0   9  11   32.00    1.94
   0  -9  11   34.05    2.18
   0   9  11   35.47    2.10
   0   9  11   37.23    2.21
   0  -9 -11   34.56    2.34
   0   9  11   32.39    1.97
   0  -9  12   49.17    2.40
   0   9  12   43.42    2.18
   0   9  12   48.68    2.35
   0  -9 -12   46.87    2.52
   0  -9 -12   43.97    2.47
   0  -9 -13    1.71    0.88
   0  -9 -13    0.28    0.93
   0  -9 -13    1.83    0.90
   0   9  13    0.45    0.66
   0  -9 -14   44.23    2.07
   0  -9 -14   44.76    2.01
   0  -9 -14   47.64    2.03
   0  10   0  210.92    7.25
   0  10   0  207.61    7.35
   0 -10   0  220.62    7.37
   0  10   0  219.16    7.55
   0  10   0  201.49    7.14
   0  10   1   21.02    1.89
   0  10  -1   22.95    1.93
   0 -10   1   27.85    2.19
   0 -10  -1   21.52    2.11
   0  10  -1   24.52    2.09
   0  10   1   23.16    2.13
   0  10   1   24.58    2.01
   0 -10  -1   22.13    1.96
   0 -10   1   25.48    2.07
   0  10   2   47.89    2.72
   0 -10   2   46.48    2.76
   0 -10  -2   49.82    2.76
   0  10   2   51.33    2.85
   0 -10   2   55.56    2.98
   0 -10  -2   50.50    3.08
   0 -10   2   47.84    2.84
   0  10   2   56.73    3.14
   0  10  -2   50.73    2.93
   0  10   2   49.56    2.84
   0  10   3    0.75    0.99
   0 -10   3    0.39    0.97
   0 -10   3   -0.13    0.94
   0  10   3    0.93    0.97
   0 -10   3   -0.63    1.08
   0 -10  -3    0.15    1.31
   0  10   3    0.40    1.06
   0  10   3    1.46    1.07
   0  10   4   16.09    1.68
   0 -10   4   14.00    1.58
   0 -10   4   16.36    1.69
   0  10   4   15.82    1.72
   0 -10   4   15.65    1.62
   0 -10  -4   16.10    1.89
   0  10   4   16.29    1.78
   0 -10   5   54.90    3.21
   0  10   5   48.56    2.93
   0  10   5   46.17    2.82
   0 -10  -5   56.61    3.15
   0 -10  -6    2.13    1.21
   0 -10   6    3.51    1.16
   0 -10  -6    3.35    1.27
   0 -10   6    3.70    1.17
   0  10   6    3.15    1.22
   0  10   7  111.49    4.49
   0 -10  -7  109.33    4.50
   0 -10   7  111.66    4.71
   0 -10  -7  111.16    4.49
   0  10   7  107.27    4.45
   0 -10   7  105.27    4.36
   0  10   7  115.03    4.56
   0  10   8   34.28    2.18
   0 -10  -8   31.33    2.13
   0 -10   8   30.11    2.16
   0  10   8   31.34    2.13
   0 -10  -8   32.74    2.24
   0 -10   8   35.18    2.16
   0  10   8   32.66    2.17
   0  10   8   30.52    2.12
   0 -10  -9  204.86    6.72
   0  10   9  207.99    6.63
   0 -10   9  203.19    6.77
   0  10   9  195.49    6.51
   0  10   9  206.39    6.68
   0  10   9  204.28    6.65
   0  10  10    0.09    0.86
   0  10  10   -0.08    0.69
   0 -10 -10    0.36    0.91
   0 -10  10    0.44    0.74
   0 -10 -10    0.45    0.82
   0  10  10    1.21    0.76
   0 -10 -10    2.31    1.18
   0  10  11   73.29    2.85
   0 -10 -11   70.38    2.75
   0 -10 -11   73.54    3.14
   0 -10 -12    6.52    0.96
   0  10  12    4.46    0.72
   0  11   0   -0.40    0.92
   0 -11   0    0.80    0.86
   0 -11   0   -0.84    0.96
   0  11   0   -0.44    1.00
   0  11  -1    2.84    1.02
   0  11   1    3.21    1.07
   0 -11  -1    4.34    1.16
   0  11   1    2.02    0.94
   0 -11   1    1.12    0.91
   0 -11   1    2.45    0.99
   0 -11   1    1.99    0.95
   0 -11  -1    2.40    0.91
   0  11   2    9.53    1.37
   0  11  -2    6.58    1.13
   0  11   2    7.67    1.28
   0 -11  -2    9.09    1.40
   0 -11   2    8.83    1.25
   0 -11  -2    9.67    1.22
   0 -11   2    9.55    1.29
   0 -11   2    8.13    1.16
   0 -11   3   22.11    1.64
   0  11   3   27.28    2.00
   0 -11   3   26.74    1.84
   0 -11   3   24.28    1.82
   0 -11  -3   26.16    1.66
   0  11   3   27.33    1.78
   0  11   3   27.71    1.93
   0 -11  -3   27.27    1.97
   0  11   4   17.37    1.63
   0 -11   4   17.58    1.51
   0 -11   4   17.78    1.64
   0  11   4   16.53    1.46
   0  11   4   17.45    1.58
   0 -11  -4   18.38    1.70
   0  11   5    7.75    1.17
   0 -11   5    6.37    1.18
   0  11   5    6.46    1.16
   0  11   5    5.80    1.07
   0 -11   5    8.02    1.09
   0  11   6   -0.10    0.82
   0 -11   6    1.11    0.72
   0  11   6    1.04    0.90
   0 -11  -6    1.53    0.98
   0  11   6    1.99    0.89
   0 -11   6    0.85    0.72
   0  11   7    8.27    1.09
   0 -11   7    5.91    0.98
   0  11   7    7.40    1.03
   0 -11   7    8.19    1.03
   0 -11  -7   10.02    1.23
   0  11   7    7.88    1.10
   0  11   8   56.41    2.44
   0 -11  -8   55.03    2.52
   0  11   8   58.64    2.43
   0  11   8   58.44    2.45
   0  11   9    1.50    0.60
   0 -11  -9    1.20    0.74
   0  11   9    0.58    0.63
   0  11   9    0.47    0.51
   0 -12   0   86.18    2.99
   0  12   0   78.03    2.92
   0  12   1   20.03    1.21
   0 -12  -1   20.23    1.24
   0 -12   1   22.01    1.31
   0  12  -1   18.33    1.13
   0  12   1   19.09    1.30
   0  12   2   11.31    0.95
   0 -12  -2   10.41    0.92
   0 -12   2   11.02    0.98
   0  12   2   10.90    1.05
   0  12   3   15.20    1.09
   0  12   3   16.71    1.17
   0 -12   3   16.44    1.12
   0  12   3   14.63    1.18
   0  12   4    1.90    0.61
   0  12   4    4.09    0.69
   0 -12   4    2.11    0.61
   0  12   4    3.82    0.70
   0  12   5    1.36    0.54
   0  12   5    0.48    0.53
  -1   0  21    0.40    0.56
  -1   0  20    4.55    0.88
  -1   0  20    5.60    1.05
  -1   0  20    6.57    1.02
  -1   0  19   -0.38    0.99
  -1   0  19    0.45    0.91
  -1   0  19    0.23    1.03
  -1   0  19   -0.46    1.05
  -1   0  18    6.55    1.47
  -1   0  18    8.22    1.52
  -1   0  18    5.86    1.40
  -1   0  18    8.97    1.54
  -1   0  17    0.67    0.95
  -1   0  17   -0.34    1.23
  -1   0  17   -0.84    1.18
  -1   0  17   -1.14    1.31
  -1   0  17    0.79    1.13
  -1   0  16  280.48    9.91
  -1   0  16  277.93    9.41
  -1   0  16  307.92    9.89
  -1   0  15    0.45    1.17
  -1   0  15    0.19    1.45
  -1   0  15    2.43    1.35
  -1   0  15    0.85    1.17
  -1   0  14  318.39   10.87
  -1   0  14  329.15   10.75
  -1   0  13    0.63    1.19
  -1   0  13   -0.18    1.24
  -1   0  13    0.73    0.85
  -1   0  13   -0.26    0.93
  -1   0  12   73.39    3.69
  -1   0  12   70.76    3.20
  -1   0  12   78.69    3.91
  -1   0  12   76.60    3.39
  -1   0  12   76.84    3.48
  -1   0  11   -0.78    1.03
  -1   0  11   -0.25    0.94
  -1   0  11    0.14    1.02
  -1   0  11    0.51    0.70
  -1   0  11    0.93    0.68
  -1   0  11    0.21    0.78
  -1   0  10 1750.73   45.60
  -1   0  10 1768.82   45.65
  -1   0  10 1785.61   45.36
  -1   0  10 1712.74   45.77
  -1   0  10 1693.02   44.86
  -1   0  10 1787.89   45.10
  -1   0   9    0.58    1.01
  -1   0   9    0.49    0.57
   1   0  -9    0.13    0.87
  -1   0   9    0.63    0.74
  -1   0   9   -0.18    0.63
  -1   0   9   -1.07    1.03
  -1   0   9   -0.07    0.66
  -1   0   8    1.90    1.01
  -1   0   8    0.90    0.96
   1   0  -8    1.23    0.83
  -1   0   8    1.68    0.74
  -1   0   8    0.91    1.04
  -1   0   8    2.28    0.64
  -1   0   8    0.21    0.77
  -1   0   7    0.07    0.78
  -1   0   7   -0.33    0.79
  -1   0   7    2.32    0.59
  -1   0   7    0.79    0.52
  -1   0   7    0.69    0.83
  -1   0   7    2.67    0.64
  -1   0   7    0.33    0.61
  -1   0   7    0.20    0.52
  -1   0   7   -0.06    0.69
  -1   0   6    8.57    0.69
  -1   0   6   10.28    0.86
  -1   0   6    8.59    0.93
  -1   0   6    9.52    0.96
  -1   0   6    9.66    0.71
  -1   0   6   10.24    0.75
  -1   0   6   10.72    0.81
  -1   0   6    9.92    0.89
  -1   0   6   11.63    1.07
  -1   0   5    0.18    0.59
  -1   0   5    1.04    0.61
  -1   0   5    0.64    0.43
  -1   0   5    0.19    0.49
  -1   0   5    0.52    0.43
  -1   0   5    0.16    0.47
  -1   0   5    0.05    0.69
  -1   0   5    0.63    0.54
  -1   0   4  524.45   13.08
  -1   0   4  529.22   13.24
  -1   0   4  509.02   13.09
  -1   0   4  482.76   13.36
  -1   0   4  496.70   13.00
  -1   0   4  499.78   13.31
  -1   0   4  518.59   13.31
  -1   0   4  501.88   13.24
  -1   0   3    0.07    0.39
  -1   0   3    0.43    0.35
  -1   0   3    0.48    0.26
  -1   0   3    0.41    0.49
  -1   0   3    0.59    0.49
  -1   0   3    1.09    0.42
  -1   0   2   53.81    1.58
  -1   0   2   52.99    1.52
   1   0  -2   51.54    1.47
  -1   0   2   53.91    1.47
  -1   0   2   52.27    1.62
  -1   0   2   57.72    1.65
  -1   0   2   52.72    1.57
  -1   0   1    0.18    0.14
  -1   0   1    0.13    0.21
  -1   0   1    0.26    0.18
  -1   0   0    0.67    0.13
   1   0   0    0.71    0.12
  -1   0  -1   -0.01    0.14
   1   0   1    0.01    0.16
   1   0   1    0.21    0.22
   1   0   2  935.85   23.68
   1   0   2  926.45   23.75
   1   0   2  888.37   23.82
   1   0   2  958.24   23.84
   1   0   2  956.20   23.73
   1   0   2  967.81   23.78
   1   0   3    0.51    0.40
   1   0   3    0.56    0.33
   1   0   3    0.25    0.46
   1   0   3    0.93    0.44
   1   0   4 3697.00   91.49
   1   0   4 3706.62   91.48
   1   0   4 3540.30   91.32
   1   0   4 3664.19   91.60
   1   0   4 3653.89   91.45
   1   0   4 3578.13   91.52
   1   0   5    0.29    0.47
   1   0   5    0.04    0.46
   1   0   5    0.27    0.49
   1   0   5    0.36    0.50
   1   0   5    0.03    0.37
   1   0   5    1.30    0.60
   1   0   5   -0.12    0.53
   1   0   5    0.12    0.52
   1   0   6  605.66   16.17
   1   0   6  601.22   16.05
   1   0   6  612.74   16.14
   1   0   6  623.05   16.10
   1   0   6  623.45   16.30
   1   0   7    0.32    0.60
   1   0   7    0.72    0.86
   1   0   7    0.47    0.75
   1   0   7    0.34    0.69
  -1   0  -7   -0.09    0.71
   1   0   7    1.01    0.77
   1   0   8  389.24   11.51
   1   0   8  424.30   11.41
   1   0   8  416.54   11.30
   1   0   8  404.53   11.33
   1   0   8  427.20   11.48
   1   0   8  407.26   11.84
   1   0   9    1.10    0.94
   1   0   9    1.59    0.96
   1   0   9    0.29    0.65
   1   0   9    0.07    0.63
   1   0   9   -0.28    0.79
   1   0   9    2.06    0.81
   1   0  10   94.00    3.45
   1   0  10   94.26    4.18
   1   0  10   84.07    3.36
   1   0  10   95.47    4.01
   1   0  10  101.20    4.11
   1   0  10   93.61    3.76
   1   0  10   89.07    3.57
   1   0  11    0.42    0.85
   1   0  11    0.35    0.78
   1   0  11    0.09    0.71
   1   0  11    0.23    0.84
   1   0  11    0.28    0.97
   1   0  11   -0.43    1.01
   1   0  12   86.68    4.44
   1   0  12   88.56    3.89
   1   0  12   85.56    4.20
   1   0  12   90.92    4.31
   1   0  12   91.91    3.83
   1   0  13   -0.14    1.02
   1   0  13   -0.18    1.30
   1   0  13    0.17    1.23
   1   0  13   -0.39    1.37
   1   0  14  122.67    5.11
   1   0  14  129.73    5.87
   1   0  14  125.72    5.50
   1   0  15   -0.36    1.22
   1   0  15   -0.20    1.26
   1   0  16  120.76    5.23
   1   0  16  113.99    5.22
   1   0  16  117.59    5.40
   1   0  17    1.40    1.30
   1   0  18  156.03    5.89
   1   0  18  155.43    5.77
   1   0  18  149.18    5.77
   1   0  18  158.81    5.82
   1   0  18  162.84    5.84
   1   0  19   -0.28    0.91
   1   0  19    0.28    0.82
   1   0  19   -0.19    0.87
   1   0  19    0.20    0.78
   1   0  20   57.83    2.32
   1   0  20   47.59    2.11
  -1   1  20    3.98    0.94
  -1  -1  20    1.72    0.73
  -1   1  20    4.35    1.06
  -1  -1  20    3.07    0.92
  -1  -1  20    1.73    0.90
  -1   1  20    3.98    0.97
  -1   1  19   87.24    3.57
  -1   1  19   80.14    3.93
  -1  -1  19   87.09    3.81
  -1  -1  19   90.37    3.71
  -1   1  19   89.79    3.86
  -1  -1  19   89.00    3.93
  -1   1  19   88.87    3.65
  -1  -1  19   98.57    3.94
  -1   1  19   89.09    3.79
  -1   1  18   26.07    2.02
  -1  -1  18   23.82    2.10
  -1  -1  18   19.25    2.02
  -1  -1  18   21.44    2.00
  -1   1  18   22.06    2.00
  -1   1  18   20.98    1.88
  -1   1  18   24.52    2.05
  -1  -1  18   22.26    2.04
  -1   1  17  101.37    4.64
  -1  -1  17  116.62    5.12
  -1   1  17  118.52    4.99
  -1  -1  17  116.67    4.94
  -1   1  17  115.02    4.87
  -1  -1  17  124.71    5.14
  -1  -1  17  115.14    5.20
  -1   1  17   96.19    4.68
  -1  -1  17  102.55    4.76
  -1   1  16   10.96    1.68
  -1   1  16   10.12    1.71
  -1  -1  16   10.48    1.73
  -1  -1  16   12.65    2.01
  -1   1  16   12.34    1.76
  -1  -1  15  158.20    6.68
  -1   1  15  153.29    6.36
  -1   1  15  157.02    6.36
  -1  -1  15  167.32    6.53
  -1   1  15  155.04    6.25
  -1  -1  15  159.34    6.41
  -1   1  14  316.54   10.41
  -1  -1  14  326.28   10.58
  -1   1  14  318.74   10.01
  -1  -1  14  310.26    9.96
  -1  -1  14  291.25    9.83
  -1  -1  14  319.03   10.89
  -1   1  14  332.17   10.64
  -1  -1  14  332.29   10.26
  -1  -1  13  161.59    5.84
  -1   1  13  152.31    6.21
  -1  -1  13  164.50    6.63
  -1   1  13  157.13    6.16
  -1  -1  13  168.63    6.36
  -1   1  13  154.12    5.78
  -1  -1  13  170.81    6.07
  -1   1  13  166.49    5.67
  -1  -1  13  148.78    5.75
  -1   1  12   48.31    2.45
  -1  -1  12   47.70    2.50
  -1  -1  12   49.30    3.14
  -1   1  12   44.81    2.92
  -1  -1  12   48.00    2.65
  -1   1  12   42.19    2.44
  -1   1  12   51.21    2.91
  -1  -1  12   47.32    2.85
  -1  -1  12   48.17    2.70
  -1   1  11   13.75    1.30
  -1  -1  11   16.19    1.66
  -1   1  11   12.25    1.51
  -1   1  11   15.88    1.70
  -1  -1  11   13.00    1.27
  -1  -1  11   17.97    1.60
  -1   1  11   16.06    1.50
  -1  -1  11   12.89    1.41
  -1   1  11   12.04    1.29
  -1  -1  10   20.87    1.64
   1  -1 -10   19.99    1.68
  -1  -1  10   19.48    1.37
  -1   1  10   20.07    1.45
  -1   1  10   17.66    1.65
  -1   1  10   19.09    1.69
  -1  -1  10   21.47    1.80
  -1  -1  10   22.92    1.80
  -1  -1  10   23.97    1.63
  -1  -1  10   25.71    2.05
  -1   1  10   18.24    1.71
  -1   1  10   21.21    1.60
  -1  -1  10   20.27    1.66
  -1  -1  10   20.56    1.44
   1  -1  -9  485.17   13.51
   1  -1  -9  473.08   13.53
  -1   1   9  494.58   13.36
  -1  -1   9  488.17   14.11
  -1   1   9  486.95   13.82
  -1  -1   9  496.27   13.33
  -1  -1   9  481.29   13.14
  -1  -1   9  502.03   13.34
  -1  -1   9  510.92   13.89
  -1   1   9  463.57   13.71
  -1  -1   8  222.21    6.68
  -1   1   8  213.93    6.90
  -1  -1   8  228.09    7.18
  -1  -1   8  234.12    6.57
  -1  -1   8  232.24    6.56
   1  -1  -8  220.33    6.73
  -1   1   8  218.78    6.54
  -1  -1   8  216.28    6.23
  -1  -1   8  221.63    6.78
  -1   1   8  230.54    6.69
  -1  -1   8  224.48    6.75
  -1  -1   8  238.00    6.98
  -1   1   8  216.72    6.83
  -1  -1   8  225.97    6.93
  -1   1   8  217.00    6.86
  -1  -1   7 1563.52   39.05
  -1  -1   7 1503.49   39.45
   1  -1  -7 1508.79   38.80
  -1   1   7 1539.75   39.66
  -1  -1   7 1564.60   39.91
  -1   1   7 1527.21   39.19
  -1  -1   7 1586.52   39.19
  -1  -1   7 1591.07   39.32
  -1   1   7 1449.86   38.96
  -1  -1   7 1607.68   39.35
   1  -1  -7 1488.89   39.47
  -1  -1   7 1533.33   39.02
  -1  -1   7 1553.81   39.56
  -1   1   7 1503.05   39.41
  -1  -1   7 1530.70   39.53
  -1  -1   7 1593.17   39.66
  -1   1   7 1572.83   39.64
  -1   1   7 1533.91   39.59
  -1  -1   7 1596.16   39.70
  -1  -1   6  312.03    8.63
  -1  -1   6  309.00    8.90
  -1  -1   6  317.40    8.41
  -1   1   6  304.14    8.69
  -1  -1   6  315.29    8.33
  -1  -1   6  313.66    8.38
  -1   1   6  310.95    8.46
  -1  -1   6  307.20    8.59
   1  -1  -6  316.58    8.10
  -1  -1   6  310.41    8.20
  -1   1   6  304.64    8.37
  -1  -1   6  288.70    8.41
   1  -1  -6  310.16    8.49
  -1  -1   6  305.71    8.49
   1  -1  -6  306.95    8.60
  -1   1   6  317.64    8.47
  -1  -1   6  314.40    8.20
  -1   1   6  320.73    8.39
  -1  -1   6  328.52    8.69
  -1   1   6  314.60    8.53
  -1   1   6  292.87    8.66
  -1   1   6  290.53    8.62
  -1  -1   6  304.09    8.68
  -1  -1   6  308.18    8.70
  -1   1   5    0.99    0.52
  -1  -1   5    1.23    0.60
  -1  -1   5    0.61    0.27
  -1  -1   5    0.55    0.20
  -1  -1   5    1.06    0.32
   1  -1  -5    1.09    0.38
  -1   1   5    1.39    0.53
  -1  -1   5    0.94    0.55
  -1  -1   5    0.43    0.49
  -1  -1   5    0.62    0.60
  -1   1   5    1.41    0.48
  -1  -1   5    0.55    0.40
  -1  -1   5    3.90    0.83
  -1  -1   5    1.34    0.49
  -1   1   5    0.86    0.68
  -1  -1   5    1.05    0.51
   1  -1  -5    2.46    0.74
  -1  -1   5    0.54    0.28
  -1  -1   5    0.72    0.41
  -1   1   5    1.23    0.50
  -1  -1   5    0.93    0.33
  -1   1   5    1.90    0.48
  -1   1   5    0.66    0.62
  -1   1   5    0.49    0.58
  -1  -1   5    0.69    0.63
  -1  -1   5    1.08    0.64
   1  -1  -4  139.50    3.96
  -1   1   4  145.06    4.13
  -1  -1   4  144.94    4.24
  -1  -1   4  150.52    3.91
  -1  -1   4  153.86    4.45
  -1  -1   4  147.40    3.91
  -1  -1   4  151.73    4.00
  -1  -1   4  148.88    3.90
  -1   1   4  137.69    4.13
  -1  -1   4  154.98    4.19
  -1   1   4  147.30    4.15
  -1  -1   4  146.96    3.91
  -1  -1   4  146.13    4.25
  -1  -1   4  144.64    4.26
  -1   1   4  144.29    4.24
  -1   1   4  141.04    4.22
  -1  -1   4  147.22    4.25
  -1  -1   4  149.73    4.28
  -1  -1   4  147.07    3.82
  -1  -1   4  153.09    4.01
   1  -1  -4  139.79    3.83
  -1  -1   4  150.73    4.12
  -1  -1   4  146.16    3.97
  -1  -1   3 3986.25  102.29
  -1  -1   3 3975.97  102.29
  -1  -1   3 3969.04  102.44
   1  -1  -3 3996.83  102.16
  -1   1   3 4067.11  102.48
  -1  -1   3 4194.94  102.24
  -1  -1   3 4218.48  102.31
  -1  -1   3 4025.67  102.52
  -1  -1   3 4228.62  102.31
  -1  -1   3 4077.37  102.32
  -1  -1   3 3913.71  102.51
  -1  -1   3 3896.51  102.50
  -1   1   3 4222.50  102.53
  -1   1   3 4204.40  102.52
  -1  -1   3 4272.32  102.33
  -1  -1   3 4075.32  102.32
  -1  -1   3 4046.35  102.55
  -1  -1   3 4124.12  102.24
  -1  -1   3 3934.66  102.24
   1  -1  -3 4154.73  102.36
  -1  -1   2   22.28    0.87
  -1   1   2   21.73    0.87
   1   1  -2   21.86    0.63
  -1  -1   2   22.88    0.82
  -1  -1   2   23.24    0.86
  -1   1   2   21.79    0.85
  -1  -1   2   22.19    0.82
  -1  -1   2   22.15    0.77
  -1  -1   2   22.98    0.90
  -1  -1   2   21.73    0.90
  -1  -1   2   20.90    0.91
   1  -1  -2   22.13    0.84
   1  -1  -1 9814.89  240.70
  -1   1   1 9644.35  240.71
  -1   1   1 9999.00  240.84
  -1  -1   1 9814.86  240.85
   1  -1  -1 8820.88  240.82
   1   1  -1 8869.59  240.83
   1  -1  -1 9914.40  240.87
  -1  -1   1 9716.21  240.88
  -1  -1   1 9838.71  240.85
  -1  -1   1 9615.24  240.86
  -1  -1   1 9392.03  240.85
   1  -1   0   44.54    1.30
  -1  -1   0   46.59    1.32
   1  -1   0   43.76    1.40
  -1  -1   0   49.42    1.40
  -1  -1   0   48.44    1.31
  -1  -1   0   49.42    1.40
  -1   1   0   42.17    1.26
   1  -1   0   45.45    1.32
   1  -1   1 1939.06   50.31
   1   1   1 1911.47   50.31
   1   1   1 1966.71   50.17
  -1  -1  -1 1988.20   50.29
   1  -1   1 2052.80   50.28
   1  -1   1 2108.88   50.33
   1  -1   1 2051.85   50.20
   1   1   1 1982.95   50.27
   1  -1   1 1982.06   50.30
   1  -1   2  366.15    9.23
   1   1   2  354.63    9.22
   1  -1   2  343.12    9.21
   1   1   2  353.81    9.13
   1  -1   2  351.39    9.22
   1   1   2  356.28    9.22
   1  -1   3  258.12    6.79
   1  -1   3  256.70    6.79
   1  -1   3  244.59    6.75
   1   1   3  260.86    6.74
   1   1   3  254.28    6.75
   1  -1   3  253.77    6.77
   1   1   3  262.46    6.80
   1  -1   3  242.79    6.78
   1   1   3  252.24    6.79
   1   1   3  241.20    6.76
   1  -1   4 2368.12   60.03
   1  -1   4 2347.74   60.03
   1  -1   4 2316.17   60.03
   1   1   4 2381.92   60.03
   1  -1   4 2373.52   59.92
   1  -1   4 2326.78   59.98
   1   1   4 2398.30   59.97
   1   1   4 2379.86   60.00
   1   1   4 2427.26   60.04
   1   1   4 2419.64   60.06
   1  -1   5 1015.35   26.07
   1  -1   5  962.20   25.99
   1   1   5 1051.46   26.10
   1  -1   5 1002.02   26.08
   1   1   5 1012.13   26.05
   1  -1   5  991.98   26.00
   1  -1   5 1013.05   25.93
   1   1   5 1002.81   25.85
   1  -1   5 1025.69   26.06
   1   1   5 1005.96   25.94
   1   1   5 1029.37   26.08
   1   1   5 1028.77   26.08
   1   1   5 1032.42   25.98
  -1  -1  -5 1022.57   26.12
  -1  -1  -6   39.51    1.81
   1   1   6   39.49    1.77
   1   1   6   40.97    1.62
   1  -1   6   42.44    1.78
   1  -1   6   41.70    1.72
   1   1   6   39.53    1.75
   1  -1   6   37.39    1.52
   1  -1   6   43.30    1.66
   1   1   6   39.79    1.52
   1  -1   6   41.43    1.79
   1  -1   6   40.04    1.57
   1  -1   6   40.63    1.89
   1   1   6   41.29    1.78
   1   1   7  271.54    7.50
   1   1   7  276.49    7.75
   1   1   7  277.45    8.08
   1  -1   7  266.26    8.08
   1  -1   7  262.04    7.41
   1   1   7  286.78    7.80
   1  -1   7  261.14    7.90
   1   1   7  263.77    7.34
   1  -1   7  272.84    7.66
   1   1   7  283.22    7.73
   1  -1   7  259.06    7.69
   1  -1   7  266.16    7.48
  -1  -1  -7  267.90    7.73
   1  -1   7  273.30    7.73
   1   1   8    3.46    0.83
   1   1   8    3.84    0.80
   1  -1   8    4.37    0.84
   1  -1   8    4.64    0.74
   1  -1   8    4.35    0.77
   1   1   8    4.41    0.75
   1  -1   8    3.93    0.82
   1  -1   8    4.19    0.85
   1   1   8    3.49    0.81
   1   1   8    1.87    0.98
   1  -1   8    3.19    1.08
  -1  -1  -8    3.55    0.95
   1   1   8    2.69    0.68
   1  -1   9  297.85    9.28
   1   1   9  284.07    9.09
   1   1   9  294.52    9.17
   1  -1   9  285.56    9.16
   1  -1   9  303.31    9.60
   1  -1   9  314.10    8.90
   1   1   9  314.51    8.76
   1  -1   9  298.84    8.50
   1  -1   9  300.55    9.13
   1   1   9  309.44    8.89
   1  -1   9  276.99    8.74
   1   1   9  315.74    8.86
   1  -1  10  357.54   10.73
   1   1  10  360.78   10.47
  -1  -1 -10  340.95   10.58
   1   1  10  349.21   10.79
   1  -1  10  334.58   10.85
   1  -1  10  331.13   10.79
   1   1  10  352.72   10.86
   1  -1  10  366.35   10.32
   1   1  10  350.58   10.96
   1  -1  10  355.01   11.25
   1   1  10  363.26   10.33
   1   1  10  367.88   10.35
   1   1  10  372.24   10.45
   1  -1  10  361.76   10.40
   1  -1  10  361.94   10.38
   1  -1  11  394.78   12.15
   1  -1  11  388.33   12.11
   1   1  11  386.94   12.04
   1   1  11  383.67   12.00
   1   1  11  391.91   11.42
   1  -1  11  411.18   12.64
  -1  -1 -11  391.65   11.79
   1  -1  11  383.85   11.42
   1   1  11  409.43   11.66
   1  -1  11  402.75   11.90
   1  -1  11  401.30   11.59
   1   1  12   48.09    2.52
   1   1  12   51.18    3.19
   1  -1  12   42.33    3.13
   1  -1  12   43.54    2.58
   1   1  12   49.56    2.69
   1  -1  12   48.83    2.83
   1   1  12   48.52    3.02
   1   1  12   51.55    3.09
   1  -1  12   47.49    3.04
   1  -1  12   44.57    2.99
   1   1  13   10.58    1.74
   1  -1  13    5.13    1.22
   1  -1  13    6.97    1.69
   1  -1  13    7.59    1.47
   1  -1  13    7.83    1.59
   1   1  13    7.82    1.56
   1   1  13    8.39    1.58
   1  -1  13    7.74    1.63
   1   1  14    0.75    1.31
   1  -1  14    2.99    1.60
   1  -1  14   -0.15    1.28
   1  -1  14    2.72    1.37
   1   1  14    0.53    1.23
   1  -1  15  119.41    5.78
   1   1  15  125.04    5.52
   1  -1  16    1.33    1.25
   1   1  16    1.12    1.20
   1   1  16    0.85    1.25
   1  -1  16    0.88    1.45
   1  -1  16   -0.20    1.29
   1   1  16    0.68    1.25
   1   1  17    1.64    1.28
   1  -1  17    0.62    1.21
   1   1  17    0.80    1.03
   1  -1  17   -0.15    1.28
   1   1  17    0.74    1.18
   1   1  18  148.84    5.37
   1   1  18  142.73    5.30
   1  -1  18  149.13    5.42
   1  -1  18  141.91    5.35
   1   1  18  133.03    4.98
   1  -1  18  129.52    5.08
   1  -1  18  132.19    5.14
   1   1  18  135.03    5.09
   1  -1  18  140.71    5.51
   1   1  19  285.02    9.02
   1  -1  19  298.07    9.01
   1   1  19  288.54    8.93
   1  -1  19  281.06    8.61
   1   1  19  307.31    8.91
   1  -1  19  315.61    9.00
   1  -1  20   30.03    1.63
   1   1  20   35.99    1.69
   1  -1  20   35.33    1.72
   1   1  20   35.18    1.71
  -1   2  20   79.31    3.01
  -1  -2  20   83.72    3.33
  -1   2  20   81.95    3.09
  -1  -2  20   86.78    3.18
  -1   2  20   85.67    3.26
  -1  -2  19   22.71    1.78
  -1   2  19   24.55    1.79
  -1   2  19   19.78    1.65
  -1   2  19   24.02    1.76
  -1  -2  19   22.47    1.90
  -1   2  19   21.25    1.91
  -1  -2  19   18.85    1.62
  -1   2  19   25.01    1.89
  -1  -2  18  129.77    5.02
  -1   2  18  128.33    4.92
  -1   2  18  124.27    4.91
  -1  -2  18  127.77    5.31
  -1  -2  18  118.38    4.80
  -1  -2  18  113.24    4.59
  -1  -2  17    7.75    1.57
  -1   2  17    4.09    1.32
  -1  -2  17    7.31    1.59
  -1   2  17    6.89    1.57
  -1   2  17    4.70    1.37
  -1  -2  17    6.58    1.53
  -1  -2  17    6.02    1.57
  -1   2  16   44.96    2.93
  -1  -2  16   44.17    3.00
  -1  -2  16   46.34    2.98
  -1   2  16   44.58    2.98
  -1  -2  16   49.65    3.39
  -1  -2  16   41.63    2.94
  -1   2  16   45.24    2.81
  -1  -2  16   42.06    2.78
  -1   2  16   42.53    2.95
  -1   2  15    2.23    1.28
  -1   2  15    1.94    1.31
  -1  -2  15    3.78    1.45
  -1  -2  15    3.04    1.41
  -1   2  15    2.02    1.19
  -1  -2  15    2.70    1.05
  -1  -2  15    1.00    1.19
  -1  -2  15    1.47    1.44
  -1  -2  15    1.85    1.18
  -1   2  14   56.01    3.23
  -1   2  14   51.93    3.10
  -1  -2  14   50.59    3.17
  -1  -2  14   49.42    3.22
  -1   2  14   52.49    3.01
  -1  -2  14   52.32    2.94
  -1  -2  14   48.51    3.10
  -1  -2  14   52.46    3.13
  -1  -2  14   54.15    3.63
  -1   2  13    8.73    1.29
  -1  -2  13    6.16    1.15
  -1  -2  13    5.36    1.60
  -1  -2  13    8.78    1.35
  -1  -2  13    5.88    1.21
  -1  -2  13    6.05    1.27
  -1  -2  13    7.42    1.59
  -1   2  13    7.13    1.46
  -1  -2  12  367.88   11.81
  -1  -2  12  341.04   10.69
  -1   2  12  351.08   11.07
  -1  -2  12  369.46   11.29
  -1  -2  12  368.67   10.91
  -1  -2  12  368.29   10.57
  -1  -2  12  352.90   10.99
  -1   2  12  340.77   10.65
   1  -2 -11  143.94    5.58
  -1   2  11  159.16    5.34
  -1  -2  11  151.98    5.57
  -1   2  11  154.32    5.63
  -1  -2  11  158.13    5.78
  -1  -2  11  154.05    5.28
  -1   2  11  159.82    5.68
  -1  -2  11  145.66    5.13
  -1  -2  11  145.75    5.44
  -1  -2  11  160.57    5.56
  -1  -2  10    1.53    0.83
  -1  -2  10    2.12    0.76
  -1  -2  10    2.29    1.12
  -1   2  10    2.14    0.88
   1  -2 -10    1.39    1.09
  -1  -2  10    2.04    0.70
   1  -2 -10    1.98    1.14
  -1   2  10    0.09    0.80
  -1  -2  10    2.66    0.98
  -1   2  10    0.33    0.85
  -1  -2  10    2.70    0.95
  -1  -2  10    1.45    0.81
  -1  -2   9   23.22    1.70
  -1  -2   9   25.49    2.07
  -1   2   9   26.72    1.80
  -1  -2   9   22.71    1.70
  -1   2   9   29.81    1.62
  -1  -2   9   24.44    1.53
   1  -2  -9   31.13    1.93
   1  -2  -9   27.48    1.93
   1  -2  -9   34.10    2.11
  -1  -2   9   25.96    1.55
  -1   2   9   28.80    1.68
  -1  -2   9   28.66    1.92
  -1  -2   9   26.91    1.83
  -1   2   9   31.15    1.91
  -1   2   9   29.14    1.86
  -1  -2   9   24.20    1.78
  -1  -2   9   25.28    1.65
  -1  -2   8    8.89    1.20
  -1  -2   8    9.41    0.85
  -1  -2   8    8.77    1.06
  -1   2   8   11.74    1.08
  -1   2   8   11.21    1.22
  -1  -2   8    8.14    0.93
  -1  -2   8    6.68    1.31
   1  -2  -8   10.89    1.36
   1  -2  -8   11.22    1.44
  -1  -2   8    8.72    1.01
   1  -2  -8    9.34    1.37
  -1   2   8   10.54    1.10
  -1   2   8    9.67    0.97
  -1  -2   8    7.69    1.22
  -1   2   8    8.68    1.21
  -1  -2   8    9.16    1.21
  -1   2   8   10.49    1.22
  -1  -2   8    8.94    1.07
  -1  -2   7  464.55   13.07
  -1  -2   7  476.02   13.49
  -1   2   7  450.87   12.96
  -1  -2   7  502.74   12.88
  -1  -2   7  479.20   12.68
  -1   2   7  500.02   13.13
  -1   2   7  486.06   13.07
  -1  -2   7  481.47   13.11
  -1  -2   7  505.89   13.20
   1  -2  -7  476.53   12.58
  -1  -2   7  467.49   12.53
  -1  -2   7  470.83   13.10
  -1   2   7  484.79   12.87
  -1  -2   7  465.29   12.59
  -1  -2   7  464.48   12.41
  -1  -2   7  491.43   12.90
  -1  -2   7  465.64   12.77
   1  -2  -7  475.44   13.20
  -1  -2   7  487.74   12.92
   1  -2  -7  473.91   13.21
  -1   2   7  498.17   12.97
  -1   2   7  477.10   12.85
  -1  -2   7  486.53   13.14
  -1  -2   7  485.96   12.96
  -1  -2   7  471.38   12.59
  -1  -2   7  472.77   12.55
  -1   2   6  399.73   10.42
  -1   2   6  388.30   10.53
  -1   2   6  385.42   10.51
  -1  -2   6  361.60   10.51
  -1  -2   6  363.75   10.53
  -1  -2   6  364.01   10.53
  -1  -2   6  382.44   10.13
  -1  -2   6  372.69    9.96
  -1  -2   6  399.43   10.50
  -1  -2   6  388.68   10.19
  -1  -2   6  381.70   10.14
  -1  -2   6  380.09   10.19
  -1  -2   6  375.38   10.41
   1  -2  -6  389.29   10.71
  -1  -2   6  391.34   10.60
  -1  -2   6  383.77   10.38
  -1  -2   6  377.67   10.23
  -1  -2   6  377.19   10.86
  -1   2   6  393.30   10.47
  -1  -2   6  386.29   10.35
  -1  -2   6  380.25   10.16
  -1  -2   6  403.90   10.63
   1  -2  -6  397.25   10.22
  -1   2   6  389.54   10.41
  -1   2   5 1605.38   40.26
  -1  -2   5 1582.58   39.99
  -1  -2   5 1611.81   40.39
  -1  -2   5 1536.18   40.60
  -1   2   5 1594.67   40.18
  -1  -2   5 1645.65   40.11
  -1  -2   5 1586.09   40.14
  -1  -2   5 1659.77   40.03
  -1  -2   5 1585.87   40.35
  -1  -2   5 1560.29   40.39
   1  -2  -5 1632.17   40.11
  -1   2   5 1544.99   40.23
  -1  -2   5 1626.97   40.31
  -1  -2   5 1634.75   40.33
  -1   2   5 1571.00   40.27
  -1   2   5 1560.18   40.28
  -1  -2   5 1591.28   39.81
   1  -2  -5 1462.28   39.65
  -1  -2   5 1622.78   40.24
  -1  -2   5 1612.70   39.96
   1  -2  -5 1575.53   40.51
   1  -2  -5 1584.63   40.50
  -1  -2   5 1621.05   40.27
  -1  -2   5 1595.11   40.16
  -1  -2   5 1656.51   40.30
  -1   2   5 1560.39   40.23
  -1  -2   5 1631.11   40.10
  -1  -2   5 1539.40   40.28
  -1  -2   5 1593.87   40.02
  -1   2   4 2830.91   71.38
  -1  -2   4 2684.26   71.44
  -1  -2   4 2891.30   71.19
  -1  -2   4 2856.69   71.37
  -1  -2   4 2841.20   71.28
  -1  -2   4 2892.64   71.64
   1  -2  -4 2833.59   71.29
  -1   2   4 2847.52   71.36
  -1  -2   4 2756.68   71.34
  -1   2   4 2749.12   71.30
  -1  -2   4 2744.14   71.32
  -1   2   4 2765.71   71.32
  -1  -2   4 2783.74   71.35
   1  -2  -4 2841.68   71.60
   1  -2  -4 2822.17   71.59
  -1  -2   4 2915.85   71.39
  -1  -2   4 2890.10   71.31
  -1  -2   4 2760.45   70.91
  -1  -2   4 2855.95   71.14
  -1   2   4 2867.73   71.37
  -1  -2   4 2829.48   71.10
  -1  -2   4 2892.64   71.28
  -1  -2   4 2923.81   71.42
  -1  -2   4 2853.67   71.39
   1  -2  -3  148.45    4.12
  -1  -2   3  141.50    4.00
  -1  -2   3  143.30    4.25
  -1   2   3  148.94    4.13
   1  -2  -3  150.16    4.36
   1  -2  -3  152.38    4.37
  -1  -2   3  137.99    4.12
  -1  -2   3  141.40    4.16
  -1  -2   3  145.30    4.10
   1  -2  -3  139.26    3.71
  -1  -2   3  146.28    4.13
  -1  -2   3  144.21    4.15
  -1  -2   3  135.46    4.07
  -1  -2   3  134.82    4.13
   1  -2  -3  144.49    4.34
  -1   2   3  145.27    4.00
  -1  -2   3  142.00    4.01
  -1   2   3  155.16    4.14
  -1  -2   3  144.15    3.96
   1  -2  -2  956.40   24.78
  -1  -2   2 1007.25   25.10
  -1  -2   2  988.80   24.87
  -1   2   2  975.26   24.87
  -1  -2   2 1016.39   25.04
  -1  -2   2 1052.39   25.14
   1  -2  -2  982.05   25.11
  -1  -2   2  958.66   25.04
  -1   2   2  977.29   25.04
  -1  -2   2  970.14   25.08
  -1  -2   2  976.56   25.07
   1   2  -1  376.88    9.55
   1  -2  -1  380.09    9.49
   1   2  -1  361.87    9.39
  -1  -2   1  384.14    9.67
  -1   2   1  382.16    9.60
  -1  -2   1  390.30    9.65
   1  -2  -1  380.49    9.74
  -1  -2   0    5.22    0.35
   1   2   0    5.05    0.50
   1  -2   0    5.38    0.71
   1   2   0    4.62    0.41
   1  -2   0    5.13    0.47
   1  -2   1  197.62    5.24
   1  -2   1  191.53    5.29
   1   2   1  198.66    5.28
   1   2   1  194.35    5.19
   1  -2   1  185.05    5.16
   1  -2   2 1743.49   44.77
   1   2   2 1751.25   44.76
   1  -2   2 1805.19   44.79
   1  -2   2 1741.32   44.77
   1   2   2 1803.78   44.81
  -1  -2  -2 1785.62   44.95
   1  -2   2 1785.37   44.85
   1  -2   2 1753.21   44.59
   1  -2   3  445.57   11.56
   1  -2   3  435.67   11.62
   1  -2   3  427.88   11.56
   1   2   3  448.36   11.60
   1  -2   3  450.14   11.44
   1  -2   3  434.61   11.56
   1   2   3  440.27   11.57
  -1  -2  -3  432.49   11.74
   1  -2   3  434.51   11.51
   1  -2   4 1019.98   25.13
   1  -2   4 1008.01   25.10
   1  -2   4  993.67   25.01
   1  -2   4 1001.65   25.02
   1   2   4 1008.81   25.07
   1  -2   4 1012.13   24.92
   1   2   4  974.32   25.04
   1  -2   4  922.37   24.49
   1  -2   4 1023.16   25.07
   1   2   4 1004.42   25.08
  -1  -2  -4  996.08   25.25
   1  -2   4  998.55   25.01
  -1  -2  -5   74.86    2.78
   1  -2   5   69.54    2.64
   1  -2   5   74.80    2.60
   1  -2   5   73.04    2.53
   1  -2   5   75.93    2.73
   1   2   5   70.24    2.65
   1   2   5   80.62    2.49
   1  -2   5   75.96    2.53
   1   2   5   76.17    2.58
   1  -2   5   77.11    2.46
   1   2   5   71.50    2.53
   1  -2   5   75.75    2.63
   1  -2   5   68.80    2.35
   1  -2   5   69.49    2.49
   1   2   6    1.12    0.66
   1   2   6    0.94    0.62
   1  -2   6    1.05    0.74
   1  -2   6    1.84    0.81
  -1  -2  -6    1.52    0.96
   1   2   6    1.66    0.69
   1  -2   6    0.91    0.61
   1  -2   6    0.62    0.51
   1   2   6    2.75    0.66
   1   2   6    1.19    0.71
   1  -2   6    0.55    0.70
  -1  -2  -7 1025.78   26.77
   1  -2   7 1029.17   26.45
   1   2   7 1023.51   26.46
   1  -2   7  979.91   26.84
   1   2   7 1054.60   26.49
   1  -2   7 1059.14   26.67
   1  -2   7 1025.36   26.61
   1  -2   7 1013.62   26.24
   1  -2   7  999.52   26.47
   1   2   7 1002.60   26.36
   1  -2   7  963.12   26.11
   1  -2   7 1023.74   26.69
   1   2   7 1026.56   26.61
   1  -2   7 1054.62   26.96
   1   2   7 1062.04   26.88
   1   2   8  389.15   10.70
   1  -2   8  377.98   10.68
   1  -2   8  388.72   11.18
   1   2   8  411.70   10.82
  -1  -2  -8  374.84   11.17
   1   2   8  371.89   11.12
   1  -2   8  394.00   11.29
   1   2   8  405.89   10.90
  -1  -2  -8  395.60   11.08
   1  -2   8  362.07   11.50
   1   2   8  366.06   10.54
  -1  -2  -9  308.66    9.29
   1   2   9  311.54    9.14
   1  -2   9  289.17    9.15
   1   2   9  310.82    9.48
   1  -2   9  319.58   10.01
  -1  -2  -9  317.80    9.55
   1   2   9  321.49    9.51
   1   2   9  309.46    9.43
   1  -2   9  314.21    9.56
   1  -2   9  315.07    9.60
   1   2   9  337.33    9.17
   1  -2   9  321.01    9.52
   1  -2   9  290.75    9.13
   1  -2   9  297.04    9.10
   1   2   9  310.13    8.94
   1  -2  10   49.30    2.51
   1  -2  10   53.40    2.58
   1   2  10   45.99    2.74
   1   2  10   51.67    2.53
   1  -2  10   53.68    2.63
  -1  -2 -10   56.40    2.99
   1  -2  10   51.85    2.92
   1   2  10   52.16    2.81
   1  -2  10   54.81    2.99
   1   2  10   50.00    2.79
   1   2  10   53.45    2.56
   1  -2  10   52.84    2.82
   1  -2  10   50.00    2.37
   1  -2  11   64.95    3.01
   1  -2  11   67.06    3.10
   1   2  11   64.43    3.00
   1  -2  11   59.61    3.65
  -1  -2 -11   59.75    3.24
   1  -2  11   59.38    2.95
   1  -2  11   65.68    3.27
   1  -2  11   62.64    3.38
   1   2  11   57.56    3.22
   1  -2  11   64.29    3.45
   1   2  11   64.93    3.36
   1   2  12  247.63    8.38
   1  -2  12  254.79    8.60
   1   2  12  248.42    8.43
   1  -2  12  252.69    8.60
   1   2  12  235.52    7.85
   1   2  12  242.51    8.45
   1  -2  12  234.59    8.96
   1  -2  12  240.33    7.86
   1  -2  12  241.65    7.88
  -1  -2 -12  246.58    8.42
   1  -2  12  236.35    8.25
   1   2  13   10.12    1.46
   1  -2  13   11.95    2.05
   1  -2  13   14.17    1.53
   1   2  13   12.97    1.76
  -1  -2 -13   10.01    1.87
   1  -2  13   11.78    1.63
   1   2  13   10.45    1.71
   1  -2  13   13.35    1.80
   1   2  14    4.22    1.42
   1  -2  14    3.94    1.40
   1  -2  14    6.81    1.32
   1  -2  14    2.64    1.68
   1  -2  14    4.76    1.35
   1   2  14    5.25    1.29
   1   2  15  128.66    5.10
   1  -2  15  133.45    6.05
   1  -2  16  295.85   10.21
   1   2  16  339.16   10.59
   1  -2  16  335.66   10.70
   1   2  16  319.26   10.39
   1  -2  16  312.34   10.47
   1  -2  16  325.85   11.08
   1  -2  16  341.17   10.49
   1  -2  17  318.91   10.95
   1  -2  17  340.20   10.60
   1  -2  17  332.25   10.56
   1   2  17  326.68   10.41
   1   2  17  337.81   10.48
   1   2  17  339.76   10.52
   1   2  18   41.96    2.45
   1  -2  18   48.96    2.91
   1   2  18   47.72    2.57
   1  -2  18   44.83    2.58
   1   2  18   46.11    2.56
   1   2  19   60.79    2.59
   1   2  19   62.49    2.82
   1   2  19   56.08    2.84
   1  -2  19   58.19    2.67
   1   2  19   62.30    2.67
   1  -2  19   65.99    2.97
   1  -2  20    0.30    0.62
   1   2  20   -0.17    0.56
  -1   3  20   13.16    1.15
  -1  -3  20   12.28    1.18
  -1   3  20   11.98    1.02
  -1   3  20   12.27    1.04
  -1   3  19  166.11    5.51
  -1  -3  19  170.04    5.80
  -1   3  19  164.29    5.59
  -1   3  19  168.06    5.56
  -1   3  19  161.07    5.76
  -1   3  19  164.17    5.27
  -1  -3  19  146.87    5.22
  -1   3  18   42.00    2.50
  -1   3  18   37.99    2.46
  -1  -3  18   38.75    2.69
  -1   3  18   38.10    2.30
  -1  -3  18   37.95    2.34
  -1   3  18   39.86    2.26
  -1  -3  17  184.99    6.74
  -1   3  17  193.66    6.72
  -1   3  17  194.17    6.73
  -1  -3  16  273.69    8.99
  -1  -3  16  283.90    9.76
  -1  -3  16  274.50    9.15
  -1  -3  16  257.77    8.97
  -1   3  16  264.84    8.90
  -1   3  16  280.34    9.08
  -1   3  16  262.40    8.94
  -1  -3  16  279.76    9.14
  -1  -3  15    8.54    1.94
  -1   3  15    8.56    1.52
  -1  -3  15    7.54    1.47
  -1  -3  14  136.05    5.39
  -1  -3  14  119.07    5.03
  -1  -3  14  126.62    5.23
  -1   3  14  119.00    5.16
  -1   3  14  123.89    5.19
  -1   3  14  121.52    5.18
  -1  -3  14  123.75    5.30
  -1  -3  14  127.97    5.38
  -1  -3  14  129.38    5.94
  -1   3  14  123.01    5.06
  -1  -3  13   50.97    3.00
  -1  -3  13   45.04    2.79
  -1  -3  13   52.06    3.44
  -1   3  13   46.39    2.83
  -1  -3  13   43.85    2.89
  -1  -3  13   46.51    2.92
  -1   3  13   46.35    2.84
  -1  -3  13   45.19    2.82
  -1  -3  13   39.77    2.64
   1  -3 -13   40.55    2.94
  -1   3  13   42.68    2.68
   1  -3 -12   25.81    2.38
  -1  -3  12   20.72    1.93
  -1   3  12   23.44    1.86
  -1  -3  12   21.82    2.26
  -1  -3  12   20.16    1.98
  -1   3  12   23.17    2.04
   1  -3 -12   20.50    2.17
  -1  -3  12   22.71    1.99
  -1  -3  12   20.22    1.88
  -1  -3  12   23.87    1.97
  -1  -3  11  180.52    6.30
  -1  -3  11  177.69    6.89
  -1  -3  11  176.50    6.05
  -1   3  11  179.09    6.15
  -1  -3  11  177.52    6.29
  -1  -3  11  173.19    6.23
  -1  -3  11  175.10    6.34
  -1  -3  11  184.95    6.42
  -1   3  11  183.71    6.31
  -1  -3  10    6.09    1.17
  -1  -3  10    6.19    0.93
  -1  -3  10    6.29    1.12
  -1  -3  10    5.89    1.16
   1  -3 -10    6.56    1.39
   1  -3 -10    4.57    1.34
   1  -3 -10    3.74    1.25
  -1  -3  10    7.70    1.06
  -1   3  10    6.31    1.06
  -1  -3  10    6.96    1.25
  -1  -3  10    7.68    1.23
  -1   3  10    6.87    1.12
  -1  -3   9  243.65    7.53
  -1  -3   9  226.70    7.28
  -1  -3   9  233.96    7.44
  -1  -3   9  246.67    7.95
  -1  -3   9  240.25    7.17
  -1  -3   9  229.71    7.46
  -1   3   9  241.67    7.18
  -1  -3   9  221.96    6.95
   1  -3  -9  223.67    7.48
   1  -3  -9  235.97    7.67
   1  -3  -9  237.22    7.69
  -1   3   9  244.37    7.31
  -1  -3   9  230.86    7.21
  -1   3   9  230.73    7.32
  -1  -3   9  226.91    7.37
  -1   3   9  237.33    7.18
  -1  -3   8   14.79    1.34
  -1   3   8   18.64    1.43
  -1  -3   8   13.97    1.39
  -1  -3   8   15.63    1.44
  -1  -3   8   17.08    1.21
  -1  -3   8   16.10    1.20
  -1  -3   8   15.08    1.28
  -1  -3   8   16.51    1.67
  -1  -3   8   16.66    1.28
  -1  -3   8   14.98    1.38
  -1   3   8   14.64    1.29
   1  -3  -8   14.74    1.66
  -1  -3   8   13.48    1.13
   1  -3  -8   17.32    1.78
   1  -3  -8   18.33    1.76
  -1  -3   8   15.37    1.15
  -1   3   8   16.55    1.34
  -1   3   8   16.47    1.28
  -1  -3   8   14.79    1.35
  -1  -3   7    3.46    0.64
  -1   3   7    3.16    0.84
  -1  -3   7    5.60    0.90
  -1   3   7    3.80    0.86
  -1  -3   7    3.31    0.90
  -1  -3   7    4.42    0.95
  -1  -3   7    3.22    0.91
  -1  -3   7    3.50    0.77
  -1  -3   7    2.90    0.75
  -1  -3   7    3.71    0.83
  -1   3   7    5.04    0.89
  -1  -3   7    4.04    1.16
   1  -3  -7    4.48    1.31
   1  -3  -7    2.62    1.23
   1  -3  -7    6.52    1.37
  -1  -3   7    3.74    0.80
  -1  -3   7    3.34    0.86
  -1   3   7    4.46    0.90
  -1  -3   7    3.49    0.93
  -1  -3   6   50.20    1.92
  -1   3   6   60.00    2.32
  -1   3   6   52.50    2.14
  -1  -3   6   50.12    2.13
  -1  -3   6   52.59    2.31
  -1  -3   6   49.06    1.97
  -1  -3   6   49.96    2.30
  -1  -3   6   53.70    2.20
  -1  -3   6   50.85    2.20
  -1  -3   6   55.89    2.06
  -1  -3   6   50.55    2.10
  -1  -3   6   48.69    2.49
  -1  -3   6   53.95    2.24
  -1  -3   6   49.85    1.81
  -1  -3   6   50.40    2.36
  -1   3   6   53.13    2.21
  -1  -3   6   53.77    2.22
   1  -3  -6   51.65    2.57
   1  -3  -6   54.22    2.67
   1  -3  -6   54.02    2.66
  -1  -3   6   52.40    2.12
  -1  -3   6   57.92    2.25
  -1   3   6   57.09    2.26
  -1  -3   6   49.30    2.10
  -1  -3   6   56.09    2.31
  -1  -3   5   13.01    0.92
  -1   3   5    9.76    0.87
  -1   3   5   10.38    1.00
  -1  -3   5    9.38    0.83
  -1  -3   5   10.20    1.03
  -1  -3   5   10.07    0.94
  -1  -3   5   10.48    0.85
  -1  -3   5   11.49    1.16
  -1  -3   5   10.07    1.00
   1  -3  -5   10.11    0.99
  -1   3   5    9.99    0.97
  -1  -3   5   12.47    0.84
  -1  -3   5   11.52    1.03
   1  -3  -5   12.32    1.42
   1  -3  -5   11.38    1.43
   1  -3  -5   10.46    1.34
  -1  -3   5   10.56    0.95
  -1  -3   5   11.20    0.79
  -1  -3   5    9.93    0.47
  -1  -3   5   12.22    0.85
  -1   3   5    9.77    1.01
  -1  -3   5   11.39    1.01
  -1  -3   5   11.24    1.03
  -1  -3   5   11.83    0.98
  -1  -3   4 1120.59   28.92
  -1   3   4 1135.66   28.88
  -1  -3   4 1134.17   28.89
   1   3  -4 1080.70   28.50
  -1  -3   4 1140.71   29.23
  -1  -3   4 1174.56   29.07
  -1  -3   4 1139.87   29.29
   1  -3  -4 1109.69   28.54
   1  -3  -4 1142.46   29.15
  -1   3   4 1168.19   29.16
  -1  -3   4 1156.95   29.17
   1  -3  -4 1145.61   29.45
   1  -3  -4 1150.11   29.50
   1  -3  -4 1165.23   29.48
  -1  -3   4 1176.85   29.12
  -1   3   4 1186.40   29.18
  -1  -3   4 1146.64   29.19
  -1  -3   4 1138.87   29.12
  -1  -3   4 1195.74   29.16
  -1  -3   3  218.77    6.07
  -1  -3   3  208.71    6.01
   1  -3  -3  212.43    5.57
  -1  -3   3  215.91    6.03
  -1   3   3  218.07    6.04
  -1  -3   3  223.96    6.07
   1  -3  -3  221.09    6.08
  -1  -3   3  215.32    5.96
   1  -3  -3  210.32    6.29
   1  -3  -3  224.04    6.34
   1  -3  -3  215.88    6.29
  -1   3   3  227.92    5.98
   1   3  -3  193.16    5.83
  -1   3   3  218.74    5.67
  -1  -3   3  209.63    5.65
   1   3  -3  214.58    5.58
  -1  -3   3  211.33    6.03
  -1  -3   3  212.93    6.03
  -1  -3   2 1336.80   33.27
   1  -3  -2 1303.09   32.90
  -1  -3   2 1320.36   33.22
   1  -3  -2 1313.04   33.49
  -1  -3   2 1294.18   33.28
   1  -3  -2 1349.82   33.44
  -1   3   2 1320.67   33.21
   1  -3  -2 1307.86   33.49
   1  -3  -2 1283.43   33.43
  -1   3   2 1285.44   33.11
   1   3  -2 1304.62   32.72
   1   3  -2 1288.49   32.88
  -1  -3   2 1273.79   33.24
   1  -3  -2 1313.44   33.31
   1   3  -2 1276.26   32.93
  -1  -3   2 1287.42   33.24
  -1  -3   2 1273.70   33.18
   1  -3  -1    2.30    0.90
   1  -3  -1    2.70    0.75
  -1  -3   1    2.60    0.53
   1  -3  -1    2.23    0.42
   1   3  -1    2.05    0.42
   1  -3  -1    1.38    0.70
  -1  -3   1    1.32    0.67
  -1   3   1    1.81    0.51
  -1  -3   1    2.66    0.62
   1  -3  -1    3.73    0.80
   1  -3  -1    2.33    0.81
  -1  -3   1    2.24    0.46
  -1  -3   1    2.36    0.61
  -1  -3   0    1.09    0.77
  -1  -3   0    0.21    0.67
   1  -3   0    0.94    0.69
  -1  -3   0    0.88    0.49
   1  -3   0    3.47    0.51
   1   3   0    0.44    0.44
   1  -3   0    0.32    0.65
  -1  -3   0    0.95    0.72
   1  -3   0   -0.30    0.63
   1  -3   0    0.36    0.76
   1  -3   0    0.34    0.60
  -1  -3   0    1.67    0.63
  -1  -3  -1  229.64    6.22
   1  -3   1  223.84    6.09
   1   3   1  231.55    6.01
   1  -3   1  215.76    5.98
  -1   3  -1  215.60    5.55
   1  -3   1  220.27    5.95
  -1  -3  -1  215.97    6.21
  -1  -3  -1  232.61    6.02
   1   3   1  209.02    5.53
   1  -3   1  202.89    5.54
   1   3   2  688.90   17.72
   1   3   2  699.11   17.85
   1  -3   2  691.38   17.81
  -1  -3  -2  686.28   18.07
  -1  -3  -2  685.49   17.75
  -1   3  -2  701.56   17.71
  -1  -3  -2  707.70   18.09
   1  -3   2  697.21   17.85
   1   3   2  680.97   17.83
   1  -3   2  698.07   17.60
   1  -3   2  663.43   17.51
   1   3   2  659.16   17.49
   1   3   3   74.79    2.45
   1   3   3   71.01    2.55
   1  -3   3   71.35    2.39
   1  -3   3   73.28    2.51
   1  -3   3   72.43    2.61
   1  -3   3   71.46    2.48
  -1  -3  -3   73.97    2.77
  -1  -3  -3   72.53    2.38
  -1  -3  -3   73.74    2.81
   1  -3   3   74.67    2.50
   1  -3   3   74.63    2.61
   1  -3   3   72.70    2.27
   1  -3   3   69.80    2.32
   1   3   3   69.61    2.30
   1   3   3   70.18    2.51
   1  -3   4 1434.45   37.27
   1  -3   4 1405.33   37.51
   1   3   4 1449.66   37.31
   1  -3   4 1481.35   37.14
  -1  -3  -4 1482.78   37.61
   1  -3   4 1387.01   37.16
   1   3   4 1479.31   37.19
  -1  -3  -4 1439.94   37.63
   1  -3   4 1463.71   37.19
  -1   3  -4 1498.39   37.07
   1  -3   4 1464.90   37.05
   1  -3   4 1472.38   37.26
   1  -3   4 1465.09   37.40
   1   3   4 1421.51   37.31
   1   3   5  352.07    9.48
   1  -3   5  343.88    9.80
   1  -3   5  334.15    9.40
   1  -3   5  341.94    9.49
   1  -3   5  350.29    9.51
   1   3   5  345.60    9.46
   1  -3   5  336.53    9.25
  -1  -3  -5  329.73    9.73
   1   3   5  351.04    9.44
   1  -3   5  327.69    9.43
  -1  -3  -5  343.57    9.84
   1  -3   5  340.16    9.25
  -1   3  -5  336.00    9.07
   1  -3   5  334.79    9.26
   1  -3   5  339.06    9.54
   1  -3   5  342.41    9.38
   1   3   5  338.40    9.48
   1   3   6  103.93    3.57
   1  -3   6  101.64    3.63
   1  -3   6  100.43    3.46
   1  -3   6  104.23    3.57
   1  -3   6   94.80    3.88
   1   3   6  104.04    3.51
   1  -3   6   96.85    3.30
  -1  -3  -6  108.29    3.89
   1  -3   6  103.87    3.58
   1   3   6  104.13    3.55
  -1  -3  -6  103.81    3.97
   1  -3   6   96.81    3.29
   1  -3   6  104.74    3.45
   1  -3   6   90.55    3.10
   1  -3   6   96.04    3.57
   1  -3   6  107.62    3.46
   1   3   7    5.95    1.03
   1  -3   7    8.79    1.06
   1   3   7    6.72    0.93
  -1  -3  -7    8.56    1.31
   1  -3   7    9.76    1.35
   1  -3   7    9.03    0.93
   1  -3   7    8.29    1.10
   1   3   7    7.77    1.09
   1   3   7    6.64    1.02
   1  -3   7    9.87    1.15
  -1  -3  -7    7.12    1.37
   1  -3   7    8.42    0.90
   1  -3   7    7.08    0.86
   1   3   7    7.53    0.94
   1  -3   7    8.47    0.95
   1   3   8   38.51    2.12
   1  -3   8   38.74    2.21
   1  -3   8   40.80    2.13
   1  -3   8   42.06    2.61
  -1  -3  -8   44.26    2.48
   1  -3   8   39.80    2.16
  -1  -3  -8   40.35    2.45
   1  -3   8   43.02    2.03
   1   3   8   44.83    2.08
   1  -3   8   37.39    2.24
   1   3   8   41.65    2.25
   1  -3   8   43.21    2.40
   1  -3   8   39.02    1.90
   1   3   8   41.98    2.09
   1  -3   9  813.30   21.66
   1  -3   9  781.92   22.30
   1   3   9  789.14   21.51
   1  -3   9  808.02   21.82
   1   3   9  790.04   21.68
   1   3   9  777.58   21.65
   1  -3   9  788.35   21.77
  -1  -3  -9  775.89   21.95
   1  -3   9  806.70   21.90
   1   3   9  782.39   21.30
   1  -3   9  828.05   21.63
   1  -3  10   37.09    2.23
   1  -3  10   37.18    2.73
   1   3  10   30.89    2.07
   1   3  10   36.82    2.32
   1   3  10   33.19    2.22
   1  -3  10   32.47    2.29
   1  -3  10   34.73    2.35
   1  -3  10   39.34    2.42
   1  -3  10   33.86    2.17
   1   3  10   29.92    1.89
   1   3  11  109.96    4.63
   1  -3  11   98.55    4.51
   1  -3  11  103.10    4.66
   1   3  11  106.77    4.52
   1  -3  11  105.55    4.33
   1  -3  11  101.34    4.26
   1  -3  11  113.28    5.18
   1   3  11  110.37    4.37
   1  -3  11  108.41    4.61
  -1  -3 -11  109.36    4.86
  -1  -3 -11  104.72    4.77
   1  -3  11  103.44    4.19
   1  -3  11  106.48    4.39
   1   3  12    1.63    1.12
   1  -3  12    2.22    1.29
   1  -3  12    2.04    1.05
  -1  -3 -12   -0.34    1.57
   1   3  12   -0.26    0.93
   1  -3  12   -0.94    1.03
  -1  -3 -12    1.95    1.52
   1  -3  12    0.93    0.99
   1  -3  12    0.48    0.87
   1  -3  12    1.85    1.46
   1  -3  13   71.87    4.35
   1   3  13   73.53    3.82
   1  -3  13   76.18    3.97
   1  -3  13   77.90    3.54
   1  -3  13   75.31    3.63
  -1  -3 -13   75.38    4.11
   1  -3  13   76.10    3.95
   1  -3  14    1.80    1.17
   1  -3  14    1.74    1.01
   1  -3  14    3.47    1.70
   1   3  14    1.25    1.10
  -1  -3 -14    1.02    1.55
   1  -3  14    2.34    1.30
   1   3  14    0.63    1.15
   1  -3  15  318.99   10.54
   1  -3  15  312.04   10.42
   1   3  15  316.18   10.31
   1   3  15  335.15   10.50
   1   3  15  328.42   10.40
   1  -3  15  324.69   11.17
   1   3  15  316.01   10.11
   1  -3  15  334.56   10.63
   1  -3  16   28.72    2.27
   1  -3  16   27.73    2.52
   1   3  16   24.94    2.15
   1  -3  16   25.21    2.23
   1   3  16   25.16    2.10
   1   3  17  161.43    5.54
   1  -3  17  140.26    5.40
   1   3  17  156.03    5.46
   1  -3  17  145.55    5.45
   1   3  17  146.61    5.32
   1  -3  17  136.41    5.88
   1   3  17  141.15    5.51
  -1  -3 -18   94.56    3.62
   1  -3  18   88.15    3.95
   1   3  18   90.16    3.67
   1   3  18   84.31    3.47
   1  -3  18   81.32    3.49
   1  -3  19    3.27    0.95
   1   3  19    2.07    0.72
   1   3  19    4.18    0.85
   1   3  19    4.54    0.94
   1  -3  19    3.63    0.74
   1   3  19    4.18    0.81
  -1   4  19   69.92    2.83
  -1   4  19   64.34    2.74
  -1   4  19   62.43    2.84
  -1  -4  19   71.18    3.01
  -1  -4  18    0.38    1.08
  -1   4  18   -0.11    0.97
  -1   4  18    0.82    0.93
   1  -4 -18   -0.36    0.94
  -1   4  18    0.85    0.81
   1  -4 -17    1.57    1.28
  -1  -4  17    0.47    1.26
  -1   4  17    0.24    1.00
  -1   4  17    2.66    1.12
   1  -4 -17   -0.90    1.34
  -1   4  16   44.70    2.81
  -1   4  16   48.26    2.95
  -1  -4  16   49.05    2.92
   1  -4 -16   46.08    3.04
  -1  -4  16   44.20    3.12
  -1  -4  15   43.99    2.85
  -1   4  15   43.43    2.83
  -1  -4  15   41.55    3.17
   1  -4 -14   -0.17    1.43
  -1  -4  14    0.79    0.98
  -1  -4  14    0.15    1.10
  -1   4  14   -0.15    1.15
  -1  -4  14    1.83    1.43
  -1   4  14    1.59    1.08
  -1  -4  13  211.84    7.54
  -1  -4  13  210.89    8.18
  -1  -4  13  208.30    7.60
  -1  -4  13  204.55    7.48
   1  -4 -13  202.26    7.75
   1  -4 -13  221.85    7.85
  -1  -4  13  214.78    7.43
  -1   4  13  226.36    7.56
  -1  -4  12  278.91    9.15
  -1  -4  12  288.68    9.89
   1  -4 -12  276.43    9.53
  -1  -4  12  291.44    9.33
  -1  -4  12  274.64    9.12
   1  -4 -12  279.28    9.52
  -1  -4  12  262.48    8.89
  -1   4  12  276.65    8.98
   1  -4 -11   -0.44    1.42
   1  -4 -11    0.64    1.45
   1  -4 -11    1.61    1.51
  -1  -4  11   -0.42    0.98
  -1   4  11    1.49    0.91
  -1  -4  11    1.45    1.01
  -1  -4  11    1.76    1.37
  -1  -4  11    0.98    1.00
  -1  -4  11    0.68    1.02
  -1  -4  11   -0.23    0.88
  -1  -4  10  166.11    5.97
  -1  -4  10  171.06    5.67
  -1  -4  10  166.14    5.70
  -1  -4  10  156.66    5.86
  -1  -4  10  162.55    6.31
  -1  -4  10  161.92    5.66
  -1  -4  10  165.34    5.96
  -1   4  10  149.93    5.69
  -1  -4   9   13.01    1.44
  -1  -4   9   15.08    1.38
  -1  -4   9   13.93    1.39
  -1   4   9   10.50    1.21
  -1  -4   9   10.97    1.27
  -1  -4   9   13.77    1.62
  -1  -4   9   12.25    1.46
   1  -4  -9   12.20    1.65
   1  -4  -9   13.57    1.78
   1  -4  -9   13.37    1.76
  -1  -4   9   12.60    1.31
  -1   4   9   12.65    1.32
  -1  -4   9   10.58    1.37
  -1   4   9   13.48    1.37
  -1  -4   8    0.33    0.81
  -1  -4   8    0.09    0.72
  -1  -4   8    0.15    0.69
   1  -4  -8   -0.83    1.23
  -1  -4   8    0.48    0.94
  -1  -4   8    0.77    0.76
  -1   4   8   -0.18    0.76
   1  -4  -8    1.76    1.37
   1  -4  -8    0.62    1.29
  -1  -4   8    0.73    0.80
  -1   4   8    0.74    0.76
  -1   4   8    0.54    0.79
  -1  -4   8    0.31    0.80
  -1  -4   8   -0.10    0.90
  -1   4   7    0.97    0.80
  -1  -4   7   -0.08    0.74
  -1  -4   7    0.31    0.85
   1  -4  -7    0.22    1.25
   1  -4  -7   -0.57    1.34
   1  -4  -7    0.45    1.18
  -1  -4   7    0.66    0.70
  -1   4   7    0.58    0.78
  -1   4   7    0.58    0.76
  -1  -4   7    0.56    0.71
  -1  -4   7   -0.21    0.76
   1  -4  -7    0.07    0.81
  -1  -4   7   -0.20    0.81
  -1  -4   7   -0.19    0.81
  -1  -4   7   -0.22    0.75
  -1  -4   7   -0.30    0.62
   1  -4  -6   26.38    1.69
  -1  -4   6   31.69    1.86
  -1  -4   6   28.83    1.63
  -1  -4   6   29.72    1.71
  -1   4   6   29.92    1.70
  -1  -4   6   29.75    1.68
   1  -4  -6   27.61    2.08
   1  -4  -6   31.25    2.21
   1  -4  -6   28.59    2.13
  -1   4   6   28.07    1.70
  -1   4   6   30.21    1.74
  -1  -4   6   29.60    1.53
  -1  -4   6   28.88    1.61
   1  -4  -5   76.45    2.95
  -1  -4   5   71.81    2.88
  -1  -4   5   72.10    2.82
   1  -4  -5   74.60    3.29
   1  -4  -5   73.33    3.20
  -1   4   5   78.34    2.86
  -1  -4   5   70.93    2.54
  -1   4   5   71.78    2.86
  -1   4   5   73.62    2.82
  -1  -4   5   72.76    2.82
   1  -4  -5   71.22    3.24
  -1  -4   5   68.26    2.90
  -1  -4   5   69.26    2.82
  -1  -4   5   71.72    2.85
   1  -4  -4    4.99    1.08
  -1   4   4    7.11    0.97
  -1  -4   4    4.75    0.94
  -1  -4   4    4.98    0.87
   1  -4  -4    3.82    1.38
   1  -4  -4    4.33    1.26
   1   4  -4    5.42    0.70
   1  -4  -4    6.90    1.41
  -1  -4   4    5.13    0.93
  -1   4   4    5.06    0.86
  -1  -4   4    4.04    0.94
  -1  -4   4    5.46    0.90
  -1  -4   4    2.90    0.91
  -1   4   4    4.78    0.86
   1  -4  -3   83.90    3.41
   1  -4  -3   91.41    3.41
  -1  -4   3   84.41    2.90
  -1  -4   3   87.71    3.05
   1  -4  -3   88.92    2.61
   1  -4  -3   91.65    3.46
   1  -4  -3   88.23    3.38
   1  -4  -3   91.76    3.21
   1   4  -3   82.82    2.59
  -1   4   3   88.13    3.05
  -1  -4   3   89.27    3.15
  -1  -4   3   84.19    3.03
   1   4  -2  756.15   19.80
  -1   4   2  763.76   20.08
  -1  -4   2  740.45   19.87
   1  -4  -2  810.62   20.33
  -1  -4   2  752.76   19.77
   1  -4  -2  776.39   20.44
  -1  -4   2  762.20   20.07
   1  -4  -2  772.58   20.44
   1  -4  -2  769.28   20.34
  -1   4   2  777.07   19.95
   1   4  -2  767.66   19.76
   1  -4  -2  772.52   19.74
   1  -4  -2  789.62   20.30
  -1  -4   2  779.94   20.21
  -1   4   1    0.05    0.58
  -1  -4   1   -0.23    0.70
   1  -4  -1   -0.33    0.81
   1  -4  -1    0.06    0.78
   1   4  -1    0.51    0.51
   1  -4  -1    1.07    0.99
  -1  -4   1    0.57    0.84
   1  -4  -1    2.08    1.00
  -1  -4   1    0.90    0.84
   1  -4  -1    0.42    0.90
  -1  -4   1    0.43    0.73
  -1   4   1    1.26    0.52
   1   4  -1    0.56    0.38
   1  -4  -1    0.74    0.48
   1  -4  -1    1.24    0.79
   1   4  -1   -0.07    0.51
  -1  -4   1   -0.17    0.75
   1  -4   0  918.38   23.58
  -1  -4   0  904.88   23.62
  -1  -4   0  932.91   23.98
   1  -4   0  940.65   23.97
   1  -4   0  869.27   23.90
  -1  -4   0  907.94   23.91
  -1  -4   0  915.14   23.85
   1  -4   0  890.59   23.72
   1   4   0  900.26   23.43
   1   4   0  913.37   23.63
   1  -4   0  902.80   23.77
  -1  -4   0  952.08   23.82
  -1   4   0  921.34   23.62
   1   4   0  928.91   23.65
   1  -4   0  908.66   23.80
  -1  -4   0  942.29   23.84
   1   4   1   22.13    1.26
  -1   4  -1   22.63    1.12
   1  -4   1   20.46    1.29
  -1  -4  -1   22.72    1.53
  -1  -4  -1   18.61    1.50
  -1  -4  -1   24.07    1.54
   1  -4   1   21.05    1.22
   1   4   1   23.17    1.24
  -1  -4  -1   22.35    1.50
  -1  -4  -1   22.20    1.15
  -1  -4  -1   22.30    1.35
   1   4   2  326.12    9.05
  -1  -4  -2  346.28    9.29
   1  -4   2  316.47    8.81
   1   4   2  325.07    9.04
  -1  -4  -2  324.36    9.41
  -1   4  -2  321.84    8.94
  -1  -4  -2  330.57    9.37
   1  -4   2  320.06    8.80
   1  -4   2  324.62    8.73
  -1  -4  -2  322.93    9.02
  -1  -4  -2  337.04    8.82
  -1   4  -3  129.62    4.01
  -1  -4  -3  132.41    4.58
  -1  -4  -3  130.21    3.86
   1  -4   3  129.11    4.22
   1  -4   3  136.23    4.24
   1  -4   3  121.38    4.09
   1  -4   3  131.62    4.18
  -1  -4  -3  136.53    4.40
  -1  -4  -3  126.36    4.60
  -1   4  -3  138.55    4.00
   1   4   3  129.72    4.21
   1   4   3  125.57    4.19
   1   4   4   15.83    1.31
  -1  -4  -4   16.82    1.42
   1  -4   4   19.07    1.28
  -1  -4  -4   20.09    1.78
  -1  -4  -4   22.44    1.78
   1  -4   4   19.59    1.34
  -1   4  -4   17.60    1.20
   1  -4   4   21.00    1.36
   1  -4   4   16.67    1.33
   1   4   4   18.88    1.33
   1  -4   5    1.49    0.76
   1  -4   5    0.13    0.66
   1  -4   5    0.59    0.71
   1  -4   5   -0.07    0.73
   1   4   5   -0.07    0.72
  -1  -4  -5   -0.15    0.86
  -1  -4  -5    0.20    1.24
   1  -4   5    1.50    0.88
   1  -4   5    0.52    0.67
   1  -4   6   38.61    1.91
   1  -4   6   38.65    2.17
   1  -4   6   42.36    2.04
   1  -4   6   36.85    2.01
   1  -4   6   36.76    2.20
   1   4   6   36.82    2.05
  -1  -4  -6   40.61    2.06
   1  -4   6   40.13    1.87
  -1  -4  -6   37.57    2.49
  -1  -4  -7   12.89    1.71
   1   4   7   18.19    1.42
   1  -4   7   16.58    1.26
   1  -4   7   16.00    1.51
   1  -4   7   15.89    1.43
   1  -4   7   15.52    1.31
   1  -4   7   16.13    1.59
   1  -4   7   15.04    1.43
  -1  -4  -7   17.56    1.46
   1   4   7   18.47    1.42
  -1  -4  -7   15.57    1.84
   1   4   7   17.50    1.36
   1  -4   8  320.56    9.69
   1  -4   8  304.73    9.47
   1  -4   8  334.40   10.20
  -1  -4  -8  308.31   10.07
  -1  -4  -8  308.67   10.05
   1   4   8  329.01    9.60
   1  -4   8  316.30    9.28
   1   4   8  304.74    9.39
   1  -4   8  325.39    9.92
   1   4   8  320.90    9.47
   1  -4   8  324.79    9.76
  -1  -4  -8  325.96    9.41
   1  -4   8  323.01    9.56
   1   4   9   33.89    2.14
   1  -4   9   35.30    2.36
   1  -4   9   34.14    2.18
   1  -4   9   34.97    2.27
   1  -4   9   35.54    2.28
   1  -4  10  517.64   14.84
   1  -4  10  526.18   15.58
  -1  -4 -10  504.98   15.37
  -1  -4 -10  502.37   15.34
   1   4  10  499.81   14.71
   1  -4  10  521.78   14.79
   1   4  10  486.19   14.47
   1  -4  10  494.65   14.48
  -1  -4 -10  509.85   15.19
   1  -4  10  530.25   15.17
   1  -4  10  526.94   14.86
   1   4  11    3.05    1.08
  -1  -4 -11    3.03    1.51
   1  -4  11    1.11    1.11
  -1  -4 -11    2.63    1.56
   1   4  11    3.66    1.17
   1  -4  11    4.08    1.24
  -1  -4 -11    4.71    1.71
   1  -4  11    3.12    1.12
   1  -4  11    4.01    1.43
   1  -4  11    4.16    1.06
  -1  -4 -12  102.42    4.65
   1  -4  12   97.34    4.57
   1  -4  12   92.12    4.90
   1  -4  12   98.69    4.31
  -1  -4 -12   96.33    4.84
  -1  -4 -12  105.28    4.94
   1  -4  12   88.46    3.96
  -1  -4 -13   31.54    2.84
   1  -4  13   26.59    2.25
   1  -4  13   30.28    2.11
   1  -4  13   28.28    2.72
   1  -4  13   31.72    2.52
  -1  -4 -13   32.97    2.82
   1   4  13   33.46    2.40
  -1  -4 -14    0.16    1.56
   1  -4  14    0.20    1.45
   1   4  14    0.57    0.99
  -1  -4 -14   -0.86    1.52
   1   4  15    4.20    1.34
   1  -4  15    7.47    1.52
   1  -4  15    7.01    1.68
   1   4  15    3.72    1.20
  -1  -4 -15    3.82    1.47
   1   4  16   41.90    2.61
   1  -4  16   49.14    3.14
   1  -4  16   45.14    2.73
   1   4  17    4.63    1.04
   1   4  17    5.15    1.21
  -1  -4 -17    6.93    1.48
   1  -4  17    9.23    1.49
  -1  -4 -17    6.08    1.34
   1   4  18    0.35    0.87
   1   4  18    2.32    0.91
  -1  -4 -18    2.10    0.90
  -1  -4 -18    2.31    0.87
   1  -4  18    2.30    0.94
   1   4  19   64.60    2.52
   1   4  19   64.13    2.49
   1  -4  19   70.81    2.70
  -1   5  19    8.69    0.88
  -1   5  19    7.40    0.89
  -1   5  18    0.49    0.71
  -1   5  18    0.07    0.70
  -1   5  18   -0.09    0.80
   1  -5 -18    0.16    0.80
   1  -5 -18    0.19    0.70
  -1  -5  18    1.02    0.88
  -1   5  17   65.21    3.06
  -1  -5  17   65.81    3.25
  -1   5  17   64.29    3.09
   1  -5 -17   68.34    3.07
  -1   5  17   59.03    2.91
   1  -5 -17   60.40    3.13
  -1   5  16   14.55    1.67
   1  -5 -16   12.31    1.65
  -1   5  16   14.15    1.65
  -1  -5  16   13.25    1.75
   1  -5 -16   16.52    1.87
   1  -5 -16   16.48    1.94
   1  -5 -15  466.59   14.33
   1  -5 -15  464.41   14.63
  -1  -5  15  500.86   14.38
   1  -5 -15  457.54   14.31
  -1  -5  15  479.70   14.66
   1  -5 -15  505.98   14.71
  -1   5  15  485.31   14.36
  -1  -5  14   30.70    2.38
   1  -5 -14   24.79    2.54
   1  -5 -14   28.13    2.56
  -1  -5  14   27.18    2.47
  -1  -5  14   24.35    2.20
  -1   5  14   23.71    2.22
  -1  -5  13   20.71    2.00
  -1  -5  13   25.48    2.39
  -1   5  13   22.17    2.04
   1  -5 -13   20.71    2.35
  -1  -5  13   22.77    2.14
   1  -5 -12   85.91    4.46
  -1  -5  12   78.81    4.02
   1  -5 -12   90.14    4.59
  -1   5  12   93.36    4.18
   1  -5 -12   87.78    4.35
  -1  -5  12   87.69    4.48
  -1  -5  12   76.25    3.96
   1  -5 -11  193.74    7.52
  -1   5  11  209.35    7.11
  -1  -5  11  196.47    7.15
   1  -5 -11  206.96    7.66
   1  -5 -11  205.38    7.52
  -1  -5  11  189.31    7.19
  -1  -5  11  206.62    7.56
  -1  -5  10  103.45    4.63
  -1  -5  10  113.42    4.86
  -1  -5  10  109.95    4.40
   1  -5 -10  107.28    5.02
   1  -5 -10  107.66    4.95
  -1   5  10  109.02    4.47
  -1   5  10  106.87    4.41
   1  -5 -10  104.59    4.89
  -1  -5  10  109.86    4.61
  -1  -5  10  104.18    4.64
  -1  -5   9   63.89    3.25
  -1  -5   9   57.46    2.89
  -1  -5   9   61.14    3.22
  -1  -5   9   54.48    2.71
   1  -5  -9   64.68    3.62
   1  -5  -9   55.89    3.40
  -1   5   9   59.43    2.96
  -1   5   9   58.19    2.94
  -1  -5   9   50.80    2.99
  -1   5   9   56.20    2.92
   1  -5  -9   63.11    3.54
  -1  -5   9   51.03    2.91
  -1  -5   8    4.35    1.11
  -1   5   8    2.47    0.91
  -1  -5   8    5.42    1.01
  -1  -5   8    4.69    1.08
  -1  -5   8    4.42    1.01
  -1  -5   8    3.61    1.13
   1  -5  -8    3.49    1.04
  -1  -5   8    3.44    1.08
  -1   5   7  108.81    4.14
  -1  -5   7  106.99    4.10
  -1  -5   7  108.97    4.13
  -1  -5   7  112.18    4.25
  -1  -5   7  109.09    4.03
  -1  -5   7  108.99    4.14
   1  -5  -7  112.43    4.70
   1  -5  -7  115.80    4.74
  -1   5   7  107.56    4.10
  -1   5   7  104.84    4.14
   1  -5  -7  113.75    4.69
  -1  -5   7  109.09    4.25
   1  -5  -7  112.35    4.17
   1  -5  -6    3.96    1.33
  -1  -5   6    2.66    0.82
  -1  -5   6    3.00    0.90
   1  -5  -6    1.40    1.36
   1  -5  -6    2.57    1.29
  -1   5   6    1.57    0.81
   1  -5  -6    2.22    0.91
  -1   5   6    2.27    0.89
  -1  -5   6    0.45    0.82
  -1   5   6    1.73    0.81
   1  -5  -5   22.11    2.01
   1  -5  -5   17.51    1.77
  -1   5   5   15.75    1.39
   1  -5  -5   17.88    1.58
  -1  -5   5   17.29    1.38
  -1   5   5   19.09    1.44
   1  -5  -5   18.20    1.78
   1  -5  -5   16.67    1.77
  -1  -5   5   14.61    1.25
  -1   5   5   18.66    1.40
   1  -5  -4  229.00    7.53
   1  -5  -4  239.01    7.49
  -1   5   4  231.09    7.07
  -1  -5   4  229.94    6.94
  -1   5   4  237.84    6.94
  -1  -5   4  226.19    7.01
  -1   5   4  231.76    7.07
   1  -5  -4  252.78    7.52
   1  -5  -4  227.90    7.48
   1  -5  -4  228.81    7.22
   1  -5  -3  100.85    4.04
   1  -5  -3  102.10    3.95
  -1  -5   3  104.39    3.72
   1  -5  -3   98.67    3.80
  -1  -5   3  100.61    3.61
  -1  -5   3  100.44    3.62
  -1   5   3   98.37    3.44
  -1   5   3  102.81    3.66
   1  -5  -3  108.46    3.91
   1  -5  -3  101.64    4.10
  -1  -5   3   98.97    3.72
   1  -5  -2  411.13   11.79
  -1  -5   2  398.51   11.36
   1  -5  -2  417.86   11.54
  -1   5   2  410.21   11.34
   1   5  -2  401.65   11.01
   1  -5  -2  424.17   11.78
   1  -5  -2  412.97   11.63
   1  -5  -2  394.26   11.52
  -1   5   2  418.80   11.17
  -1  -5   2  426.28   11.38
  -1  -5   2  397.62   11.50
   1  -5  -2  429.17   11.67
  -1  -5   2  390.28   11.50
  -1  -5   1   72.79    2.86
   1  -5  -1   70.83    2.99
   1  -5  -1   75.12    2.96
  -1  -5   1   78.12    3.08
   1  -5  -1   75.96    3.11
  -1  -5   1   77.94    2.83
  -1  -5   1   72.29    2.80
   1  -5  -1   78.69    3.05
   1   5  -1   75.19    2.67
  -1   5   1   71.95    2.77
   1  -5  -1   76.63    3.01
   1  -5  -1   76.23    3.17
  -1  -5   1   73.62    3.03
  -1  -5   1   72.62    2.97
  -1  -5   0   11.53    1.45
  -1  -5   0   12.59    1.26
   1   5   0   10.73    1.02
   1  -5   0   13.49    1.30
  -1   5   0   11.52    1.01
  -1  -5   0   11.43    1.37
  -1  -5   0   15.35    1.36
   1  -5   0   10.57    1.13
   1  -5   0   11.21    1.24
   1  -5   0   10.98    0.95
  -1  -5   0   10.78    0.98
  -1  -5   0   10.38    1.29
  -1  -5   0   11.99    1.29
  -1  -5  -1  257.25    7.99
  -1  -5  -1  268.62    7.77
  -1   5  -1  270.78    7.62
  -1  -5  -1  263.39    7.84
   1  -5   1  246.98    7.42
   1  -5   1  252.52    7.58
   1   5   1  260.12    7.56
   1  -5   1  265.27    7.50
  -1  -5  -1  261.83    7.44
  -1  -5  -1  266.63    7.93
  -1  -5  -1  259.50    7.94
   1  -5   1  268.92    7.80
  -1  -5  -2 1209.28   31.81
  -1  -5  -2 1199.67   31.69
  -1   5  -2 1183.01   31.28
   1  -5   2 1199.45   31.46
   1   5   2 1155.92   31.11
   1   5   2 1204.73   31.36
  -1  -5  -2 1332.16   31.79
  -1  -5  -2 1208.39   31.83
   1  -5   2 1179.53   31.28
  -1  -5  -2 1259.80   31.71
  -1  -5  -3   29.48    2.10
  -1   5  -3   29.37    1.58
   1   5   3   29.95    1.61
   1  -5   3   27.68    1.70
   1   5   3   23.96    1.63
   1  -5   3   26.71    1.66
   1  -5   3   27.92    1.62
  -1  -5  -3   27.06    1.91
  -1  -5  -3   25.72    2.11
  -1  -5  -3   27.64    2.12
  -1  -5  -4    6.68    1.54
  -1  -5  -4    4.30    1.31
   1   5   4    5.03    0.90
   1  -5   4    4.28    0.88
   1  -5   4    3.14    0.96
  -1   5  -4    4.17    0.88
  -1  -5  -4    6.62    1.44
   1  -5   4    4.31    0.96
   1   5   4    4.57    0.92
  -1  -5  -4    8.75    1.24
  -1  -5  -5   36.01    2.48
  -1  -5  -5   36.19    2.46
   1   5   5   39.22    2.04
   1  -5   5   35.58    1.93
   1  -5   5   36.45    2.00
   1  -5   5   42.32    2.14
   1  -5   5   38.39    2.08
  -1  -5  -5   41.41    2.63
   1   5   5   38.30    2.14
  -1  -5  -5   39.29    2.22
   1   5   6   51.67    2.52
  -1  -5  -6   52.73    2.96
   1   5   6   47.53    2.44
   1  -5   6   47.50    2.30
   1   5   6   50.95    2.46
   1  -5   6   47.26    2.45
   1  -5   6   45.74    2.47
   1  -5   6   49.59    2.41
  -1  -5  -6   46.73    2.92
  -1  -5  -6   48.52    2.89
   1  -5   6   43.19    2.28
  -1  -5  -6   52.24    2.63
   1  -5   7   49.22    2.70
  -1  -5  -7   47.92    2.57
   1  -5   7   49.64    2.74
   1  -5   7   46.36    2.39
   1   5   7   53.91    2.60
   1  -5   7   50.20    2.40
   1   5   8   71.31    3.39
  -1  -5  -8   80.82    4.09
   1   5   8   77.12    3.47
   1   5   8   77.34    3.41
   1  -5   8   78.95    3.52
  -1  -5  -8   80.19    4.08
   1  -5   8   70.73    3.61
  -1  -5  -8   77.79    3.43
   1  -5   8   79.88    3.66
   1   5   9  397.04   11.83
  -1  -5  -9  379.54   12.50
   1   5   9  399.51   11.92
   1   5   9  397.02   11.79
   1  -5   9  395.44   12.35
   1  -5   9  391.88   11.85
  -1  -5  -9  400.79   12.66
  -1  -5  -9  403.47   12.57
   1  -5   9  391.42   12.24
   1  -5   9  407.63   12.15
   1   5  10  579.63   16.42
   1  -5  10  601.36   17.18
   1   5  10  572.87   16.53
   1   5  10  580.47   16.40
  -1  -5 -10  554.96   17.24
   1  -5  10  563.09   16.88
  -1  -5 -10  563.85   17.22
  -1  -5 -10  563.97   17.10
   1  -5  10  580.71   16.70
   1  -5  11   89.22    4.21
  -1  -5 -11   95.32    4.83
  -1  -5 -11   93.25    4.77
   1  -5  11   94.72    4.69
   1  -5  11   87.39    4.36
  -1  -5 -11   90.47    4.63
  -1  -5 -12   92.46    4.64
   1   5  12  100.40    4.41
  -1  -5 -12   97.19    4.90
  -1  -5 -12   94.39    4.83
   1  -5  12   94.43    4.73
   1  -5  12   90.75    4.53
   1  -5  12   94.75    4.27
   1  -5  13  276.07    9.55
  -1  -5 -13  259.34    9.41
  -1  -5 -13  270.36    9.24
   1   5  13  271.68    9.02
  -1  -5 -13  270.41    9.47
  -1  -5 -14   17.37    2.19
   1  -5  14   15.45    1.82
   1  -5  14   17.76    2.01
  -1  -5 -14   16.94    2.12
   1   5  14   17.20    1.82
   1   5  15   23.19    2.06
   1  -5  15   30.38    2.43
   1  -5  15   30.61    2.26
  -1  -5 -16   62.23    3.20
  -1  -5 -16   64.52    3.43
   1   5  16   68.46    3.25
  -1  -5 -16   64.98    3.27
   1  -5  16   71.95    3.49
   1  -5  16   75.58    3.39
  -1  -5 -16   71.75    3.60
   1   5  16   66.92    3.28
   1   5  17   30.41    1.88
  -1  -5 -17   28.75    1.82
   1  -5  17   32.45    2.05
   1   5  17   34.97    2.02
  -1  -5 -17   28.72    2.03
  -1  -5 -17   33.38    2.02
   1  -5  18   60.21    2.52
   1   5  18   58.90    2.47
  -1  -5 -18   57.33    2.37
  -1  -5 -18   58.12    2.26
   1   5  18   54.89    2.30
  -1   6  18   42.31    1.85
   1  -6 -18   36.44    1.79
   1  -6 -17    4.45    0.97
  -1   6  17    6.23    1.06
  -1   6  17    6.71    1.03
   1  -6 -17    7.31    1.07
   1  -6 -17    6.61    1.19
   1  -6 -16   11.04    1.44
  -1   6  16   11.00    1.37
  -1   6  16    9.85    1.28
  -1  -6  16    9.57    1.34
   1  -6 -16    9.71    1.43
   1  -6 -16   10.86    1.63
  -1  -6  15   12.58    1.58
   1  -6 -15   11.11    1.68
  -1   6  15   12.43    1.63
  -1  -6  15   14.35    1.51
   1  -6 -15   14.02    1.75
  -1   6  15   11.44    1.54
   1  -6 -14   65.46    3.64
   1  -6 -14   68.17    3.82
  -1   6  14   67.20    3.49
  -1  -6  14   65.52    3.42
   1  -6 -14   56.61    3.49
   1  -6 -14   68.00    3.65
  -1  -6  14   66.72    3.41
  -1  -6  13  118.48    5.12
  -1  -6  13  120.58    5.08
   1  -6 -13  126.89    5.48
  -1   6  13  122.02    5.15
   1  -6 -13  113.93    5.27
  -1  -6  13  125.40    5.22
  -1  -6  12    0.78    1.21
   1  -6 -12   -0.55    1.64
   1  -6 -12    0.36    1.57
  -1   6  12    1.50    1.07
   1  -6 -11   47.56    3.35
  -1   6  11   47.77    2.73
  -1   6  11   46.67    2.88
  -1  -6  11   45.36    2.89
  -1  -6  11   48.11    2.84
   1  -6 -11   46.55    3.30
   1  -6 -11   46.87    3.35
  -1  -6  11   43.49    2.98
  -1  -6  11   46.40    2.91
  -1   6  10   26.87    2.03
   1  -6 -10   22.11    2.47
  -1  -6  10   23.29    2.03
  -1   6  10   21.32    1.99
   1  -6 -10   20.77    2.47
   1  -6 -10   24.66    2.56
   1  -6 -10   26.98    2.74
  -1  -6  10   24.75    2.29
  -1  -6  10   23.40    2.08
  -1  -6   9  179.91    7.00
   1  -6  -9  201.30    7.39
  -1   6   9  188.63    6.62
  -1   6   9  189.10    6.66
  -1   6   9  180.76    6.61
   1  -6  -9  195.38    7.29
   1  -6  -9  214.65    7.49
   1  -6  -9  198.46    7.44
  -1  -6   9  184.72    6.43
  -1  -6   9  194.30    6.69
  -1  -6   9  160.61    6.49
  -1  -6   8  360.77   11.68
   1  -6  -8  365.07   11.90
   1  -6  -8  373.63   11.88
  -1   6   8  384.57   11.26
  -1   6   8  384.67   11.38
   1  -6  -8  364.22   11.85
  -1  -6   8  359.00   11.01
  -1  -6   8  357.68   11.19
  -1  -6   8  356.74   11.24
  -1   6   7  127.20    4.88
   1  -6  -7  135.63    5.61
   1  -6  -7  131.87    5.45
  -1   6   7  132.56    4.87
  -1  -6   7  132.55    4.97
  -1  -6   7  126.66    4.77
  -1   6   7  122.90    4.89
  -1  -6   7  130.76    4.87
   1  -6  -7  116.16    5.32
   1  -6  -7  131.83    5.37
  -1   6   6   -0.57    0.94
  -1  -6   6    0.85    0.89
  -1   6   6    1.71    0.88
  -1  -6   6    1.71    0.86
   1  -6  -6    1.92    1.39
  -1  -6   6    0.73    0.91
   1  -6  -6    0.34    0.98
   1  -6  -5  567.26   16.13
  -1  -6   5  552.51   15.44
  -1   6   5  559.24   15.49
  -1  -6   5  566.33   15.61
   1  -6  -5  541.02   16.18
   1  -6  -5  560.96   16.26
   1  -6  -5  570.33   15.85
  -1   6   5  553.88   15.65
   1  -6  -4   99.65    4.28
  -1  -6   4   97.17    3.85
  -1   6   4  102.96    3.78
  -1  -6   4  105.22    3.94
   1  -6  -4  114.70    4.60
   1  -6  -4  109.23    4.23
   1  -6  -4  106.30    4.48
   1  -6  -4  101.37    4.11
  -1   6   4  103.56    3.97
  -1  -6   3    2.16    0.79
  -1   6   3    0.94    0.67
  -1  -6   3    1.90    0.86
   1  -6  -3    0.75    1.05
   1  -6  -3    1.47    1.26
   1  -6  -3    2.65    1.08
   1  -6  -3    2.94    1.12
  -1   6   3    0.19    0.80
  -1   6   3    1.67    0.82
   1  -6  -3    2.37    1.09
   1  -6  -3   -0.77    1.10
   1   6  -3    1.51    0.78
  -1  -6   2    0.97    0.70
  -1  -6   2    0.28    0.83
  -1  -6   2    1.18    0.95
   1  -6  -2    1.26    1.19
   1  -6  -2    0.55    0.92
  -1   6   2    0.44    0.81
   1  -6  -2    1.40    0.94
  -1   6   2    0.73    0.72
   1  -6  -2    0.89    0.99
   1  -6  -2    0.61    1.01
  -1  -6   1    3.42    1.16
  -1  -6   1    3.57    1.18
  -1   6   1    2.02    0.77
   1  -6  -1    2.19    0.93
  -1   6   1    1.27    0.74
   1  -6  -1    3.02    1.01
   1   6  -1    2.57    0.69
   1  -6  -1    2.58    1.02
  -1  -6   1    2.29    0.75
   1  -6   0  102.98    4.04
   1  -6   0  102.61    3.61
  -1  -6   0  111.51    3.75
  -1  -6   0  106.63    4.15
  -1  -6   0  106.54    3.90
   1  -6   0   98.28    3.87
   1   6   0  107.31    3.74
  -1  -6   0  103.27    3.87
  -1  -6   0  110.69    4.17
  -1   6   0  104.30    3.88
  -1  -6   0  104.66    3.94
  -1   6  -1  185.94    6.09
  -1  -6  -1  194.14    6.32
   1  -6   1  188.96    6.25
  -1  -6  -1  198.57    5.90
   1  -6   1  195.33    5.96
  -1  -6  -1  189.07    6.51
  -1  -6  -1  193.22    6.19
  -1  -6  -1  189.82    6.42
  -1  -6  -1  194.85    6.44
   1  -6   1  188.77    6.08
   1   6   1  187.91    6.02
   1   6   2   49.21    2.35
  -1  -6  -2   50.99    2.57
  -1  -6  -2   48.07    2.74
  -1   6  -2   50.99    2.35
  -1  -6  -2   47.98    2.61
  -1   6  -2   45.66    2.28
   1  -6   2   45.81    2.42
   1  -6   2   49.26    2.26
  -1  -6  -2   49.66    2.87
  -1  -6  -2   46.50    2.64
  -1   6  -2   46.23    2.13
  -1  -6  -3  347.80   10.87
  -1  -6  -3  350.11   10.74
   1  -6   3  343.55   10.39
   1   6   3  355.60   10.11
   1  -6   3  342.23   10.36
   1  -6   3  367.77   10.31
  -1  -6  -3  364.03   10.98
  -1  -6  -3  376.81   10.69
  -1  -6  -3  350.31   10.68
   1   6   3  352.42   10.37
  -1  -6  -4   26.19    2.25
  -1  -6  -4   22.68    2.06
   1   6   4   23.81    1.66
   1  -6   4   27.15    1.85
  -1  -6  -4   28.53    2.08
  -1   6  -4   27.49    1.83
   1  -6   4   28.19    1.77
   1   6   4   26.24    1.80
  -1  -6  -4   27.02    2.32
   1   6   5  716.39   19.15
   1  -6   5  679.46   19.09
   1  -6   5  693.96   19.19
   1  -6   5  693.21   19.23
  -1  -6  -5  712.98   19.52
   1   6   5  707.37   19.35
  -1  -6  -6   32.72    2.31
  -1  -6  -6   30.39    2.59
  -1  -6  -6   34.51    2.69
  -1  -6  -6   34.18    2.69
  -1  -6  -6   34.36    2.70
   1   6   6   32.76    2.06
   1   6   6   34.37    2.21
   1   6   6   35.10    2.22
   1  -6   6   30.90    2.11
   1  -6   6   35.21    2.18
   1  -6   6   33.17    2.07
  -1  -6  -7    7.65    1.86
  -1  -6  -7    8.90    1.79
   1   6   7   10.11    1.37
   1  -6   7    8.98    1.23
   1  -6   7    8.24    1.45
  -1  -6  -7    8.36    1.42
   1  -6   7    8.78    1.36
   1  -6   7    6.60    1.35
  -1  -6  -7   10.17    2.00
   1   6   7    8.32    1.37
   1   6   7    8.82    1.35
   1   6   8   28.63    2.17
  -1  -6  -8   27.21    2.66
   1   6   8   28.24    2.06
   1   6   8   25.87    2.09
   1  -6   8   30.37    2.24
  -1  -6  -8   29.70    2.80
  -1  -6  -8   28.03    2.67
   1  -6   8   29.54    2.33
  -1  -6  -8   26.62    2.13
   1  -6   8   33.39    2.39
   1   6   9   49.76    2.88
  -1  -6  -9   47.97    3.49
   1   6   9   47.25    2.88
   1   6   9   50.91    2.87
   1  -6   9   53.61    2.99
  -1  -6  -9   48.06    3.43
  -1  -6  -9   47.28    3.40
   1  -6   9   56.67    3.18
   1  -6   9   48.69    3.08
   1   6  10    1.11    1.12
   1  -6  10   -0.70    1.13
  -1  -6 -10    0.76    1.66
   1   6  10   -0.13    1.03
  -1  -6 -10    0.78    1.67
   1   6  10    1.75    1.15
   1  -6  10    0.32    0.96
  -1  -6 -10    0.93    1.62
   1  -6  10    1.15    1.16
   1  -6  11   56.70    3.39
  -1  -6 -11   61.06    3.76
  -1  -6 -11   53.59    3.74
  -1  -6 -11   59.28    3.76
   1   6  11   57.02    3.02
   1  -6  11   54.45    3.24
   1   6  11   58.80    3.26
  -1  -6 -12  225.70    8.01
   1  -6  12  206.01    7.56
   1  -6  12  207.05    7.68
  -1  -6 -12  216.69    8.05
  -1  -6 -12  216.44    8.08
   1  -6  12  202.92    7.43
  -1  -6 -12  195.92    7.84
   1   6  12  216.82    7.49
   1  -6  13   59.12    3.34
   1  -6  13   57.48    3.18
   1   6  13   60.74    3.28
   1  -6  13   51.57    3.16
  -1  -6 -13   60.25    3.55
  -1  -6 -13   64.68    3.73
  -1  -6 -13   61.78    3.77
   1  -6  14   48.23    2.85
   1  -6  14   45.50    2.80
   1   6  14   50.56    2.90
  -1  -6 -15   32.37    2.49
   1   6  15   33.58    2.22
   1  -6  15   23.00    1.95
   1  -6  15   30.37    2.10
  -1  -6 -15   37.77    2.45
  -1  -6 -15   30.19    2.31
  -1  -6 -15   27.49    2.25
   1   6  16   48.83    2.46
  -1  -6 -16   49.96    2.69
   1   6  16   42.70    2.16
  -1  -6 -16   51.51    2.55
   1  -6  16   40.08    2.25
   1   6  16   48.33    2.43
  -1  -6 -16   48.34    2.52
  -1  -6 -17    1.45    0.87
  -1  -6 -17    1.11    0.74
  -1  -6 -17    0.50    0.74
   1   6  17    0.78    0.71
   1  -7 -17  142.32    4.60
   1  -7 -16   -0.25    0.93
   1  -7 -16    0.15    0.88
  -1   7  16    0.81    0.69
  -1   7  16    0.60    0.78
   1  -7 -16   -0.10    0.92
   1  -7 -16    0.78    0.85
   1  -7 -15    0.71    1.01
  -1   7  15    2.44    0.99
   1  -7 -15    0.88    1.15
  -1   7  15    2.19    0.83
   1  -7 -15    3.37    1.19
  -1  -7  14    9.64    1.38
   1  -7 -14   11.09    1.60
   1  -7 -14    6.92    1.59
  -1   7  14    9.15    1.27
  -1   7  14    8.06    1.41
   1  -7 -14    9.88    1.67
   1  -7 -13   77.54    4.04
   1  -7 -13   83.43    4.23
  -1   7  13   82.18    3.87
  -1  -7  13   88.55    4.03
   1  -7 -12    0.31    1.47
  -1  -7  12    1.62    1.20
   1  -7 -12    0.17    1.37
   1  -7 -12    0.18    1.51
  -1   7  12   -0.15    1.09
  -1   7  12    0.12    0.94
   1  -7 -12    0.34    1.51
  -1   7  11   17.93    1.75
   1  -7 -11   15.21    2.27
   1  -7 -11   15.72    2.17
  -1  -7  11   17.10    1.85
   1  -7 -11   13.39    2.06
   1  -7 -11   22.35    2.34
   1  -7 -10  563.76   16.01
   1  -7 -10  537.04   16.09
  -1   7  10  531.05   15.38
   1  -7 -10  518.95   16.11
   1  -7 -10  534.39   15.43
  -1  -7  10  522.72   15.94
  -1   7  10  520.03   15.48
   1  -7 -10  502.02   15.91
  -1  -7  10  502.73   15.37
   1  -7  -9  520.77   16.01
   1  -7  -9  523.45   16.02
   1  -7  -9  514.60   15.36
  -1  -7   9  539.97   15.94
  -1   7   9  501.84   15.34
   1  -7  -9  532.03   15.97
  -1   7   9  532.84   15.34
  -1  -7   9  486.96   15.23
   1  -7  -9  556.49   15.87
  -1   7   8   28.54    2.24
   1  -7  -8   31.53    2.69
   1  -7  -8   29.77    2.57
  -1  -7   8   23.13    2.37
   1  -7  -8   23.81    2.47
  -1   7   8   25.25    2.17
   1  -7  -8   28.70    2.65
  -1  -7   8   25.18    2.04
  -1  -7   8   24.34    2.09
  -1   7   7 1090.29   29.57
   1  -7  -7 1112.89   30.12
   1  -7  -7 1095.07   30.10
   1  -7  -7 1072.00   30.01
   1  -7  -7 1128.04   29.86
   1  -7  -7 1105.61   30.24
  -1   7   7 1079.85   29.56
  -1  -7   7 1078.64   29.53
  -1  -7   7 1053.90   29.29
  -1  -7   6   34.53    2.20
   1  -7  -6   31.96    2.70
  -1   7   6   33.66    2.36
   1  -7  -6   27.59    2.49
  -1   7   6   32.18    2.34
   1  -7  -6   35.27    2.85
   1  -7  -6   33.88    2.58
   1  -7  -6   32.97    2.65
  -1  -7   6   32.84    2.18
  -1  -7   6   30.60    2.19
  -1  -7   5    2.18    0.94
   1  -7  -5    1.91    1.35
  -1   7   5    2.58    1.07
   1  -7  -5    2.15    1.55
   1  -7  -5    2.52    1.20
  -1   7   5    1.81    1.09
   1  -7  -5    0.91    1.48
   1  -7  -5    3.41    1.44
  -1  -7   5    1.90    1.05
  -1  -7   4    8.30    1.32
  -1  -7   4    8.67    1.25
  -1   7   4   10.03    1.35
   1  -7  -4    8.00    1.83
  -1  -7   4    8.78    1.35
   1  -7  -4    9.55    1.51
   1  -7  -4   10.15    1.71
  -1   7   4    8.55    1.34
   1  -7  -4    7.31    1.49
  -1  -7   3   42.22    2.32
  -1   7   3   41.59    2.49
   1  -7  -3   43.30    2.56
  -1  -7   3   40.34    2.41
   1  -7  -3   37.56    2.56
  -1   7   3   42.86    2.49
  -1  -7   2   82.73    3.34
  -1   7   2   73.41    3.42
   1   7  -2   78.74    3.34
  -1  -7   2   79.44    3.52
   1  -7  -2   74.37    3.59
   1  -7  -1    0.88    1.01
  -1  -7   1    1.28    0.75
   1  -7  -1   -0.24    1.02
  -1  -7   1    2.67    1.09
  -1   7   1    0.97    0.85
  -1  -7   0  146.52    5.49
   1  -7   0  142.84    5.39
   1  -7   0  147.54    5.23
  -1  -7  -1    6.53    1.40
  -1   7  -1    6.01    1.13
   1  -7   1    4.81    1.24
   1  -7   1    5.15    0.96
  -1  -7  -1    4.57    1.18
   1  -7   2  151.17    5.63
  -1  -7  -2  160.84    5.91
   1  -7   2  158.25    5.38
  -1   7  -2  159.42    5.54
   1  -7   2  159.47    5.61
  -1  -7  -2  160.99    5.65
  -1  -7  -3   33.18    2.59
  -1  -7  -3   30.15    2.31
   1  -7   3   25.91    2.03
  -1  -7  -3   27.34    2.27
   1   7   3   32.60    2.12
  -1  -7  -3   30.47    2.19
   1  -7   3   26.08    1.98
  -1  -7  -3   30.75    2.53
  -1  -7  -4    0.99    1.55
  -1  -7  -4    1.04    1.21
   1   7   4    0.36    0.94
  -1  -7  -4    2.10    1.60
  -1  -7  -4    1.92    1.43
   1  -7   4    1.62    0.96
   1   7   4    1.26    1.06
   1  -7   4    2.73    1.02
  -1  -7  -4    3.20    1.38
   1  -7   4    2.39    0.94
  -1  -7  -5    2.78    1.69
  -1  -7  -5    1.27    1.32
   1   7   5    3.46    1.11
  -1  -7  -5    3.62    1.71
  -1  -7  -5    2.55    1.51
   1   7   5    1.18    0.88
   1   7   5    3.01    1.08
   1  -7   5    2.82    1.12
  -1  -7  -5    1.27    1.25
   1  -7   5    2.45    0.99
  -1  -7  -6  122.33    5.05
  -1  -7  -6  118.59    5.52
  -1  -7  -6  132.19    5.34
   1   7   6  108.24    4.79
  -1  -7  -6  129.77    5.67
  -1  -7  -6  126.90    5.49
   1   7   6  121.71    4.74
   1   7   6  127.07    4.99
   1  -7   6  121.01    4.80
   1  -7   6  123.54    4.97
   1  -7   6  121.88    4.84
  -1  -7  -7    4.68    1.81
  -1  -7  -7    9.31    1.91
   1   7   7    6.85    1.47
  -1  -7  -7    7.40    1.91
  -1  -7  -7    6.97    1.96
   1   7   7    4.95    1.16
   1   7   7    8.39    1.42
   1  -7   7    8.44    1.37
   1  -7   7    6.58    1.38
   1  -7   7    7.80    1.47
  -1  -7  -7    7.24    1.54
   1  -7   7    4.13    1.11
   1   7   8  152.54    5.80
  -1  -7  -8  158.84    6.29
   1  -7   8  139.24    5.64
  -1  -7  -8  149.65    6.30
   1   7   8  137.92    5.61
   1   7   8  146.38    5.71
  -1  -7  -8  156.71    6.46
  -1  -7  -8  153.04    6.47
   1  -7   8  137.40    5.75
   1  -7   8  148.53    6.06
  -1  -7  -9    2.85    1.69
   1  -7   9    2.76    1.24
  -1  -7  -9    3.25    1.71
   1   7   9    2.72    1.11
   1   7   9    3.14    1.15
  -1  -7  -9    3.34    1.68
  -1  -7  -9    5.62    1.77
   1  -7   9    3.42    1.26
   1  -7   9    4.07    1.26
   1   7  10   66.63    3.46
   1   7  10   58.53    3.23
  -1  -7 -10   60.99    3.79
   1   7  10   61.52    3.21
  -1  -7 -10   53.75    3.71
  -1  -7 -10   57.97    3.82
  -1  -7 -10   67.13    3.87
   1   7  11    3.65    1.08
  -1  -7 -11    2.14    1.61
   1  -7  11    1.98    1.06
   1  -7  11    3.73    1.21
  -1  -7 -11    1.78    1.57
  -1  -7 -11    4.51    1.72
   1   7  11    2.56    1.12
   1  -7  12  238.76    8.39
  -1  -7 -12  255.00    8.87
   1  -7  12  255.49    8.47
  -1  -7 -12  270.28    8.85
   1   7  13   68.07    3.38
  -1  -7 -13   66.90    3.56
   1  -7  13   61.64    3.18
   1  -7  13   65.86    3.20
  -1  -7 -14   83.36    3.86
  -1  -7 -14   80.58    3.93
  -1  -7 -14   81.23    3.81
   1  -7  14   85.48    3.54
   1   7  14   82.64    3.53
  -1  -7 -14   82.98    3.76
   1   7  14   84.58    3.66
   1   7  15   22.93    1.64
  -1  -7 -15   20.90    1.67
  -1  -7 -15   21.05    1.75
  -1  -7 -15   19.30    1.79
   1   7  15   18.15    1.44
  -1  -7 -16   16.20    1.31
  -1  -7 -16   17.48    1.31
  -1  -7 -16   18.77    1.43
   1   7  16   16.11    1.17
   1  -8 -16   15.67    1.18
   1  -8 -15   16.45    1.40
   1  -8 -15   17.12    1.47
   1  -8 -15   16.03    1.47
   1  -8 -14    2.53    1.10
  -1   8  14    2.74    0.86
   1  -8 -14    0.65    0.99
   1  -8 -14    2.01    1.08
  -1   8  14    1.43    0.80
  -1  -8  13  206.74    6.88
   1  -8 -13  214.65    7.09
   1  -8 -13  199.82    6.79
  -1   8  13  192.50    6.55
  -1   8  13  199.51    6.70
   1  -8 -13  200.00    7.08
  -1   8  12   -0.36    0.95
   1  -8 -12   -0.91    1.25
  -1   8  12   -0.55    1.03
  -1  -8  12    0.42    0.97
   1  -8 -11   21.67    2.25
  -1  -8  11   22.97    2.10
   1  -8 -11   19.75    2.15
  -1   8  11   21.94    1.93
   1  -8 -11   24.30    2.16
  -1   8  11   21.23    1.95
  -1   8  11   20.46    1.80
  -1   8  10   -0.41    0.97
  -1  -8  10    1.26    1.11
   1  -8 -10    1.59    1.23
   1  -8 -10    0.33    1.38
  -1   8  10    0.27    0.99
  -1   8  10    0.38    0.97
   1  -8 -10    0.85    1.48
   1  -8 -10    0.89    1.31
  -1  -8  10   -0.71    1.20
   1  -8  -9   67.39    3.65
  -1   8   9   63.49    3.39
   1  -8  -9   66.44    3.79
   1  -8  -9   69.10    3.87
   1  -8  -9   69.81    3.55
  -1   8   9   66.31    3.47
  -1   8   9   63.47    3.43
  -1  -8   9   62.65    3.74
  -1  -8   9   53.99    3.24
   1  -8  -8   26.24    2.52
   1  -8  -8   25.59    2.29
  -1   8   8   30.51    2.34
  -1   8   8   28.82    2.28
   1  -8  -8   21.33    2.37
   1  -8  -8   25.46    2.40
  -1  -8   8   21.58    2.15
  -1  -8   8   23.41    2.01
  -1  -8   7    1.78    1.11
  -1  -8   7    0.95    1.10
   1  -8  -7    0.16    1.27
   1  -8  -7    1.52    1.41
  -1   8   7    1.22    1.14
   1  -8  -7    2.74    1.58
  -1   8   7    2.40    1.34
  -1  -8   7    1.89    1.22
   1  -8  -7    0.15    1.40
   1  -8  -6  109.61    5.07
   1  -8  -6  123.60    5.23
   1  -8  -6  122.72    5.12
  -1  -8   6  111.16    4.76
  -1   8   6  123.55    5.13
   1  -8  -6  120.46    5.26
  -1   8   6  116.43    4.98
   1  -8  -5  297.75    9.85
   1  -8  -5  303.32    9.98
  -1  -8   5  286.17    9.51
  -1   8   5  299.44    9.77
  -1  -8   5  300.35    9.52
   1  -8  -5  311.73    9.80
  -1   8   5  306.73    9.80
  -1   8   4  400.32   12.18
  -1  -8   4  395.57   11.92
  -1   8   4  393.19   12.13
  -1  -8   4  399.90   12.05
   1  -8  -4  390.80   12.28
  -1  -8   3  142.42    5.55
   1  -8  -3  145.08    5.82
  -1   8   3  151.29    5.72
  -1   8   3  142.03    5.62
  -1  -8   3  159.48    5.70
   1  -8  -3  141.78    5.68
  -1  -8   3  154.73    5.46
  -1   8   2   24.87    2.07
   1   8  -2   22.46    1.81
  -1   8   2   22.93    1.98
   1  -8  -2   22.81    2.19
  -1  -8   2   22.99    2.07
  -1  -8   2   23.99    1.82
   1  -8  -2   22.64    2.06
  -1  -8   1  165.37    6.18
   1  -8  -1  171.88    6.32
  -1   8   1  161.38    5.96
  -1   8   1  168.42    6.10
   1   8  -1  183.54    6.12
   1   8  -1  168.96    5.99
  -1   8   1  159.15    5.99
   1  -8   0   47.80    2.86
   1  -8   0   60.44    3.30
  -1  -8   0   57.13    3.21
  -1   8   0   54.06    2.93
   1   8   0   58.25    3.04
  -1   8   0   60.64    3.06
  -1   8   0   59.12    2.98
   1   8   0   63.94    3.15
   1  -8   1  126.70    4.97
   1  -8   1  121.82    5.08
  -1  -8  -1  127.04    5.26
   1   8   1  128.87    5.01
  -1   8  -1  127.89    4.97
   1   8   1  132.06    5.05
  -1   8  -1  122.23    4.73
   1  -8   2   25.31    2.07
  -1  -8  -2   24.20    2.23
  -1  -8  -2   20.02    2.02
   1   8   2   24.08    1.87
   1  -8   2   20.22    1.92
   1   8   2   23.73    2.00
  -1   8  -2   20.88    2.00
   1  -8   3   18.96    1.91
  -1  -8  -3   18.13    1.94
   1   8   3   21.13    1.82
  -1   8  -3   19.59    1.93
   1   8   3   18.48    1.86
   1  -8   3   17.44    1.82
  -1  -8  -3   19.54    2.30
  -1  -8  -4  385.92   12.22
  -1  -8  -4  375.39   11.55
   1  -8   4  359.27   11.39
   1   8   4  378.12   11.50
  -1  -8  -4  381.39   11.79
   1   8   4  374.56   11.62
   1  -8   4  380.21   11.53
  -1  -8  -4  360.27   11.74
  -1  -8  -5  107.78    4.92
  -1  -8  -5  102.27    4.75
   1   8   5  102.27    4.62
  -1  -8  -5  108.72    5.22
  -1  -8  -5  117.68    4.79
  -1  -8  -5  105.79    4.83
   1   8   5  106.60    4.59
   1  -8   5   99.79    4.44
   1  -8   5  104.47    4.55
   1  -8   5  100.86    4.44
  -1  -8  -6   16.35    2.19
  -1  -8  -6   15.34    2.12
  -1  -8  -6   19.49    2.09
   1  -8   6   11.90    1.56
  -1  -8  -6   12.50    1.89
   1   8   6   15.65    1.79
   1  -8   6   15.94    1.77
   1  -8   6   16.38    1.78
  -1  -8  -6   18.64    2.46
   1   8   7  160.41    5.94
  -1  -8  -7  156.50    6.31
  -1  -8  -7  136.42    5.96
   1  -8   7  141.02    5.70
  -1  -8  -7  153.53    6.22
  -1  -8  -7  161.68    6.09
   1   8   7  147.15    5.80
   1  -8   7  129.15    5.93
  -1  -8  -7  148.68    6.37
   1  -8   8    4.21    1.34
  -1  -8  -8    5.04    1.73
  -1  -8  -8    4.04    1.55
   1   8   8    5.30    1.34
  -1  -8  -8    3.14    1.49
  -1  -8  -8    2.08    1.75
   1   8   8    3.93    1.34
  -1  -8  -8    2.12    1.56
   1   8   9   63.22    3.39
  -1  -8  -9   69.89    3.91
   1  -8   9   68.18    3.72
  -1  -8  -9   66.47    3.65
  -1  -8  -9   60.36    3.70
   1  -8   9   69.64    3.54
   1   8   9   67.47    3.43
  -1  -8  -9   73.61    3.95
  -1  -8  -9   66.32    3.52
  -1  -8 -10    2.51    1.21
  -1  -8 -10    3.42    1.49
  -1  -8 -10    1.16    1.41
   1  -8  10    1.55    1.16
  -1  -8 -10    3.07    1.35
   1   8  10    1.42    1.04
  -1  -8 -10    0.33    1.42
   1  -8  11   22.51    1.93
   1   8  11   22.22    1.93
   1   8  12   15.29    1.54
  -1  -8 -12   13.99    1.83
   1   8  12   12.45    1.34
  -1  -8 -12   15.01    1.71
  -1  -8 -12   12.49    1.75
   1  -8  12   13.51    1.47
  -1  -8 -13  153.53    5.52
   1   8  13  146.33    5.18
   1   8  13  150.54    5.06
  -1  -8 -13  145.48    5.50
  -1  -8 -13  147.09    5.30
  -1  -8 -14    5.69    1.16
  -1  -8 -14    6.07    1.06
  -1  -8 -14    7.48    1.24
   1   8  14    6.47    0.98
  -1  -8 -15  114.49    3.79
  -1  -8 -15  117.58    3.88
   1  -9 -14    5.04    0.92
   1  -9 -14    7.15    1.05
   1  -9 -13    4.55    1.04
   1  -9 -13    6.42    1.29
   1  -9 -13    4.67    1.12
  -1   9  13    4.81    0.86
   1  -9 -12    4.25    1.22
  -1  -9  12    0.73    0.81
  -1   9  12    3.60    1.02
  -1   9  12    3.41    0.92
   1  -9 -12    5.14    1.16
  -1  -9  11   46.49    2.69
  -1   9  11   48.67    2.50
   1  -9 -11   51.08    2.89
  -1   9  11   45.74    2.50
  -1   9  11   50.07    2.64
   1  -9 -11   45.96    2.74
   1  -9 -10  143.73    5.64
   1  -9 -10  143.42    5.33
  -1  -9  10  149.88    5.76
  -1   9  10  156.88    5.50
  -1   9  10  149.09    5.47
  -1   9  10  145.88    5.32
  -1  -9  10  139.71    5.39
  -1  -9   9   56.58    3.38
   1  -9  -9   64.27    3.47
  -1   9   9   59.90    3.14
   1  -9  -9   57.38    3.09
  -1   9   9   59.70    3.18
  -1   9   8  434.41   12.89
   1  -9  -8  400.05   12.85
   1  -9  -8  426.55   12.86
  -1  -9   8  435.49   13.41
   1  -9  -8  426.50   13.05
  -1   9   8  414.89   12.80
  -1   9   8  429.52   12.84
  -1  -9   8  423.88   12.80
  -1   9   7   25.23    2.23
   1  -9  -7   22.22    2.20
  -1  -9   7   26.69    2.17
  -1  -9   7   25.81    2.08
  -1  -9   7   25.99    2.42
   1  -9  -7   25.82    2.35
   1  -9  -7   29.82    2.40
  -1   9   7   30.03    2.32
  -1   9   7   26.74    2.28
  -1   9   6   69.32    3.51
  -1  -9   6   56.33    3.25
  -1  -9   6   65.00    3.30
   1  -9  -6   65.93    3.62
   1  -9  -6   64.65    3.59
  -1   9   6   61.39    3.44
  -1   9   6   64.74    3.44
  -1   9   5   41.59    2.78
  -1  -9   5   42.06    2.70
   1  -9  -5   48.51    3.01
   1  -9  -5   44.64    2.97
  -1   9   5   44.09    2.86
  -1   9   5   42.68    2.80
  -1   9   4   42.85    2.70
  -1  -9   4   37.61    2.55
   1  -9  -4   42.68    2.50
   1  -9  -4   35.51    2.70
   1  -9  -4   41.21    2.91
  -1   9   4   41.87    2.77
  -1   9   4   43.21    2.73
  -1   9   3    7.36    1.38
   1  -9  -3    8.88    1.44
  -1  -9   3    7.98    1.41
   1  -9  -3    5.08    1.56
   1  -9  -3    6.97    1.66
  -1  -9   3    8.27    1.46
  -1   9   3    7.70    1.45
   1   9  -3    8.24    1.51
  -1   9   3    8.02    1.52
  -1   9   2  291.16    9.42
   1  -9  -2  294.96    9.81
  -1  -9   2  287.80    9.54
  -1   9   2  291.61    9.50
   1  -9  -2  299.81    9.38
  -1  -9   2  278.34    9.36
  -1   9   2  301.74    9.57
  -1   9   1  863.05   24.28
   1  -9  -1  897.82   24.37
  -1  -9   1  896.38   24.45
  -1   9   1  853.79   24.36
   1   9  -1  884.44   24.30
   1  -9  -1  906.09   24.78
  -1  -9   1  896.52   24.65
  -1   9   1  882.98   24.38
   1   9  -1  889.68   24.29
   1  -9   0  613.44   17.00
   1   9   0  571.70   16.84
  -1   9   0  593.45   16.97
   1  -9   0  587.64   17.24
  -1  -9   0  607.38   17.29
  -1   9   0  576.09   17.13
  -1   9   0  566.83   16.77
   1   9   0  603.97   16.97
   1  -9   1   63.43    3.30
   1   9   1   60.16    3.27
  -1   9  -1   70.65    3.40
  -1  -9  -1   66.04    3.61
   1  -9   1   65.44    3.53
   1   9   1   58.41    3.30
  -1   9  -1   65.47    3.50
  -1   9  -2   72.99    3.77
   1   9   2   78.25    3.82
  -1   9  -2   72.46    3.67
   1  -9   2   80.04    3.76
   1  -9   2   80.26    3.88
  -1  -9  -2   77.13    3.99
   1   9   2   72.23    3.66
   1  -9   3    3.42    1.20
   1   9   3    2.91    1.13
  -1  -9  -3    0.98    1.35
   1  -9   3    3.84    1.37
  -1   9  -3    5.48    1.33
   1   9   3    3.84    1.16
   1   9   4   87.66    4.19
  -1  -9  -4   87.41    4.20
   1  -9   4   94.13    4.21
   1  -9   4   85.34    4.03
   1   9   4   93.31    4.28
  -1  -9  -4   95.47    4.52
  -1  -9  -5   -0.64    1.31
  -1  -9  -5    0.90    1.37
   1   9   5    1.79    1.10
   1  -9   5   -0.57    1.20
   1  -9   5    0.68    1.12
   1  -9   5    0.14    1.09
   1   9   5    1.19    1.14
  -1  -9  -6   22.50    2.28
   1   9   6   19.39    1.97
  -1  -9  -6   23.00    2.23
   1   9   6   23.44    2.09
   1  -9   6   26.30    2.04
   1  -9   6   23.67    2.31
   1  -9   6   20.41    1.93
   1   9   7  225.42    7.86
  -1  -9  -7  225.24    7.88
   1  -9   7  223.33    8.22
   1  -9   7  226.88    7.75
  -1  -9  -7  227.09    8.01
  -1  -9  -7  236.82    8.01
   1   9   7  228.57    7.82
  -1  -9  -8   37.47    2.54
   1   9   8   35.77    2.46
  -1  -9  -8   40.83    2.77
   1  -9   8   37.02    2.62
   1  -9   9    0.38    1.05
  -1  -9  -9    0.14    1.28
  -1  -9  -9    0.76    1.14
  -1  -9  -9    1.24    1.05
   1  -9   9    1.70    1.00
   1   9  10   11.52    1.29
  -1  -9 -10   10.88    1.38
  -1  -9 -10   12.15    1.69
   1  -9  10   12.89    1.47
  -1  -9 -10   12.31    1.61
   1   9  10   13.45    1.41
   1   9  10   14.47    1.49
  -1  -9 -10   10.47    1.51
  -1  -9 -11    4.25    1.24
   1   9  11    4.73    0.97
   1   9  11    3.41    0.93
   1   9  11    2.94    0.95
   1   9  11    2.88    0.91
  -1  -9 -11    2.45    1.19
   1  -9  11    2.69    0.89
  -1  -9 -12    2.22    1.07
  -1  -9 -12    1.59    1.01
   1   9  12    0.34    0.66
   1   9  12    1.52    0.78
   1   9  13   13.91    1.02
  -1  -9 -13   11.95    1.21
  -1  -9 -13   14.53    1.30
  -1  -9 -14   16.11    1.13
  -1  10  12    2.89    0.67
   1 -10 -12    3.39    0.93
   1 -10 -12    2.58    0.69
  -1  10  11   -0.75    0.74
   1 -10 -11    1.75    1.04
   1 -10 -11    2.05    0.80
  -1  10  11    0.06    0.62
  -1 -10  10    0.70    0.79
  -1  10  10    0.08    0.74
  -1  10  10    0.92    0.70
   1 -10 -10    0.98    0.81
  -1  10  10    2.38    0.90
   1 -10 -10    1.27    1.13
   1 -10  -9    3.13    1.40
  -1 -10   9    5.22    1.11
  -1  10   9    4.94    1.07
  -1  10   9    3.25    0.96
  -1  10   9    4.54    1.04
  -1  10   9    3.89    0.96
   1 -10  -9    4.15    1.03
  -1 -10   9    4.26    1.00
  -1  10   8   13.48    1.50
  -1 -10   8   11.98    1.56
  -1  10   8   12.44    1.44
   1 -10  -8   10.58    1.45
  -1  10   8   12.67    1.47
  -1  10   8   10.95    1.40
  -1 -10   8   11.91    1.44
  -1  10   7    4.56    1.22
  -1 -10   7    3.85    1.22
  -1  10   7    5.35    1.28
  -1  10   7    2.82    1.10
  -1  10   7    5.49    1.23
  -1 -10   7    5.00    1.16
   1 -10  -7    7.09    1.38
  -1 -10   6    2.20    1.14
  -1 -10   6    1.07    1.05
   1 -10  -6    1.62    1.15
  -1 -10   5   49.33    3.13
  -1  10   5   51.59    2.92
  -1  10   5   50.12    2.95
   1 -10  -5   48.62    2.98
  -1  10   5   52.56    2.92
   1 -10  -4    2.21    1.29
  -1  10   4    0.13    0.98
  -1  10   4    2.69    1.16
  -1  10   4    1.31    1.15
  -1 -10   4    1.50    1.05
  -1 -10   4    1.17    0.98
  -1 -10   4    1.88    1.00
   1 -10  -3    4.77    1.43
  -1 -10   3    4.76    1.27
  -1 -10   3    4.71    1.24
  -1  10   3    4.40    1.20
  -1  10   3    2.81    1.10
  -1  10   3    4.12    1.20
  -1  10   3    4.97    1.23
  -1 -10   3    5.82    1.21
  -1 -10   2    2.39    1.17
   1 -10  -2    1.79    1.30
  -1  10   2    1.72    0.96
  -1  10   2    3.02    1.13
  -1  10   2    1.75    1.22
  -1  10   2    2.07    1.10
   1  10  -2    1.19    1.05
  -1  10   2    2.09    1.13
  -1 -10   2    1.29    1.11
   1 -10  -2    1.17    1.01
  -1 -10   1   33.77    2.32
   1 -10  -1   36.21    2.35
  -1  10   1   35.34    2.37
  -1  10   1   32.79    2.46
  -1  10   1   31.38    2.25
   1  10  -1   37.74    2.54
   1 -10  -1   40.24    2.66
  -1 -10   1   39.33    2.55
  -1  10   1   31.78    2.35
   1 -10   0  126.83    4.93
  -1 -10   0  119.97    4.89
  -1  10   0  124.22    5.07
   1  10   0  120.90    5.03
   1  10   0  124.41    4.89
   1  10   0  115.50    4.82
   1 -10   0  137.06    5.30
  -1 -10   0  134.81    5.28
  -1  10   0  122.20    4.97
  -1 -10  -1   49.93    2.79
   1 -10   1   41.26    2.62
  -1  10  -1   42.65    2.68
   1  10   1   44.29    2.66
   1  10   1   43.50    2.63
  -1  10  -1   36.41    2.45
   1 -10   1   46.46    2.83
  -1 -10  -1   45.62    2.90
   1 -10   1   43.77    2.75
   1 -10   2    1.27    1.13
   1 -10   2    2.19    1.09
  -1 -10  -2    0.36    0.98
   1  10   2    1.56    1.10
   1  10   2    0.60    1.00
  -1 -10  -2    2.08    1.33
   1  10   2    2.00    1.06
  -1  10  -2    1.60    1.08
   1 -10   2    1.19    1.03
   1  10   3   52.08    2.89
  -1 -10  -3   49.65    3.06
   1  10   3   49.30    2.71
   1 -10   3   44.16    2.68
   1  10   3   44.66    2.72
   1 -10   3   39.16    2.56
   1 -10   3   45.76    2.66
  -1 -10  -4    2.24    0.96
   1  10   4    3.00    1.08
   1 -10   4    2.43    1.14
  -1 -10  -4    2.75    1.32
   1  10   4    2.25    1.11
   1 -10   5   46.93    2.60
  -1 -10  -5   51.03    2.98
   1 -10   5   48.14    3.00
  -1 -10  -6   22.87    2.05
  -1 -10  -6   28.56    2.11
   1 -10   6   30.82    2.29
   1  10   6   27.27    2.13
   1 -10   6   25.77    1.97
   1  10   7   53.90    2.83
  -1 -10  -7   51.87    2.85
  -1 -10  -7   49.23    2.77
   1 -10   7   53.35    2.93
   1  10   7   49.32    2.75
   1  10   7   51.45    2.78
   1  10   7   55.62    2.91
   1 -10   7   53.43    2.77
  -1 -10  -8   40.88    2.33
  -1 -10  -8   36.84    2.30
   1  10   8   37.22    2.26
   1  10   8   39.47    2.27
   1 -10   8   36.42    2.20
   1  10   8   36.76    2.22
   1 -10   8   36.90    2.29
   1  10   9    4.81    0.99
  -1 -10  -9    4.82    1.15
   1  10   9    4.28    0.97
   1  10   9    4.19    1.03
   1  10   9    5.63    0.96
   1 -10   9    5.69    1.03
   1  10  10    0.24    0.85
   1  10  10    2.59    0.79
   1  10  10    1.49    0.72
  -1 -10 -10    1.50    0.94
  -1 -10 -11   56.75    2.69
   1  10  11   63.20    2.47
  -1 -10 -12    8.55    0.98
  -1  11  10   11.30    0.83
  -1  11  10    8.35    0.82
  -1  11   9    9.29    0.89
   1 -11  -9    7.28    1.00
  -1  11   9    9.85    0.88
  -1  11   9    9.71    0.95
  -1  11   8    0.89    0.70
  -1  11   8    0.96    0.76
   1 -11  -8    2.80    0.91
  -1  11   8    1.36    0.70
  -1 -11   7   -1.32    0.82
  -1  11   7    0.70    0.72
  -1 -11   7    0.32    0.73
  -1  11   7   -0.83    0.74
   1 -11  -7   -0.53    0.95
  -1  11   7    0.60    0.79
  -1 -11   6   28.47    1.99
  -1  11   6   30.65    1.94
  -1 -11   6   34.34    1.96
  -1  11   6   31.15    1.91
   1 -11  -6   31.53    1.99
  -1  11   6   32.05    1.98
  -1  11   5    0.28    0.78
  -1  11   5   -0.42    0.92
  -1 -11   5    0.81    0.83
  -1  11   5   -0.11    0.91
  -1 -11   5   -0.09    0.84
   1 -11  -4   25.65    1.95
  -1 -11   4   23.99    1.92
  -1  11   4   25.85    1.73
  -1  11   4   23.49    1.87
  -1  11   4   26.23    1.90
  -1 -11   4   25.05    1.78
  -1 -11   4   22.51    1.73
  -1 -11   3    0.62    0.89
  -1 -11   3    0.20    0.86
   1 -11  -3   -0.63    0.83
  -1  11   3    0.82    0.83
  -1  11   3    1.99    0.98
   1 -11  -3    0.23    1.01
  -1 -11   3    0.09    0.73
  -1  11   3    0.23    1.00
  -1  11   2  258.50    8.09
   1  11  -2  239.26    7.72
  -1 -11   2  248.58    7.72
   1 -11  -2  260.83    8.12
  -1 -11   2  263.76    7.98
   1 -11  -2  237.09    7.59
  -1 -11   2  256.35    7.88
  -1  11   2  237.16    7.88
  -1  11   1    3.71    1.06
   1  11  -1    3.26    0.96
  -1 -11   1    2.77    0.97
   1 -11  -1    3.57    1.05
   1 -11  -1    3.01    0.96
  -1 -11   1    4.93    1.11
   1 -11  -1    3.67    1.00
   1  11  -1    5.76    1.09
  -1  11   1    4.92    1.14
  -1  11   0    3.86    1.07
   1  11   0    2.46    0.85
   1  11   0    4.08    1.12
  -1 -11   0    3.07    1.05
   1  11   0    1.72    0.93
  -1  11   0    2.50    0.99
   1 -11   0    2.65    0.95
   1 -11   0    4.96    1.07
  -1 -11   0    2.82    1.00
   1 -11   0    3.73    1.04
  -1 -11   0    2.05    0.92
   1  11   1   16.36    1.59
  -1  11  -1   16.27    1.58
   1  11   1   13.71    1.39
  -1 -11  -1   18.84    1.66
   1  11   1   15.99    1.51
   1 -11   1   14.76    1.44
   1 -11   1   12.51    1.45
   1 -11   1   17.98    1.53
  -1 -11  -1   15.05    1.46
   1  11   2  161.59    5.56
  -1 -11  -2  171.29    5.85
  -1 -11  -2  162.20    5.46
   1 -11   2  165.55    5.64
   1  11   2  161.73    5.80
  -1  11  -2  163.01    5.55
   1  11   2  160.37    5.60
   1  11   2  163.67    5.72
   1 -11   2  158.14    5.56
   1  11   3    3.17    0.87
   1 -11   3    4.17    0.91
   1 -11   3    2.84    0.93
  -1 -11  -3    3.16    0.86
  -1 -11  -3    3.01    1.07
   1  11   3    3.11    0.94
   1 -11   3    3.15    1.04
   1  11   3    4.75    1.12
   1  11   3    5.40    1.11
   1  11   3    2.48    1.04
   1  11   4    9.00    1.17
   1 -11   4    7.37    1.00
  -1 -11  -4    6.62    1.23
   1  11   4    7.46    1.26
   1  11   4    5.96    1.17
   1 -11   4    8.82    1.16
   1  11   4    7.12    1.18
   1 -11   4    6.39    1.15
   1 -11   5    1.26    0.83
   1  11   5    0.59    0.83
   1  11   5   -0.10    0.94
   1 -11   5    0.09    0.75
   1  11   5    1.22    0.80
   1  11   5    0.47    0.85
   1 -11   6    3.52    0.87
   1  11   6    4.36    1.01
   1 -11   6    3.57    0.87
   1  11   6    3.47    0.90
   1  11   6    6.22    0.99
   1  11   6    4.61    0.96
   1  11   7   10.90    1.15
   1  11   7   10.89    1.16
   1  11   7   10.50    1.12
  -1 -11  -7   10.56    1.26
   1  11   8   32.63    1.73
   1  11   8   37.93    1.75
  -1 -11  -8   29.99    1.78
   1  11   8   36.69    1.76
   1  11   9   22.40    1.22
   1  11   9   24.93    1.31
  -1  12   6    4.02    0.63
  -1  12   6    4.07    0.61
  -1 -12   5    0.15    0.53
  -1  12   5   -0.11    0.51
  -1  12   5   -0.60    0.47
  -1  12   5    0.28    0.53
  -1 -12   4    6.05    0.82
  -1  12   4    6.34    0.86
  -1  12   4    5.82    0.76
  -1  12   4    6.12    0.81
  -1 -12   3   -0.65    0.68
  -1  12   3    0.24    0.62
  -1  12   3   -0.31    0.55
  -1  12   3    0.93    0.67
  -1 -12   2    2.58    0.74
   1 -12  -2    1.30    0.55
  -1  12   2    2.02    0.61
  -1  12   2    1.10    0.54
  -1  12   2    1.94    0.75
   1  12  -1   28.16    1.44
  -1  12   1   35.48    1.72
  -1  12   1   29.11    1.49
  -1 -12   1   34.07    1.68
   1 -12  -1   31.82    1.52
  -1  12   0  151.66    4.81
   1  12   0  156.17    4.83
   1 -12   0  159.96    4.81
  -1 -12   0  157.22    4.91
   1  12   1   13.82    1.14
  -1  12  -1   10.83    0.91
   1  12   1   12.88    0.99
   1 -12   1   12.37    1.00
  -1 -12  -1   12.98    1.08
   1  12   2    1.75    0.72
   1  12   2    1.20    0.58
   1 -12   2    2.29    0.62
  -1 -12  -2    2.74    0.63
   1  12   3   41.72    1.91
   1  12   3   41.52    1.84
   1 -12   3   41.32    1.78
  -1 -12  -3   36.76    1.65
   1  12   4   21.81    1.30
   1  12   4   20.77    1.25
   1  12   5    1.36    0.55
   1  12   5    1.12    0.50
  -2   0  21    0.24    0.64
  -2   0  21    0.95    0.63
  -2   0  20    2.57    0.94
  -2   0  20    2.01    0.88
  -2   0  20    2.37    0.98
  -2   0  20    2.32    0.89
  -2   0  19    0.25    1.08
  -2   0  19   -0.59    0.93
  -2   0  19   -0.28    1.09
  -2   0  19    1.59    1.10
  -2   0  18    3.45    1.23
  -2   0  18    6.40    1.23
  -2   0  18    5.38    1.49
  -2   0  18    6.09    1.29
  -2   0  17   -0.15    1.12
  -2   0  17    0.84    1.02
  -2   0  17   -0.51    1.37
  -2   0  17    1.20    1.11
  -2   0  17    0.16    1.20
  -2   0  17    1.91    1.35
  -2   0  16    5.40    1.35
  -2   0  16    6.69    1.41
  -2   0  16    3.46    1.43
  -2   0  16    6.39    1.52
  -2   0  15   -0.30    1.21
  -2   0  15    1.00    1.40
  -2   0  15   -0.34    1.31
  -2   0  15    0.19    1.30
  -2   0  14  351.85   11.33
  -2   0  14  378.95   11.93
  -2   0  14  370.85   11.63
  -2   0  14  374.69   11.61
  -2   0  14  347.69   11.15
  -2   0  13    0.13    0.99
  -2   0  13    0.30    1.27
  -2   0  13    0.17    1.20
  -2   0  12   99.28    4.28
  -2   0  12  108.64    4.21
  -2   0  12  123.92    4.53
  -2   0  12  115.01    4.71
  -2   0  11   -0.36    1.00
  -2   0  11    0.08    0.61
  -2   0  11    0.13    1.07
  -2   0  11   -0.43    0.87
  -2   0  11   -0.10    0.89
  -2   0  11    0.09    0.86
  -2   0  10 2489.62   64.21
  -2   0  10 2508.01   63.56
  -2   0  10 2458.02   63.49
  -2   0  10 2572.62   64.01
  -2   0  10 2501.55   64.02
  -2   0  10 2429.42   64.35
  -2   0   9    2.13    0.67
  -2   0   9    0.06    0.65
  -2   0   9    0.50    1.00
  -2   0   8  107.22    3.88
  -2   0   8  104.23    3.80
  -2   0   8  107.86    3.96
   2   0  -8  104.09    3.47
  -2   0   8  102.86    3.40
  -2   0   8  107.82    3.68
  -2   0   8  106.69    3.54
  -2   0   7    0.77    0.78
  -2   0   7    0.24    0.53
  -2   0   7   -0.38    0.63
   2   0  -7    0.08    0.67
  -2   0   7   -0.36    0.85
  -2   0   7    0.04    0.55
  -2   0   7   -0.17    0.63
  -2   0   6   94.07    3.14
  -2   0   6  101.38    3.39
  -2   0   6   93.62    2.99
  -2   0   6   96.13    2.81
  -2   0   6  100.47    3.29
  -2   0   6   95.91    3.24
  -2   0   6   96.06    2.95
  -2   0   6   94.07    3.12
  -2   0   5    0.34    0.32
  -2   0   5   -0.51    0.39
  -2   0   5    0.73    0.64
  -2   0   5    0.48    0.51
  -2   0   5   -0.04    0.52
  -2   0   5    0.70    0.63
  -2   0   4    8.41    0.80
  -2   0   4    9.12    0.86
  -2   0   4    9.11    0.52
  -2   0   4    9.71    0.72
  -2   0   4    7.72    0.70
  -2   0   4    9.98    0.63
  -2   0   3    0.62    0.29
  -2   0   3    0.35    0.40
  -2   0   3    0.41    0.41
  -2   0   3    0.06    0.40
  -2   0   3    0.41    0.49
  -2   0   2 6856.39  172.08
  -2   0   2 6946.68  172.23
  -2   0   2 7126.63  172.18
  -2   0   2 6893.74  172.20
  -2   0   1    0.05    0.26
   2   0  -1    0.22    0.26
   2   0  -1   -0.03    0.16
  -2   0   1    0.16    0.27
  -2   0   1    0.20    0.37
  -2   0   1    0.01    0.24
  -2   0   0  277.13    7.22
   2   0   0  281.13    7.20
  -2   0  -1    0.07    0.26
  -2   0  -1    0.43    0.29
   2   0   2 4657.26  116.12
   2   0   2 4563.22  115.91
   2   0   2 4667.46  115.96
   2   0   3    0.12    0.47
  -2   0  -3    1.17    0.24
   2   0   3   -0.21    0.48
  -2   0  -3    1.30    0.23
   2   0   3    0.87    0.37
   2   0   3    0.04    0.34
   2   0   3    0.15    0.40
   2   0   4  175.64    5.18
   2   0   4  187.24    5.10
   2   0   4  177.17    5.00
   2   0   4  188.51    5.19
   2   0   4  186.37    5.00
   2   0   5   -0.26    0.53
   2   0   5   -0.27    0.48
   2   0   5    0.35    0.40
   2   0   5    0.71    0.58
   2   0   5    0.46    0.55
   2   0   5    0.44    0.45
   2   0   6  183.97    5.45
   2   0   6  182.98    5.04
  -2   0  -6  180.74    4.96
   2   0   6  183.15    5.35
   2   0   6  172.27    4.95
   2   0   6  178.12    5.14
   2   0   6  177.74    5.08
   2   0   6  165.36    5.33
   2   0   7    0.55    0.62
   2   0   7    0.72    0.77
   2   0   7    0.57    0.67
   2   0   7   -0.26    0.74
   2   0   7    0.63    0.67
   2   0   7    0.26    0.94
  -2   0  -8    4.65    0.96
   2   0   8    4.58    0.84
   2   0   8    5.14    0.91
   2   0   8    5.34    0.80
   2   0   8    4.41    1.03
   2   0   9    0.45    0.65
   2   0   9    0.72    0.98
   2   0   9    0.29    0.82
   2   0   9    0.25    0.71
   2   0   9    1.22    0.76
   2   0  10    0.13    1.02
   2   0  10    0.27    1.01
   2   0  10    0.44    0.84
   2   0  10    1.02    0.73
   2   0  11    0.15    1.04
   2   0  11   -0.45    1.02
   2   0  11    0.28    0.73
   2   0  11    0.61    0.83
   2   0  11   -0.52    1.22
   2   0  11    0.22    0.85
   2   0  12  248.16    8.23
   2   0  12  243.14    8.64
   2   0  12  246.01    8.68
   2   0  12  255.54    8.13
   2   0  12  247.68    9.01
   2   0  13    1.12    1.07
   2   0  13    0.81    1.50
   2   0  13    1.25    1.35
   2   0  14    0.86    1.04
   2   0  14   -0.21    1.38
   2   0  14    0.55    1.28
   2   0  15   -1.41    1.39
   2   0  16    6.95    1.56
   2   0  16    8.96    1.71
   2   0  17    0.80    1.21
   2   0  17    1.04    1.25
   2   0  17    0.73    1.14
   2   0  18   72.30    3.36
   2   0  18   74.25    3.41
   2   0  18   71.60    3.34
   2   0  18   70.35    3.36
   2   0  18   70.40    3.37
   2   0  19    0.77    0.82
   2   0  19    0.78    0.75
   2   0  19   -0.31    0.66
  -2   1  21  124.32    4.03
  -2  -1  20   13.21    1.42
  -2   1  20   13.47    1.43
  -2  -1  20   18.51    1.51
  -2   1  20   13.55    1.38
  -2  -1  20   14.71    1.32
  -2   1  20   14.00    1.47
  -2  -1  20   15.60    1.41
  -2   1  19    4.54    1.16
  -2   1  19    4.25    1.05
  -2  -1  19    5.18    1.16
  -2   1  19    6.22    1.32
  -2   1  19    6.30    1.30
  -2  -1  19    3.02    1.16
  -2  -1  19    6.81    1.32
  -2   1  19    7.74    1.45
  -2  -1  19    4.71    1.21
  -2   1  18   48.20    2.88
  -2   1  18   49.15    2.88
  -2  -1  18   49.70    3.09
  -2   1  18   53.07    3.03
  -2  -1  18   51.27    3.02
  -2  -1  18   49.31    3.06
  -2   1  17   22.90    2.11
  -2   1  17   25.26    2.31
  -2  -1  17   21.46    2.17
  -2   1  17   22.41    2.14
  -2  -1  17   23.33    2.30
  -2   1  17   20.84    2.10
  -2  -1  17   22.60    2.36
  -2  -1  17   22.33    2.12
  -2  -1  17   20.52    2.21
  -2  -1  16   15.07    1.76
  -2  -1  16   12.78    1.90
  -2   1  16   18.18    2.05
  -2   1  16   17.54    1.96
  -2  -1  16   16.46    2.14
  -2   1  16   14.19    1.90
  -2  -1  15   47.75    2.85
  -2   1  15   53.37    3.25
  -2   1  15   48.22    3.18
  -2  -1  15   48.43    2.97
  -2  -1  15   50.92    3.46
  -2  -1  15   46.75    2.83
  -2   1  15   50.53    2.90
  -2  -1  15   46.95    3.14
  -2   1  15   55.38    3.23
  -2   1  15   53.44    3.21
  -2  -1  15   47.88    3.14
  -2  -1  15   50.27    3.01
  -2  -1  14   34.88    2.42
  -2   1  14   34.46    2.37
  -2  -1  14   36.22    2.50
  -2   1  14   34.85    2.62
  -2  -1  14   32.11    2.55
  -2   1  14   38.26    2.67
  -2  -1  14   39.77    2.77
  -2  -1  14   36.20    2.42
  -2   1  14   37.16    2.42
  -2   1  14   37.02    2.67
  -2  -1  14   34.89    2.85
  -2  -1  14   38.91    2.56
  -2   1  13  190.41    7.22
  -2  -1  13  217.15    7.76
  -2   1  13  211.12    6.76
  -2  -1  13  205.39    7.05
  -2  -1  13  221.18    7.46
  -2   1  13  197.39    7.17
  -2  -1  13  201.49    6.91
  -2   1  13  200.76    6.93
  -2   1  13  195.09    6.90
  -2  -1  13  192.21    6.94
  -2   1  12  261.85    8.39
  -2  -1  12  253.32    8.41
  -2   1  12  238.93    8.02
  -2  -1  12  233.51    8.05
  -2   1  12  261.40    7.87
  -2  -1  12  249.17    8.15
  -2   1  12  257.96    8.07
  -2  -1  12  258.24    8.77
  -2  -1  11  447.31   12.36
  -2  -1  11  422.09   11.93
  -2  -1  11  395.76   11.91
  -2   1  11  413.27   12.42
  -2  -1  11  416.22   12.49
  -2  -1  11  413.87   12.29
  -2  -1  11  437.54   11.93
  -2   1  11  429.86   12.01
  -2   1  11  415.89   12.50
  -2  -1  11  430.52   12.83
  -2  -1  10  191.14    5.89
  -2  -1  10  184.73    6.29
  -2  -1  10  195.91    6.05
   2  -1 -10  192.37    6.22
  -2   1  10  206.39    6.53
  -2  -1  10  206.85    6.58
  -2  -1  10  190.21    6.27
  -2  -1  10  196.50    6.40
  -2  -1  10  196.93    5.99
  -2   1  10  194.81    6.07
  -2  -1  10  199.27    6.78
  -2   1  10  182.18    6.46
   2  -1  -9    5.83    1.17
  -2  -1   9    7.31    0.85
  -2   1   9    7.20    0.93
  -2  -1   9    7.79    1.36
  -2   1   9    5.24    1.09
  -2  -1   9    7.56    0.92
   2  -1  -9    7.05    1.18
  -2  -1   9    7.40    0.99
  -2  -1   8  857.71   22.14
  -2   1   8  840.24   22.30
  -2  -1   8  849.72   22.56
  -2  -1   8  865.81   22.19
  -2   1   8  902.96   22.14
  -2  -1   8  822.48   21.83
   2  -1  -8  830.68   21.89
  -2  -1   8  841.43   21.77
   2  -1  -8  839.93   22.05
   2  -1  -8  828.01   22.07
  -2  -1   8  848.19   22.24
  -2   1   8  887.62   22.31
  -2  -1   8  871.83   22.32
  -2   1   8  876.06   21.99
  -2  -1   8  811.62   21.59
  -2  -1   8  798.33   21.90
  -2   1   8  782.33   21.60
  -2  -1   7  285.71    8.40
  -2  -1   7  293.24    7.66
  -2   1   7  303.17    8.51
  -2  -1   7  298.52    8.70
  -2   1   7  319.27    8.35
  -2  -1   7  295.38    8.39
  -2  -1   7  287.74    7.71
  -2  -1   7  314.16    8.40
  -2  -1   7  289.95    8.10
   2  -1  -7  299.95    8.22
  -2  -1   7  310.11    8.07
  -2  -1   7  293.89    8.07
   2  -1  -7  298.71    8.33
   2  -1  -7  305.38    8.36
  -2  -1   7  277.04    7.70
  -2  -1   7  318.70    8.53
  -2   1   7  315.84    8.49
  -2  -1   7  285.56    7.89
  -2  -1   7  300.94    8.23
  -2  -1   6  226.06    6.01
  -2  -1   6  229.45    6.55
  -2   1   6  238.37    6.65
  -2  -1   6  228.24    6.27
  -2  -1   6  230.92    6.82
  -2   1   6  248.96    6.53
  -2  -1   6  222.01    6.07
  -2  -1   6  231.33    6.56
  -2  -1   6  227.09    6.29
   2  -1  -6  239.35    6.48
   2  -1  -6  228.76    6.53
   2  -1  -6  236.40    6.56
  -2  -1   6  222.09    6.61
  -2   1   6  234.18    6.62
  -2  -1   6  221.54    6.07
  -2  -1   6  230.14    6.32
  -2   1   6  222.33    5.93
  -2  -1   6  235.34    6.27
  -2  -1   6  224.66    6.59
  -2  -1   6  230.33    6.14
  -2   1   6  242.31    6.47
  -2   1   5 1378.56   34.52
  -2  -1   5 1384.75   34.54
  -2  -1   5 1377.10   34.24
  -2   1   5 1369.56   34.39
  -2  -1   5 1368.00   34.51
  -2  -1   5 1352.84   34.07
  -2  -1   5 1369.74   34.48
  -2  -1   5 1326.52   34.24
  -2   1   5 1354.62   34.50
  -2  -1   5 1355.52   34.72
  -2  -1   5 1357.23   34.23
  -2   1   5 1277.39   34.03
  -2  -1   5 1352.01   34.31
  -2  -1   5 1378.44   34.24
  -2  -1   4   98.32    2.72
  -2  -1   4   95.02    2.80
  -2  -1   4   97.73    2.93
  -2  -1   4   91.49    2.50
  -2  -1   4   96.04    2.64
  -2   1   4   90.62    2.92
  -2  -1   4   91.14    2.93
  -2  -1   4   94.56    2.73
  -2   1   4   96.92    2.87
  -2  -1   4   99.24    3.11
  -2  -1   4   94.98    2.87
  -2   1   4   95.55    2.86
   2   1  -4   90.20    2.52
  -2  -1   3    1.07    0.43
  -2  -1   3    0.99    0.53
   2   1  -3    0.68    0.20
  -2  -1   3    0.61    0.39
  -2   1   3    1.73    0.51
  -2  -1   3    1.01    0.51
   2   1  -3    0.74    0.14
  -2  -1   3    0.96    0.40
  -2  -1   3    0.80    0.36
  -2   1   3    1.63    0.48
  -2  -1   3    1.73    0.44
  -2  -1   2    0.73    0.31
  -2  -1   2    0.38    0.44
  -2  -1   2    0.24    0.42
   2   1  -2    0.17    0.46
   2  -1  -2    0.89    0.50
  -2  -1   2    0.09    0.41
  -2  -1   2    0.02    0.38
  -2  -1   2    0.15    0.37
   2  -1  -2    0.20    0.39
  -2  -1   1    1.63    0.33
  -2  -1   1    1.71    0.39
  -2   1   1    1.67    0.45
  -2  -1   1    0.93    0.42
   2   1  -1    1.29    0.23
  -2   1   1    1.49    0.33
  -2  -1   1    1.19    0.40
   2  -1  -1    1.78    0.42
  -2  -1   0 3781.54   96.09
  -2  -1   0 3763.21   96.09
   2   1   0 3857.90   95.98
   2   1   0 3829.30   96.02
   2  -1   0 3767.94   96.10
   2  -1   0 3853.02   96.12
  -2  -1   0 3851.32   95.91
  -2  -1  -1  315.59    8.06
  -2   1  -1  305.34    7.88
   2   1   1  314.53    8.07
   2  -1   1  302.39    8.12
  -2  -1  -1  320.56    8.07
   2   1   1  308.93    7.92
   2   1   1  303.93    8.10
   2   1   2 1958.43   50.33
  -2  -1  -2 1989.52   50.34
   2  -1   2 1969.06   50.47
  -2  -1  -2 1986.57   50.34
   2   1   2 2020.12   50.46
   2  -1   2 2062.27   50.42
   2   1   2 2028.61   50.49
   2  -1   2 1983.13   50.49
   2  -1   3 4265.68  107.94
  -2   1  -3 4265.28  107.63
   2  -1   3 4197.68  108.01
   2   1   3 4474.06  108.06
   2  -1   3 4270.29  108.03
   2   1   3 4344.03  107.95
   2   1   3 4176.87  107.96
   2  -1   3 4231.46  107.95
   2   1   3 4342.06  108.00
   2   1   3 4385.83  108.04
   2   1   3 4353.97  108.03
   2   1   4   64.03    2.23
   2  -1   4   62.74    2.19
   2   1   4   67.64    2.29
   2  -1   4   67.68    2.28
   2   1   4   67.85    2.23
   2  -1   4   63.59    1.88
   2   1   4   67.46    2.20
   2  -1   4   65.10    2.27
   2  -1   4   65.38    2.23
   2   1   4   68.41    2.30
  -2   1  -4   69.65    1.99
   2  -1   4   68.01    2.19
   2   1   4   59.60    2.24
   2   1   5  249.24    6.91
   2   1   5  252.98    6.89
   2  -1   5  241.74    6.51
   2   1   5  246.52    6.96
   2  -1   5  255.13    7.01
   2  -1   5  252.50    6.92
   2  -1   5  250.32    6.94
  -2   1  -5  246.02    6.54
   2   1   5  250.73    7.01
   2   1   5  257.41    7.01
  -2  -1  -5  247.34    6.71
   2  -1   5  251.81    6.90
   2   1   6    0.50    0.66
   2  -1   6    0.87    0.65
   2  -1   6    0.33    0.64
   2   1   6    0.17    0.66
   2   1   6    0.42    0.51
   2  -1   6    0.53    0.59
   2   1   6    0.42    0.45
   2   1   6    0.22    0.65
   2   1   6    0.30    0.57
   2   1   6    0.82    0.61
   2   1   6    0.76    0.64
  -2  -1  -7  445.74   12.40
   2   1   7  467.65   12.40
   2   1   7  460.93   12.39
   2  -1   7  424.57   12.54
   2   1   7  443.48   12.71
   2  -1   7  444.28   12.77
   2   1   7  466.20   12.39
   2  -1   7  449.50   12.30
   2  -1   7  460.87   12.36
   2   1   7  466.16   12.42
   2  -1   7  451.83   12.23
   2   1   7  454.24   12.12
   2  -1   7  452.97   12.25
   2   1   7  434.12   12.05
   2  -1   8  392.89   11.26
   2   1   8  416.90   11.40
   2  -1   8  415.54   11.22
   2  -1   8  416.23   11.38
   2   1   8  393.71   11.06
   2  -1   8  389.19   11.64
   2   1   8  415.45   11.45
   2  -1   8  402.39   11.48
   2   1   8  416.34   11.85
   2  -1   8  420.76   11.94
  -2  -1  -8  413.85   11.47
   2  -1   9  137.23    5.03
   2   1   9  125.33    4.85
   2   1   9  123.86    4.48
   2  -1   9  132.65    4.79
   2  -1   9  136.13    4.52
   2  -1   9  123.82    4.51
   2   1   9  130.05    4.50
  -2  -1  -9  122.21    4.45
   2  -1   9  123.03    4.22
   2   1   9  132.65    4.46
   2  -1  10   21.95    1.46
   2   1  10   20.77    1.56
   2   1  10   23.13    1.93
   2  -1  10   19.98    1.90
   2   1  10   20.73    1.86
   2  -1  10   21.49    1.92
   2   1  10   22.24    1.65
   2  -1  10   23.00    1.83
   2  -1  10   20.25    1.57
   2   1  11  178.90    6.67
   2   1  11  177.00    6.68
   2  -1  11  173.37    6.72
   2  -1  11  178.70    6.75
   2  -1  11  188.94    6.32
   2   1  11  200.68    6.38
   2   1  11  183.69    6.17
   2  -1  11  187.08    6.55
   2   1  11  184.27    6.25
   2   1  11  181.96    6.13
   2  -1  11  191.13    7.26
   2   1  11  172.39    6.88
   2  -1  12   51.45    3.47
   2   1  12   43.18    3.07
   2  -1  12   56.20    3.03
   2   1  12   47.95    2.68
   2   1  12   47.09    3.04
   2  -1  12   47.15    3.15
   2   1  12   41.29    2.94
   2  -1  12   52.35    3.22
   2   1  12   44.13    2.51
   2  -1  12   48.71    2.78
   2  -1  13   20.22    2.46
   2   1  13   19.08    2.19
   2  -1  13   18.74    1.78
   2  -1  13   18.16    1.95
   2   1  13   19.24    2.09
   2  -1  13   16.84    2.06
   2  -1  14  110.20    4.75
   2  -1  14  104.15    5.41
   2   1  14  102.46    5.09
   2   1  14  114.56    5.17
   2  -1  14  108.75    5.16
   2  -1  15   28.24    2.77
   2   1  15   30.28    2.66
   2   1  16   48.53    3.25
   2  -1  16   55.30    3.57
   2  -1  16   48.77    3.13
   2  -1  16   55.12    3.37
   2   1  16   53.48    3.17
   2   1  17   20.59    1.85
   2  -1  17   17.03    1.77
   2   1  17   21.44    2.03
   2  -1  17   21.93    2.06
   2   1  17   20.90    1.97
   2  -1  17   20.36    2.05
   2  -1  17   20.07    2.21
   2   1  17   21.07    2.00
   2  -1  18   79.03    3.72
   2   1  18   71.05    3.27
   2  -1  18   72.78    3.32
   2   1  18   71.46    3.17
   2  -1  18   80.98    3.56
   2   1  18   82.14    3.54
   2   1  18   84.97    3.56
   2  -1  18   84.77    3.61
   2  -1  18   77.17    3.32
   2   1  19    5.78    1.03
   2   1  19    6.61    1.05
   2  -1  19    7.22    1.08
   2  -1  19    6.57    1.04
  -2   2  21    8.46    0.85
  -2   2  20   53.09    2.39
  -2  -2  20   52.92    2.57
  -2   2  20   46.65    2.53
  -2   2  20   51.77    2.31
  -2   2  20   51.62    2.48
  -2  -2  20   50.76    2.36
  -2   2  20   49.14    2.30
  -2   2  19    1.91    0.87
  -2  -2  19    1.65    1.04
  -2   2  19    2.50    1.07
  -2  -2  19    0.45    0.84
  -2   2  19    2.22    1.12
  -2   2  19    0.43    0.86
  -2   2  19    0.82    0.97
  -2  -2  19    2.45    1.11
  -2   2  19    1.87    1.16
  -2  -2  19    1.51    0.87
  -2  -2  18  292.93    9.10
  -2   2  18  270.25    8.84
  -2   2  18  260.14    9.02
  -2  -2  18  281.97    9.38
  -2   2  18  269.41    8.93
  -2   2  18  264.61    8.99
  -2  -2  18  274.88    8.74
  -2  -2  18  280.53    9.03
  -2  -2  17  254.56    8.56
  -2   2  17  243.77    8.36
  -2  -2  17  252.92    8.93
  -2  -2  17  260.29    8.69
  -2   2  17  257.42    8.56
  -2  -2  17  236.65    8.26
  -2   2  17  240.22    8.18
  -2  -2  16   -0.60    1.16
  -2   2  16    0.16    1.20
  -2  -2  16   -0.60    1.43
  -2  -2  16    0.16    1.21
  -2   2  16    0.31    1.17
  -2  -2  15    3.34    1.36
  -2  -2  15    5.54    1.51
  -2   2  15    3.95    1.33
  -2   2  15    1.42    1.19
  -2  -2  15    2.16    1.25
  -2  -2  15    2.00    1.17
  -2  -2  15    3.07    1.33
  -2  -2  15    2.87    1.64
  -2   2  15    2.34    1.26
  -2  -2  15    1.68    1.07
  -2  -2  14    3.57    1.22
  -2   2  14    5.94    1.45
  -2   2  14    4.63    1.40
  -2  -2  14    5.18    1.50
  -2  -2  14    3.12    1.35
  -2  -2  14    4.42    1.28
  -2  -2  14    3.30    1.48
  -2  -2  14    3.41    1.18
  -2   2  14    2.86    1.24
  -2  -2  14    4.24    1.67
  -2  -2  13   69.74    3.55
  -2  -2  13   72.80    4.17
  -2  -2  13   71.80    3.44
  -2  -2  13   82.90    3.67
  -2   2  13   79.37    3.50
  -2  -2  13   74.09    3.64
  -2  -2  13   75.08    3.80
  -2   2  13   72.47    3.70
  -2   2  13   75.61    3.77
  -2  -2  13   73.61    3.85
  -2   2  13   76.57    3.68
  -2  -2  12   27.36    2.01
  -2  -2  12   23.40    1.94
  -2   2  12   25.10    1.82
  -2  -2  12   23.70    2.26
  -2  -2  12   24.81    2.01
  -2  -2  12   24.46    1.97
  -2   2  12   28.22    2.16
  -2  -2  12   27.19    2.20
  -2  -2  11  129.69    4.56
   2  -2 -11  121.73    4.75
  -2  -2  11  110.53    4.36
  -2   2  11  127.70    4.80
  -2  -2  11  131.04    4.93
  -2   2  11  116.96    4.45
  -2   2  11  119.91    4.68
  -2  -2  11  125.42    4.54
  -2  -2  11  127.14    4.76
  -2  -2  11  127.94    4.32
  -2  -2  11  121.03    4.69
  -2  -2  11  122.79    4.76
  -2  -2  10   -0.21    0.76
  -2  -2  10    0.69    0.79
  -2  -2  10    0.61    0.81
  -2   2  10    2.79    0.92
  -2  -2  10    0.78    0.67
  -2  -2  10    1.63    1.13
   2  -2 -10    1.51    1.07
   2  -2 -10    1.14    1.08
  -2  -2  10    0.68    0.71
  -2  -2  10    1.64    0.96
  -2   2  10    0.94    0.89
  -2   2  10    0.17    0.77
  -2  -2  10    0.96    0.82
  -2  -2  10    1.35    0.76
  -2  -2  10    0.10    0.82
  -2  -2   9   57.03    2.34
  -2  -2   9   54.71    2.66
  -2  -2   9   58.64    3.03
  -2   2   9   58.24    2.67
  -2  -2   9   63.13    2.58
   2  -2  -9   59.55    2.70
   2  -2  -9   61.87    2.85
   2  -2  -9   60.87    2.84
  -2  -2   9   59.97    2.55
  -2  -2   9   55.68    2.67
  -2   2   9   59.96    2.57
  -2  -2   9   55.87    2.70
  -2  -2   9   64.40    2.64
  -2  -2   9   61.29    2.45
  -2  -2   8 1388.91   35.91
  -2   2   8 1357.03   35.74
  -2  -2   8 1386.75   35.66
  -2  -2   8 1388.11   36.27
  -2  -2   8 1385.01   35.51
  -2  -2   8 1345.27   35.32
  -2  -2   8 1382.07   35.43
  -2  -2   8 1384.59   35.59
   2  -2  -8 1367.64   35.79
   2  -2  -8 1360.01   35.92
   2  -2  -8 1350.61   35.92
  -2  -2   8 1376.52   35.71
  -2  -2   8 1393.92   35.89
  -2   2   8 1389.23   35.84
  -2   2   8 1419.42   35.73
  -2  -2   8 1396.99   35.87
  -2  -2   8 1366.40   35.35
  -2  -2   8 1419.69   35.74
  -2  -2   8 1386.00   35.47
  -2   2   7   44.37    2.03
  -2  -2   7   46.52    2.08
  -2  -2   7   45.91    2.06
  -2  -2   7   45.66    2.12
  -2  -2   7   41.52    1.69
  -2  -2   7   45.03    1.87
  -2  -2   7   43.27    2.31
  -2  -2   7   44.06    1.94
  -2   2   7   44.03    1.96
  -2  -2   7   41.48    1.88
  -2  -2   7   42.17    1.57
  -2  -2   7   44.88    2.08
  -2  -2   7   42.40    1.71
  -2   2   7   42.46    1.87
  -2  -2   7   41.46    1.73
   2  -2  -7   43.59    2.14
   2  -2  -7   42.08    2.23
  -2  -2   7   45.08    1.99
   2  -2  -7   43.93    2.21
  -2  -2   7   42.06    1.75
  -2  -2   7   44.84    1.59
  -2   2   7   43.97    1.99
  -2   2   7   45.54    1.98
  -2  -2   7   41.39    1.72
  -2  -2   7   43.97    1.98
  -2  -2   7   43.62    1.77
  -2  -2   7   44.81    1.79
  -2  -2   6  105.98    3.17
  -2  -2   6  115.45    3.60
  -2  -2   6  112.50    3.68
  -2  -2   6  106.41    3.27
  -2   2   6   99.62    3.40
  -2  -2   6  113.02    3.88
  -2  -2   6  109.52    3.48
  -2  -2   6  110.59    3.41
  -2  -2   6  105.16    3.09
  -2  -2   6  110.44    3.14
  -2  -2   6  111.85    3.65
  -2  -2   6  111.66    3.28
   2  -2  -6  106.48    3.24
  -2   2   6  104.85    3.44
  -2  -2   6  104.51    3.26
   2  -2  -6  104.21    3.64
   2  -2  -6  106.16    3.72
   2  -2  -6   99.33    3.67
  -2  -2   6  112.89    3.56
  -2  -2   6  107.46    3.16
  -2  -2   6  109.71    3.33
  -2  -2   6  106.80    3.17
  -2  -2   6  108.75    3.57
  -2  -2   6  107.82    3.54
  -2   2   6  103.10    3.49
  -2   2   6  108.72    3.50
  -2  -2   6  114.77    3.57
  -2  -2   6  105.37    3.32
  -2  -2   6  107.29    3.30
  -2  -2   6  111.95    3.33
  -2   2   5  281.85    8.06
  -2  -2   5  284.26    8.09
  -2  -2   5  291.10    7.86
  -2  -2   5  311.18    8.16
  -2  -2   5  294.98    7.77
  -2  -2   5  301.94    8.25
  -2  -2   5  287.35    8.16
  -2  -2   5  293.01    8.39
  -2  -2   5  309.71    8.09
  -2  -2   5  300.12    8.25
   2  -2  -5  294.74    7.92
  -2   2   5  289.17    8.08
  -2  -2   5  290.43    8.07
  -2  -2   5  288.43    7.66
   2  -2  -5  282.13    8.24
   2  -2  -5  288.54    8.31
   2  -2  -5  279.15    8.29
  -2  -2   5  278.90    8.15
  -2   2   5  296.04    8.10
  -2  -2   5  296.90    7.66
  -2  -2   5  300.23    7.72
  -2  -2   5  295.71    7.87
  -2  -2   5  303.82    7.95
  -2  -2   5  298.56    8.19
  -2   2   5  290.49    8.12
  -2  -2   5  301.21    7.98
  -2  -2   5  313.08    7.91
  -2  -2   5  301.75    8.17
  -2  -2   5  289.08    7.96
  -2   2   4  161.17    4.62
  -2  -2   4  155.16    4.25
  -2  -2   4  158.83    4.30
  -2   2   4  159.52    4.55
  -2   2   4  156.41    4.52
  -2  -2   4  158.32    4.56
  -2  -2   4  153.98    4.53
  -2  -2   4  159.43    4.57
  -2  -2   4  159.65    4.47
  -2  -2   4  159.92    4.65
  -2  -2   4  164.63    4.72
  -2  -2   4  150.42    4.78
  -2  -2   4  160.66    4.57
  -2  -2   4  157.28    4.16
  -2  -2   4  164.85    4.62
   2  -2  -4  163.22    4.53
  -2  -2   4  156.37    4.38
  -2   2   4  151.33    4.60
  -2  -2   4  160.69    4.51
   2  -2  -4  163.43    4.82
   2  -2  -4  160.47    4.83
  -2  -2   4  162.75    4.66
   2  -2  -4  158.08    4.82
  -2  -2   4  158.66    4.61
  -2  -2   4  154.60    4.66
  -2  -2   4  161.72    4.48
  -2  -2   4  169.67    4.51
  -2   2   4  159.12    4.63
  -2  -2   4  165.81    4.55
  -2   2   3 6224.04  153.94
  -2   2   3 6278.74  153.80
  -2  -2   3 6300.31  153.79
  -2  -2   3 6033.81  153.82
  -2  -2   3 5801.89  153.86
  -2  -2   3 6072.73  153.94
  -2  -2   3 6163.85  153.98
  -2  -2   3 6267.54  153.89
  -2  -2   3 5935.35  154.03
  -2  -2   3 6184.39  153.94
   2  -2  -3 6124.62  153.89
  -2   2   3 6059.88  153.93
   2  -2  -3 6054.10  154.09
  -2  -2   3 6270.09  154.00
   2  -2  -3 6211.34  154.14
  -2  -2   3 6213.21  153.98
   2  -2  -3 6216.83  154.12
  -2  -2   3 5872.05  153.86
  -2  -2   3 6297.62  153.99
  -2   2   3 6263.38  153.97
  -2  -2   3 5795.71  153.87
  -2  -2   3 6154.28  153.95
   2   2  -2 1426.63   36.56
  -2  -2   2 1525.75   36.99
  -2  -2   2 1466.39   36.96
  -2   2   2 1409.52   36.98
  -2  -2   2 1504.31   36.97
   2   2  -2 1440.58   36.93
   2  -2  -2 1460.27   36.91
   2  -2  -2 1565.52   37.11
  -2  -2   2 1460.93   37.03
  -2   2   2 1399.91   36.92
  -2  -2   2 1524.74   36.97
  -2  -2   2 1466.07   36.97
   2  -2  -1  487.48   11.84
  -2  -2   1  461.86   11.86
  -2  -2   1  472.77   11.81
  -2  -2   1  479.81   11.72
  -2  -2   1  470.48   11.80
   2  -2  -1  466.11   11.84
   2   2  -1  449.48   11.51
  -2   2   1  418.16   11.67
  -2  -2   1  395.10   11.65
   2  -2   0  268.87    7.08
  -2   2   0  261.47    6.80
  -2  -2   0  261.34    7.06
  -2  -2   0  257.54    7.04
   2  -2   1  717.80   18.36
   2  -2   1  702.01   18.32
   2  -2   1  726.16   18.29
  -2  -2  -1  716.31   18.34
   2   2   1  692.52   18.33
   2   2   1  718.51   18.26
   2   2   1  708.46   18.36
   2  -2   2  379.46    9.90
   2  -2   2  370.70    9.85
   2  -2   2  370.79    9.89
   2   2   2  371.84    9.90
   2   2   2  374.13    9.85
   2   2   2  363.57    9.87
  -2  -2  -3 1205.12   30.79
   2   2   3 1201.60   30.52
   2   2   3 1184.24   30.32
   2   2   3 1164.85   30.61
   2  -2   3 1194.27   30.63
   2  -2   3 1211.94   30.33
   2  -2   3 1212.78   30.63
   2  -2   3 1172.99   30.57
   2  -2   3 1194.25   30.63
   2   2   3 1225.98   30.66
   2  -2   3 1186.95   30.62
   2   2   3 1202.41   30.62
   2  -2   4   60.25    2.15
   2  -2   4   57.40    1.90
   2  -2   4   55.77    2.13
   2   2   4   60.69    2.10
  -2  -2  -4   63.70    2.38
   2   2   4   59.04    1.95
   2  -2   4   55.66    2.13
   2   2   4   60.70    2.16
   2  -2   4   54.23    2.13
   2   2   5  360.21    9.84
   2   2   5  362.25    9.67
   2  -2   5  359.74    9.59
   2   2   5  359.43    9.91
   2  -2   5  361.37    9.89
   2  -2   5  360.76    9.90
  -2  -2  -5  360.62   10.07
   2   2   5  365.59    9.83
   2  -2   5  350.48    9.84
   2   2   6  278.75    7.97
  -2  -2  -6  299.43    8.34
   2   2   6  296.60    8.09
   2  -2   6  286.03    8.37
   2   2   6  286.59    8.31
   2   2   6  287.80    8.05
   2   2   6  294.11    7.94
   2  -2   6  274.43    7.78
   2   2   6  286.06    8.13
   2  -2   6  284.49    8.12
   2  -2   6  281.89    8.12
   2  -2   6  265.97    8.02
   2  -2   6  275.13    8.05
   2  -2   7    1.20    0.76
   2   2   7    1.64    0.79
   2  -2   7    1.18    0.68
   2  -2   7    1.99    0.68
   2  -2   7    1.67    0.95
   2   2   7    2.36    0.95
   2   2   7    4.12    0.83
   2   2   7    1.94    0.72
   2  -2   7    1.23    0.61
   2  -2   7    1.91    0.73
   2   2   7    2.84    0.66
   2   2   7    0.81    0.73
  -2  -2  -7    2.69    1.07
   2   2   7    1.45    0.71
   2  -2   7    2.08    0.72
   2   2   8  142.75    4.80
   2  -2   8  137.39    4.48
   2   2   8  144.68    4.64
   2  -2   8  140.11    5.07
  -2  -2  -8  148.39    5.02
   2   2   8  143.33    4.60
   2  -2   8  137.96    5.14
   2   2   8  139.61    5.06
   2  -2   9    3.85    1.10
   2   2   9    4.10    1.09
   2  -2   9    2.99    1.05
   2   2   9    4.53    1.12
   2   2   9    3.47    0.93
   2  -2   9    3.78    0.89
   2  -2   9    1.35    0.77
   2  -2   9    2.27    0.77
   2  -2   9    3.37    1.10
   2   2   9    3.28    0.83
   2  -2   9    3.48    1.26
   2  -2   9    4.60    0.97
   2   2   9    3.50    0.83
  -2  -2  -9    5.56    1.21
   2  -2  10  662.70   18.51
  -2  -2 -10  651.27   18.53
   2   2  10  682.21   18.13
   2  -2  10  681.94   18.15
   2  -2  10  661.76   18.02
   2  -2  10  640.41   18.63
   2   2  10  661.88   18.55
   2  -2  10  638.95   18.59
   2   2  10  651.26   18.49
   2  -2  10  639.60   17.92
   2   2  10  638.59   18.57
   2  -2  10  646.12   19.17
  -2  -2 -10  650.64   18.25
  -2  -2 -11   -0.30    1.29
   2   2  11   -0.23    0.91
   2  -2  11    0.21    0.75
   2   2  11    0.58    1.04
   2  -2  11   -0.15    1.11
   2   2  11    0.15    1.06
   2  -2  11    0.78    0.98
   2  -2  11    0.57    0.90
   2  -2  11   -0.10    0.81
   2   2  11    1.54    1.09
   2  -2  11   -0.12    0.97
   2  -2  11   -0.19    1.34
   2   2  12  399.87   11.96
   2  -2  12  392.69   12.65
   2   2  12  403.63   12.57
   2  -2  12  422.11   12.78
   2   2  12  405.58   12.52
   2   2  12  389.21   12.57
   2  -2  12  382.96   13.12
  -2  -2 -12  387.43   12.47
   2  -2  12  414.60   12.48
   2  -2  12  407.71   12.04
   2  -2  13   27.96    2.50
   2   2  13   24.52    2.30
   2  -2  13   31.55    2.89
   2   2  13   26.61    2.44
  -2  -2 -13   23.93    2.45
   2  -2  13   25.03    2.19
   2  -2  13   25.47    2.09
   2  -2  14  183.56    7.74
   2  -2  14  198.61    6.75
   2   2  14  185.14    6.67
   2  -2  14  195.73    7.06
   2   2  14  181.67    7.12
   2  -2  14  183.97    7.25
   2   2  15    1.36    1.27
   2  -2  15    4.51    1.46
   2  -2  15    1.50    1.53
   2  -2  15    3.75    1.29
   2   2  15    2.34    1.06
   2  -2  16   25.00    2.16
   2  -2  16   20.21    2.38
   2  -2  16   28.61    2.41
   2   2  16   23.87    2.18
   2  -2  17   21.88    2.20
   2   2  17   21.64    1.91
   2   2  17   21.91    1.93
   2   2  17   19.61    1.87
   2  -2  17   22.12    1.97
   2  -2  17   21.72    1.96
   2  -2  18  258.61    8.21
   2   2  18  252.59    7.68
   2  -2  18  242.91    7.79
   2   2  18  233.11    7.64
   2  -2  19   26.47    1.75
   2   2  19   29.24    1.71
   2  -2  19   25.80    1.60
   2   2  19   26.31    1.56
  -2   3  20   12.49    1.15
  -2  -3  20   14.58    1.36
  -2   3  20   10.47    1.12
  -2   3  20   10.85    1.10
  -2   3  19  338.95   10.16
  -2   3  19  334.42   10.35
  -2   3  19  333.04    9.85
  -2  -3  19  339.27    9.91
  -2   3  19  341.67   10.27
  -2  -3  19  343.43   10.40
  -2   3  19  346.61   10.14
  -2   3  18    0.77    0.87
  -2  -3  18   -0.58    1.05
  -2   3  18   -0.11    0.93
  -2  -3  18    0.22    0.95
  -2   3  18   -0.26    1.05
  -2   3  18   -1.16    1.19
  -2  -3  18   -0.46    1.31
  -2  -3  17    1.35    1.18
  -2   3  17    0.53    1.06
  -2  -3  16    3.95    1.30
  -2  -3  16    1.06    1.22
  -2  -3  16    2.15    1.47
  -2   3  16    1.27    1.19
  -2   3  16    3.24    1.27
  -2  -3  16    0.90    1.22
   2  -3 -16    1.52    1.38
  -2   3  16    2.54    1.22
  -2   3  15  294.31    9.83
  -2  -3  15  316.78    9.99
  -2  -3  15  286.88    9.82
  -2  -3  15  295.20    9.75
  -2  -3  15  305.00   10.63
  -2   3  15  300.49    9.83
  -2  -3  15  295.67    9.91
  -2  -3  15  297.78    9.89
  -2   3  15  318.29    9.91
  -2   3  14  207.62    7.30
  -2   3  14  215.09    7.31
  -2  -3  14  214.57    7.43
  -2   3  14  200.92    7.18
  -2  -3  14  193.44    7.24
  -2  -3  14  193.89    7.19
  -2  -3  14  205.27    7.97
  -2  -3  14  198.68    7.28
  -2  -3  14  192.65    7.12
  -2  -3  14  196.44    7.04
  -2  -3  13  417.31   12.96
  -2  -3  13  421.18   13.04
  -2  -3  13  434.11   13.85
   2  -3 -13  420.54   13.11
  -2   3  13  439.15   12.86
  -2  -3  13  427.27   12.78
  -2  -3  13  413.99   12.99
  -2  -3  13  436.26   13.07
  -2   3  13  444.72   13.04
  -2  -3  13  435.88   13.13
  -2  -3  13  419.72   13.05
  -2   3  13  454.56   13.08
  -2  -3  13  431.40   12.81
  -2  -3  12   86.51    3.98
  -2  -3  12   87.07    3.97
  -2  -3  12   95.57    4.62
   2  -3 -12   93.24    4.24
  -2   3  12   87.17    3.81
  -2  -3  12   87.02    3.98
  -2   3  12   83.26    3.85
  -2   3  12   93.03    3.98
  -2  -3  12   87.31    3.96
  -2  -3  12   81.42    3.74
  -2  -3  12   83.28    3.92
  -2  -3  12   87.61    4.00
  -2  -3  12   88.23    3.84
   2  -3 -11  327.14   10.32
  -2  -3  11  357.03   10.36
  -2  -3  11  336.91   10.22
  -2  -3  11  350.51   10.89
  -2   3  11  321.49    9.95
  -2  -3  11  323.03   10.01
  -2  -3  11  310.59   10.10
  -2  -3  11  329.50   10.18
  -2   3  11  332.54   10.13
  -2  -3  11  331.08   10.25
  -2  -3  10   45.45    2.51
  -2  -3  10   36.55    2.27
  -2  -3  10   42.87    2.13
  -2  -3  10   41.66    2.43
  -2  -3  10   42.51    2.39
   2  -3 -10   42.33    2.49
   2  -3 -10   41.41    2.58
  -2  -3  10   37.74    2.19
   2  -3 -10   43.33    2.60
  -2  -3  10   38.89    2.29
  -2  -3  10   39.81    2.36
  -2   3  10   50.88    2.52
  -2   3  10   41.16    2.31
  -2   3  10   45.14    2.36
  -2  -3  10   41.64    2.29
  -2  -3  10   40.97    2.29
  -2  -3   9   91.12    3.70
  -2   3   9   89.83    3.65
  -2  -3   9  101.43    3.85
  -2  -3   9   92.52    3.73
  -2  -3   9   95.76    3.86
  -2  -3   9   90.60    3.50
  -2  -3   9  104.43    4.24
  -2  -3   9   97.24    3.51
  -2  -3   9   97.22    3.86
  -2  -3   9   90.76    3.31
  -2  -3   9   97.87    3.63
   2  -3  -9   99.80    3.96
   2  -3  -9   97.54    4.01
  -2  -3   9  100.78    3.68
   2  -3  -9   92.27    3.97
  -2  -3   9   98.37    3.52
  -2   3   9   96.83    3.67
  -2  -3   9   93.46    3.69
  -2  -3   9  102.59    3.75
  -2   3   8   54.91    2.52
  -2  -3   8   65.89    2.81
  -2  -3   8   59.24    2.30
  -2  -3   8   60.52    2.94
  -2  -3   8   61.80    2.44
  -2  -3   8   57.01    2.44
  -2  -3   8   58.35    2.52
  -2  -3   8   59.00    2.75
  -2   3   8   51.85    2.45
   2  -3  -8   52.54    2.74
  -2  -3   8   56.72    2.41
  -2  -3   8   53.26    2.21
   2  -3  -8   56.19    2.85
  -2  -3   8   60.59    2.56
   2  -3  -8   55.87    2.88
  -2  -3   8   65.36    2.52
  -2   3   8   57.36    2.55
  -2  -3   8   59.17    2.56
  -2   3   8   56.75    2.51
  -2  -3   8   59.80    2.59
  -2  -3   8   59.72    2.35
  -2   3   7 1584.51   40.63
  -2  -3   7 1542.16   40.54
  -2   3   7 1603.44   40.55
  -2  -3   7 1529.33   40.12
  -2  -3   7 1572.21   40.68
  -2  -3   7 1628.39   40.68
  -2  -3   7 1622.26   40.63
  -2  -3   7 1588.36   40.51
  -2  -3   7 1584.85   40.45
  -2  -3   7 1532.79   41.01
  -2  -3   7 1569.57   40.34
  -2   3   7 1595.04   40.60
  -2  -3   7 1540.23   40.22
  -2  -3   7 1546.92   40.37
   2  -3  -7 1566.67   40.89
   2  -3  -7 1564.25   41.00
  -2  -3   7 1690.34   40.72
   2  -3  -7 1554.28   40.95
  -2  -3   7 1565.97   40.52
  -2  -3   7 1596.60   40.23
  -2  -3   7 1588.63   40.67
  -2   3   7 1597.96   40.67
  -2  -3   7 1545.70   40.29
  -2  -3   7 1546.53   40.38
  -2  -3   7 1617.28   40.70
  -2  -3   6  436.79   11.81
  -2   3   6  459.36   12.35
  -2  -3   6  459.28   12.17
  -2  -3   6  461.40   12.20
  -2   3   6  434.28   12.11
  -2   3   6  451.63   12.16
  -2  -3   6  454.79   11.94
  -2  -3   6  461.29   12.35
  -2  -3   6  448.09   12.34
  -2  -3   6  469.86   12.48
  -2  -3   6  467.46   12.18
  -2  -3   6  472.42   12.66
  -2  -3   6  441.14   12.11
  -2  -3   6  449.25   12.32
   2  -3  -6  444.95   12.14
  -2   3   6  430.43   12.31
  -2  -3   6  462.43   12.37
  -2  -3   6  456.81   12.09
   2  -3  -6  439.17   12.58
   2  -3  -6  446.18   12.66
   2  -3  -6  442.55   12.63
  -2  -3   6  454.00   12.36
  -2  -3   6  450.04   12.24
  -2  -3   6  475.06   12.38
  -2   3   6  453.04   12.35
  -2  -3   6  444.88   12.08
  -2  -3   6  466.63   12.40
  -2  -3   6  440.62   12.16
  -2  -3   5 1617.53   41.12
  -2   3   5 1666.75   41.58
  -2  -3   5 1576.71   41.18
  -2  -3   5 1601.60   41.34
  -2   3   5 1587.36   41.32
  -2  -3   5 1603.37   41.34
  -2   3   5 1537.99   41.30
   2  -3  -5 1463.18   41.63
  -2  -3   5 1577.97   41.51
  -2  -3   5 1586.99   41.68
  -2  -3   5 1700.66   41.59
  -2  -3   5 1671.09   41.44
  -2  -3   5 1682.65   41.80
  -2  -3   5 1634.81   41.59
  -2  -3   5 1583.52   41.27
   2  -3  -5 1644.16   41.49
  -2   3   5 1651.28   41.59
   2  -3  -5 1628.71   41.86
  -2  -3   5 1636.43   41.30
  -2  -3   5 1643.22   41.62
   2  -3  -5 1622.29   41.91
  -2  -3   5 1681.75   41.66
   2  -3  -5 1640.94   41.89
  -2  -3   5 1692.09   41.57
  -2  -3   5 1667.38   41.65
  -2   3   5 1647.81   41.62
  -2  -3   5 1701.98   41.67
  -2  -3   5 1628.98   41.51
  -2  -3   5 1649.48   41.42
  -2  -3   4   71.76    2.28
  -2   3   4   72.62    2.30
   2  -3  -4   64.63    2.47
  -2   3   4   73.71    2.30
   2   3  -4   69.27    2.55
  -2  -3   4   70.20    2.26
   2   3  -4   69.17    2.10
  -2  -3   4   74.58    2.53
  -2  -3   4   71.17    2.57
  -2  -3   4   70.87    2.61
   2  -3  -4   72.47    2.55
  -2  -3   4   71.94    2.41
  -2   3   4   71.13    2.53
  -2  -3   4   72.61    2.29
  -2  -3   4   64.95    2.55
   2  -3  -4   68.94    2.81
   2  -3  -4   70.25    2.85
   2  -3  -4   71.27    2.82
  -2  -3   4   72.80    2.55
  -2  -3   4   72.62    2.63
  -2   3   4   71.23    2.57
  -2  -3   4   67.41    2.54
  -2  -3   4   70.58    2.53
   2  -3  -3    6.59    0.63
   2   3  -3    7.99    0.56
  -2  -3   3   11.15    0.90
  -2  -3   3   11.71    0.88
   2  -3  -3    8.37    0.42
   2  -3  -3    7.94    0.87
  -2  -3   3    7.25    0.77
  -2   3   3    7.96    0.76
   2  -3  -3    6.64    1.04
  -2  -3   3    6.55    0.79
  -2  -3   3    8.68    0.88
   2  -3  -3    8.25    1.11
   2  -3  -3    8.70    1.17
   2  -3  -3    6.51    1.00
  -2  -3   3    7.57    0.79
  -2   3   3    7.07    0.78
  -2  -3   3    8.06    0.76
  -2  -3   3    8.63    0.87
  -2  -3   3    7.17    0.31
  -2   3   3    8.36    0.77
  -2  -3   2  201.57    5.89
   2  -3  -2  211.41    5.99
  -2   3   2  214.20    5.91
   2  -3  -2  214.66    6.05
  -2  -3   2  205.01    5.99
  -2  -3   2  209.09    5.90
   2  -3  -2  213.11    5.57
   2   3  -2  203.07    5.70
   2  -3  -2  206.88    6.17
   2  -3  -2  220.27    6.22
   2  -3  -2  209.77    6.09
  -2  -3   2  203.57    5.79
  -2   3   2  209.28    5.82
  -2  -3   2  214.01    5.96
  -2  -3   2  210.88    5.87
  -2   3   2  209.35    5.92
   2  -3  -1  386.72   10.62
  -2   3   1  393.76   10.46
   2  -3  -1  385.19   10.56
  -2  -3   1  413.56   10.49
  -2  -3   1  392.89   10.55
   2  -3  -1  381.96   10.71
   2  -3  -1  398.33   10.27
  -2  -3   1  391.62   10.54
  -2  -3   1  385.02   10.38
   2  -3  -1  398.45   10.65
   2  -3  -1  384.29   10.61
  -2   3   1  403.84   10.49
  -2  -3   1  397.17   10.47
   2   3  -1  393.84   10.40
   2   3   0  325.28    8.57
   2   3   0  315.30    8.36
   2  -3   0  333.29    8.70
  -2  -3   0  327.06    8.76
  -2   3   0  334.44    8.55
  -2  -3   0  329.95    8.64
  -2   3   0  335.21    8.65
  -2  -3   0  325.90    8.69
   2  -3   0  322.67    8.65
  -2   3   0  308.16    8.28
   2  -3   0  334.93    8.72
  -2   3   0  325.38    8.29
   2  -3   0  332.91    8.47
   2   3   1 2140.80   53.96
   2  -3   1 2164.34   53.86
   2  -3   1 2030.28   53.83
   2  -3   1 2176.20   53.96
   2   3   1 2116.83   53.78
  -2  -3  -1 2151.41   54.14
  -2   3  -1 2146.85   53.89
  -2  -3  -1 2102.02   54.09
  -2   3  -1 2116.14   53.91
   2  -3   1 2116.36   53.90
  -2   3  -1 2128.95   53.78
  -2  -3  -1 2136.78   53.91
   2  -3   1 2141.25   54.02
   2  -3   2  599.80   15.67
   2  -3   2  599.58   15.84
   2  -3   2  585.19   15.77
  -2  -3  -2  613.16   16.09
   2   3   2  604.50   15.86
  -2   3  -2  617.61   15.70
  -2  -3  -2  607.36   16.08
  -2   3  -2  599.68   15.72
   2  -3   2  611.70   15.87
   2   3   2  601.54   15.74
  -2   3  -2  601.49   15.83
  -2  -3  -2  601.74   15.72
   2  -3   3   93.31    3.03
  -2   3  -3   90.91    2.85
   2   3   3   88.27    3.02
  -2  -3  -3   93.96    3.31
  -2   3  -3   91.80    2.79
  -2  -3  -3   88.80    3.27
   2  -3   3   86.25    2.64
   2  -3   3   88.36    3.02
   2  -3   3   92.89    3.03
  -2  -3  -3   90.35    2.83
  -2   3  -3   90.24    2.91
  -2  -3  -4   13.70    1.34
   2  -3   4   14.92    0.92
   2  -3   4   15.01    0.90
   2  -3   4   13.85    1.12
   2  -3   4   15.24    1.11
  -2  -3  -4   14.09    0.90
   2   3   4   15.69    1.14
  -2   3  -4   14.64    0.87
  -2   3  -4   15.06    0.96
  -2   3  -4   15.02    0.88
   2   3   4   14.08    1.12
   2  -3   4   14.22    1.10
  -2  -3  -5   13.84    1.50
   2  -3   5   14.68    0.96
   2   3   5   14.65    1.20
   2  -3   5   15.10    1.18
  -2  -3  -5   15.53    1.54
   2  -3   5   15.24    1.20
   2   3   5   16.74    1.22
   2  -3   5   13.52    1.19
   2  -3   5   14.30    1.14
  -2   3  -5   15.97    0.97
   2  -3   5   15.99    1.28
   2   3   5   15.35    1.20
   2  -3   6  489.03   13.65
   2   3   6  483.31   13.57
  -2  -3  -6  485.08   13.89
   2  -3   6  485.87   13.45
   2  -3   6  510.13   13.63
   2   3   6  500.60   13.55
   2  -3   6  489.98   13.55
   2   3   6  485.67   13.44
  -2  -3  -6  484.09   13.78
   2  -3   6  518.40   13.59
  -2  -3  -7  419.17   12.36
   2  -3   7  421.03   11.87
   2   3   7  431.00   11.97
   2   3   7  439.54   11.89
  -2  -3  -7  420.61   12.46
   2  -3   7  423.25   11.96
   2   3   7  454.04   12.13
   2  -3   7  417.12   12.64
   2  -3   7  428.55   12.09
   2   3   7  448.73   12.26
   2  -3   7  416.93   12.23
   2  -3   8  317.13    9.21
   2   3   8  315.55    9.18
   2  -3   8  299.53    9.77
   2   3   8  311.01    8.99
   2  -3   8  300.33    8.91
   2  -3   8  299.69    9.44
  -2  -3  -8  313.18    9.64
   2  -3   8  328.17    9.07
  -2  -3  -8  304.40    9.40
   2   3   8  293.18    8.82
   2  -3   8  292.05    9.09
   2   3   8  319.16    9.34
   2  -3   8  300.48    9.34
   2  -3   8  302.42    9.31
   2   3   8  298.98    9.22
   2  -3   9   42.33    2.31
   2  -3   9   40.74    2.14
  -2  -3  -9   41.11    2.68
   2  -3   9   45.29    2.65
   2   3   9   43.81    2.49
   2  -3   9   43.25    2.55
   2   3   9   41.83    2.44
   2  -3   9   44.40    2.56
   2   3   9   37.43    2.13
  -2  -3  -9   43.11    2.60
   2  -3   9   45.32    2.37
   2   3   9   44.68    2.34
   2   3  10   18.11    1.66
   2  -3  10   22.11    1.78
   2  -3  10   20.90    1.95
   2  -3  10   20.17    1.53
   2  -3  10   20.84    1.72
   2   3  10   19.98    1.82
   2   3  10   18.41    1.75
   2  -3  10   19.79    1.90
   2  -3  10   18.28    1.86
   2  -3  10   17.18    2.16
   2  -3  10   18.74    1.66
   2  -3  11    0.40    1.45
   2  -3  11    1.09    0.91
   2   3  11   -0.25    0.91
   2  -3  11   -0.15    1.07
   2   3  11    0.43    1.11
   2  -3  11    1.23    1.21
   2   3  11    1.47    1.09
   2  -3  11   -0.47    1.07
  -2  -3 -11   -0.17    1.53
  -2  -3 -11    0.16    1.48
   2  -3  11   -0.12    0.93
   2  -3  11    0.48    0.84
   2   3  12   27.59    2.12
   2  -3  12   23.82    1.89
   2  -3  12   18.72    2.36
   2  -3  12   21.24    2.17
  -2  -3 -12   25.22    2.45
  -2  -3 -12   22.17    2.42
   2  -3  12   23.69    2.27
   2   3  12   23.95    2.20
   2  -3  12   18.59    2.15
   2   3  12   26.24    2.24
   2   3  13    1.68    1.07
   2  -3  13    1.31    1.06
   2  -3  13   -0.22    1.50
   2  -3  13    1.33    1.15
  -2  -3 -13    0.51    1.69
   2   3  13    2.72    1.22
   2  -3  13    1.36    1.20
  -2  -3 -13    0.90    1.57
   2  -3  14   10.03    1.89
   2  -3  14    8.59    1.33
   2   3  14    7.58    1.32
   2  -3  15    5.34    1.39
   2   3  15    3.35    1.15
   2   3  15    5.88    1.42
   2  -3  15    5.12    1.43
   2   3  15    6.50    1.42
   2  -3  15    5.01    1.37
   2   3  15    2.26    1.08
   2  -3  15    2.66    1.53
   2   3  16   29.43    2.12
   2   3  16   28.10    2.17
   2   3  16   25.39    2.04
   2  -3  16   21.61    2.03
   2  -3  16   29.68    2.22
   2  -3  16   30.37    2.25
   2   3  17  138.58    4.99
   2   3  17  146.41    5.34
   2  -3  17  149.22    5.78
   2  -3  17  142.90    5.24
   2   3  17  144.09    5.18
   2   3  17  139.48    5.11
   2  -3  17  136.89    5.18
   2   3  18   15.05    1.41
   2  -3  18   18.31    1.70
   2   3  18   15.40    1.30
   2  -3  18   16.48    1.35
  -2  -3 -18   16.66    1.55
   2   3  19    4.86    0.75
   2   3  19    5.92    0.86
   2  -3  19    6.15    0.97
  -2   4  20   15.85    1.18
  -2   4  20   19.28    1.18
  -2   4  19    5.14    1.03
  -2   4  19    6.32    1.03
  -2   4  19    5.36    0.97
  -2   4  19    2.08    0.97
  -2  -4  19    6.29    1.13
  -2   4  19    5.16    0.89
  -2   4  18   41.06    2.48
  -2  -4  18   42.46    2.69
  -2   4  18   44.83    2.49
  -2   4  18   48.59    2.48
   2  -4 -17   13.10    1.74
  -2  -4  17   16.87    1.99
  -2   4  17   16.54    1.78
  -2   4  17   17.66    1.79
  -2   4  16  121.37    5.04
  -2  -4  16  117.79    5.37
  -2   4  16  119.08    5.03
   2  -4 -16  117.57    5.16
  -2  -4  15   74.57    3.87
   2  -4 -15   89.28    4.33
  -2  -4  15   75.22    3.93
  -2  -4  15   84.07    4.50
   2  -4 -14  106.05    4.77
  -2  -4  14   96.88    4.39
  -2  -4  14   92.72    4.43
  -2  -4  14  107.41    5.15
  -2   4  14  100.06    4.55
  -2  -4  14  101.54    4.56
  -2  -4  14  102.04    4.58
   2  -4 -13   16.96    2.11
  -2  -4  13   18.99    1.88
  -2  -4  13   14.89    1.80
  -2  -4  13   16.07    1.76
  -2  -4  13   17.54    2.15
  -2  -4  13   13.72    1.74
  -2  -4  13   16.54    1.83
  -2   4  13   16.79    1.89
  -2  -4  12   85.85    4.10
  -2  -4  12   92.18    4.59
  -2  -4  12   84.14    4.05
   2  -4 -12   89.20    4.39
   2  -4 -12   89.66    4.45
  -2  -4  12   84.07    3.87
  -2  -4  12   95.28    4.08
  -2  -4  12   92.61    4.20
  -2  -4  12   93.63    3.98
  -2  -4  12   89.51    3.90
  -2   4  12   90.32    4.01
  -2  -4  11   75.64    3.70
  -2  -4  11   76.43    4.01
   2  -4 -11   72.02    3.83
   2  -4 -11   78.45    4.00
  -2  -4  11   80.16    3.50
  -2  -4  11   73.45    3.42
  -2   4  11   72.53    3.45
  -2  -4  11   78.52    3.51
  -2  -4  11   80.78    3.76
  -2  -4  11   74.78    3.47
   2  -4 -11   80.42    3.88
  -2  -4  11   67.73    3.48
  -2  -4  10    5.37    1.23
  -2  -4  10    4.90    1.17
  -2   4  10    6.14    1.11
  -2   4  10    6.15    0.98
  -2  -4  10    6.54    1.22
  -2  -4  10    6.63    1.19
  -2  -4  10    6.82    1.22
  -2  -4  10    4.99    1.33
  -2  -4   9   19.67    1.69
  -2  -4   9   23.00    1.70
  -2  -4   9   21.01    1.78
  -2  -4   9   26.31    1.56
  -2  -4   9   21.80    1.61
  -2  -4   9   19.50    1.87
  -2  -4   9   19.09    1.72
  -2  -4   9   22.83    1.67
  -2  -4   9   24.14    1.68
   2  -4  -9   22.36    2.03
   2  -4  -9   22.29    2.10
   2  -4  -9   25.32    2.13
  -2  -4   9   20.94    1.54
  -2  -4   9   24.90    1.72
  -2   4   9   22.66    1.69
  -2   4   9   24.47    1.74
  -2   4   8  105.49    3.93
  -2  -4   8   95.89    3.91
  -2  -4   8  106.09    3.92
  -2  -4   8   97.98    4.05
  -2  -4   8  104.22    3.82
  -2  -4   8   99.36    3.64
  -2  -4   8  102.11    4.17
  -2  -4   8  109.51    3.93
  -2  -4   8  105.69    4.19
  -2   4   8  107.90    3.93
  -2  -4   8  107.28    3.94
   2  -4  -8  104.05    4.26
   2  -4  -8  105.18    4.34
   2  -4  -8   98.71    4.27
  -2  -4   8  103.20    3.79
  -2  -4   8  101.99    3.90
  -2   4   8  107.65    3.95
  -2  -4   8  106.53    4.01
  -2  -4   7    1.57    0.85
  -2  -4   7    2.31    0.75
   2  -4  -7    0.57    0.82
  -2  -4   7    2.32    0.90
  -2   4   7    1.86    0.81
  -2  -4   7    1.49    0.83
  -2  -4   7    1.57    0.95
   2  -4  -7    0.64    1.21
   2  -4  -7    1.11    1.28
   2  -4  -7    1.74    1.29
  -2  -4   7    2.18    0.79
  -2   4   7    0.98    0.84
  -2  -4   7    1.30    0.71
  -2   4   7    1.35    0.86
  -2  -4   7    1.46    0.82
  -2  -4   7    2.50    0.87
  -2  -4   6   16.31    1.27
  -2  -4   6   14.53    1.06
  -2  -4   6   16.29    1.41
  -2  -4   6   14.75    1.25
   2  -4  -6   17.64    1.37
  -2  -4   6   16.45    1.36
   2  -4  -6   14.95    1.74
   2  -4  -6   17.67    1.80
   2  -4  -6   18.84    1.79
  -2  -4   6   15.22    1.31
  -2   4   6   13.99    1.37
  -2  -4   6   16.73    1.39
  -2  -4   6   16.64    1.33
  -2   4   6   14.74    1.24
  -2  -4   5  481.76   13.11
  -2  -4   5  476.42   13.07
  -2  -4   5  484.61   13.05
   2  -4  -5  480.31   13.03
  -2   4   5  472.53   13.01
  -2  -4   5  491.14   13.10
   2  -4  -5  479.13   13.40
   2  -4  -5  470.93   13.43
   2  -4  -5  477.21   13.38
  -2  -4   5  447.64   12.67
  -2   4   5  486.27   12.99
  -2   4   5  493.78   13.09
  -2  -4   5  458.31   12.87
  -2  -4   5  472.57   13.07
  -2  -4   5  480.43   13.02
   2  -4  -4  223.30    6.60
  -2  -4   4  214.76    6.42
  -2  -4   4  224.91    6.52
  -2   4   4  219.04    6.50
   2  -4  -4  232.61    6.88
  -2  -4   4  225.18    6.61
   2  -4  -4  216.77    6.84
   2  -4  -4  223.62    6.92
   2  -4  -4  206.53    6.78
  -2   4   4  217.01    6.42
  -2  -4   4  213.53    6.53
  -2  -4   4  207.43    6.51
  -2  -4   4  238.10    6.56
  -2   4   4  214.89    6.52
   2  -4  -3   34.42    1.84
  -2   4   3   34.05    1.68
   2   4  -3   33.53    1.35
   2  -4  -3   32.29    1.91
  -2  -4   3   36.02    1.74
  -2  -4   3   32.28    1.56
   2  -4  -3   36.05    2.06
   2  -4  -3   27.89    1.98
   2  -4  -3   32.42    1.93
   2   4  -3   35.13    1.37
  -2   4   3   30.72    1.63
  -2  -4   3   31.46    1.51
  -2  -4   3   31.13    1.64
   2  -4  -3   33.58    1.20
  -2  -4   3   32.85    1.75
  -2  -4   3   35.59    1.64
  -2  -4   2  121.49    3.99
   2  -4  -2  124.56    3.61
   2  -4  -2  126.58    4.20
  -2   4   2  124.00    3.98
   2  -4  -2  124.29    4.13
   2   4  -2  126.09    3.76
   2  -4  -2  128.23    4.35
  -2  -4   2  128.30    4.03
  -2  -4   2  124.57    3.92
   2  -4  -2  129.05    4.24
  -2  -4   2  124.76    3.83
   2  -4  -2  126.02    4.20
  -2   4   2  120.99    3.99
  -2  -4   2  125.86    3.91
  -2  -4   2  131.39    4.12
   2   4  -2  125.80    3.47
  -2   4   2  124.69    3.87
  -2   4   1    8.41    0.89
   2  -4  -1    9.47    1.12
  -2  -4   1    9.91    1.03
   2  -4  -1    9.41    1.08
  -2  -4   1    7.99    1.10
  -2  -4   1   10.78    1.19
  -2  -4   1    8.67    1.12
  -2  -4   1    9.64    1.06
   2  -4  -1    7.48    1.09
   2  -4  -1    9.94    1.14
  -2   4   1   13.16    0.99
   2   4  -1   10.20    0.82
   2  -4  -1    9.56    0.73
  -2  -4   1    9.17    1.03
  -2  -4   1   12.53    0.86
  -2   4   0   88.96    2.68
   2  -4   0   87.42    2.89
   2  -4   0   90.64    3.18
   2   4   0   92.38    3.02
  -2  -4   0   89.67    3.29
  -2  -4   0   87.39    3.19
  -2   4   0   90.68    3.11
   2  -4   0   86.92    3.09
   2  -4   0   93.03    3.24
  -2  -4   0   97.04    3.27
  -2   4   0   97.05    3.06
  -2  -4   0   89.56    3.15
   2  -4   1   50.77    1.87
   2   4   1   56.99    2.03
  -2  -4  -1   55.68    2.30
  -2   4  -1   57.41    2.02
  -2  -4  -1   55.65    2.30
  -2   4  -1   54.21    1.99
   2  -4   1   50.58    1.93
  -2  -4  -1   57.57    1.91
   2  -4   1   55.30    2.19
  -2   4  -1   54.73    1.88
  -2  -4  -1   59.72    2.08
   2  -4   2  348.07    9.41
   2  -4   2  353.17    9.67
   2  -4   2  329.54    9.44
   2   4   2  350.47    9.67
   2  -4   2  350.80    9.59
  -2  -4  -2  355.15   10.01
   2  -4   2  319.71    9.54
   2   4   2  350.59    9.66
  -2   4  -2  357.51    9.54
  -2  -4  -2  347.99    9.94
  -2   4  -2  347.23    9.54
   2  -4   2  347.35    9.48
  -2   4  -2  358.23    9.39
  -2  -4  -2  357.94    9.60
   2  -4   2  346.70    9.73
   2   4   3 1052.62   26.90
   2  -4   3 1023.77   26.81
   2  -4   3 1021.88   26.85
   2   4   3 1017.46   26.71
   2  -4   3  973.61   26.59
  -2  -4  -3 1030.20   27.24
  -2   4  -3 1082.71   26.63
  -2   4  -3 1041.16   26.64
  -2  -4  -3 1038.72   27.24
   2  -4   3 1032.51   26.87
  -2   4  -3 1033.82   26.79
  -2  -4  -3 1026.63   26.67
   2   4   3 1032.61   26.89
  -2   4  -4  197.95    5.82
  -2  -4  -4  193.97    6.36
   2   4   4  202.05    5.91
   2  -4   4  196.08    6.09
   2  -4   4  193.92    5.96
  -2   4  -4  193.81    5.69
   2   4   4  194.83    5.99
   2  -4   4  191.69    5.96
  -2  -4  -4  188.23    6.35
   2  -4   5   35.09    1.80
   2  -4   5   33.04    1.85
   2  -4   5   32.51    1.82
   2  -4   5   35.04    2.03
   2   4   5   32.20    1.86
  -2  -4  -5   36.18    2.25
   2   4   5   33.45    1.80
   2   4   5   32.23    1.79
  -2  -4  -5   33.28    2.27
   2  -4   6   64.14    2.76
   2  -4   6   60.11    3.05
   2  -4   6   70.99    2.94
   2  -4   6   64.90    2.78
   2  -4   6   67.07    2.82
  -2  -4  -6   71.79    3.31
   2   4   6   67.28    2.85
   2   4   6   74.50    2.96
   2  -4   6   69.37    3.00
  -2  -4  -6   70.45    3.33
   2  -4   7  744.46   20.57
   2   4   7  773.07   20.73
  -2  -4  -7  777.45   20.69
   2  -4   7  784.52   20.92
   2   4   7  777.75   20.62
  -2  -4  -7  741.39   21.13
   2   4   7  757.05   20.66
  -2  -4  -7  758.93   21.29
   2  -4   7  766.30   21.27
   2  -4   7  781.01   20.78
   2   4   8  971.02   25.77
   2  -4   8  975.84   25.60
   2  -4   8  931.21   25.74
   2   4   8  947.02   25.52
  -2  -4  -8  926.21   26.28
   2  -4   8 1000.44   25.95
  -2  -4  -8  963.86   25.60
   2  -4   8  930.77   26.36
   2   4   8  976.42   25.67
  -2  -4  -9  126.15    5.31
  -2  -4  -9  127.18    5.29
   2  -4   9  108.77    4.61
   2  -4   9  112.14    4.36
   2   4   9  123.22    4.74
   2  -4   9  124.25    5.01
   2  -4   9  120.97    5.22
   2  -4   9  119.55    4.66
   2   4  10  163.32    5.75
   2  -4  10  161.75    5.80
  -2  -4 -10  161.70    6.52
  -2  -4 -10  164.74    6.52
   2  -4  10  162.32    5.99
   2   4  10  158.15    5.88
   2  -4  10  160.81    6.27
  -2  -4 -10  158.71    6.34
   2  -4  10  167.26    6.65
   2  -4  10  156.46    5.82
   2   4  11   24.75    1.88
  -2  -4 -11   21.45    2.33
   2  -4  11   23.45    2.20
  -2  -4 -11   23.85    2.52
   2  -4  11   23.28    2.07
   2  -4  11   25.26    1.99
   2  -4  11   20.73    1.94
   2  -4  11   25.67    2.57
  -2  -4 -11   19.76    2.42
   2   4  11   27.58    2.09
  -2  -4 -12   70.66    4.09
   2  -4  12   74.79    3.97
   2  -4  12   69.46    3.47
   2  -4  12   77.47    4.35
  -2  -4 -12   73.88    4.22
  -2  -4 -12   74.83    4.04
   2  -4  12   77.39    3.61
   2   4  12   78.81    3.78
   2  -4  13    8.21    1.55
  -2  -4 -13   10.95    1.98
   2  -4  13    7.26    1.95
   2  -4  13   11.14    1.44
  -2  -4 -13    7.99    1.92
   2   4  13    7.97    1.54
   2  -4  14  157.24    6.01
  -2  -4 -14  132.39    5.72
   2   4  14  143.88    5.51
   2  -4  14  134.55    5.19
   2  -4  14  138.65    6.15
  -2  -4 -14  136.40    5.90
   2  -4  15   73.08    3.70
   2   4  15   71.37    3.60
   2   4  15   73.79    3.50
   2  -4  16    1.77    1.39
   2   4  16    1.65    1.07
   2  -4  16    2.46    1.07
   2   4  17   41.51    2.23
  -2  -4 -17   43.70    2.53
   2   4  17   38.81    2.31
   2  -4  17   43.40    2.57
  -2  -4 -17   37.67    2.37
   2   4  18   13.53    1.21
  -2  -4 -18   11.07    1.13
   2   4  18   11.54    1.20
  -2  -4 -18   12.09    1.13
   2  -4  18   15.48    1.41
  -2   5  19   -0.11    0.64
  -2   5  19   -0.58    0.73
  -2   5  19    0.26    0.63
  -2   5  18    1.55    0.86
  -2   5  18    3.74    0.96
  -2   5  18    2.67    0.83
   2  -5 -18    1.95    0.94
  -2  -5  18    1.33    0.91
  -2   5  17    3.99    1.09
   2  -5 -17    1.18    1.02
  -2  -5  17    2.24    1.11
  -2   5  17    2.96    1.16
  -2   5  17    2.48    1.01
   2  -5 -17    1.82    1.16
  -2   5  16    7.95    1.39
  -2  -5  16    8.36    1.55
   2  -5 -16    6.16    1.55
   2  -5 -16    9.02    1.49
  -2   5  16    8.20    1.36
  -2  -5  15    5.27    1.27
   2  -5 -15    4.63    1.62
   2  -5 -15    4.11    1.54
  -2  -5  15    2.73    1.37
  -2   5  15    5.68    1.34
  -2   5  15    3.99    1.36
   2  -5 -15    5.80    1.56
   2  -5 -15    4.29    1.48
   2  -5 -14  135.58    5.69
   2  -5 -14  133.87    5.93
   2  -5 -14  142.51    5.93
  -2  -5  14  132.16    5.77
   2  -5 -13  185.37    7.27
  -2  -5  13  191.56    7.02
  -2  -5  13  206.39    7.27
   2  -5 -13  196.50    7.48
  -2  -5  13  205.80    7.54
  -2   5  13  182.81    7.02
  -2  -5  12  314.98   10.62
  -2  -5  12  332.15   10.95
  -2  -5  12  315.33   10.47
   2  -5 -12  342.92   11.10
  -2  -5  12  338.92   10.74
   2  -5 -12  347.15   11.05
   2  -5 -11  349.15   11.07
   2  -5 -11  330.47   10.86
  -2   5  11  338.25   10.38
  -2  -5  11  318.10   10.37
  -2  -5  11  326.66   10.13
  -2  -5  11  326.41   10.76
   2  -5 -11  320.71   10.70
   2  -5 -11  345.16   11.02
  -2  -5  11  320.60   10.57
  -2  -5  11  330.53   10.62
  -2  -5  10    4.18    1.20
  -2  -5  10    3.94    1.13
   2  -5 -10    4.52    1.56
   2  -5 -10    4.30    1.71
   2  -5 -10    3.23    1.56
  -2   5  10    3.10    1.03
  -2   5  10    4.41    1.16
  -2   5  10    4.17    1.13
  -2  -5  10    6.74    1.41
  -2  -5  10    4.27    1.19
  -2  -5  10    3.25    1.10
  -2  -5  10    5.31    1.26
  -2  -5   9  166.54    6.25
  -2  -5   9  167.24    5.85
  -2  -5   9  170.58    6.22
   2  -5  -9  168.37    6.51
   2  -5  -9  180.08    6.56
  -2   5   9  170.11    5.98
  -2   5   9  168.87    5.98
  -2  -5   9  164.09    5.88
  -2  -5   9  170.22    6.17
   2  -5  -9  180.21    6.57
  -2  -5   9  159.45    5.91
  -2  -5   8   13.90    1.41
  -2  -5   8   16.95    1.71
  -2  -5   8   15.70    1.37
  -2   5   8   15.09    1.46
  -2  -5   8   15.06    1.43
  -2  -5   8   13.73    1.55
  -2  -5   8   14.95    1.56
  -2  -5   8   16.42    1.56
  -2   5   7    6.06    1.09
  -2  -5   7    5.36    1.01
   2  -5  -7    7.75    1.58
  -2  -5   7    4.90    1.07
  -2  -5   7    6.70    1.03
   2  -5  -7    5.55    1.52
   2  -5  -7    4.27    1.32
   2  -5  -7    7.71    1.51
  -2   5   7    4.96    1.00
  -2  -5   7    7.23    1.05
  -2   5   7    7.16    1.15
  -2  -5   7    6.43    1.01
  -2  -5   7    5.96    1.14
  -2  -5   6   28.78    1.80
  -2  -5   6   31.70    1.88
   2  -5  -6   28.68    2.22
   2  -5  -6   33.72    2.36
  -2  -5   6   27.49    1.84
  -2   5   6   27.02    1.77
   2  -5  -6   29.87    2.27
   2  -5  -6   31.65    2.30
  -2   5   6   31.69    1.91
  -2  -5   6   33.62    2.03
  -2  -5   6   29.70    1.90
  -2   5   6   31.32    1.84
  -2   5   5   65.51    2.85
   2  -5  -5   71.48    3.20
  -2  -5   5   67.06    2.73
   2  -5  -5   67.31    3.29
   2  -5  -5   66.63    3.28
   2  -5  -5   70.87    3.22
  -2   5   5   69.32    2.91
  -2  -5   5   68.48    2.85
  -2  -5   5   65.10    2.89
  -2  -5   5   63.81    2.64
  -2   5   5   66.88    2.77
   2  -5  -4  479.88   13.69
   2  -5  -4  489.06   13.47
  -2  -5   4  457.24   13.17
  -2  -5   4  469.21   13.22
   2  -5  -4  482.34   13.72
   2  -5  -4  485.88   13.61
  -2   5   4  486.25   13.26
  -2   5   4  490.93   13.14
  -2  -5   4  459.15   13.06
  -2  -5   4  479.23   13.37
  -2   5   4  491.05   13.31
   2  -5  -3   84.46    3.69
   2  -5  -3   84.19    3.41
  -2  -5   3   93.14    3.41
  -2  -5   3   91.95    3.33
  -2  -5   3   90.18    3.44
   2  -5  -3   89.80    3.56
   2  -5  -3   84.40    3.48
  -2   5   3   84.91    3.28
   2  -5  -3   83.39    3.47
  -2   5   3   89.22    3.27
  -2   5   3   87.99    3.15
  -2  -5   2    2.57    1.04
   2  -5  -2    1.17    1.06
  -2  -5   2    0.75    0.72
   2  -5  -2    0.55    0.97
  -2   5   2    1.26    0.75
  -2  -5   2    0.32    0.97
   2   5  -2    1.41    0.59
   2  -5  -2    1.01    1.19
  -2  -5   2    0.77    0.94
   2  -5  -2    1.27    0.97
   2   5  -2    0.14    0.53
   2  -5  -2    1.63    1.06
  -2   5   2    0.85    0.75
   2  -5  -1   -0.23    0.93
  -2  -5   1    0.18    0.88
  -2  -5   1   -0.16    0.91
   2   5  -1    0.11    0.63
  -2  -5   1   -0.46    1.04
  -2  -5   1   -0.57    0.95
  -2   5   1   -0.29    0.76
  -2  -5   1    0.70    0.84
  -2  -5   1   -0.26    0.64
   2  -5  -1    1.58    0.98
   2  -5  -1    0.36    0.96
  -2   5   1   -0.07    0.72
   2   5  -1   -0.05    0.64
  -2  -5   1    4.07    0.97
   2   5   0   99.42    3.34
  -2  -5   0   91.88    3.63
   2  -5   0   96.37    3.19
  -2  -5   0   94.20    3.30
   2   5   0   93.72    3.31
   2  -5   0   90.08    3.45
  -2  -5   0   98.58    3.48
  -2  -5   0   97.38    3.70
  -2  -5   0   95.75    3.64
  -2  -5   0   94.80    3.51
  -2   5   0   97.28    3.42
   2  -5   0   90.95    3.38
   2  -5   0   94.76    3.58
  -2   5   0   91.23    3.29
  -2  -5   0   90.10    3.44
   2   5   1  487.06   13.53
   2  -5   1  477.05   13.33
  -2  -5  -1  498.89   13.89
  -2  -5  -1  507.37   13.44
   2  -5   1  508.12   13.44
   2   5   1  495.05   13.57
  -2  -5  -1  540.45   13.84
  -2  -5  -1  487.61   13.95
  -2   5  -1  514.94   13.59
  -2  -5  -1  501.86   13.95
  -2   5  -1  494.16   13.57
  -2  -5  -1  493.46   13.82
   2  -5   1  480.17   13.42
  -2   5  -1  497.26   13.42
  -2  -5  -1  498.99   13.65
   2  -5   1  506.48   13.76
   2   5   1  481.15   13.27
   2   5   2  888.09   23.54
  -2  -5  -2  931.14   23.88
   2  -5   2  840.08   23.43
  -2   5  -2  890.73   23.46
  -2  -5  -2  876.29   24.00
  -2   5  -2  878.68   23.46
  -2  -5  -2  888.76   23.89
   2  -5   2  898.85   23.67
  -2   5  -2  899.66   23.26
  -2  -5  -2  931.04   23.90
  -2  -5  -2  898.09   23.29
   2  -5   2  906.07   23.44
   2  -5   2  895.79   23.57
  -2  -5  -2  880.95   23.51
  -2  -5  -3  279.37    8.39
  -2   5  -3  275.45    7.99
  -2  -5  -3  270.18    8.56
   2  -5   3  272.18    8.15
  -2   5  -3  277.03    8.14
  -2  -5  -3  269.30    8.60
   2   5   3  273.33    8.19
   2  -5   3  278.25    8.17
   2   5   3  278.69    8.18
  -2  -5  -4  295.16    8.87
   2  -5   4  286.77    8.62
  -2  -5  -4  284.33    9.07
   2  -5   4  297.08    8.64
  -2   5  -4  292.50    8.56
   2   5   4  298.00    8.71
  -2  -5  -4  295.41    9.21
   2  -5   4  279.18    8.60
   2   5   4  294.60    8.66
   2   5   5  144.20    5.10
   2  -5   5  147.87    5.05
   2   5   5  147.95    5.09
   2  -5   5  146.53    5.12
   2  -5   5  154.13    5.13
  -2  -5  -5  152.86    5.65
  -2  -5  -5  150.71    5.72
   2  -5   5  148.13    5.08
  -2  -5  -5  151.14    5.28
   2  -5   6    7.05    1.06
   2   5   6    7.88    1.09
   2  -5   6    8.25    1.11
   2   5   6    7.79    1.16
  -2  -5  -6    9.87    1.72
  -2  -5  -6    6.55    1.51
  -2  -5  -6   10.39    1.38
  -2  -5  -7  108.89    4.31
   2  -5   7  117.33    4.50
   2  -5   7  109.85    4.28
   2  -5   7  105.74    4.45
   2  -5   7  109.42    4.14
   2   5   7  106.06    4.25
   2  -5   7  100.64    4.05
  -2  -5  -8    0.51    1.51
  -2  -5  -8    0.83    1.42
   2  -5   8    0.52    0.77
   2   5   8   -0.24    1.00
  -2  -5  -8   -0.79    1.11
   2  -5   8   -0.60    0.93
  -2  -5  -8   -1.30    1.57
   2  -5   8    0.29    1.08
   2   5   8   -0.12    0.99
   2   5   8    0.44    0.86
   2   5   9  187.62    6.61
  -2  -5  -9  182.37    7.30
  -2  -5  -9  180.03    7.26
   2   5   9  187.34    6.67
   2   5   9  191.10    6.53
  -2  -5  -9  208.46    7.45
   2  -5   9  194.51    7.15
   2  -5   9  192.80    6.69
   2  -5   9  189.10    6.77
   2  -5   9  193.13    7.08
  -2  -5 -10  197.44    7.42
   2  -5  10  176.80    6.46
  -2  -5 -10  186.22    7.40
   2  -5  10  187.47    7.14
   2   5  10  198.99    6.72
   2  -5  10  204.08    7.35
   2  -5  10  186.75    6.77
  -2  -5 -10  185.06    7.38
   2   5  10  181.80    6.74
  -2  -5 -11    1.26    1.59
   2  -5  11    2.03    1.35
   2  -5  11   -0.63    1.05
   2  -5  11   -0.17    1.22
   2   5  11    0.52    1.03
   2   5  11    0.44    1.12
  -2  -5 -11   -0.19    1.60
   2  -5  11    0.56    0.95
  -2  -5 -11    1.36    1.82
  -2  -5 -12    3.44    1.83
   2   5  12    1.63    1.16
  -2  -5 -12    2.10    1.56
   2  -5  12    2.44    1.23
  -2  -5 -12    1.73    1.65
   2  -5  12    1.38    1.11
   2  -5  12    2.82    1.43
  -2  -5 -13    1.46    1.66
   2   5  13   -0.29    1.05
  -2  -5 -13    1.08    1.56
   2  -5  13    0.34    1.17
   2  -5  13    0.18    1.14
  -2  -5 -13   -0.64    1.55
   2  -5  14   89.38    4.25
  -2  -5 -14   88.33    4.35
   2  -5  14   89.24    4.41
   2   5  14   86.62    4.03
  -2  -5 -14   86.94    4.40
   2  -5  15  215.21    7.42
   2  -5  15  204.84    7.14
   2   5  15  199.29    6.98
  -2  -5 -15  190.69    7.13
  -2  -5 -15  207.84    7.43
  -2  -5 -16   83.57    3.87
   2   5  16   84.62    3.61
   2  -5  16   83.45    3.83
  -2  -5 -16   84.77    3.67
   2  -5  16   87.51    3.73
  -2  -5 -16   93.56    4.05
  -2  -5 -17    2.24    1.01
  -2  -5 -17    1.73    0.81
   2   5  17    2.63    0.81
   2  -5  17    2.99    0.91
  -2  -5 -17    5.19    1.06
   2   5  17    2.44    0.89
   2   5  18    1.94    0.62
  -2   6  18   10.56    1.01
  -2   6  18   12.67    1.17
   2  -6 -18    9.48    1.07
   2  -6 -17    1.60    1.04
   2  -6 -17    2.68    0.97
  -2   6  17    1.70    0.87
   2  -6 -17    3.00    0.95
  -2   6  17    3.46    0.96
   2  -6 -16   10.97    1.66
  -2   6  16   11.53    1.47
  -2  -6  16   10.40    1.43
  -2   6  16   10.42    1.35
   2  -6 -16    9.94    1.42
   2  -6 -16   11.70    1.50
  -2   6  15   -0.13    1.02
  -2   6  15    1.08    1.13
  -2  -6  15    1.24    1.13
   2  -6 -15   -0.78    1.25
   2  -6 -14    8.19    1.68
  -2  -6  14    7.59    1.31
   2  -6 -14    6.28    1.70
  -2  -6  14    4.59    1.27
   2  -6 -14    7.78    1.68
  -2   6  14    4.44    1.32
  -2  -6  14    7.72    1.50
   2  -6 -14    6.92    1.52
  -2   6  14    6.28    1.38
  -2   6  13    6.92    1.33
   2  -6 -13    7.06    1.76
   2  -6 -13    6.42    1.72
  -2  -6  13    5.28    1.35
   2  -6 -13    6.91    1.86
  -2   6  13    5.74    1.47
   2  -6 -13    4.70    1.69
  -2  -6  13    3.73    1.37
  -2  -6  13    8.82    1.40
  -2  -6  12  133.85    5.42
   2  -6 -12  133.62    5.90
  -2  -6  12  149.17    5.76
  -2   6  12  137.10    5.57
  -2  -6  12  155.93    5.94
   2  -6 -12  138.32    5.84
   2  -6 -12  130.63    6.01
   2  -6 -12  135.39    5.86
   2  -6 -11   10.10    1.99
  -2   6  11   10.99    1.41
  -2  -6  11   10.27    1.58
  -2  -6  11   10.49    1.65
   2  -6 -11   13.20    2.15
  -2  -6  11    9.85    1.63
  -2   6  10   71.04    3.39
   2  -6 -10   65.96    3.89
   2  -6 -10   64.13    3.80
  -2  -6  10   65.73    3.37
  -2  -6  10   65.44    3.72
   2  -6 -10   73.22    3.98
  -2   6   9   61.71    3.29
   2  -6  -9   57.97    3.62
   2  -6  -9   73.89    3.85
  -2   6   9   64.33    3.26
   2  -6  -9   66.61    3.76
  -2  -6   9   61.16    3.22
  -2  -6   9   60.79    3.06
  -2  -6   9   67.60    3.59
  -2   6   9   66.08    3.33
  -2   6   8    4.14    1.13
   2  -6  -8    4.24    1.72
   2  -6  -8    4.95    1.57
   2  -6  -8    3.83    1.61
  -2   6   8    3.91    1.15
  -2  -6   8    3.87    1.12
  -2  -6   8    6.39    1.27
  -2  -6   8    5.17    1.31
  -2  -6   8    4.32    1.04
  -2   6   8    3.72    1.08
  -2  -6   7    1.24    0.85
  -2   6   7    1.32    0.94
   2  -6  -7    0.14    1.38
  -2  -6   7    0.64    0.84
   2  -6  -7    0.47    1.49
  -2   6   7    1.59    0.97
   2  -6  -7    0.30    1.26
  -2   6   7    1.06    0.87
  -2   6   6   52.83    2.56
   2  -6  -6   54.41    2.97
  -2   6   6   54.36    2.79
  -2  -6   6   46.95    2.58
  -2  -6   5  709.37   19.21
   2  -6  -5  696.10   19.61
  -2  -6   5  691.56   18.96
   2  -6  -5  704.52   19.79
  -2   6   5  690.47   19.23
   2  -6  -5  716.44   19.69
   2  -6  -5  702.35   19.66
  -2  -6   4    2.83    0.94
  -2  -6   4    3.37    0.90
   2  -6  -4    2.67    1.18
   2  -6  -4    3.60    1.41
   2  -6  -4    2.12    1.22
  -2   6   4    1.91    0.90
   2  -6  -4    1.04    1.07
  -2   6   4    2.10    0.87
  -2   6   3   26.22    1.79
  -2   6   3   27.45    1.83
   2  -6  -3   25.71    1.92
  -2  -6   3   27.95    1.75
   2  -6  -3   26.00    1.93
   2  -6  -3   29.34    1.94
  -2  -6   3   29.92    1.94
  -2  -6   3   24.51    1.74
   2  -6  -3   28.88    2.02
  -2   6   2   25.72    1.70
   2  -6  -2   25.79    1.79
  -2  -6   2   25.04    1.62
   2  -6  -2   27.31    1.93
  -2   6   2   26.39    1.80
  -2  -6   2   27.33    1.87
  -2  -6   2   27.77    1.91
   2  -6  -2   23.20    1.83
  -2   6   1  454.74   12.49
  -2   6   1  451.38   12.56
   2  -6  -1  424.56   12.46
   2  -6  -1  450.28   12.72
  -2  -6   1  447.49   12.39
  -2  -6   1  429.26   12.61
  -2  -6   1  456.54   12.82
   2  -6  -1  450.13   12.63
   2   6  -1  427.93   12.22
   2   6   0   31.30    1.76
   2  -6   0   35.83    2.05
  -2  -6   0   31.86    1.90
  -2  -6   0   31.96    2.08
  -2  -6   0   33.77    2.00
  -2   6   0   32.97    1.91
   2  -6   0   32.68    2.04
  -2  -6   0   36.23    1.85
   2  -6   0   33.47    1.70
  -2  -6   0   30.05    2.09
  -2  -6   0   31.01    2.19
  -2   6   0   30.49    1.78
  -2  -6  -1   -0.35    1.19
  -2  -6  -1    1.16    0.92
  -2   6  -1    0.97    0.76
  -2  -6  -1   -0.60    1.15
   2  -6   1   -0.10    0.94
  -2  -6  -1   -0.07    0.63
   2  -6   1    0.27    0.77
   2   6   1    0.42    0.74
  -2  -6  -1    0.99    1.16
  -2   6  -1   -0.09    0.80
  -2  -6  -1    0.33    1.03
  -2   6  -1    0.08    0.63
  -2   6  -2  135.73    4.71
  -2  -6  -2  133.83    5.01
   2   6   2  133.23    4.44
   2  -6   2  126.75    4.79
   2  -6   2  134.46    4.77
   2   6   2  134.31    4.69
  -2  -6  -2  137.96    4.91
  -2   6  -2  144.09    4.77
  -2  -6  -2  131.50    5.10
  -2  -6  -2  136.77    5.04
  -2  -6  -2  124.47    5.11
  -2  -6  -3   14.31    1.73
   2  -6   3   15.09    1.49
   2   6   3   13.05    1.21
  -2  -6  -3   15.64    1.62
  -2   6  -3   14.22    1.32
   2   6   3   13.62    1.37
  -2  -6  -3   13.93    1.71
  -2  -6  -3   13.93    1.76
  -2  -6  -3   15.95    1.87
  -2   6  -3   14.69    1.44
   2   6   4  319.39    9.47
   2  -6   4  316.25    9.60
   2  -6   4  317.23    9.66
  -2  -6  -4  325.22   10.18
  -2  -6  -4  310.44   10.21
  -2   6  -4  327.70    9.68
  -2  -6  -4  326.10    9.94
  -2  -6  -5   34.34    2.32
   2  -6   5   32.50    2.15
   2  -6   5   32.81    2.15
   2  -6   5   31.75    2.08
   2  -6   5   32.61    2.08
   2   6   5   34.98    2.05
   2   6   6   27.74    2.07
  -2  -6  -6   33.58    2.69
   2   6   6   32.33    2.11
   2  -6   6   29.20    1.97
   2   6   6   32.28    2.14
   2  -6   6   26.43    2.04
   2  -6   6   28.61    2.05
  -2  -6  -6   36.83    2.78
  -2  -6  -6   32.31    2.68
  -2  -6  -6   25.47    2.12
   2  -6   6   27.87    1.97
   2   6   7  119.89    4.72
  -2  -6  -7  114.11    5.26
   2   6   7  113.02    4.61
   2   6   7  117.81    4.63
   2  -6   7  107.62    4.59
  -2  -6  -7  117.20    5.33
  -2  -6  -7  121.55    5.36
  -2  -6  -7  113.81    4.70
   2  -6   7  117.15    4.86
   2  -6   7  111.62    4.50
   2   6   8   33.64    2.31
  -2  -6  -8   35.06    2.93
   2   6   8   31.19    2.22
   2   6   8   31.35    2.21
   2  -6   8   28.16    2.17
  -2  -6  -8   25.32    2.65
  -2  -6  -8   33.12    2.92
   2  -6   8   27.82    2.38
   2  -6   8   26.57    2.21
  -2  -6  -8   29.17    2.22
  -2  -6  -9  183.12    7.36
   2  -6   9  187.37    6.83
   2  -6   9  186.86    6.66
  -2  -6  -9  174.21    7.21
   2  -6   9  177.48    6.93
  -2  -6  -9  179.73    7.36
   2   6   9  181.08    6.50
   2   6   9  193.01    6.70
   2   6  10    1.25    0.96
   2   6  10    0.29    1.15
   2   6  10    0.26    1.01
  -2  -6 -10    0.79    1.77
  -2  -6 -10    0.58    1.70
   2  -6  10    3.14    1.12
  -2  -6 -10    1.51    1.62
   2  -6  10    1.55    1.12
  -2  -6 -11  290.98   10.18
   2   6  11  295.08    9.61
  -2  -6 -11  287.27   10.21
  -2  -6 -11  291.19   10.11
  -2  -6 -12    5.87    1.72
   2   6  12    5.36    1.38
  -2  -6 -12    4.10    1.78
  -2  -6 -12    4.96    1.79
   2  -6  12    7.84    1.25
   2  -6  12    5.57    1.43
   2  -6  12    5.87    1.41
  -2  -6 -13  102.74    4.84
   2  -6  13  101.95    4.58
  -2  -6 -13   97.16    4.77
   2   6  13  110.48    4.49
  -2  -6 -13   88.40    4.47
  -2  -6 -13  102.73    4.82
  -2  -6 -14    3.55    1.52
   2  -6  14    2.31    1.10
  -2  -6 -14    3.72    1.63
   2   6  14    2.46    1.14
   2  -6  14    4.17    1.21
  -2  -6 -15  117.26    4.77
   2  -6  15  106.69    4.31
   2   6  15  112.72    4.38
  -2  -6 -15  106.80    4.47
  -2  -6 -15  114.81    4.58
   2  -6  15  105.82    4.28
  -2  -6 -16   85.07    3.53
   2   6  16   86.66    3.34
   2   6  16   81.31    3.32
  -2  -6 -16   86.39    3.41
   2   6  16   74.57    3.01
   2  -6  16   84.39    3.19
  -2  -6 -16   81.97    3.33
  -2  -6 -17   18.04    1.31
   2   6  17   15.85    1.18
  -2  -6 -17   19.13    1.22
   2  -7 -17   43.58    2.11
  -2   7  17   44.15    1.90
  -2   7  16    1.45    0.83
   2  -7 -16    1.54    0.95
   2  -7 -16    0.64    0.90
   2  -7 -16   -0.26    0.93
  -2   7  16    1.08    0.73
   2  -7 -16    1.02    1.10
   2  -7 -15    7.64    1.44
  -2   7  15    5.84    1.19
   2  -7 -15    6.15    1.34
  -2   7  15    8.21    1.17
   2  -7 -15    8.43    1.27
  -2   7  14   88.46    3.89
  -2  -7  14   88.48    3.96
  -2   7  14   83.22    3.71
   2  -7 -14   79.72    3.81
  -2   7  13   42.22    2.72
  -2  -7  13   49.94    2.99
   2  -7 -13   44.52    2.91
   2  -7 -13   50.44    3.14
  -2   7  13   47.19    2.64
   2  -7 -13   51.03    3.24
  -2   7  12    3.29    1.11
  -2  -7  12    4.93    1.39
   2  -7 -12    6.67    1.65
   2  -7 -12    5.01    1.61
   2  -7 -12    4.67    1.74
  -2   7  12    5.68    1.31
  -2   7  12    5.89    1.41
  -2  -7  11   26.09    2.13
   2  -7 -11   32.20    2.62
   2  -7 -11   25.01    2.47
   2  -7 -11   27.21    2.58
  -2   7  11   26.49    2.12
   2  -7 -11   26.65    2.60
  -2  -7  10    9.37    1.58
  -2   7  10    8.78    1.46
   2  -7 -10   11.80    2.07
   2  -7 -10   10.95    1.92
   2  -7 -10   12.78    1.99
  -2  -7  10   11.41    1.78
  -2   7  10   10.94    1.59
   2  -7 -10   11.96    2.07
  -2   7   9   26.05    2.16
   2  -7  -9   25.54    2.56
  -2  -7   9   18.40    1.88
  -2  -7   9   25.20    2.16
  -2   7   9   22.95    2.01
   2  -7  -9   25.52    2.23
   2  -7  -9   27.58    2.54
   2  -7  -9   25.92    2.56
   2  -7  -9   20.79    2.44
  -2   7   9   27.57    2.25
  -2  -7   9   23.28    2.33
   2  -7  -8   38.59    2.96
  -2   7   8   31.99    2.38
   2  -7  -8   36.14    2.93
  -2   7   8   35.66    2.52
  -2   7   8   33.94    2.32
   2  -7  -8   41.71    2.95
  -2  -7   8   32.18    2.38
  -2  -7   8   30.13    2.24
   2  -7  -8   34.80    2.71
  -2  -7   8   31.64    2.65
  -2  -7   7    1.02    0.96
   2  -7  -7    0.69    1.18
   2  -7  -7    1.76    1.42
   2  -7  -7   -0.66    1.41
   2  -7  -7   -0.33    1.46
  -2   7   7    1.24    1.16
  -2  -7   7    0.25    1.06
  -2   7   7    1.12    1.03
   2  -7  -7   -0.67    1.42
  -2   7   6  826.85   23.14
   2  -7  -6  828.26   23.49
  -2  -7   6  810.15   22.90
   2  -7  -6  857.39   23.27
   2  -7  -6  852.22   23.56
   2  -7  -6  865.55   23.62
  -2   7   6  866.17   23.20
  -2  -7   6  808.27   22.90
   2  -7  -6  830.01   23.17
  -2   7   5  198.02    7.05
   2  -7  -5  203.83    7.32
  -2  -7   5  207.43    6.99
   2  -7  -5  204.90    7.15
   2  -7  -5  208.40    7.35
  -2   7   5  214.29    7.19
   2  -7  -5  197.62    7.10
  -2  -7   5  215.79    7.00
   2  -7  -4  198.17    7.07
  -2  -7   4  201.52    6.76
  -2   7   4  205.49    6.96
   2  -7  -4  196.15    6.93
   2  -7  -4  204.54    7.16
  -2  -7   4  206.56    6.79
   2  -7  -4  209.45    7.10
  -2   7   4  205.24    6.99
  -2   7   3  732.85   20.32
  -2   7   3  722.09   20.31
  -2  -7   3  740.38   20.12
  -2  -7   3  746.35   20.24
   2  -7  -3  746.25   20.49
   2  -7  -3  714.28   20.42
  -2   7   2  125.05    4.76
  -2   7   2  121.51    4.74
  -2  -7   2  127.90    4.62
   2  -7  -2  122.02    4.89
  -2  -7   2  131.67    4.86
   2  -7  -1   88.70    3.95
  -2   7   1   91.22    3.76
  -2  -7   1   91.01    4.04
  -2  -7   1   93.12    3.65
  -2  -7   0  235.35    7.26
   2  -7   0  237.72    7.51
   2   7   0  225.98    7.24
   2  -7   0  224.89    7.65
  -2  -7   0  244.76    7.89
   2  -7   1   16.20    1.56
  -2   7  -1   15.67    1.53
  -2  -7  -1   15.06    1.70
   2  -7   1   14.56    1.62
   2  -7   2  165.09    5.92
   2  -7   2  170.11    5.87
   2   7   2  160.26    5.76
  -2  -7  -2  165.41    5.86
  -2  -7  -2  178.05    6.28
  -2  -7  -2  162.59    6.36
  -2  -7  -3    0.64    1.49
  -2  -7  -3   -0.24    1.22
   2   7   3   -0.70    0.99
  -2  -7  -3    0.16    1.37
  -2  -7  -3   -1.13    1.44
   2  -7   3    0.96    1.04
   2  -7   3    0.12    1.02
  -2   7  -3    0.63    1.04
  -2  -7  -3   -0.14    1.25
  -2  -7  -4  270.77    9.01
  -2  -7  -4  258.04    8.76
   2  -7   4  257.76    8.48
   2  -7   4  251.22    8.48
  -2  -7  -4  266.62    8.72
  -2  -7  -4  276.38    9.30
   2   7   4  279.71    8.63
  -2  -7  -4  263.53    9.15
  -2  -7  -5   29.41    2.36
  -2  -7  -5   26.85    2.68
  -2  -7  -5   29.42    2.53
   2   7   5   25.00    1.86
   2   7   5   26.73    2.09
   2   7   5   27.03    2.13
  -2  -7  -5   29.45    2.40
  -2  -7  -5   25.60    2.61
   2  -7   5   27.98    2.08
   2  -7   5   27.83    2.11
   2  -7   5   24.73    2.03
  -2  -7  -6   31.60    2.40
  -2  -7  -6   35.56    2.90
  -2  -7  -6   27.16    2.53
   2   7   6   30.02    2.22
  -2  -7  -6   28.78    2.72
  -2  -7  -6   28.04    2.61
   2   7   6   25.52    1.96
   2   7   6   27.98    2.19
   2  -7   6   25.30    2.05
   2  -7   6   22.84    2.00
   2  -7   6   26.45    2.06
  -2  -7  -7   13.59    2.37
  -2  -7  -7   13.47    2.13
   2   7   7   11.34    1.62
  -2  -7  -7   15.32    2.36
  -2  -7  -7   11.72    2.05
   2  -7   7   12.29    1.53
   2   7   7   13.75    1.67
   2  -7   7   10.43    1.65
   2  -7   7   12.66    1.66
   2  -7   7   11.44    1.60
   2   7   8  175.85    6.55
  -2  -7  -8  204.76    7.38
  -2  -7  -8  176.10    7.26
  -2  -7  -8  183.96    7.18
   2   7   8  179.46    6.50
   2   7   8  167.34    6.41
   2  -7   8  171.82    6.48
  -2  -7  -8  175.58    7.20
   2  -7   8  175.71    6.78
  -2  -7  -8  181.46    6.64
   2  -7   8  174.86    6.76
   2   7   9   22.87    2.06
  -2  -7  -9   18.91    2.48
   2  -7   9   23.55    2.11
  -2  -7  -9   19.83    2.56
   2   7   9   24.13    2.11
   2   7   9   23.70    2.04
   2  -7   9   26.64    2.25
  -2  -7  -9   21.60    2.55
   2  -7   9   21.73    2.11
  -2  -7 -10   42.05    3.27
   2   7  10   41.00    2.62
   2   7  10   34.48    2.43
   2  -7  10   30.63    2.55
  -2  -7 -10   40.65    3.05
   2  -7  10   30.26    2.47
  -2  -7 -10   37.41    3.02
  -2  -7 -10   38.88    3.10
   2   7  11   -1.34    1.21
  -2  -7 -11   -0.70    1.64
   2   7  11    0.56    1.05
  -2  -7 -11    1.29    1.61
   2  -7  11    0.42    0.90
   2  -7  11    0.16    1.13
  -2  -7 -11    0.35    1.55
  -2  -7 -11    0.34    1.65
   2   7  12  173.75    6.20
   2  -7  12  166.33    6.03
  -2  -7 -12  171.82    6.62
   2  -7  12  166.39    6.25
   2  -7  13  145.12    5.50
  -2  -7 -13  153.60    5.91
   2   7  13  148.88    5.59
  -2  -7 -13  160.46    5.87
  -2  -7 -13  145.77    5.95
  -2  -7 -14    2.44    1.27
  -2  -7 -14    2.76    1.24
   2  -7  14    5.50    0.98
   2   7  14    1.99    0.95
  -2  -7 -14    3.42    1.30
  -2  -7 -14   -0.36    1.28
   2   7  15    8.71    1.11
  -2  -7 -15    9.45    1.26
   2   7  15    7.71    1.00
  -2  -7 -15   10.86    1.31
  -2  -7 -15    9.52    1.33
  -2  -7 -16   11.85    1.02
  -2  -7 -16    8.96    0.99
   2   7  16    9.87    0.90
  -2  -7 -16   10.39    1.08
   2  -8 -16    5.29    0.90
   2  -8 -15    0.09    0.93
  -2   8  15   -0.08    0.77
   2  -8 -15   -0.45    0.96
   2  -8 -15    0.08    0.89
  -2  -8  14   19.74    1.63
  -2   8  14   15.77    1.48
   2  -8 -14   17.83    1.67
   2  -8 -14   16.40    1.71
  -2   8  14   16.94    1.36
   2  -8 -14   19.34    1.84
  -2   8  13    5.40    1.17
   2  -8 -13    8.77    1.44
   2  -8 -13    7.72    1.48
  -2  -8  13   10.11    1.38
   2  -8 -13    7.03    1.45
  -2   8  13    8.13    1.21
  -2   8  12   32.28    2.21
  -2  -8  12   33.25    2.44
  -2   8  12   34.96    2.23
  -2   8  11   27.92    2.10
   2  -8 -11   27.91    2.41
  -2  -8  11   31.13    2.46
  -2   8  11   28.78    2.16
   2  -8 -11   28.75    2.34
  -2   8  11   26.23    2.03
   2  -8 -11   24.19    2.37
  -2   8  11   27.91    2.16
  -2  -8  11   31.55    2.21
  -2   8  10   12.76    1.73
  -2   8  10   11.16    1.51
  -2  -8  10   11.61    1.63
  -2   8  10    9.37    1.47
   2  -8 -10   10.55    1.80
   2  -8 -10   11.02    1.94
  -2  -8  10    8.87    1.61
  -2   8  10    8.31    1.40
   2  -8 -10   10.23    1.96
   2  -8 -10   10.83    1.58
   2  -8  -9  149.68    6.34
   2  -8  -9  171.30    6.19
   2  -8  -9  154.49    6.15
   2  -8  -9  155.08    6.41
  -2   8   9  158.55    6.07
  -2  -8   9  162.41    6.11
  -2  -8   9  170.76    6.01
  -2   8   9  151.75    5.99
  -2   8   8   42.81    2.83
   2  -8  -8   46.49    3.16
  -2  -8   8   39.75    2.73
  -2  -8   8   44.22    2.70
   2  -8  -8   44.34    2.98
   2  -8  -8   47.39    3.18
  -2   8   8   45.41    2.94
  -2  -8   8   41.89    3.05
   2  -8  -8   48.73    2.97
  -2   8   7   29.32    2.37
  -2   8   7   30.58    2.44
   2  -8  -7   33.14    2.68
  -2  -8   7   28.05    2.29
  -2  -8   7   33.16    2.35
   2  -8  -7   35.57    2.63
   2  -8  -7   31.15    2.50
   2  -8  -7   29.71    2.73
  -2  -8   7   30.87    2.69
   2  -8  -6  127.85    5.56
   2  -8  -6  143.22    5.66
   2  -8  -6  136.36    5.70
  -2   8   6  140.87    5.51
  -2   8   6  136.15    5.53
  -2  -8   6  132.81    5.29
  -2  -8   6  131.18    5.26
   2  -8  -5   16.60    1.96
  -2   8   5   15.23    1.86
  -2   8   5   14.62    1.85
   2  -8  -5   12.74    1.98
  -2  -8   5   14.14    1.75
  -2  -8   4  442.68   13.40
   2  -8  -4  466.86   13.85
  -2   8   4  464.64   13.72
  -2   8   4  445.82   13.66
  -2  -8   4  452.66   13.51
   2  -8  -4  467.90   13.27
   2  -8  -4  451.88   13.62
   2  -8  -3  378.39   11.72
  -2  -8   3  366.57   11.46
   2  -8  -3  375.88   11.82
  -2   8   3  376.89   11.54
  -2   8   3  381.54   11.64
  -2   8   3  385.10   11.67
  -2  -8   3  377.37   11.35
   2  -8  -3  385.65   11.37
   2  -8  -2   12.14    1.76
  -2  -8   2    9.32    1.55
  -2  -8   2    8.28    1.27
   2  -8  -2   11.42    1.50
   2  -8  -2   11.11    1.71
  -2   8   2   10.60    1.50
  -2   8   2    9.67    1.44
  -2   8   2   11.63    1.48
   2  -8  -1   96.62    4.06
  -2   8   1   91.04    4.09
   2   8  -1   94.82    4.02
  -2   8   1   86.44    3.99
  -2   8   1   98.25    4.09
  -2  -8   1   96.73    4.28
   2  -8  -1   94.35    4.30
   2  -8   0    6.98    1.29
  -2   8   0    7.08    1.33
  -2   8   0    7.73    1.36
  -2   8   0    8.88    1.45
  -2   8   0    5.42    1.18
   2  -8   0    5.95    1.44
  -2  -8   0    7.10    1.43
   2   8   1  157.97    5.63
   2  -8   1  151.03    5.87
  -2   8  -1  159.44    5.84
   2  -8   1  160.38    5.85
  -2   8  -1  156.33    5.96
   2  -8   2   13.08    1.69
   2   8   2   14.23    1.61
  -2   8  -2   10.80    1.58
  -2  -8  -2   16.53    2.16
  -2   8  -2   14.48    1.71
   2   8   2   12.39    1.64
   2  -8   2   12.47    1.62
  -2  -8  -3  110.25    4.81
   2  -8   3  105.90    4.54
  -2  -8  -3  107.24    4.72
   2   8   3  111.74    4.57
  -2  -8  -3   99.68    4.48
  -2  -8  -3  112.15    5.21
   2  -8   3  113.92    4.70
  -2   8  -3  114.38    4.81
   2   8   3  108.11    4.66
  -2  -8  -4    4.74    1.62
  -2  -8  -4    4.39    1.82
  -2  -8  -4    5.84    1.47
   2   8   4    2.18    1.13
  -2  -8  -4    5.23    1.57
   2  -8   4    6.34    1.35
   2  -8   4    3.89    1.31
   2   8   4    5.64    1.29
   2  -8   4    4.45    1.29
  -2  -8  -5   27.57    2.73
  -2  -8  -5   32.52    2.50
  -2  -8  -5   27.20    2.47
   2   8   5   29.98    2.27
   2  -8   5   31.13    2.30
  -2  -8  -5   26.72    2.56
  -2  -8  -5   26.40    2.46
   2  -8   5   27.71    2.26
   2  -8   5   29.81    2.28
  -2  -8  -5   30.88    2.51
   2   8   5   33.95    2.41
  -2  -8  -6    6.23    1.73
   2   8   6    4.30    1.24
  -2  -8  -6    3.64    1.62
   2   8   6    3.90    1.25
  -2  -8  -6    7.89    1.65
   2  -8   6    5.90    1.39
  -2  -8  -6    4.42    1.79
   2  -8   6    3.18    1.17
   2  -8   6    5.79    1.37
  -2  -8  -7    5.81    1.69
  -2  -8  -7    8.39    1.78
   2   8   7    8.68    1.48
  -2  -8  -7    8.64    1.95
  -2  -8  -7    5.81    1.66
   2  -8   7    5.63    1.42
   2   8   7    8.15    1.46
   2   8   7    7.97    1.32
  -2  -8  -8   24.20    2.47
   2   8   8   26.68    2.05
   2  -8   8   21.86    2.13
   2   8   8   27.17    2.19
  -2  -8  -8   21.93    2.31
   2  -8   8   26.59    2.19
  -2  -8  -8   28.64    2.49
  -2  -8  -8   22.22    2.55
   2   8   9    8.61    1.42
  -2  -8  -9    9.50    1.74
   2   8   9    9.32    1.45
   2  -8   9   11.40    1.56
  -2  -8  -9    8.52    1.65
  -2  -8  -9    7.76    1.78
   2   8   9    8.67    1.45
  -2  -8  -9    8.17    1.73
  -2  -8 -10   59.60    3.50
  -2  -8 -10   66.26    3.31
   2  -8  10   61.18    3.25
  -2  -8 -10   58.94    3.64
   2   8  10   62.90    3.16
  -2  -8 -10   64.92    3.65
  -2  -8 -10   61.25    3.56
  -2  -8 -11   14.85    1.79
   2   8  11   16.70    1.68
   2   8  11   17.71    1.61
   2  -8  11   15.07    1.53
  -2  -8 -12   54.10    3.01
   2   8  12   53.03    2.69
   2  -8  12   47.50    2.45
   2   8  12   47.57    2.43
  -2  -8 -12   53.38    2.97
  -2  -8 -12   52.71    2.95
  -2  -8 -12   46.36    2.74
   2   8  13   28.54    1.80
  -2  -8 -13   30.16    2.08
   2   8  13   26.22    1.62
   2   8  13   28.39    1.71
  -2  -8 -13   29.06    2.10
  -2  -8 -13   26.92    1.92
  -2  -8 -14   26.52    1.66
  -2  -8 -14   26.15    1.80
   2   8  14   24.24    1.35
  -2  -8 -14   28.08    1.80
  -2  -8 -15    7.53    0.88
  -2  -8 -15    6.65    0.83
   2  -9 -14   20.03    1.45
   2  -9 -14   20.25    1.56
   2  -9 -13    2.15    1.01
  -2  -9  13    2.54    0.85
  -2   9  13    3.10    0.84
   2  -9 -13    2.79    1.04
   2  -9 -13    2.03    1.07
   2  -9 -12   43.98    2.59
  -2  -9  12   46.46    2.54
  -2   9  12   45.55    2.39
   2  -9 -12   44.88    2.58
   2  -9 -12   47.31    2.82
  -2  -9  11   51.93    2.94
  -2   9  11   52.14    2.63
   2  -9 -11   52.32    2.95
  -2   9  11   43.24    2.52
  -2   9  11   48.53    2.67
   2  -9 -11   52.01    2.90
   2  -9 -10   68.51    3.26
  -2  -9  10   65.21    3.52
  -2   9  10   66.02    3.27
  -2   9  10   68.40    3.23
  -2  -9  10   77.64    3.47
   2  -9 -10   63.33    3.48
  -2  -9   9   18.80    2.08
  -2   9   9   16.78    1.77
   2  -9  -9   17.60    2.02
  -2   9   9   14.26    1.66
   2  -9  -9   21.11    1.97
  -2   9   9   18.33    1.82
  -2  -9   8    0.63    1.05
  -2  -9   8    1.66    1.21
   2  -9  -8    0.42    1.23
  -2  -9   8   -0.72    1.19
   2  -9  -8    0.93    1.34
  -2   9   8   -0.14    1.18
  -2   9   8    1.13    1.05
   2  -9  -8   -0.29    1.42
  -2   9   8    1.43    1.19
  -2   9   7   63.17    3.43
   2  -9  -7   69.25    3.61
   2  -9  -7   69.31    3.61
  -2  -9   7   64.59    3.83
   2  -9  -7   67.88    3.71
  -2   9   7   68.18    3.55
  -2   9   7   71.08    3.62
  -2   9   7   66.10    3.51
  -2  -9   7   60.79    3.26
  -2  -9   7   61.46    3.37
   2  -9  -6  218.89    7.67
   2  -9  -6  221.15    7.87
  -2   9   6  218.52    7.71
  -2  -9   6  218.60    7.52
  -2  -9   6  238.53    7.85
   2  -9  -6  221.72    7.89
  -2   9   6  205.21    7.65
  -2   9   6  224.15    7.85
  -2   9   6  213.91    7.71
   2  -9  -5   48.42    3.10
  -2   9   5   47.60    2.94
  -2  -9   5   46.62    2.82
   2  -9  -5   51.28    3.18
  -2   9   5   53.96    3.21
  -2   9   5   44.19    2.92
  -2   9   5   51.27    3.04
   2  -9  -4   57.51    3.32
  -2   9   4   54.14    3.16
  -2  -9   4   56.91    3.13
   2  -9  -4   54.11    3.38
  -2   9   4   61.72    3.41
  -2   9   4   59.70    3.25
  -2   9   4   49.85    3.04
  -2   9   3    2.09    1.22
  -2  -9   3    1.93    1.12
   2  -9  -3    1.09    1.07
  -2  -9   3    1.25    1.12
   2  -9  -3    1.45    1.30
  -2   9   3    1.42    1.27
  -2   9   3    0.86    1.17
  -2   9   3    1.02    1.12
  -2   9   2  361.62   11.64
  -2  -9   2  385.88   11.81
   2  -9  -2  379.69   11.61
   2  -9  -2  407.66   12.25
  -2  -9   2  400.15   11.97
  -2   9   2  394.93   12.07
   2   9  -2  384.58   11.60
  -2   9   2  375.84   11.78
  -2   9   2  370.40   11.76
  -2   9   1   45.90    2.79
  -2   9   1   47.08    2.94
   2   9  -1   42.72    2.72
  -2   9   1   43.75    2.69
   2  -9  -1   47.08    2.80
  -2  -9   1   46.74    2.97
   2  -9  -1   48.53    3.14
  -2   9   1   49.38    2.90
   2   9  -1   47.01    2.74
  -2   9   0   45.79    2.80
   2   9   0   51.84    2.89
  -2   9   0   42.09    2.76
   2   9   0   59.17    3.03
  -2   9   0   49.04    3.04
  -2  -9   0   47.92    3.08
   2  -9   0   53.15    3.20
   2  -9   0   49.88    2.88
   2   9   1    8.80    1.48
  -2   9  -1    5.46    1.29
  -2   9  -1    6.40    1.45
   2   9   1    6.41    1.34
   2  -9   1    6.60    1.40
  -2  -9  -1    5.70    1.44
   2  -9   1    6.18    1.43
   2   9   2   31.62    2.34
  -2   9  -2   29.61    2.36
   2   9   2   32.15    2.41
   2  -9   2   32.36    2.34
   2  -9   2   33.25    2.47
  -2  -9  -2   35.71    2.68
   2  -9   2   30.78    2.37
  -2   9  -3   63.44    3.47
   2   9   3   61.61    3.36
   2  -9   3   55.10    3.15
   2  -9   3   64.46    3.34
  -2  -9  -3   67.72    3.70
   2   9   3   63.65    3.36
   2   9   4   58.56    3.35
  -2  -9  -4   58.75    3.30
   2   9   4   61.87    3.33
   2  -9   4   61.93    3.26
   2  -9   4   62.32    3.31
  -2  -9  -4   63.40    3.58
  -2  -9  -5    7.55    1.66
  -2  -9  -5   10.71    1.69
   2   9   5    9.68    1.60
   2   9   5    8.37    1.47
   2  -9   5    8.76    1.40
   2  -9   5    6.65    1.28
   2  -9   6   89.61    4.00
   2   9   6   88.23    4.06
  -2  -9  -6   86.72    4.21
  -2  -9  -6   87.72    4.17
   2  -9   6   86.78    3.97
   2  -9   6   80.35    4.20
   2   9   6   83.69    3.99
   2   9   7   -0.41    1.09
  -2  -9  -7    0.15    1.22
  -2  -9  -7    0.52    1.24
   2  -9   7   -0.26    1.12
   2   9   7    0.97    1.03
  -2  -9  -7   -1.03    1.36
   2  -9   7    0.64    1.08
  -2  -9  -8    7.42    1.43
   2  -9   8    4.48    1.13
   2   9   8    5.27    1.26
  -2  -9  -9    6.96    1.34
  -2  -9  -9    6.41    1.42
   2   9   9    6.80    1.25
   2   9   9    4.09    1.16
  -2  -9  -9    4.94    1.29
  -2  -9  -9    4.89    1.29
   2  -9   9    6.29    1.15
  -2  -9 -10  106.99    4.32
   2   9  10   99.92    3.91
  -2  -9 -10  105.52    4.34
   2   9  10  103.04    4.06
   2   9  10  104.88    3.98
  -2  -9 -10  106.36    4.20
   2  -9  10   97.51    4.01
   2  -9  11   75.47    3.07
   2   9  11   70.98    3.02
   2   9  11   82.56    3.27
  -2  -9 -11   75.79    3.35
   2   9  11   72.90    2.98
  -2  -9 -11   83.56    3.52
   2   9  11   78.13    3.14
   2   9  12  150.23    4.94
  -2  -9 -12  148.88    5.12
  -2  -9 -12  162.88    5.27
   2   9  13    0.09    0.51
  -2  -9 -13   -0.59    0.78
   2 -10 -13    3.07    0.74
  -2  10  12    0.06    0.57
   2 -10 -12   -0.12    0.68
  -2  10  12    0.82    0.56
   2 -10 -12    1.36    0.82
  -2  10  11    7.30    0.89
  -2 -10  11    9.28    1.08
  -2  10  11    7.81    1.04
   2 -10 -11    6.66    1.27
   2 -10 -11    6.77    1.05
   2 -10 -10   27.63    1.82
  -2 -10  10   30.58    1.96
  -2  10  10   31.53    1.87
  -2  10  10   29.92    1.91
  -2  10  10   25.28    1.69
   2 -10 -10   30.35    2.23
   2 -10  -9   11.66    1.38
  -2 -10   9   13.47    1.46
  -2  10   9    8.58    1.23
  -2 -10   9   11.23    1.35
  -2  10   9   11.47    1.36
   2 -10  -9   10.00    1.62
  -2  10   9   10.73    1.30
   2 -10  -8    3.47    1.44
  -2 -10   8    3.23    1.03
  -2  10   8    5.10    1.17
   2 -10  -8    1.96    1.07
  -2 -10   8    3.34    1.15
  -2  10   8    2.86    1.09
  -2  10   8    4.67    1.14
  -2  10   8    4.38    1.15
   2 -10  -8    2.35    1.11
  -2  10   7   26.96    2.05
   2 -10  -7   24.88    2.00
  -2 -10   7   24.84    2.16
  -2  10   7   24.88    2.02
  -2  10   7   23.59    1.97
  -2  10   7   24.63    2.02
   2 -10  -7   20.70    2.24
  -2 -10   7   26.46    1.95
  -2 -10   7   21.08    1.84
   2 -10  -6   13.58    1.68
  -2 -10   6    8.27    1.50
  -2  10   5   58.08    3.28
  -2 -10   5   70.20    3.74
  -2  10   5   63.40    3.38
  -2  10   5   65.66    3.43
   2 -10  -5   66.74    3.49
  -2  10   5   64.68    3.26
   2 -10  -4    3.22    1.38
  -2 -10   4    2.62    1.07
  -2  10   4    2.18    1.10
  -2  10   4    1.89    1.16
  -2  10   4    0.58    1.05
  -2  10   4    2.96    1.28
   2 -10  -3   51.08    3.13
  -2 -10   3   55.62    2.94
  -2 -10   3   54.05    2.93
  -2  10   3   51.54    2.87
  -2  10   3   56.42    3.11
  -2  10   3   48.87    2.89
  -2  10   3   52.51    3.06
  -2 -10   3   51.48    2.82
   2 -10  -2  332.58   10.26
  -2 -10   2  354.80   10.58
   2  10  -2  337.13   10.48
  -2  10   2  324.90   10.62
  -2  10   2  322.21   10.30
   2 -10  -2  356.39   10.85
  -2 -10   2  346.75   10.57
  -2  10   2  327.95   10.58
   2 -10  -1  361.33   10.91
  -2 -10   1  353.30   10.98
   2  10  -1  347.88   10.85
   2  10  -1  350.52   11.10
  -2  10   1  358.86   11.22
   2 -10  -1  384.33   11.41
  -2 -10   1  364.17   11.20
  -2  10   1  354.81   11.08
  -2 -10   0  129.43    5.07
   2 -10   0  127.03    4.98
  -2  10   0  128.82    5.21
   2  10   0  132.48    5.09
   2  10   0  122.64    4.92
  -2  10   0  121.06    5.03
   2 -10   0  132.32    5.28
  -2 -10   0  131.98    5.28
   2 -10   0  135.48    5.28
  -2 -10  -1  151.60    5.55
   2 -10   1  149.61    5.51
   2 -10   1  140.28    5.43
   2  10   1  141.14    5.49
  -2  10  -1  137.71    5.53
   2  10   1  141.85    5.48
  -2  10  -1  145.67    5.50
  -2 -10  -1  159.16    5.90
   2 -10   1  155.97    5.74
   2  10   2   25.54    2.08
  -2  10  -2   27.90    2.14
   2  10   2   26.09    2.06
   2  10   2   24.80    1.93
  -2 -10  -2   23.97    1.99
   2 -10   2   21.36    1.87
   2 -10   2   22.84    1.94
  -2 -10  -2   29.97    2.38
   2 -10   2   23.95    1.99
   2  10   3    0.39    1.00
  -2 -10  -3    1.31    1.28
   2  10   3    1.46    1.05
   2 -10   3    1.15    1.01
   2 -10   4    2.18    1.05
   2  10   4    1.94    1.19
  -2 -10  -4    1.17    0.95
  -2 -10  -4    1.28    1.18
  -2 -10  -5   11.41    1.65
   2 -10   5   13.30    1.55
   2  10   5   12.37    1.54
   2 -10   5   13.95    1.51
   2 -10   5   12.83    1.64
  -2 -10  -6    2.28    1.17
  -2 -10  -6    1.67    1.05
   2 -10   6    0.66    0.93
   2  10   6    2.59    1.06
   2  10   6    2.94    1.06
   2 -10   6    1.82    0.95
   2  10   7   11.74    1.42
  -2 -10  -7   13.62    1.57
  -2 -10  -7   13.42    1.46
   2 -10   7   10.27    1.34
   2  10   7   12.73    1.47
   2  10   7   10.11    1.36
   2 -10   7   11.14    1.32
  -2 -10  -8   20.11    1.69
   2  10   8   18.04    1.59
   2  10   8   18.53    1.58
   2  10   8   16.89    1.51
   2 -10   8   16.18    1.50
   2  10   9   33.58    1.97
   2  10   9   35.17    1.93
  -2 -10  -9   35.70    2.05
   2  10   9   33.84    1.92
   2  10   9   34.13    1.96
   2  10  10   19.68    1.42
   2  10  10   22.83    1.41
   2  10  10   18.90    1.26
  -2 -10 -10   18.02    1.44
  -2 -10 -11   80.67    3.11
   2  10  11   78.93    2.83
   2 -11 -10   15.42    1.19
  -2  11  10   16.63    1.08
  -2  11  10   17.57    1.09
  -2  11   9   49.95    2.17
   2 -11  -9   45.36    2.26
  -2  11   9   46.53    2.01
  -2 -11   8   -0.42    0.67
  -2  11   8    0.15    0.75
  -2 -11   8    1.04    0.69
  -2  11   8   -0.76    0.81
   2 -11  -8    0.41    0.84
  -2  11   8    0.30    0.72
  -2 -11   7    3.33    0.90
  -2  11   7    1.96    0.88
  -2 -11   7    2.64    0.80
  -2  11   7    3.39    0.85
   2 -11  -7    1.80    0.96
  -2  11   7    4.50    1.03
  -2 -11   6   56.61    2.77
  -2  11   6   52.13    2.63
  -2 -11   6   54.37    2.55
  -2  11   6   54.65    2.55
   2 -11  -6   50.30    2.59
  -2  11   6   54.77    2.71
  -2  11   5    2.71    0.95
  -2  11   5    3.15    1.07
  -2 -11   5    1.64    0.96
  -2  11   5    2.26    0.97
  -2 -11   5    1.73    0.84
  -2 -11   5    2.38    0.90
   2 -11  -4   69.01    3.21
  -2  11   4   71.38    3.26
  -2  11   4   67.53    2.97
  -2  11   4   67.28    3.13
  -2 -11   4   64.97    3.01
  -2 -11   4   65.52    3.00
  -2 -11   4   59.16    3.17
  -2  11   3   54.95    2.62
  -2  11   3   60.41    2.91
  -2 -11   3   59.02    2.79
   2 -11  -3   47.45    2.45
  -2 -11   3   54.95    2.71
   2 -11  -3   58.20    2.85
  -2  11   3   58.71    2.93
  -2 -11   2  154.78    5.37
   2  11  -2  156.38    5.44
  -2  11   2  164.92    5.77
  -2  11   2  157.88    5.65
   2 -11  -2  167.67    5.72
  -2 -11   2  165.22    5.62
   2 -11  -2  164.75    5.47
  -2  11   1    9.58    1.31
   2  11  -1    8.32    1.24
  -2 -11   1    9.40    1.34
  -2  11   1   10.41    1.33
   2  11  -1    8.54    1.18
   2 -11  -1   10.18    1.34
  -2 -11   1   10.78    1.23
   2 -11  -1   12.62    1.32
  -2 -11   1    9.19    1.28
   2  11   0   55.86    2.67
  -2  11   0   55.23    2.81
   2  11   0   56.28    2.82
   2 -11   0   53.52    2.73
  -2 -11   0   59.34    2.78
   2 -11   0   56.88    2.70
  -2 -11   0   52.85    2.80
   2  11   0   56.22    2.72
  -2  11   0   48.14    2.58
   2 -11   1    8.11    1.16
   2  11   1    8.96    1.18
   2 -11   1    9.50    1.22
  -2 -11  -1    7.55    1.15
  -2 -11  -1    9.66    1.34
   2  11   1    7.33    1.22
   2  11   1    8.64    1.22
  -2  11  -1   11.13    1.33
   2  11   1    9.66    1.23
   2 -11   2    1.56    0.85
  -2 -11  -2    0.88    1.08
   2  11   2    1.06    0.88
  -2 -11  -2    1.42    0.82
   2 -11   2    1.63    0.88
   2  11   2    1.90    0.98
  -2  11  -2    1.77    0.88
   2  11   2    1.01    0.91
   2  11   2    2.12    0.97
   2  11   3    8.70    1.09
   2 -11   3    5.94    1.05
  -2 -11  -3   11.84    1.38
   2  11   3    9.29    1.34
   2  11   3    6.92    1.14
  -2 -11  -3    8.31    1.07
   2 -11   3    8.45    1.14
   2  11   3    9.41    1.19
   2 -11   3    7.82    1.21
   2 -11   4   47.78    2.51
   2  11   4   43.02    2.40
   2  11   4   47.95    2.56
   2  11   4   45.92    2.37
   2 -11   4   46.05    2.33
  -2 -11  -4   45.42    2.09
   2  11   4   43.99    2.27
   2  11   4   44.08    2.36
   2 -11   5    1.60    0.80
   2  11   5    1.44    0.93
   2  11   5    1.24    0.77
   2 -11   5    1.90    0.83
   2  11   5    1.35    0.82
   2  11   5    1.51    0.88
   2  11   6   13.41    1.28
   2  11   6   14.28    1.25
   2  11   6   10.79    1.18
   2  11   6    9.15    1.12
   2  11   7   21.42    1.46
   2  11   7   22.88    1.44
  -2 -11  -7   18.42    1.46
   2  11   7   24.81    1.52
   2  11   7   26.17    1.52
  -2 -11  -8   18.90    1.35
   2  11   8   19.56    1.25
   2  11   8   20.10    1.27
   2  11   8   21.60    1.25
   2  11   9   21.22    1.15
  -2  12   6    4.19    0.62
  -2  12   6    4.71    0.66
  -2  12   5    0.25    0.52
  -2 -12   5    0.50    0.50
  -2  12   5   -0.38    0.55
  -2  12   5   -0.11    0.59
  -2  12   4    4.54    0.73
  -2  12   4    4.64    0.73
  -2 -12   4    6.58    0.79
  -2  12   4    6.19    0.85
  -2  12   3   48.16    2.11
  -2  12   3   46.24    2.00
  -2  12   3   53.92    2.25
  -2 -12   3   55.04    2.17
  -2  12   2  105.18    3.67
  -2 -12   2  109.18    3.65
   2  12  -1    5.20    0.69
  -2  12   1    5.13    0.80
   2 -12  -1    4.88    0.70
  -2 -12   1    6.15    0.83
   2  12   0    4.22    0.73
  -2  12   0    5.56    0.81
   2 -12   0    4.36    0.72
   2  12   1  272.25    7.81
   2 -12   1  271.76    7.63
  -2 -12  -1  284.76    7.78
   2  12   1  259.70    7.60
   2  12   2    0.06    0.60
   2 -12   2    1.04    0.55
  -2 -12  -2    0.73    0.52
   2  12   2    0.27    0.53
  -2 -12  -3  127.68    4.07
   2  12   3  131.98    4.23
   2  12   4    9.10    0.84
   2  12   4    9.71    0.89
  -3   0  21    0.39    0.67
  -3   0  21    0.40    0.69
  -3   0  20  105.48    4.01
  -3   0  20  104.65    4.01
  -3   0  20   96.98    3.78
  -3   0  20   98.71    4.09
  -3   0  19    0.79    0.89
  -3   0  19   -0.88    1.12
  -3   0  19    1.40    1.04
  -3   0  19    0.52    0.85
  -3   0  19    1.04    1.06
  -3   0  19   -1.25    0.92
  -3   0  19   -0.36    1.03
  -3   0  18    6.60    1.71
  -3   0  18    5.40    1.36
  -3   0  17    2.56    1.26
  -3   0  17    0.19    1.41
  -3   0  17   -0.50    1.35
  -3   0  17    0.58    1.06
  -3   0  17   -0.94    1.18
  -3   0  17    0.50    1.19
  -3   0  17    0.96    1.25
  -3   0  16  164.25    6.46
  -3   0  16  162.15    6.59
  -3   0  16  164.63    6.28
  -3   0  16  173.17    6.54
  -3   0  16  161.96    6.44
  -3   0  16  162.37    6.17
  -3   0  15    0.31    0.95
  -3   0  15    0.54    1.35
  -3   0  15   -0.66    1.32
  -3   0  15    0.66    1.18
  -3   0  15    0.45    1.05
  -3   0  14   14.29    1.68
  -3   0  14   12.27    1.81
  -3   0  14   17.33    1.93
  -3   0  14   13.70    1.79
  -3   0  14   10.99    1.53
  -3   0  13    1.00    1.13
  -3   0  13   -0.57    1.20
  -3   0  13    0.33    0.86
  -3   0  13    0.48    1.10
  -3   0  13    1.76    1.04
  -3   0  13    1.07    1.09
  -3   0  12  440.92   13.20
  -3   0  12  446.61   13.33
  -3   0  12  454.79   13.32
  -3   0  12  456.70   12.92
  -3   0  11    0.90    0.73
  -3   0  11    0.61    0.83
  -3   0  11    0.22    0.91
  -3   0  11    1.74    1.04
  -3   0  11    1.02    1.04
  -3   0  10  923.64   24.79
  -3   0  10  908.18   24.61
  -3   0  10  882.34   23.99
  -3   0  10  965.02   24.45
  -3   0   9   -0.29    0.65
  -3   0   9    0.07    0.75
  -3   0   9    0.65    0.61
  -3   0   9    0.19    0.94
  -3   0   8   69.78    2.63
  -3   0   8   72.00    3.00
  -3   0   8   68.43    2.70
  -3   0   8   70.86    2.93
  -3   0   7    0.06    0.78
  -3   0   7   -0.04    0.50
  -3   0   7    0.62    0.38
  -3   0   7    0.38    0.60
  -3   0   7    0.16    0.63
  -3   0   7    0.56    0.81
  -3   0   7    0.68    0.60
  -3   0   6  298.66    8.08
  -3   0   6  283.66    7.78
  -3   0   6  302.00    8.38
  -3   0   6  301.26    8.13
  -3   0   6  301.68    8.27
  -3   0   6  298.15    8.15
  -3   0   5    0.38    0.63
  -3   0   5    0.47    0.63
  -3   0   5    0.29    0.35
  -3   0   5    0.56    0.51
  -3   0   5   -0.04    0.48
  -3   0   5    0.10    0.64
  -3   0   5    0.14    0.51
  -3   0   4  402.12   10.51
  -3   0   4  400.95   10.70
  -3   0   4  414.69   10.71
  -3   0   4  425.85   10.89
  -3   0   4  425.09   10.77
  -3   0   4  404.35   10.82
  -3   0   4  400.55   10.79
   3   0  -4  389.19   11.08
  -3   0   3    0.34    0.46
  -3   0   3   -0.06    0.40
  -3   0   2   33.77    1.08
  -3   0   2   30.91    1.18
  -3   0   2   34.80    1.22
  -3   0   2   34.52    1.18
  -3   0   2   33.30    1.19
  -3   0   1    0.55    0.39
   3   0  -1    0.21    0.45
  -3   0   1    0.04    0.41
  -3   0   1    0.62    0.31
   3   0   0   42.49    1.43
  -3   0   0   43.88    1.46
  -3   0   0   46.21    1.47
   3   0   1    0.29    0.42
  -3   0  -1   -0.04    0.42
  -3   0  -1    0.49    0.42
  -3   0  -2  646.89   16.44
   3   0   2  635.21   16.59
   3   0   3    0.22    0.48
   3   0   3    0.11    0.48
   3   0   3    0.70    0.52
   3   0   3    0.29    0.30
   3   0   4 1207.87   30.41
  -3   0  -4 1201.68   30.36
  -3   0  -4 1183.01   29.97
   3   0   4 1173.06   30.17
   3   0   4 1197.59   30.54
   3   0   4 1185.89   30.53
  -3   0  -4 1186.78   29.97
   3   0   4 1202.74   30.30
   3   0   5   -0.12    0.55
   3   0   5    0.24    0.42
   3   0   5    0.32    0.63
   3   0   5    0.61    0.47
   3   0   6 1921.64   48.52
   3   0   6 1911.36   48.96
  -3   0  -6 1952.28   48.52
   3   0   6 1825.77   48.46
   3   0   6 1961.07   48.87
   3   0   6 1905.96   48.62
   3   0   6 1930.49   48.90
   3   0   7   -0.59    0.72
   3   0   7   -0.20    0.74
   3   0   7    0.77    0.79
   3   0   7    0.44    0.53
   3   0   7    0.31    0.62
   3   0   7   -0.51    0.73
   3   0   8  138.98    4.78
   3   0   8  142.56    5.19
   3   0   8  140.86    4.90
   3   0   8  140.72    4.79
   3   0   8  142.72    4.69
   3   0   9   -0.19    0.76
   3   0   9   -0.26    1.06
   3   0   9   -0.62    0.74
   3   0   9    0.47    0.74
   3   0   9    1.34    0.72
   3   0  10  102.88    4.13
   3   0  10  107.86    4.59
   3   0  10   97.95    4.17
   3   0  10  107.04    4.12
   3   0  10  104.50    3.93
   3   0  11   -0.16    1.25
   3   0  11    0.32    1.25
   3   0  11    1.11    1.47
   3   0  11   -0.12    0.90
   3   0  11    0.62    0.78
   3   0  11   -0.76    0.97
   3   0  12    2.77    1.37
   3   0  12    2.83    1.36
   3   0  12    3.43    1.44
   3   0  12    5.16    1.22
   3   0  12    2.98    0.98
   3   0  12    5.13    1.25
   3   0  13   -1.11    1.46
   3   0  13   -0.58    1.33
   3   0  13   -0.42    0.94
   3   0  13    1.48    1.37
   3   0  14 1066.47   29.79
   3   0  14 1103.60   30.05
   3   0  14 1054.94   29.04
   3   0  14 1050.78   30.12
   3   0  15    0.20    1.39
   3   0  15    1.11    1.23
   3   0  16  366.06   11.73
   3   0  17    1.03    1.09
   3   0  17    0.95    1.01
   3   0  17    1.38    1.21
   3   0  18    0.74    0.99
   3   0  18    0.29    0.93
   3   0  18    0.52    0.90
   3   0  18   -0.21    0.96
   3   0  18    0.09    0.87
   3   0  19    0.54    0.69
   3   0  19    0.41    0.62
   3   0  19   -0.07    0.70
  -3   1  21    0.67    0.64
  -3  -1  20   32.57    2.07
  -3   1  20   30.57    2.10
  -3   1  20   33.60    2.04
  -3  -1  20   30.94    1.88
  -3  -1  20   29.28    1.95
  -3   1  20   32.24    1.98
  -3   1  20   29.55    1.88
  -3  -1  20   31.25    2.01
  -3   1  19    0.61    0.97
  -3   1  19    0.37    0.98
  -3   1  19    0.44    1.14
  -3  -1  19    2.04    1.17
  -3  -1  19   -0.27    1.12
  -3  -1  19    0.72    1.03
  -3   1  19    2.20    1.22
  -3   1  19    1.82    0.98
  -3  -1  19    1.63    1.10
  -3   1  19    2.30    1.12
  -3  -1  18    7.37    1.54
  -3   1  18    7.51    1.62
  -3  -1  18    6.70    1.37
  -3  -1  17    0.30    1.10
  -3  -1  17    0.56    0.96
  -3   1  17   -1.34    1.31
  -3  -1  17   -0.18    1.18
  -3   1  17   -0.15    1.13
  -3  -1  17   -0.18    1.27
  -3  -1  17    0.28    1.05
  -3   1  17    0.77    1.15
  -3  -1  17    1.28    1.26
  -3   1  17    0.31    1.27
  -3  -1  17   -0.16    1.21
  -3  -1  16    3.24    1.23
  -3  -1  16    3.08    1.10
  -3  -1  16    2.98    1.56
  -3  -1  16    0.75    1.05
  -3  -1  16    0.55    1.05
  -3   1  16    2.58    1.30
  -3  -1  16    1.84    1.38
  -3   1  16    1.14    1.21
  -3  -1  16    3.81    1.49
  -3   1  16    1.45    1.31
  -3  -1  16    1.01    1.24
  -3  -1  16    3.34    1.40
  -3   1  16    3.58    1.34
  -3   1  15   22.57    1.97
  -3   1  15   20.51    1.92
  -3  -1  15   19.33    1.93
  -3   1  15   24.21    2.20
  -3  -1  15   18.67    1.97
  -3  -1  15   23.05    1.99
  -3   1  15   17.49    2.00
  -3  -1  15   15.65    2.14
  -3  -1  15   17.20    2.06
  -3  -1  15   20.73    2.23
  -3   1  15   22.25    2.20
  -3   1  15   26.63    2.35
  -3   1  14   10.81    1.49
  -3  -1  14   11.97    1.60
  -3   1  14   10.42    1.53
  -3  -1  14   11.94    1.60
  -3  -1  14   11.53    1.52
  -3   1  14   11.29    1.71
  -3   1  14   13.07    1.79
  -3  -1  14   14.06    2.01
  -3  -1  14   14.32    1.91
  -3   1  14   13.06    1.77
  -3  -1  14   12.72    1.76
  -3   1  14   11.20    1.68
  -3  -1  13  100.34    4.25
  -3  -1  13  105.43    4.38
  -3   1  13   86.07    4.11
  -3  -1  13  109.28    4.83
  -3   1  13   88.42    4.27
  -3   1  13   93.99    4.10
  -3  -1  13   99.26    4.15
  -3  -1  13  100.78    4.42
  -3   1  13   96.83    4.34
  -3  -1  13  102.71    4.45
  -3   1  13   95.19    4.29
  -3  -1  12   98.56    4.22
  -3   1  12   97.52    4.13
  -3  -1  12   97.72    4.18
  -3   1  12  100.96    4.16
  -3  -1  12  101.04    4.03
  -3  -1  12   91.47    4.01
  -3  -1  12   95.97    4.41
  -3  -1  12   78.93    3.64
  -3   1  12   94.66    3.93
  -3  -1  12   95.92    3.70
  -3  -1  11  560.68   15.39
  -3  -1  11  554.11   15.58
  -3  -1  11  574.38   15.96
  -3   1  11  558.58   15.84
  -3   1  11  558.65   15.43
  -3  -1  11  556.60   15.83
  -3  -1  11  550.77   16.15
  -3   1  11  545.11   15.85
  -3  -1  11  563.97   15.70
  -3   1  11  564.89   15.66
  -3  -1  10  225.02    6.86
  -3  -1  10  218.16    6.93
  -3  -1  10  236.32    7.32
  -3   1  10  225.78    7.22
  -3   1  10  221.39    6.84
  -3   1  10  214.84    7.24
  -3  -1  10  228.03    7.51
  -3  -1  10  221.96    6.70
  -3   1  10  221.06    7.02
  -3  -1  10  226.06    7.21
  -3  -1  10  243.56    7.16
  -3  -1  10  233.55    7.12
  -3  -1   9  244.81    7.32
   3  -1  -9  262.07    7.55
   3  -1  -9  264.58    7.63
  -3  -1   9  245.79    7.24
  -3   1   9  260.42    7.52
  -3   1   9  260.75    7.85
  -3  -1   9  252.69    8.05
  -3  -1   9  264.60    7.53
  -3  -1   9  262.41    7.60
  -3  -1   8    0.34    0.76
  -3  -1   8    0.89    0.79
  -3  -1   8    0.08    0.79
  -3   1   8    0.08    0.88
  -3  -1   8    0.64    1.02
  -3  -1   8    0.37    0.61
  -3  -1   8   -0.05    0.61
   3  -1  -8    0.61    0.86
   3  -1  -8    0.83    0.93
   3  -1  -8    0.62    0.93
  -3  -1   8    0.46    0.60
  -3  -1   8    1.06    0.93
  -3   1   8    0.96    0.93
  -3   1   8    0.76    0.71
  -3  -1   8    0.73    0.81
  -3  -1   8    0.30    0.70
  -3  -1   7  422.37   11.61
  -3  -1   7  418.09   11.64
  -3  -1   7  445.40   11.69
  -3  -1   7  426.30   11.41
  -3  -1   7  462.50   12.00
  -3  -1   7  438.13   12.26
  -3   1   7  452.39   12.06
  -3  -1   7  442.26   11.56
   3  -1  -7  447.55   11.78
   3  -1  -7  433.28   11.87
   3  -1  -7  443.69   11.90
  -3   1   7  423.85   11.51
  -3  -1   7  439.69   11.67
  -3  -1   7  464.77   12.10
  -3   1   7  469.50   12.09
  -3  -1   7  453.97   11.95
  -3  -1   7  434.07   11.84
  -3  -1   6  123.09    3.79
  -3  -1   6  126.62    3.53
   3  -1  -6  121.81    3.72
   3  -1  -6  120.94    3.80
   3  -1  -6  115.66    3.77
  -3  -1   6  123.13    3.63
  -3   1   6  123.16    3.74
  -3  -1   6  121.53    3.90
  -3   1   6  121.92    3.87
  -3  -1   6  114.53    3.83
  -3   1   6  114.19    3.81
  -3  -1   6  126.53    4.09
  -3  -1   6  121.26    3.49
  -3   1   6  119.25    3.83
  -3  -1   6  120.79    3.73
  -3  -1   6  121.07    3.45
  -3  -1   6  120.64    3.82
  -3   1   6  119.24    3.36
  -3  -1   6  120.79    3.62
  -3  -1   6  123.55    3.61
  -3  -1   5 2327.62   58.00
  -3   1   5 2241.46   57.80
  -3  -1   5 2375.46   57.97
  -3  -1   5 2390.26   58.21
  -3   1   5 2372.90   58.18
  -3  -1   5 2308.58   58.18
  -3   1   5 2348.49   58.17
  -3  -1   5 2376.60   58.08
  -3  -1   5 2317.63   57.98
  -3   1   5 2364.68   58.10
   3  -1  -5 2339.53   57.78
  -3   1   5 2298.19   58.14
  -3  -1   5 2268.86   58.36
  -3  -1   5 2292.24   58.08
  -3  -1   5 2278.91   58.16
  -3  -1   5 2291.28   57.86
  -3  -1   5 2194.40   57.58
  -3  -1   4 2716.66   67.76
  -3   1   4 2572.17   67.42
  -3   1   4 2706.21   67.90
  -3  -1   4 2699.71   67.97
  -3  -1   4 2606.36   67.93
  -3  -1   4 2635.30   68.06
   3  -1  -4 2565.73   68.18
   3   1  -4 2668.65   68.24
  -3  -1   4 2812.09   67.93
  -3   1   4 2810.01   67.91
  -3  -1   4 2788.13   67.91
  -3   1   4 2842.27   67.93
  -3  -1   4 2734.25   67.84
  -3  -1   4 2711.97   67.81
   3  -1  -4 2711.20   67.65
  -3  -1   4 2691.79   67.79
  -3  -1   4 2734.73   67.73
  -3  -1   4 2708.87   67.91
  -3  -1   4 2792.85   67.82
  -3  -1   4 2718.94   67.90
  -3   1   3   85.41    2.62
   3   1  -3   84.15    2.36
  -3  -1   3   81.58    2.64
  -3  -1   3   86.51    2.73
  -3  -1   3   80.46    2.62
   3  -1  -3   88.35    2.48
  -3  -1   3   90.84    2.48
  -3  -1   3   85.46    2.53
  -3  -1   3   80.46    2.56
  -3  -1   3   83.44    2.56
  -3  -1   3   86.94    2.60
  -3  -1   3   79.21    2.58
  -3  -1   2 2517.73   63.44
  -3   1   2 2517.64   63.40
   3  -1  -2 2546.47   63.36
  -3  -1   2 2590.09   63.41
  -3  -1   2 2606.56   63.48
  -3  -1   2 2373.52   63.61
  -3   1   2 2370.98   63.59
  -3   1   1   73.74    2.22
   3  -1  -1   72.94    2.28
  -3  -1   1   77.78    2.16
  -3  -1   1   76.87    2.32
  -3   1   0   72.15    2.11
   3  -1   0   74.56    2.24
   3  -1   0   74.25    2.32
   3   1   0   72.05    2.18
   3   1   1   44.22    1.53
  -3  -1  -1   44.55    1.51
   3  -1   1   43.67    1.58
   3   1   1   41.16    1.45
  -3  -1  -1   40.75    1.48
  -3  -1  -1   43.48    1.56
   3   1   2  870.17   22.51
   3  -1   2  884.12   22.36
   3   1   2  866.44   22.56
  -3  -1  -2  869.83   22.39
   3  -1   2  893.77   22.57
  -3  -1  -2  875.23   22.49
  -3  -1  -2  878.47   22.39
   3  -1   2  892.26   22.53
   3   1   2  854.98   22.53
   3   1   2  892.49   22.56
   3  -1   2  886.73   22.58
   3   1   3  899.06   22.94
   3   1   3  906.15   22.80
  -3  -1  -3  898.53   22.68
   3   1   3  900.88   22.87
  -3  -1  -3  892.36   22.82
  -3  -1  -3  900.22   22.68
   3  -1   3  876.85   22.75
  -3   1  -3  915.53   22.73
   3   1   3  896.95   22.93
   3   1   3  908.00   22.89
  -3   1  -3  901.22   22.57
   3  -1   3  960.62   22.80
   3   1   3  834.07   22.42
   3   1   3  892.01   22.88
   3  -1   3  907.25   22.97
   3   1   3  906.60   22.96
   3  -1   4   69.57    2.34
   3   1   4   73.33    2.50
   3   1   4   74.88    2.45
   3  -1   4   68.00    2.13
   3   1   4   70.26    2.43
  -3  -1  -4   73.85    2.39
   3  -1   4   77.09    2.38
   3   1   4   71.25    2.09
   3   1   4   76.50    2.56
  -3   1  -4   74.15    2.24
   3   1   4   70.92    2.49
   3  -1   4   72.34    2.37
   3   1   4   77.01    2.50
   3   1   4   71.25    2.51
   3  -1   4   73.64    2.55
   3  -1   5   82.07    2.70
  -3   1  -5   83.06    2.44
   3   1   5   85.69    2.87
  -3  -1  -5   81.22    2.63
   3   1   5   82.83    2.86
  -3   1  -5   77.53    2.57
   3  -1   5   83.01    2.65
   3   1   5   74.42    2.38
   3   1   5   82.91    2.80
   3  -1   5   78.26    2.57
   3   1   5   79.70    2.82
   3   1   5   79.43    2.75
   3   1   5   81.32    2.71
   3  -1   5   77.68    2.37
   3   1   6  194.03    5.86
  -3  -1  -6  193.99    5.54
   3   1   6  188.40    5.68
   3   1   6  199.69    5.86
   3   1   6  196.09    5.78
   3  -1   6  183.84    5.49
   3  -1   6  204.86    5.96
   3  -1   6  184.97    5.78
   3  -1   6  203.58    5.68
   3   1   6  202.37    5.91
   3  -1   6  198.18    5.90
   3   1   6  197.40    5.90
   3  -1   6  195.91    5.71
   3  -1   7   31.57    1.56
   3   1   7   25.68    1.59
   3  -1   7   26.80    1.42
   3  -1   7   27.45    1.56
   3   1   7   24.89    1.54
   3   1   7   27.79    1.49
   3   1   7   28.75    1.67
   3   1   7   26.90    1.41
   3  -1   8   11.05    1.32
   3   1   8   12.68    1.45
   3  -1   8   14.97    1.51
   3   1   8    9.15    1.08
   3  -1   8   13.46    1.13
   3  -1   8   14.09    1.10
  -3  -1  -8   11.84    1.30
   3   1   8   11.17    1.23
   3  -1   8   14.71    1.26
   3  -1   8   14.02    1.21
   3   1   8    9.46    1.15
   3  -1   8   12.32    1.24
   3   1   9  343.16   10.61
   3  -1   9  354.35   10.74
  -3  -1  -9  329.31   10.08
   3   1   9  336.55   10.08
   3  -1   9  352.23   10.44
   3   1   9  335.68   10.03
   3  -1   9  346.36    9.88
   3  -1   9  352.49   10.13
   3  -1   9  347.75   10.18
   3   1   9  351.64   10.13
   3   1  10  427.81   12.00
   3  -1  10  409.26   11.99
   3   1  10  427.81   11.91
   3  -1  10  392.34   11.59
   3  -1  10  410.61   12.22
   3   1  10  423.96   11.95
   3  -1  10  410.06   11.91
   3  -1  10  393.54   12.45
   3   1  10  401.51   12.49
   3  -1  10  385.92   12.48
   3   1  10  404.88   12.41
   3  -1  11  206.35    7.48
   3   1  11  214.77    7.52
   3  -1  11  203.60    7.54
   3   1  11  217.97    7.50
   3   1  11  193.00    6.72
   3   1  11  211.71    6.85
   3  -1  11  197.77    7.12
   3   1  11  209.58    6.89
   3   1  11  213.50    7.75
   3  -1  11  201.74    7.90
   3   1  11  204.66    6.93
   3  -1  11  202.89    6.94
   3  -1  11  200.83    6.84
   3  -1  12   91.84    4.57
   3   1  12   90.28    4.48
   3  -1  12   95.04    4.60
   3   1  12   95.80    4.58
   3   1  12   88.53    3.86
   3   1  12   97.80    4.09
   3  -1  12  100.69    4.38
   3  -1  12   89.53    4.05
   3   1  12   86.96    3.89
  -3  -1 -12   94.92    4.41
   3   1  12   92.72    4.72
   3  -1  12   88.60    4.85
   3  -1  13  147.99    5.81
   3  -1  13  151.62    6.60
   3   1  13  133.94    6.14
   3   1  13  143.62    6.17
   3   1  13  140.14    6.04
   3  -1  13  145.07    6.19
   3  -1  13  149.26    6.33
   3  -1  13  144.19    5.61
   3  -1  14   -0.15    1.14
   3   1  14    1.17    1.41
   3  -1  14    1.77    1.64
   3   1  14    1.46    1.29
   3  -1  14    0.19    1.39
   3  -1  15   47.07    2.87
   3  -1  15   43.91    3.17
   3   1  15   40.96    3.02
   3   1  15   46.44    3.22
   3  -1  15   42.97    3.38
   3  -1  16  130.31    5.43
   3   1  16  120.52    5.23
   3  -1  17  398.87   11.80
   3  -1  17  404.02   11.84
   3   1  17  383.22   11.64
   3   1  17  392.10   11.70
   3   1  17  357.40   11.24
   3  -1  17  399.11   12.12
   3   1  17  363.61   11.53
   3  -1  18   28.19    1.89
   3   1  18   26.42    1.83
   3  -1  18   27.28    1.89
   3   1  18   29.81    1.90
   3   1  18   23.62    1.80
   3  -1  18   23.59    1.59
   3  -1  18   24.54    1.94
   3   1  18   21.63    1.65
   3  -1  19   75.92    2.90
   3   1  19   74.29    2.84
   3   1  19   70.26    2.80
   3  -1  19   74.16    2.92
  -3   2  21   21.02    1.30
  -3  -2  20  158.86    5.46
  -3   2  20  156.14    5.30
  -3   2  20  157.61    5.52
  -3   2  20  152.44    5.14
  -3  -2  20  158.25    5.23
  -3   2  20  162.90    5.37
  -3   2  20  149.52    5.17
  -3   2  19    4.99    1.16
  -3  -2  19    5.48    1.18
  -3   2  19    7.93    1.44
  -3   2  19    9.46    1.34
  -3  -2  19    5.16    1.25
  -3  -2  19    6.89    1.37
  -3   2  19    7.31    1.35
  -3   2  19    9.51    1.48
  -3   2  19    6.19    1.19
  -3  -2  19    5.20    1.14
  -3  -2  18   58.28    3.25
  -3  -2  18   55.15    2.93
  -3   2  18   55.70    3.32
  -3  -2  18   62.78    3.33
  -3   2  18   59.75    3.20
  -3  -2  18   58.26    3.08
  -3   2  18   58.50    3.23
  -3   2  17   64.90    3.39
  -3  -2  17   65.93    3.40
  -3  -2  17   71.36    3.83
  -3  -2  17   72.13    3.95
  -3  -2  17   71.63    3.66
  -3   2  17   65.35    3.47
  -3   2  17   65.95    3.57
  -3  -2  17   64.95    3.48
  -3   2  16    0.15    1.23
  -3  -2  16   -0.16    1.32
  -3  -2  16    0.20    1.41
  -3   2  16   -0.16    1.17
  -3  -2  16    0.31    1.12
  -3  -2  15    6.62    1.36
  -3   2  15    6.66    1.45
  -3  -2  15    6.77    1.36
  -3  -2  15    7.99    1.61
  -3  -2  15    7.21    1.42
  -3   2  15    7.63    1.54
  -3  -2  15    4.58    1.43
  -3   2  15    7.85    1.57
  -3  -2  15    7.77    1.59
  -3  -2  15    8.04    1.89
  -3  -2  15    5.75    1.48
  -3   2  15    4.41    1.33
  -3  -2  14  304.83    9.68
  -3   2  14  278.71    9.54
  -3   2  14  278.10    9.53
  -3  -2  14  297.68    9.67
  -3  -2  14  304.77   10.00
  -3  -2  14  288.48    9.48
  -3  -2  14  311.46   10.45
  -3  -2  14  299.38    9.62
  -3  -2  14  295.66    9.70
  -3  -2  14  310.99    9.93
  -3   2  14  299.59    9.76
  -3   2  14  300.92    9.74
  -3  -2  14  305.12    9.90
  -3  -2  13   12.12    1.58
  -3  -2  13   14.28    1.64
  -3   2  13   15.44    1.71
  -3  -2  13   13.43    1.68
  -3  -2  13   19.49    2.01
  -3  -2  13   17.24    1.70
  -3  -2  13   16.62    2.10
  -3  -2  13   16.38    1.80
  -3   2  13   16.47    1.73
  -3  -2  13   16.38    1.86
  -3   2  13   14.94    1.77
  -3  -2  12  233.07    7.50
  -3  -2  12  226.97    7.64
  -3  -2  12  230.73    7.69
  -3  -2  12  230.80    7.83
  -3   2  12  234.45    7.79
  -3  -2  12  220.88    7.77
  -3   2  12  240.90    7.81
  -3   2  12  236.84    7.51
  -3  -2  12  223.92    8.22
  -3  -2  12  245.62    7.81
  -3   2  12  238.75    7.75
  -3  -2  12  227.81    7.89
  -3  -2  12  237.98    7.83
  -3  -2  11  368.21   11.14
  -3  -2  11  374.06   10.96
  -3  -2  11  378.81   11.15
   3  -2 -11  374.86   11.29
  -3  -2  11  380.40   11.47
  -3   2  11  387.42   11.42
  -3   2  11  360.60   11.26
  -3   2  11  396.86   11.20
  -3  -2  11  390.46   11.23
  -3   2  11  385.93   11.32
  -3  -2  11  424.01   11.54
  -3  -2  11  397.57   11.38
  -3  -2  11  372.01   11.44
  -3  -2  10   33.59    2.00
  -3  -2  10   32.42    2.00
  -3  -2  10   34.60    2.38
  -3  -2  10   32.83    1.99
  -3   2  10   38.14    2.09
  -3  -2  10   32.30    1.65
  -3  -2  10   31.55    2.07
   3  -2 -10   37.02    2.15
   3  -2 -10   34.30    2.13
  -3  -2  10   31.04    1.93
  -3  -2  10   31.60    1.74
  -3  -2  10   33.68    2.10
  -3   2  10   36.72    2.13
  -3  -2  10   31.01    2.02
  -3   2  10   32.94    2.03
  -3   2  10   32.28    1.96
  -3  -2  10   33.33    1.84
  -3  -2  10   33.42    1.93
  -3  -2   9   83.46    3.44
  -3  -2   9   85.42    3.06
  -3  -2   9   87.75    3.75
  -3  -2   9   87.00    3.35
  -3   2   9   91.07    3.40
  -3  -2   9   91.44    3.59
  -3  -2   9   86.75    3.01
  -3  -2   9   82.00    3.15
   3  -2  -9   88.80    3.40
   3  -2  -9   92.69    3.56
   3  -2  -9   90.75    3.57
  -3  -2   9   89.88    3.38
  -3  -2   9   92.27    3.19
  -3  -2   9   81.60    3.38
  -3   2   9   87.42    3.42
  -3   2   9   87.69    3.32
  -3  -2   9   82.43    3.28
  -3  -2   9   88.77    3.19
  -3  -2   8  488.06   13.10
  -3  -2   8  477.14   12.76
  -3  -2   8  463.36   12.74
  -3  -2   8  458.69   13.46
  -3  -2   8  493.40   13.06
  -3   2   8  482.79   13.03
  -3  -2   8  457.07   12.63
  -3  -2   8  485.71   12.91
  -3  -2   8  465.21   12.57
   3  -2  -8  475.57   13.09
   3  -2  -8  472.17   13.20
   3  -2  -8  486.85   13.24
  -3  -2   8  480.83   13.10
  -3   2   8  464.15   12.71
  -3  -2   8  470.84   12.82
  -3  -2   8  484.65   12.61
  -3  -2   8  481.69   13.14
  -3   2   8  486.09   13.11
  -3   2   8  477.67   13.07
  -3  -2   8  475.65   13.10
  -3   2   8  487.10   13.03
  -3  -2   8  481.27   12.83
  -3  -2   8  459.29   12.63
  -3  -2   8  479.48   13.04
  -3  -2   7  432.92   11.52
  -3  -2   7  397.90   11.04
  -3  -2   7  406.14   11.61
  -3  -2   7  428.41   11.70
  -3  -2   7  436.86   11.91
  -3  -2   7  431.44   11.25
  -3   2   7  407.38   11.36
  -3  -2   7  427.06   11.49
  -3  -2   7  410.71   11.06
  -3  -2   7  425.52   11.61
  -3  -2   7  430.16   11.26
  -3  -2   7  418.48   11.09
  -3  -2   7  425.60   11.38
  -3   2   7  415.66   10.97
   3  -2  -7  417.83   11.58
   3  -2  -7  417.40   11.65
  -3  -2   7  435.45   11.56
   3  -2  -7  415.24   11.64
  -3   2   7  401.34   11.23
  -3  -2   7  404.89   11.05
  -3  -2   7  409.10   11.28
  -3  -2   7  419.23   11.12
  -3  -2   7  437.92   11.57
  -3   2   7  428.22   11.51
  -3  -2   7  430.55   11.52
  -3   2   7  423.57   11.48
  -3   2   7  430.06   11.49
  -3  -2   7  407.58   11.17
  -3  -2   7  402.89   11.46
  -3  -2   7  433.56   11.29
  -3  -2   6    3.73    0.67
  -3  -2   6    3.16    0.60
  -3  -2   6    2.81    0.78
  -3  -2   6    3.29    0.85
  -3  -2   6    3.34    0.77
  -3  -2   6    3.06    0.75
  -3  -2   6    3.09    0.64
  -3  -2   6    2.59    0.92
  -3  -2   6    2.55    0.47
  -3   2   6    2.17    0.66
   3  -2  -6    3.03    0.97
   3  -2  -6    3.00    0.98
  -3   2   6    3.10    0.68
   3  -2  -6    2.54    0.92
  -3  -2   6    4.61    0.82
  -3  -2   6    3.20    0.69
  -3  -2   6    4.31    0.63
  -3  -2   6    3.01    0.79
  -3  -2   6    3.10    0.57
  -3  -2   6    2.71    0.69
  -3   2   6    3.16    0.74
  -3  -2   6    3.31    0.72
  -3   2   6    2.93    0.71
  -3   2   6    3.00    0.73
  -3  -2   6    3.92    0.78
  -3  -2   6    3.22    0.64
  -3  -2   5    1.99    0.59
  -3   2   5    1.55    0.61
   3  -2  -5    1.72    0.68
  -3   2   5    1.89    0.61
  -3  -2   5    1.93    0.60
   3   2  -5    1.91    0.68
  -3  -2   5    2.27    0.57
  -3  -2   5    0.92    0.54
  -3  -2   5    2.32    0.70
  -3  -2   5    1.43    0.64
  -3  -2   5    1.40    0.32
  -3  -2   5    0.90    0.67
  -3  -2   5    2.21    0.55
  -3  -2   5    1.35    0.62
  -3  -2   5    1.71    0.44
  -3  -2   5    1.84    0.54
  -3  -2   5    2.17    0.79
   3  -2  -5    2.22    0.84
   3  -2  -5    0.90    0.89
  -3  -2   5    1.71    0.63
   3  -2  -5    1.81    0.84
  -3   2   5    1.61    0.62
  -3  -2   5    1.96    0.60
  -3  -2   5    1.93    0.70
  -3  -2   5    6.27    0.70
  -3  -2   5    2.01    0.33
  -3   2   5    1.92    0.63
  -3   2   5    1.43    0.60
  -3  -2   5    1.24    0.60
  -3  -2   5    2.05    0.59
  -3  -2   5    2.37    0.56
  -3  -2   4   38.20    1.42
  -3  -2   4   36.93    1.48
  -3  -2   4   39.29    1.62
  -3  -2   4   38.17    1.61
  -3  -2   4   37.75    1.53
  -3  -2   4   38.40    1.56
  -3  -2   4   36.75    1.67
  -3  -2   4   39.91    1.48
  -3   2   4   34.44    1.45
  -3  -2   4   37.95    1.48
   3  -2  -4   33.19    1.63
   3   2  -4   35.71    1.66
   3  -2  -4   34.05    1.71
   3  -2  -4   36.27    1.75
  -3  -2   4   39.27    1.60
   3  -2  -4   34.51    1.72
  -3   2   4   33.65    1.49
  -3   2   4   35.73    1.57
  -3  -2   4   38.58    1.50
  -3  -2   4   39.91    1.64
  -3  -2   4   36.82    1.48
  -3  -2   4   37.43    1.52
  -3   2   4   34.54    1.51
  -3  -2   4   35.95    1.04
  -3  -2   3 1260.86   31.10
  -3  -2   3 1190.67   31.04
  -3   2   3 1130.66   30.55
  -3  -2   3 1220.05   31.13
   3  -2  -3 1244.60   31.19
  -3  -2   3 1262.18   31.03
  -3  -2   3 1211.75   30.82
   3  -2  -3 1300.74   31.15
  -3  -2   3 1258.26   31.12
  -3  -2   3 1218.02   31.05
  -3  -2   3 1236.85   31.11
   3  -2  -3 1250.66   31.20
  -3   2   3 1243.32   31.06
  -3  -2   3 1193.69   31.07
   3  -2  -3 1240.95   31.24
  -3  -2   3 1248.66   31.02
  -3  -2   3 1282.46   31.13
  -3   2   3 1257.27   31.09
  -3  -2   3 1264.77   31.04
   3  -2  -3 1226.54   30.99
  -3  -2   2 1060.92   27.23
  -3   2   2 1079.02   27.21
  -3  -2   2 1072.37   27.29
  -3  -2   2 1051.33   26.94
  -3  -2   2 1139.19   27.36
   3  -2  -2 1108.88   27.41
   3  -2  -2 1112.66   27.32
  -3  -2   2 1034.12   27.33
  -3  -2   2  931.24   27.29
  -3   2   2 1021.26   27.34
  -3  -2   2 1086.69   27.31
  -3   2   2 1098.18   27.31
  -3  -2   2 1022.23   27.31
   3  -2  -2 1096.90   27.45
  -3  -2   2 1047.33   27.31
  -3  -2   2 1072.61   27.29
   3  -2  -2 1093.98   27.28
  -3   2   2 1120.04   27.31
   3  -2  -1 1557.72   39.23
  -3  -2   1 1563.91   39.05
  -3   2   1 1529.70   39.06
   3  -2  -1 1513.91   39.09
  -3  -2   1 1516.58   39.22
   3  -2  -1 1549.95   39.30
  -3  -2   1 1515.35   39.26
  -3   2   1 1566.62   39.24
  -3  -2   1 1540.12   39.28
  -3   2   1 1574.68   39.23
  -3   2   1 1562.88   39.23
  -3  -2   1 1581.61   39.25
   3  -2  -1 1527.02   39.29
  -3   2   1 1542.23   39.25
  -3   2   1 1529.82   39.16
  -3  -2   1 1547.81   39.24
  -3  -2   1 1533.44   39.22
   3   2   0 2375.47   60.25
  -3   2   0 2452.01   60.23
   3  -2   0 2390.42   60.15
  -3   2   0 2380.64   60.19
   3   2   0 2350.93   60.20
  -3   2   0 2374.29   60.21
  -3  -2   0 2359.35   60.21
  -3   2   0 2423.80   60.25
  -3  -2   0 2375.97   60.22
   3  -2   0 2351.28   60.24
   3  -2   0 2368.59   60.25
   3  -2   1   52.19    1.85
   3   2   1   50.70    1.87
   3  -2   1   51.72    1.89
  -3   2  -1   50.26    1.51
  -3  -2  -1   50.96    1.84
  -3   2  -1   52.90    1.85
   3  -2   1   51.85    1.81
   3   2   1   51.11    1.69
   3   2   1   48.16    1.87
  -3   2  -1   52.63    1.81
  -3  -2  -1   53.04    1.85
  -3   2  -2    8.81    0.71
   3   2   2    6.71    0.78
   3   2   2    8.05    0.66
  -3   2  -2    9.69    0.72
  -3   2  -2    8.36    0.71
   3   2   2    7.13    0.76
  -3   2  -2    7.33    0.66
   3   2   2    8.13    0.63
   3  -2   2    9.86    0.79
   3  -2   2    8.44    0.76
   3  -2   2    9.05    0.82
   3   2   2    7.59    0.73
   3   2   2    7.97    0.42
  -3  -2  -2    7.92    0.72
   3  -2   3 1644.09   42.12
   3   2   3 1644.60   42.16
   3  -2   3 1684.45   42.02
   3   2   3 1702.95   42.09
  -3   2  -3 1639.09   41.94
   3   2   3 1667.28   42.17
  -3   2  -3 1615.31   41.92
   3  -2   3 1664.00   42.18
  -3   2  -3 1651.64   41.99
   3   2   3 1610.67   41.98
   3   2   3 1659.19   42.13
   3   2   3 1661.43   41.77
   3  -2   3 1650.87   42.16
   3   2   4  359.80    9.60
   3   2   4  351.22    9.25
   3   2   4  346.03    9.53
   3  -2   4  360.48    9.60
   3  -2   4  350.71    9.09
   3  -2   4  351.74    9.50
   3  -2   4  351.44    9.58
   3   2   4  354.88    9.46
   3   2   4  356.68    9.54
   3  -2   4  342.31    9.34
  -3   2  -4  339.04    8.90
   3  -2   5  406.49   10.72
   3   2   5  393.54   10.80
   3  -2   5  389.32   10.78
   3   2   5  390.49   10.68
   3   2   5  404.50   10.79
   3   2   5  379.52   10.69
   3   2   5  392.20   10.49
   3  -2   5  375.14   10.27
  -3   2  -5  384.86   10.43
   3  -2   5  402.46   10.82
   3   2   5  404.32   10.77
   3  -2   5  397.59   10.68
   3   2   6  479.78   12.91
   3   2   6  477.83   12.72
   3  -2   6  466.04   12.83
   3   2   6  482.50   12.91
   3  -2   6  471.75   12.89
   3   2   6  488.40   13.03
  -3  -2  -6  462.47   13.14
   3  -2   6  474.88   13.01
   3  -2   6  462.54   12.82
  -3  -2  -7 1186.50   32.07
   3   2   7 1241.44   31.84
   3   2   7 1233.49   31.93
   3  -2   7 1215.06   31.77
   3   2   7 1247.02   31.66
   3  -2   7 1220.09   31.74
   3   2   7 1196.75   31.70
   3   2   7 1216.53   32.22
   3  -2   7 1217.02   32.32
   3  -2   7 1206.03   31.69
   3  -2   7 1264.53   31.96
  -3  -2  -8  724.26   20.01
   3   2   8  749.78   19.77
   3  -2   8  727.62   20.18
   3  -2   8  743.47   19.81
   3   2   8  733.34   20.20
   3  -2   8  731.53   20.31
   3   2   8  769.60   19.89
   3   2   8  728.07   19.57
   3  -2   8  706.82   19.54
   3   2   9    2.56    0.99
   3  -2   9    3.26    1.12
   3   2   9    1.97    0.87
   3  -2   9    2.65    0.85
   3  -2   9    3.37    1.01
   3   2   9    1.35    0.77
   3  -2   9    2.08    0.79
   3   2   9    2.69    0.79
   3  -2   9    3.53    0.94
  -3  -2  -9    3.01    1.13
   3  -2  10  182.29    7.21
   3   2  10  170.34    6.56
   3  -2  10  182.28    6.76
   3   2  10  179.53    6.59
   3  -2  10  172.33    6.65
   3   2  10  181.34    6.22
  -3  -2 -10  194.50    6.52
   3   2  10  194.52    6.13
   3  -2  10  193.19    6.69
   3  -2  10  186.57    6.35
   3  -2  10  179.49    6.14
  -3  -2 -11   41.68    2.94
   3   2  11   51.21    2.68
   3   2  11   42.29    2.49
   3  -2  11   39.88    2.69
   3  -2  11   44.36    2.47
   3  -2  11   46.53    3.30
   3   2  11   40.26    2.90
   3   2  11   43.66    2.85
   3  -2  11   36.48    2.75
   3  -2  11   39.25    2.84
   3   2  11   45.34    2.90
   3  -2  11   40.75    2.54
   3   2  12  150.61    5.69
  -3  -2 -12  157.93    6.33
   3  -2  12  147.87    6.08
   3  -2  12  165.85    6.97
   3   2  12  154.46    6.34
   3   2  12  157.16    6.29
   3  -2  12  158.57    6.42
   3   2  12  149.59    6.17
   3  -2  12  151.72    6.32
   3  -2  12  161.68    5.87
   3   2  13   25.81    2.11
  -3  -2 -13   25.66    2.53
   3  -2  13   30.92    2.40
   3  -2  13   28.74    2.89
   3   2  13   26.86    2.47
   3  -2  13   33.01    2.73
   3   2  13   27.57    2.41
   3  -2  13   32.69    2.65
   3   2  13   29.16    2.52
   3  -2  13   26.89    2.13
   3   2  14   64.38    3.28
   3  -2  14   62.15    3.26
   3   2  14   60.96    3.66
   3  -2  14   61.97    4.02
   3   2  15  194.72    7.21
   3  -2  15  187.48    7.27
   3  -2  15  192.98    7.02
   3  -2  15  192.23    7.75
   3  -2  16  129.85    5.47
   3   2  16  136.29    5.43
   3   2  16  134.27    5.39
   3  -2  16  129.58    5.44
   3  -2  16  142.78    5.31
   3  -2  17    2.15    1.23
   3  -2  17    2.09    1.07
   3   2  17    1.50    1.06
   3  -2  17    2.96    1.10
   3   2  17    1.74    1.03
   3   2  17    1.90    1.00
   3  -2  18  104.26    4.00
   3   2  18  107.14    3.94
   3   2  18  104.90    3.82
   3  -2  18  108.44    4.31
   3   2  19   52.31    2.22
   3  -2  19   55.35    2.32
   3   2  19   50.38    2.04
   3  -2  19   49.54    2.07
  -3   3  20    0.50    0.80
  -3   3  20    0.77    0.73
  -3   3  20   -0.31    0.74
  -3   3  19   23.97    1.70
  -3   3  19   28.25    1.82
  -3  -3  19   29.47    1.89
  -3   3  19   26.72    2.05
  -3  -3  19   24.39    2.05
  -3   3  19   26.44    2.02
  -3   3  19   29.74    1.97
  -3   3  19   28.70    2.03
  -3   3  19   26.97    1.79
  -3   3  18   17.18    1.76
  -3   3  18   17.21    1.78
  -3  -3  18   14.58    1.90
  -3  -3  18   16.75    1.69
  -3   3  18   16.64    1.67
  -3  -3  18   16.40    1.72
  -3   3  18   18.80    1.74
  -3   3  17    5.06    1.33
  -3  -3  17    4.63    1.51
  -3  -3  17    4.60    1.20
  -3  -3  17    3.04    1.29
  -3   3  17    3.46    1.17
  -3   3  16    1.12    1.22
  -3  -3  16    1.17    1.39
  -3  -3  16    1.66    1.17
  -3   3  16    0.14    1.09
  -3  -3  16    0.60    1.05
  -3  -3  16    0.32    1.23
  -3   3  16    0.15    1.23
  -3   3  15   -0.15    1.18
  -3   3  15    1.89    1.22
  -3  -3  15    1.40    1.40
  -3  -3  15    1.66    1.04
  -3  -3  15    0.70    1.10
  -3  -3  15    1.06    1.13
  -3  -3  15    1.12    1.19
  -3  -3  15    1.51    1.07
  -3   3  15    0.81    1.34
   3  -3 -15    2.62    1.56
  -3  -3  15    2.24    1.11
  -3  -3  15   -0.20    1.48
  -3  -3  14  117.39    4.99
  -3  -3  14  114.34    5.03
  -3  -3  14  126.43    5.03
  -3  -3  14  121.76    4.95
  -3  -3  14  119.56    4.88
  -3   3  14  117.36    4.96
  -3  -3  14  110.65    4.93
  -3   3  14  120.50    4.98
  -3  -3  14  117.92    5.04
  -3  -3  14  127.37    5.66
  -3   3  14  107.61    4.90
  -3  -3  14  121.72    4.94
  -3  -3  13   -0.15    1.08
  -3  -3  13   -0.15    1.09
  -3  -3  13    2.48    1.16
  -3  -3  13    1.62    1.13
  -3  -3  13    1.46    1.03
  -3   3  13   -0.57    1.17
  -3  -3  13    0.85    1.05
  -3   3  13   -0.54    1.09
  -3  -3  13   -0.14    1.10
  -3   3  13   -0.14    0.98
  -3  -3  13   -1.72    1.37
  -3  -3  13    0.77    1.01
  -3   3  12   18.80    1.77
  -3  -3  12   17.99    1.75
  -3  -3  12   15.46    1.76
   3  -3 -12   15.60    1.81
  -3  -3  12   14.30    1.48
  -3   3  12   15.46    1.57
  -3  -3  12   15.74    1.64
  -3  -3  12   18.30    1.64
  -3  -3  12   14.68    2.01
  -3  -3  12   15.50    1.68
  -3   3  12   14.53    1.63
  -3   3  12   16.61    1.73
  -3  -3  12   17.45    1.75
  -3  -3  12   17.42    1.78
  -3  -3  12   15.51    1.61
  -3  -3  11   34.67    2.29
  -3  -3  11   32.74    2.22
  -3  -3  11   30.50    1.95
  -3  -3  11   33.74    2.52
  -3  -3  11   33.48    2.21
  -3   3  11   31.44    2.11
  -3  -3  11   30.19    2.12
   3  -3 -11   35.92    2.44
  -3  -3  11   37.15    2.22
   3  -3 -11   34.21    2.40
  -3   3  11   35.15    2.18
  -3  -3  11   37.25    2.25
  -3  -3  11   34.73    2.17
  -3  -3  11   31.22    2.08
  -3  -3  10  132.39    4.79
  -3  -3  10  126.40    4.88
  -3  -3  10  132.01    4.84
  -3  -3  10  122.93    4.39
  -3  -3  10  125.04    4.54
  -3  -3  10  123.84    5.10
   3   3 -10  121.23    5.31
  -3  -3  10  127.25    4.71
  -3   3  10  132.14    4.71
   3  -3 -10  128.77    5.36
  -3  -3  10  127.87    4.68
  -3   3  10  132.60    4.70
  -3  -3  10  131.09    4.89
  -3  -3  10  138.09    4.63
  -3  -3  10  128.60    4.57
   3  -3 -10  134.66    4.87
   3  -3 -10  132.34    4.99
   3  -3 -10  128.60    4.92
  -3  -3  10  129.47    4.67
  -3  -3  10  127.91    4.52
  -3   3  10  137.52    4.75
  -3  -3  10  131.74    4.79
  -3  -3  10  127.82    4.68
  -3  -3   9  595.52   16.11
  -3  -3   9  581.14   16.19
  -3  -3   9  578.30   16.28
  -3  -3   9  588.89   15.90
  -3  -3   9  600.65   15.80
  -3  -3   9  582.54   16.58
   3   3  -9  541.09   16.74
  -3  -3   9  563.54   15.98
  -3   3   9  561.76   15.94
   3  -3  -9  545.07   16.61
  -3  -3   9  598.56   16.33
  -3  -3   9  591.73   15.89
  -3  -3   9  593.01   15.94
   3  -3  -9  582.66   16.20
   3  -3  -9  584.65   16.35
  -3  -3   9  608.11   16.12
   3  -3  -9  591.64   16.35
  -3   3   9  584.19   15.74
  -3  -3   9  575.08   15.88
  -3   3   9  607.56   16.08
  -3  -3   9  581.46   16.16
  -3  -3   9  560.29   16.05
  -3   3   8  183.70    5.67
  -3  -3   8  183.80    5.85
  -3  -3   8  168.48    5.44
  -3  -3   8  172.62    5.37
  -3  -3   8  164.00    5.18
  -3  -3   8  166.25    5.91
  -3   3   8  183.43    5.53
  -3  -3   8  176.12    5.52
  -3   3   8  178.98    5.49
   3  -3  -8  173.48    6.09
   3   3  -8  164.66    6.03
  -3  -3   8  168.58    5.48
  -3  -3   8  177.29    5.80
  -3  -3   8  173.82    5.42
   3  -3  -8  184.96    5.88
  -3  -3   8  181.63    5.55
   3  -3  -8  189.99    6.02
  -3   3   8  184.62    5.45
  -3  -3   8  176.41    5.63
   3  -3  -8  187.24    5.98
  -3  -3   8  176.58    5.51
  -3   3   8  183.88    5.65
  -3  -3   8  165.17    5.23
  -3  -3   8  163.06    5.54
  -3  -3   8  166.53    5.30
  -3  -3   8  165.35    5.29
  -3   3   7    9.52    1.15
  -3  -3   7    8.96    1.00
  -3  -3   7   11.65    1.22
  -3   3   7    9.81    1.06
  -3  -3   7    9.55    1.05
   3   3  -7    7.94    1.24
  -3  -3   7    8.45    1.03
  -3   3   7   10.27    1.09
   3  -3  -7   11.32    1.30
  -3  -3   7    8.85    0.89
  -3  -3   7   10.40    1.05
  -3  -3   7    8.83    1.27
  -3  -3   7    8.99    1.03
   3  -3  -7   10.04    1.40
   3  -3  -7   11.80    1.47
  -3  -3   7   10.28    1.16
  -3   3   7    9.17    1.01
   3  -3  -7   12.47    1.45
  -3  -3   7    9.06    1.06
  -3  -3   7    9.34    0.93
  -3  -3   7   10.78    1.15
  -3   3   7   10.98    1.23
  -3  -3   7    9.06    0.97
  -3  -3   7    9.75    1.02
  -3  -3   7   10.28    1.13
  -3  -3   7    8.37    1.04
  -3   3   6  621.79   16.78
  -3  -3   6  623.13   16.53
  -3  -3   6  594.62   16.25
  -3  -3   6  615.96   16.68
  -3  -3   6  633.58   16.91
  -3  -3   6  640.70   16.84
  -3  -3   6  639.95   17.05
  -3  -3   6  634.13   16.68
   3   3  -6  590.85   17.02
  -3  -3   6  643.41   16.60
  -3   3   6  633.32   16.57
   3  -3  -6  585.35   16.97
  -3  -3   6  634.79   16.58
  -3   3   6  613.99   16.54
  -3  -3   6  607.96   16.91
  -3  -3   6  615.65   16.55
  -3  -3   6  653.95   16.90
  -3  -3   6  631.28   16.77
   3  -3  -6  645.26   17.05
   3  -3  -6  644.27   17.11
  -3  -3   6  630.76   16.86
   3  -3  -6  637.55   17.07
  -3   3   6  648.37   16.72
  -3  -3   6  646.07   16.80
  -3  -3   6  664.74   16.90
  -3   3   6  646.74   16.87
  -3  -3   6  651.53   16.86
  -3  -3   6  629.75   16.66
  -3  -3   6  629.41   16.63
  -3   3   5  213.01    6.44
  -3  -3   5  219.62    6.08
  -3  -3   5  214.87    5.88
   3   3  -5  216.62    6.65
  -3  -3   5  234.34    6.27
  -3   3   5  219.33    6.25
   3  -3  -5  196.75    6.47
  -3  -3   5  214.85    6.53
  -3  -3   5  240.61    6.57
  -3  -3   5  233.67    6.68
  -3  -3   5  229.93    6.37
  -3  -3   5  228.51    6.37
  -3  -3   5  213.87    6.20
  -3  -3   5  224.80    6.26
   3  -3  -5  228.68    6.75
  -3  -3   5  240.50    6.62
   3  -3  -5  219.41    6.73
  -3  -3   5  227.90    6.51
   3  -3  -5  222.91    6.78
  -3   3   5  208.62    6.43
   3  -3  -5  226.86    6.75
  -3  -3   5  226.99    6.61
  -3  -3   5  231.15    6.54
  -3  -3   5  228.76    6.58
  -3   3   5  218.31    6.53
  -3  -3   5  223.53    6.51
  -3  -3   5  225.97    6.40
  -3  -3   5  233.93    6.46
  -3  -3   4   71.67    2.65
  -3  -3   4   75.61    2.71
  -3  -3   4   69.81    2.50
  -3  -3   4   70.96    2.44
  -3  -3   4   72.84    2.61
   3  -3  -4   85.39    2.95
  -3  -3   4   77.97    2.76
   3  -3  -4   76.37    2.90
  -3  -3   4   74.32    2.62
  -3  -3   4   73.66    2.67
   3  -3  -4   79.85    2.96
  -3   3   4   78.22    2.70
  -3  -3   4   71.34    2.66
  -3  -3   4   73.55    2.61
  -3   3   4   78.50    2.72
  -3  -3   4   74.89    2.39
   3  -3  -4   69.63    2.60
   3   3  -4   77.09    2.70
  -3   3   4   80.02    2.49
  -3  -3   3 1594.58   40.59
  -3  -3   3 1580.66   40.56
   3  -3  -3 1592.73   40.78
   3   3  -3 1610.51   40.37
   3  -3  -3 1671.66   40.73
  -3  -3   3 1550.69   40.70
   3  -3  -3 1578.52   40.83
   3  -3  -3 1571.10   40.61
  -3   3   3 1588.82   40.63
   3  -3  -3 1622.41   40.81
   3  -3  -3 1590.61   40.82
  -3  -3   3 1596.49   40.66
  -3   3   3 1598.09   40.63
  -3  -3   3 1577.04   40.59
  -3  -3   3 1575.33   40.59
  -3  -3   3 1561.38   40.27
  -3  -3   2   36.01    1.46
   3   3  -2   34.13    1.10
   3   3  -2   35.52    1.44
   3  -3  -2   34.83    1.70
  -3  -3   2   33.91    1.15
  -3  -3   2   35.54    1.59
   3  -3  -2   36.50    1.64
  -3  -3   2   30.41    1.58
  -3  -3   2   36.18    1.51
   3  -3  -2   35.62    1.60
  -3   3   2   38.08    1.63
   3  -3  -2   36.89    1.74
  -3  -3   2   34.60    1.59
  -3   3   2   37.12    1.55
  -3   3   2   32.26    1.41
  -3  -3   2   35.31    1.56
   3   3  -1    0.52    0.33
   3  -3  -1    1.02    0.52
   3  -3  -1    1.10    0.71
   3   3  -1    0.88    0.57
  -3  -3   1    1.32    0.65
  -3   3   1    0.65    0.42
   3   3  -1    0.77    0.49
  -3   3   1    0.95    0.64
   3  -3  -1    1.03    0.68
   3  -3  -1    1.47    0.77
  -3   3   1    1.04    0.54
  -3  -3   1    1.47    0.65
  -3   3   1    1.45    0.48
  -3  -3   1    0.10    0.42
   3   3   0   17.68    0.88
   3  -3   0   17.61    1.06
   3   3   0   17.97    1.05
   3   3   0   18.60    1.11
   3  -3   0   19.82    1.23
  -3  -3   0   18.09    1.20
  -3   3   0   19.59    0.83
   3   3   0   19.20    1.07
  -3   3   0   17.19    1.07
  -3   3   0   20.25    1.13
  -3  -3   0   18.39    1.20
   3  -3   0   15.13    1.12
   3  -3   0   15.95    1.15
   3  -3   0   16.76    1.07
  -3   3   0   19.05    1.01
  -3   3  -1 1381.49   35.37
   3   3   1 1399.57   35.40
   3  -3   1 1374.51   35.45
  -3  -3  -1 1422.72   35.58
  -3   3  -1 1411.75   35.43
  -3   3  -1 1390.74   35.16
  -3   3  -1 1370.03   35.30
   3   3   1 1407.53   35.39
  -3   3  -1 1375.68   35.33
   3  -3   1 1374.33   35.36
   3   3   1 1371.13   35.22
   3  -3   1 1394.60   35.37
   3  -3   1 1334.52   35.30
   3  -3   1 1355.39   35.42
  -3  -3  -2    2.82    0.63
  -3   3  -2    3.81    0.63
   3   3   2    3.34    0.71
  -3   3  -2    2.79    0.70
   3   3   2    3.11    0.60
   3  -3   2    2.98    0.80
  -3  -3  -2    3.06    0.91
   3  -3   2    2.54    0.73
   3   3   2    3.11    0.73
  -3   3  -2    3.72    0.64
  -3   3  -3  565.78   14.73
  -3  -3  -3  557.20   14.69
  -3   3  -3  557.50   14.75
  -3   3  -3  571.13   14.86
   3  -3   3  581.41   14.99
   3  -3   3  554.54   14.93
   3  -3   3  557.55   14.98
   3   3   3  552.17   14.99
  -3   3  -3  556.73   14.76
  -3  -3  -3  564.82   15.23
  -3  -3  -4    7.50    1.27
   3  -3   4    6.80    0.79
   3   3   4    6.42    0.94
   3  -3   4    5.92    0.94
   3  -3   4    6.03    0.99
   3   3   4    7.49    0.94
  -3   3  -4    7.29    0.74
  -3   3  -4    6.38    0.72
  -3   3  -4    7.21    0.83
  -3  -3  -4    5.52    0.70
   3  -3   4    7.98    1.01
   3  -3   4    6.86    0.97
  -3   3  -5  719.04   19.62
   3  -3   5  760.02   20.03
   3  -3   5  742.24   20.01
   3  -3   5  771.92   20.02
   3   3   5  778.24   20.04
  -3  -3  -5  760.31   20.31
   3  -3   5  750.48   19.98
   3   3   5  768.37   20.01
   3   3   6    3.70    0.90
   3  -3   6    3.23    0.97
   3  -3   6    2.96    0.74
   3  -3   6    2.89    0.92
   3  -3   6    4.08    0.85
   3   3   6    3.81    0.89
   3  -3   6    2.51    0.80
   3   3   6    3.04    0.86
  -3  -3  -6    3.84    1.19
   3  -3   7   75.20    3.03
   3  -3   7   84.52    3.35
   3   3   7   85.58    3.34
   3   3   7   88.88    3.30
   3   3   7   89.02    3.41
   3  -3   7   87.13    3.60
   3   3   7   84.77    3.50
  -3  -3  -7   87.12    3.65
   3  -3   8   36.47    2.65
  -3  -3  -8   41.89    2.69
   3  -3   8   40.58    2.22
  -3  -3  -8   41.50    2.52
   3   3   8   42.98    2.30
   3  -3   8   40.33    2.20
   3  -3   8   41.79    2.49
   3   3   8   45.68    2.47
   3  -3   8   39.13    2.17
   3   3   8   40.74    2.12
   3   3   9    0.19    0.70
   3   3   9    1.35    0.99
   3  -3   9    2.29    1.12
   3  -3   9    1.18    1.01
   3   3   9    0.13    1.00
   3  -3   9    0.21    0.77
   3   3   9    0.22    0.89
   3  -3   9    0.17    1.15
   3  -3   9    0.69    0.73
  -3  -3  -9    0.92    1.18
   3  -3   9   -0.14    1.07
  -3  -3 -10   60.12    3.42
   3  -3  10   56.76    3.27
   3   3  10   54.50    3.08
   3  -3  10   54.62    3.16
   3   3  10   53.85    3.08
   3  -3  10   61.18    3.32
   3  -3  10   55.30    2.81
   3   3  10   58.88    2.98
   3  -3  10   53.15    2.94
  -3  -3 -10   50.56    3.14
   3  -3  10   59.69    2.80
   3  -3  10   55.66    3.65
   3   3  11  286.81    8.96
   3  -3  11  280.63    9.35
   3  -3  11  264.60    8.85
   3  -3  11  270.41    9.31
   3   3  11  270.32    9.17
   3  -3  11  266.89    9.27
   3   3  11  288.96    9.31
   3  -3  11  277.33    8.68
   3  -3  11  276.46    9.97
  -3  -3 -11  283.18    9.60
   3  -3  12    8.54    1.85
   3  -3  12    6.76    1.28
  -3  -3 -12    5.10    1.81
  -3  -3 -12    7.79    1.87
   3   3  12    5.78    1.40
   3  -3  12    4.44    1.41
   3  -3  12    5.38    1.48
   3  -3  13   -0.85    1.24
   3  -3  13    1.79    1.57
   3  -3  13    1.62    1.05
   3   3  13   -0.42    1.09
  -3  -3 -13    1.39    1.54
  -3  -3 -13    0.91    1.61
   3   3  13   -0.16    1.18
   3  -3  13   -0.35    1.28
   3   3  14   27.51    2.39
   3  -3  14   25.54    2.35
   3   3  14   27.78    2.14
  -3  -3 -14   27.85    2.58
   3  -3  14   24.79    2.02
   3  -3  14   26.11    2.26
   3  -3  14   24.28    2.62
   3   3  15   13.78    1.59
   3  -3  15   17.31    2.19
   3  -3  15   17.32    1.95
   3   3  15   15.07    1.81
   3  -3  15   17.30    1.85
   3  -3  16    1.75    1.34
   3   3  16    2.45    1.02
   3  -3  16    5.80    1.19
   3   3  16    3.38    1.17
   3  -3  16    3.24    1.13
   3   3  16    3.55    1.18
   3  -3  16    3.70    1.13
   3  -3  17    1.82    1.17
   3   3  17   -0.32    1.01
   3  -3  17    1.47    0.82
   3  -3  17    0.90    0.87
   3   3  17    0.66    0.87
   3   3  17   -0.74    0.92
   3  -3  18    8.89    1.26
  -3  -3 -18    7.89    1.10
   3  -3  18    5.73    0.88
   3   3  18    6.75    0.92
   3   3  18    7.04    0.98
  -3   4  20   63.93    2.45
  -3   4  20   59.10    2.48
  -3   4  20   57.06    2.30
  -3   4  19    8.77    1.26
  -3  -4  19    6.23    1.24
  -3   4  19    8.08    1.10
  -3   4  19    6.84    1.08
  -3   4  19    6.39    1.05
  -3   4  19    8.08    1.07
  -3   4  19    8.48    1.23
  -3   4  18   15.85    1.55
  -3  -4  18   15.04    1.78
  -3   4  18   14.40    1.62
  -3   4  18   11.11    1.45
  -3   4  17    0.27    1.08
  -3   4  17    1.72    1.15
   3  -4 -17    0.13    1.18
   3  -4 -16    3.25    1.42
  -3  -4  16    0.55    1.35
  -3  -4  16    2.04    1.15
  -3   4  16    1.22    1.03
  -3   4  16    2.53    1.21
   3  -4 -15   52.28    3.41
  -3  -4  15   54.03    3.51
   3  -4 -15   56.54    3.43
  -3   4  15   53.32    3.24
   3  -4 -14   84.19    4.25
  -3  -4  14   92.08    4.28
  -3  -4  14   84.24    4.06
  -3  -4  14   89.51    4.65
  -3  -4  14   86.95    4.01
   3  -4 -14   94.95    4.55
  -3  -4  14   88.70    4.04
  -3   4  14   77.95    4.07
  -3  -4  14   93.11    4.19
  -3  -4  14   90.36    4.27
   3  -4 -13  109.04    4.86
  -3  -4  13  104.52    4.72
  -3  -4  13  102.70    5.06
  -3  -4  13  103.34    4.48
  -3  -4  13  101.38    4.57
  -3  -4  13  106.19    4.74
  -3  -4  13  117.64    4.74
  -3   4  13  109.95    4.75
  -3  -4  13  111.60    4.63
  -3   4  12  544.84   15.57
  -3  -4  12  526.70   15.40
  -3   4  12  537.38   15.37
  -3  -4  12  533.20   15.61
  -3  -4  12  535.69   16.05
   3  -4 -12  534.55   15.75
  -3  -4  12  520.29   15.55
  -3  -4  12  515.68   15.36
  -3  -4  12  512.30   15.31
  -3  -4  12  534.44   15.37
  -3  -4  11    7.58    1.21
  -3  -4  11    9.38    1.41
  -3  -4  11    8.06    1.34
  -3  -4  11    8.45    1.19
   3  -4 -11    8.20    1.65
  -3  -4  11    9.01    1.36
  -3   4  11    6.44    1.17
  -3  -4  11    9.96    1.61
  -3  -4  11    9.82    1.38
  -3  -4  11   10.41    1.36
  -3  -4  10  234.64    7.76
  -3  -4  10  231.76    7.95
  -3  -4  10  224.27    7.34
  -3  -4  10  235.91    7.53
   3  -4 -10  231.70    7.76
  -3  -4  10  219.53    7.51
  -3   4  10  236.74    7.24
  -3  -4  10  234.80    7.31
  -3   4  10  238.75    7.52
  -3  -4  10  225.65    7.67
  -3  -4  10  226.13    7.46
  -3  -4  10  234.59    7.55
  -3  -4   9  135.01    4.74
  -3  -4   9  129.48    4.87
  -3  -4   9  117.83    4.40
  -3  -4   9  132.01    5.01
  -3  -4   9  121.43    4.59
  -3  -4   9  128.55    4.92
  -3  -4   9  130.47    4.71
   3  -4  -9  128.13    5.01
  -3  -4   9  120.38    4.55
   3  -4  -9  139.84    5.18
   3  -4  -9  120.56    4.94
  -3   4   9  126.37    4.47
  -3  -4   9  125.30    4.52
  -3   4   9  134.30    4.71
  -3  -4   9  129.08    4.70
  -3  -4   9  123.70    4.40
  -3   4   8  356.27   10.25
  -3  -4   8  363.01   10.29
  -3  -4   8  349.97   10.43
  -3  -4   8  347.40   10.08
  -3  -4   8  353.55   10.57
  -3  -4   8  349.95    9.91
  -3  -4   8  325.50   10.12
  -3  -4   8  357.33   10.56
  -3  -4   8  361.02   10.34
   3  -4  -8  333.58   10.50
  -3  -4   8  355.52   10.21
   3  -4  -8  350.19   10.68
  -3   4   8  351.49   10.10
   3  -4  -8  353.29   10.63
  -3  -4   8  348.63   10.16
  -3  -4   8  368.75   10.37
  -3   4   8  358.70   10.32
  -3  -4   8  334.19   10.00
  -3  -4   8  355.50   10.34
  -3  -4   7  623.73   17.74
  -3  -4   7  641.79   18.20
   3  -4  -7  704.41   18.39
  -3  -4   7  682.85   18.04
  -3  -4   7  636.22   18.04
   3  -4  -7  666.42   18.29
  -3  -4   7  645.49   17.88
   3  -4  -7  681.22   18.40
   3  -4  -7  684.72   18.35
  -3   4   7  677.84   17.86
  -3  -4   7  656.50   17.88
  -3   4   7  690.38   17.96
  -3  -4   7  645.47   18.11
  -3  -4   7  647.13   17.65
  -3   4   7  682.53   18.04
  -3  -4   7  629.21   17.76
  -3  -4   7  686.54   18.02
  -3  -4   6    3.02    0.76
  -3  -4   6    3.13    0.95
   3  -4  -6    4.88    1.35
  -3  -4   6    3.72    0.99
   3  -4  -6    3.56    1.25
   3  -4  -6    3.19    1.32
  -3   4   6    4.15    0.89
   3  -4  -6    2.96    1.27
  -3  -4   6    4.20    0.92
  -3   4   6    3.68    0.91
  -3  -4   6    4.81    0.91
  -3  -4   6    3.77    0.87
  -3  -4   6    4.58    0.90
  -3   4   6    2.45    0.95
  -3  -4   5  390.06   11.02
  -3  -4   5  398.31   11.03
   3  -4  -5  403.64   11.39
  -3  -4   5  378.81   11.03
   3  -4  -5  415.95   11.32
  -3  -4   5  415.69   11.17
  -3  -4   5  407.92   11.05
  -3  -4   5  395.25   11.01
  -3   4   5  414.58   11.05
   3  -4  -5  401.74   11.33
  -3  -4   5  393.06   11.05
  -3   4   5  381.92   11.06
  -3   4   5  396.89   10.97
  -3  -4   5  375.07   10.63
  -3  -4   5  377.96   10.73
  -3  -4   4   97.02    3.24
  -3  -4   4   93.04    3.40
   3  -4  -4   92.00    3.44
  -3  -4   4   88.88    3.27
  -3  -4   4   87.91    3.24
   3  -4  -4   91.51    3.60
  -3  -4   4   90.32    3.29
  -3  -4   4   89.12    3.21
  -3   4   4   90.36    3.30
   3  -4  -4   95.74    3.55
   3  -4  -4   93.34    3.58
  -3   4   4   90.69    3.29
  -3   4   4   91.35    3.20
  -3  -4   4   85.64    2.93
   3   4  -4   91.09    2.84
   3  -4  -3  289.57    8.55
   3  -4  -3  297.61    8.45
  -3  -4   3  302.92    8.35
  -3  -4   3  295.11    8.33
  -3  -4   3  280.62    8.14
  -3  -4   3  298.89    8.28
  -3  -4   3  301.97    8.41
   3  -4  -3  297.71    8.61
  -3   4   3  299.30    8.40
   3  -4  -3  291.71    8.56
  -3   4   3  300.98    8.37
   3  -4  -3  296.43    8.42
  -3  -4   3  286.74    7.89
   3   4  -3  287.83    8.00
   3   4  -2  748.79   19.42
   3  -4  -2  732.76   19.68
  -3  -4   2  743.87   19.35
   3  -4  -2  743.80   19.80
  -3  -4   2  735.05   19.51
  -3   4   2  748.96   19.70
  -3  -4   2  732.01   19.40
   3  -4  -2  730.94   19.78
  -3  -4   2  739.35   19.61
   3  -4  -2  760.73   19.76
  -3   4   2  741.10   19.38
  -3   4   2  761.64   19.64
  -3  -4   2  762.81   19.50
  -3  -4   2  763.15   19.70
   3   4  -1  141.81    4.48
  -3   4   1  147.59    4.28
   3  -4  -1  147.83    4.76
  -3  -4   1  149.09    4.71
  -3  -4   1  165.55    4.65
  -3  -4   1  148.84    4.68
  -3   4   1  148.19    4.66
  -3  -4   1  141.33    4.57
   3  -4  -1  144.32    4.68
  -3  -4   1  146.90    4.55
   3  -4  -1  150.13    4.74
  -3   4   1  152.07    4.58
  -3  -4   1  146.12    4.65
  -3  -4   1  148.36    4.39
   3   4   0  984.82   25.28
   3  -4   0 1006.92   25.62
   3  -4   0  927.22   25.57
   3  -4   0  987.80   25.75
   3   4   0  991.05   25.62
  -3  -4   0  982.02   25.85
  -3   4   0  971.40   25.65
  -3   4   0  995.12   25.70
  -3  -4   0  963.39   25.71
   3  -4   0  962.15   25.65
   3  -4   0 1002.98   25.80
  -3   4   0 1003.63   25.55
  -3  -4   0 1023.12   25.32
  -3  -4   0  991.73   25.67
  -3  -4  -1   87.16    2.91
   3  -4   1   96.34    3.23
   3  -4   1   95.22    3.27
   3   4   1   94.92    3.30
  -3  -4  -1  105.59    3.63
   3  -4   1   95.34    3.41
  -3   4  -1   93.19    3.35
  -3   4  -1   99.91    3.14
  -3   4  -1   91.37    3.24
  -3  -4  -1   98.51    3.53
  -3   4  -1   90.14    3.25
   3  -4   1   98.73    3.30
   3   4   1   96.36    3.06
  -3  -4  -1   97.15    3.28
   3  -4   1   98.58    3.43
   3  -4   2 1749.74   44.13
  -3  -4  -2 1731.75   44.45
   3  -4   2 1681.11   44.07
   3  -4   2 1682.29   43.91
  -3   4  -2 1714.46   44.06
  -3   4  -2 1730.10   43.98
  -3  -4  -2 1724.40   44.42
   3  -4   2 1758.84   44.23
  -3   4  -2 1708.62   43.76
  -3   4  -2 1712.30   44.15
  -3  -4  -2 1724.92   43.99
   3   4   2 1746.96   44.15
  -3  -4  -3  361.90   10.37
   3  -4   3  347.10   10.00
  -3   4  -3  366.61    9.78
  -3  -4  -3  374.98   10.41
   3  -4   3  351.62    9.97
  -3   4  -3  353.63    9.91
   3   4   3  361.17    9.88
  -3  -4  -3  351.03    9.75
   3   4   3  332.73    9.95
  -3   4  -3  352.18    9.81
   3  -4   4  176.01    5.64
   3   4   4  189.35    5.59
  -3   4  -4  178.85    5.45
  -3  -4  -4  176.66    5.98
   3  -4   4  174.82    5.59
   3  -4   4  174.94    5.62
  -3  -4  -4  180.36    6.02
  -3   4  -4  177.13    5.34
   3   4   4  174.91    5.61
   3  -4   5   23.88    1.63
   3   4   5   22.37    1.58
  -3  -4  -5   24.44    1.97
   3  -4   5   23.08    1.58
   3   4   5   23.42    1.54
  -3  -4  -5   22.86    1.91
   3  -4   5   25.10    1.66
   3  -4   5   23.89    1.60
   3  -4   5   23.72    1.75
   3   4   5   23.58    1.55
   3   4   6    1.83    0.89
  -3  -4  -6    4.29    1.33
   3  -4   6    1.86    0.84
   3  -4   6    2.70    1.10
   3  -4   6    1.74    0.82
   3  -4   6    2.29    0.92
   3   4   6    2.46    0.84
  -3  -4  -6    3.17    1.29
   3  -4   6    2.17    0.77
   3   4   6    1.57    0.78
  -3  -4  -7  981.19   26.72
   3  -4   7 1000.01   26.07
   3   4   7  971.86   26.03
   3  -4   7  975.55   26.16
   3   4   7 1000.08   26.12
  -3  -4  -7  970.34   26.57
   3  -4   7  940.48   26.08
   3  -4   7  974.48   26.71
   3  -4   8   66.84    3.08
   3  -4   8   66.89    3.22
   3   4   8   64.85    2.95
   3  -4   8   68.13    3.16
   3   4   8   76.73    3.27
   3  -4   8   69.76    3.02
   3  -4   9   59.63    3.03
   3  -4   9   65.05    3.68
  -3  -4  -9   70.46    3.83
   3  -4   9   58.80    3.15
   3  -4   9   61.78    3.21
   3   4   9   63.87    3.15
  -3  -4  -9   69.04    3.71
   3  -4   9   64.16    3.49
   3   4   9   64.63    3.09
   3   4  10  833.49   22.72
  -3  -4 -10  818.22   23.68
  -3  -4 -10  835.47   23.69
   3  -4  10  813.70   23.06
   3  -4  10  820.56   23.45
   3  -4  10  853.97   23.99
   3  -4  10  849.35   22.81
   3  -4  10  807.06   22.88
   3   4  10  838.65   22.96
  -3  -4 -11    1.50    1.60
   3   4  11    1.69    1.03
  -3  -4 -11    2.07    1.65
   3  -4  11    1.56    1.16
   3  -4  11    2.01    1.06
   3  -4  11    2.25    1.36
  -3  -4 -11    1.32    1.57
   3   4  12   15.94    1.84
   3  -4  12   15.33    2.22
   3  -4  12   17.76    1.75
   3  -4  12   17.10    2.01
  -3  -4 -12   21.41    2.30
  -3  -4 -12   18.24    2.42
  -3  -4 -12   23.98    2.51
  -3  -4 -13    6.67    1.83
   3   4  13    7.77    1.51
  -3  -4 -13    6.36    1.80
   3  -4  13    5.90    1.26
   3  -4  13    5.99    1.65
   3  -4  14  219.88    7.59
   3  -4  14  196.32    7.72
  -3  -4 -14  196.62    7.37
   3   4  14  202.53    7.07
   3  -4  14  202.44    6.86
  -3  -4 -14  188.73    7.41
   3  -4  15  234.95    7.99
   3   4  15  232.92    7.68
   3   4  15  231.75    7.83
   3   4  16   50.58    2.65
   3  -4  16   59.72    2.95
   3  -4  16   53.28    3.13
  -3  -4 -16   52.93    2.86
   3   4  17   52.22    2.60
   3  -4  17   51.75    2.75
  -3  -4 -17   52.52    2.65
   3   4  18   14.82    1.13
   3  -4  18   16.65    1.26
   3   4  18   12.46    1.11
  -3   5  19   20.29    1.46
  -3   5  19   19.88    1.22
  -3   5  19   20.83    1.38
  -3   5  19   23.88    1.46
  -3  -5  18    1.75    1.06
  -3   5  18    0.29    0.78
  -3   5  18   -0.96    0.81
  -3   5  18   -0.49    0.86
   3  -5 -18    0.88    0.90
  -3   5  18    0.59    0.89
  -3   5  17  164.38    5.92
  -3   5  17  176.43    6.06
  -3  -5  17  181.72    6.31
   3  -5 -17  159.30    5.64
  -3   5  17  166.60    5.79
   3  -5 -17  158.35    5.95
  -3   5  16   15.85    1.65
   3  -5 -16   12.65    1.66
  -3   5  16   13.83    1.71
   3  -5 -15   19.52    2.01
  -3   5  15   17.90    1.94
  -3   5  15   15.16    1.83
  -3  -5  15   19.99    2.18
   3  -5 -15   17.28    1.98
   3  -5 -15   18.20    2.13
  -3  -5  14    2.51    1.43
   3  -5 -14    3.75    1.50
   3  -5 -14    1.28    1.32
  -3   5  14    2.30    1.27
   3  -5 -14    2.05    1.45
   3  -5 -14    2.02    1.50
  -3  -5  13    7.93    1.48
   3  -5 -13    2.81    1.58
  -3  -5  13    4.45    1.40
   3  -5 -13    5.82    1.73
  -3  -5  13    5.56    1.54
  -3   5  13    4.31    1.34
   3  -5 -13    5.33    1.77
   3  -5 -13    5.26    1.77
  -3  -5  13    5.35    1.28
  -3  -5  12   23.43    2.03
  -3  -5  12   27.46    2.24
  -3  -5  12   23.55    2.28
  -3   5  12   23.93    2.19
   3  -5 -12   27.24    2.65
  -3  -5  12   24.85    2.12
   3  -5 -12   23.44    2.43
  -3  -5  12   30.74    2.40
  -3  -5  11   72.32    3.50
  -3  -5  11   70.16    3.70
  -3  -5  11   70.28    3.31
  -3  -5  11   65.91    3.64
  -3   5  11   71.64    3.56
   3  -5 -11   82.80    4.16
  -3  -5  11   67.70    3.44
   3  -5 -11   72.86    3.90
  -3  -5  11   73.46    3.77
  -3   5  10    2.22    0.93
   3  -5 -10    0.93    1.46
  -3  -5  10    0.72    0.91
  -3   5  10    0.25    0.91
  -3  -5  10    1.67    1.05
  -3  -5  10    1.34    0.95
  -3  -5  10    2.68    1.05
  -3  -5  10    0.58    1.21
   3  -5 -10    2.85    1.53
  -3  -5  10    0.96    0.94
  -3  -5  10    1.51    1.03
  -3  -5   9   97.94    3.98
   3  -5  -9   89.32    4.40
  -3  -5   9  100.19    4.27
  -3  -5   9   95.65    3.94
  -3  -5   9   98.61    4.25
  -3  -5   9   95.20    4.36
  -3   5   9   95.05    4.09
  -3  -5   9  104.10    4.09
  -3  -5   9   97.85    4.13
   3  -5  -9  110.86    4.70
  -3   5   9  100.68    4.18
  -3   5   8  532.00   14.77
  -3  -5   8  550.43   15.13
  -3  -5   8  508.84   14.52
  -3  -5   8  515.66   14.92
  -3  -5   8  507.76   15.20
  -3  -5   8  506.41   14.70
  -3  -5   8  523.24   14.79
  -3   5   8  555.22   14.91
  -3  -5   7   16.65    1.59
   3  -5  -7   19.34    1.86
  -3  -5   7   13.61    1.40
  -3  -5   7   15.71    1.42
   3  -5  -7   19.47    1.93
  -3   5   7   18.87    1.51
  -3  -5   7   14.68    1.50
  -3   5   7   16.71    1.48
   3  -5  -7   15.45    1.79
  -3  -5   7   17.22    1.52
  -3  -5   7   15.67    1.45
  -3  -5   7   16.14    1.38
  -3   5   7   16.05    1.49
   3  -5  -6  780.59   20.07
  -3  -5   6  692.66   19.77
  -3  -5   6  731.12   19.69
   3  -5  -6  736.14   20.16
  -3  -5   6  734.70   19.75
  -3  -5   6  744.70   19.73
   3  -5  -6  745.84   20.14
  -3   5   6  713.89   19.67
  -3  -5   6  698.48   19.77
  -3   5   6  741.56   19.63
  -3  -5   6  710.82   19.56
  -3   5   6  702.99   19.75
  -3  -5   5  333.55    9.60
  -3  -5   5  341.73    9.56
   3  -5  -5  327.49   10.04
   3  -5  -5  335.20    9.91
  -3  -5   5  331.47    9.85
   3  -5  -5  329.16   10.15
   3  -5  -5  340.56   10.12
  -3   5   5  335.29    9.78
   3  -5  -5  332.22   10.10
  -3  -5   5  330.73    9.46
  -3  -5   5  342.34    9.83
  -3  -5   5  347.95    9.79
  -3  -5   5  327.19    9.72
  -3   5   5  330.62    9.78
   3  -5  -4   94.91    3.69
  -3  -5   4   92.66    3.50
  -3  -5   4   91.01    3.47
  -3   5   4   96.14    3.58
   3  -5  -4   87.24    3.74
   3  -5  -4   95.90    3.82
   3  -5  -4   92.57    3.62
  -3  -5   4   90.30    3.58
  -3  -5   4   98.98    3.51
   3  -5  -4   90.23    3.76
  -3   5   4   95.87    3.56
   3  -5  -3  101.99    3.76
  -3  -5   3  108.04    3.82
  -3  -5   3   97.50    3.51
  -3   5   3   99.22    3.70
   3  -5  -3   94.34    3.82
   3  -5  -3  100.88    3.80
  -3   5   3  103.50    3.43
  -3  -5   3  100.76    3.67
  -3  -5   3   99.38    3.71
   3  -5  -3  100.01    3.88
  -3   5   3   99.40    3.67
   3  -5  -2   29.24    1.83
   3   5  -2   23.25    1.39
  -3  -5   2   27.10    1.76
  -3  -5   2   28.29    1.66
  -3  -5   2   23.23    1.66
  -3  -5   2   23.59    1.42
  -3  -5   2   23.74    1.65
  -3   5   2   27.10    1.67
   3  -5  -2   26.95    1.77
  -3   5   2   27.52    1.61
   3  -5  -2   28.48    1.81
   3   5  -2   27.10    1.43
   3   5  -1  103.64    3.51
  -3  -5   1   96.94    3.57
  -3  -5   1  101.84    3.84
   3   5  -1  104.68    3.52
   3  -5  -1  100.31    3.76
  -3  -5   1   99.18    3.52
  -3  -5   1   94.64    3.78
  -3  -5   1  102.68    3.73
  -3   5   1  102.73    3.69
  -3  -5   1  101.65    3.61
   3  -5  -1  106.01    3.74
   3  -5  -1  102.92    3.81
  -3   5   1  105.36    3.64
  -3  -5   1  100.94    3.71
   3   5   0  338.50    9.64
  -3  -5   0  338.38    9.95
   3  -5   0  349.79    9.72
   3   5   0  334.50    9.64
   3  -5   0  319.21    9.59
  -3  -5   0  366.93    9.82
  -3   5   0  345.19    9.77
  -3  -5   0  329.85    9.90
  -3   5   0  333.46    9.73
  -3  -5   0  333.27    9.81
   3  -5   0  343.01    9.72
   3  -5   0  348.14    9.90
  -3  -5   0  344.99    9.64
  -3   5   0  349.33    9.62
  -3  -5   0  353.39    9.81
  -3  -5  -1  776.75   20.89
   3   5   1  757.33   20.54
  -3  -5  -1  815.81   20.83
   3  -5   1  752.20   20.68
   3  -5   1  757.45   20.40
  -3   5  -1  758.47   20.56
  -3  -5  -1  759.38   20.91
  -3   5  -1  765.47   20.59
  -3  -5  -1  745.36   20.79
   3  -5   1  768.67   20.49
  -3   5  -1  772.28   20.72
  -3   5  -1  793.12   20.39
   3  -5   1  799.96   20.62
  -3  -5  -1  761.63   20.58
   3  -5   1  795.21   20.78
  -3  -5  -1  793.68   20.46
  -3   5  -2   32.58    1.75
  -3  -5  -2   26.04    2.10
  -3   5  -2   29.02    1.71
  -3  -5  -2   30.08    2.07
   3  -5   2   27.88    1.82
  -3  -5  -2   28.77    1.57
  -3   5  -2   29.69    1.78
  -3   5  -2   29.24    1.75
   3   5   2   28.33    1.77
   3  -5   2   34.64    1.86
  -3  -5  -2   28.32    1.71
   3   5   2   30.17    1.75
   3  -5   2   29.96    1.79
  -3  -5  -2   27.88    2.05
  -3  -5  -3   31.10    2.21
   3  -5   3   33.82    1.88
  -3  -5  -3   29.83    2.22
   3  -5   3   35.21    1.98
  -3   5  -3   32.52    1.89
   3   5   3   33.09    1.88
  -3   5  -3   31.17    1.80
   3   5   3   33.41    1.94
  -3  -5  -3   34.30    1.83
   3  -5   3   35.78    2.01
   3   5   4    7.81    1.11
  -3   5  -4    6.06    0.98
  -3  -5  -4    8.63    1.48
  -3  -5  -4    8.28    1.44
   3   5   4    6.11    1.08
   3  -5   4    6.17    1.09
   3  -5   4    7.65    1.08
   3  -5   4    7.48    1.11
  -3  -5  -5   -0.53    1.10
   3  -5   5    0.39    0.73
   3  -5   5   -0.10    0.81
   3  -5   5   -0.10    0.79
  -3  -5  -5    0.66    1.13
   3   5   5    0.10    0.80
   3  -5   5    0.19    0.77
  -3  -5  -5   -0.32    0.98
   3   5   5    0.10    0.79
  -3  -5  -6   20.92    1.77
   3  -5   6   17.71    1.60
   3  -5   6   19.15    1.60
   3  -5   6   17.07    1.56
  -3  -5  -7   44.82    3.03
   3   5   7   47.47    2.49
   3  -5   7   46.63    2.65
   3  -5   7   44.99    2.47
   3   5   7   41.62    2.48
  -3  -5  -7   47.35    3.17
   3  -5   7   48.41    2.62
  -3  -5  -7   45.52    2.62
   3   5   7   42.10    2.51
  -3  -5  -8  520.41   15.97
   3   5   8  561.71   15.34
   3  -5   8  508.19   15.04
   3   5   8  535.56   15.09
   3  -5   8  514.04   15.23
   3  -5   8  514.33   15.69
  -3  -5  -8  544.83   16.13
   3   5   8  542.37   15.24
   3  -5   8  524.05   15.30
  -3  -5  -8  528.43   15.19
   3   5   9  192.08    6.64
  -3  -5  -9  196.53    7.50
  -3  -5  -9  190.89    7.43
   3   5   9  192.67    6.74
   3   5   9  174.17    6.40
   3  -5   9  192.67    7.22
   3  -5   9  188.32    7.20
   3  -5   9  193.25    6.69
  -3  -5  -9  189.52    7.33
  -3  -5 -10   10.22    2.14
   3  -5  10   11.19    1.48
   3  -5  10    9.69    1.66
  -3  -5 -10   12.69    2.18
   3  -5  10   11.18    1.49
   3  -5  10    9.38    1.73
   3   5  10    9.42    1.43
  -3  -5 -10    9.76    2.17
  -3  -5 -11  179.29    7.17
   3   5  11  186.52    6.64
   3  -5  11  185.05    6.99
   3  -5  11  163.01    6.84
  -3  -5 -11  165.84    7.03
   3  -5  11  164.59    6.22
  -3  -5 -11  167.22    6.88
   3   5  11  172.68    6.25
   3  -5  12  273.68    9.06
   3   5  12  298.79    9.47
  -3  -5 -12  273.24    9.95
  -3  -5 -12  294.69    9.89
   3  -5  12  287.40    9.93
  -3  -5 -12  282.10   10.03
  -3  -5 -13   58.38    3.72
  -3  -5 -13   66.19    3.85
   3  -5  13   66.88    3.75
   3  -5  13   66.50    3.71
   3   5  13   63.91    3.34
  -3  -5 -13   60.26    3.59
   3  -5  14   36.82    2.62
   3   5  14   42.15    2.57
   3   5  15    4.93    1.18
  -3  -5 -15    1.98    1.25
   3  -5  15    1.66    1.10
   3  -5  15    4.38    1.19
   3   5  15    2.76    0.99
   3   5  16    3.61    0.99
  -3  -5 -16    3.31    1.07
   3  -5  16    2.36    0.93
   3  -5  16    2.94    0.99
  -3  -5 -16    3.26    1.25
  -3  -5 -17    4.35    0.80
   3   5  17    5.13    0.89
   3  -5  17    5.01    0.91
  -3  -5 -17    3.90    0.91
  -3  -5 -17    7.00    1.05
   3  -6 -18   75.64    2.97
  -3   6  18   74.46    3.09
  -3   6  18   81.52    3.00
  -3   6  17    5.35    1.04
   3  -6 -17    6.27    1.07
   3  -6 -17    5.20    1.22
   3  -6 -17    4.48    1.03
  -3   6  17    4.90    1.01
  -3   6  16    1.68    1.00
   3  -6 -16    0.45    1.09
  -3  -6  16    1.34    1.04
   3  -6 -16    1.07    1.20
  -3   6  16    2.54    1.08
   3  -6 -16    1.99    1.07
  -3  -6  15    5.32    1.41
  -3   6  15    7.83    1.39
   3  -6 -15    4.97    1.38
   3  -6 -14   90.95    4.56
  -3  -6  14   91.72    4.35
   3  -6 -14   87.84    4.31
  -3  -6  14   96.71    4.34
   3  -6 -14   91.05    4.27
  -3   6  14   90.37    4.18
  -3   6  14   89.79    4.22
   3  -6 -13  115.62    5.30
   3  -6 -13  109.64    4.89
  -3  -6  13  103.93    4.76
   3  -6 -13  107.00    5.02
  -3   6  13  113.40    4.55
  -3   6  13  111.56    4.81
  -3   6  12   93.22    4.14
   3  -6 -12   98.76    4.75
   3  -6 -12   88.25    4.76
   3  -6 -12   88.17    4.57
  -3  -6  12   99.59    4.50
  -3   6  12   98.26    4.46
   3  -6 -12  100.72    4.67
  -3   6  12   87.96    4.19
  -3  -6  12  105.63    4.72
   3  -6 -11  327.88   11.19
  -3  -6  11  344.91   11.07
  -3   6  11  337.92   10.70
   3  -6 -11  354.07   11.04
  -3  -6  11  332.30   10.68
  -3  -6  11  320.33   10.37
   3  -6 -11  344.08   11.13
   3  -6 -11  333.11   11.06
  -3   6  11  334.44   10.37
   3  -6 -10   79.62    4.39
  -3  -6  10   91.14    4.40
  -3   6  10   86.36    3.99
   3  -6 -10   97.04    4.46
  -3  -6  10   83.92    3.93
  -3  -6  10   85.04    3.87
  -3  -6  10   83.91    3.66
   3  -6 -10   84.23    4.32
  -3   6  10   80.23    3.80
   3  -6 -10   87.40    4.42
   3  -6  -9    3.76    1.47
  -3   6   9    2.40    1.00
  -3   6   9    2.88    1.21
   3  -6  -9    2.26    1.54
  -3  -6   9    1.80    1.10
  -3   6   9    1.44    1.07
  -3  -6   9    3.69    1.09
  -3  -6   9    2.13    0.98
   3  -6  -9    2.17    1.16
  -3  -6   9    2.80    1.04
   3  -6  -9    3.93    1.57
   3  -6  -9    1.63    1.49
   3  -6  -8    2.49    1.52
  -3   6   8    2.83    1.06
  -3   6   8    0.52    0.96
   3  -6  -8    3.43    1.47
   3  -6  -8    0.83    1.08
  -3  -6   8    2.65    1.03
   3  -6  -8    2.11    1.45
  -3  -6   8    0.99    0.91
  -3  -6   8    0.49    0.95
  -3  -6   8    0.47    1.06
   3  -6  -8    3.41    1.47
   3  -6  -7  188.24    6.79
  -3   6   7  190.82    6.43
   3  -6  -7  182.00    6.79
   3  -6  -7  184.43    6.36
   3  -6  -7  189.97    6.64
  -3  -6   7  179.94    6.19
  -3  -6   7  183.10    6.26
   3  -6  -7  173.81    6.64
  -3   6   7  176.17    6.38
   3  -6  -6   23.78    1.88
   3  -6  -6   25.97    2.09
  -3  -6   6   18.81    1.62
  -3   6   6   28.53    2.01
  -3  -6   6   22.84    1.93
   3  -6  -5   25.60    1.96
   3  -6  -5   28.73    2.19
   3  -6  -5   31.54    2.22
  -3   6   5   25.93    1.70
  -3  -6   5   24.91    1.80
  -3  -6   4  268.01    8.05
   3  -6  -4  256.09    8.27
   3  -6  -4  273.69    8.45
  -3  -6   4  264.41    8.17
  -3   6   4  274.56    8.29
  -3  -6   4  255.96    8.08
   3  -6  -4  256.04    8.36
  -3  -6   3  278.35    8.44
  -3  -6   3  280.65    8.59
   3  -6  -3  278.31    8.63
   3  -6  -3  281.99    8.66
  -3  -6   3  277.53    8.62
  -3   6   3  271.82    8.49
   3  -6  -3  283.73    8.71
  -3   6   3  277.81    8.47
  -3  -6   2   29.69    1.75
  -3  -6   2   26.87    1.97
  -3  -6   2   26.27    1.88
  -3   6   2   25.74    1.81
   3  -6  -2   23.48    1.83
   3  -6  -2   24.77    1.84
  -3   6   2   23.06    1.64
   3  -6  -2   26.25    1.88
   3   6  -1   64.04    2.68
  -3  -6   1   69.70    3.16
  -3  -6   1   69.52    2.85
   3   6  -1   68.65    2.74
   3  -6  -1   61.70    2.94
   3  -6  -1   66.23    2.82
  -3  -6   1   59.96    2.99
  -3   6   1   66.08    2.90
  -3   6   1   56.82    2.85
   3  -6  -1   64.68    2.88
   3  -6  -1   62.67    3.03
  -3   6   1   67.16    2.85
  -3  -6   1   68.15    3.07
   3   6   0   69.71    2.90
  -3  -6   0   69.41    3.29
  -3  -6   0   68.78    2.89
   3  -6   0   75.64    3.05
   3   6   0   69.59    2.89
  -3  -6   0   72.00    2.98
  -3  -6   0   73.16    3.35
  -3  -6   0   69.21    3.18
  -3   6   0   68.66    2.99
  -3  -6   0   71.88    3.10
  -3   6   0   67.72    2.99
   3  -6   0   69.30    2.97
  -3   6   0   64.00    2.82
  -3  -6   0   70.05    3.11
   3  -6   0   65.73    3.12
   3  -6   1   88.84    3.60
  -3  -6  -1   96.82    3.53
   3  -6   1   88.59    3.70
  -3  -6  -1   93.06    4.06
  -3  -6  -1   92.70    3.71
   3   6   1   97.68    3.65
  -3  -6  -1   95.18    4.00
  -3   6  -1  100.76    3.74
  -3   6  -1   93.27    3.67
  -3  -6  -1   90.20    3.82
   3  -6   1   91.44    3.80
  -3   6  -1   91.66    3.46
  -3   6  -1   85.86    3.67
  -3  -6  -1  101.76    4.10
   3   6   1   95.75    3.65
  -3  -6  -1   92.31    3.72
  -3  -6  -2    9.57    1.59
  -3   6  -2   11.00    1.25
  -3  -6  -2    8.79    1.48
  -3   6  -2   10.57    1.21
   3  -6   2   13.95    1.46
   3   6   2   11.42    1.11
  -3   6  -2    8.75    1.22
  -3   6  -2    7.30    1.15
  -3  -6  -2   12.55    1.53
   3   6   2    9.59    1.21
  -3  -6  -2    9.74    1.65
  -3  -6  -2   10.00    1.50
   3   6   2    9.93    1.21
  -3  -6  -3    5.65    1.25
  -3  -6  -3    4.19    1.45
  -3  -6  -3    3.51    1.32
   3   6   3    3.81    0.85
   3  -6   3    7.91    1.25
  -3   6  -3    6.16    1.13
  -3  -6  -3    5.10    1.48
   3   6   3    5.33    0.97
  -3   6  -3    4.70    0.96
   3   6   3    4.66    1.04
   3  -6   3    6.37    1.14
   3   6   4    5.82    1.00
   3  -6   4    4.54    1.02
   3  -6   4    5.54    1.14
   3  -6   4    7.33    1.21
  -3  -6  -4    3.80    1.33
  -3   6  -4    4.53    1.07
  -3  -6  -5  225.59    8.08
   3  -6   5  220.48    7.42
   3   6   5  228.37    7.36
  -3  -6  -5  233.82    7.73
  -3  -6  -5  233.42    8.23
   3  -6   5  235.70    7.52
   3  -6   5  229.18    7.57
  -3  -6  -5  238.43    8.28
   3   6   5  233.24    7.53
   3  -6   5  212.97    7.39
  -3  -6  -6  254.21    8.89
   3   6   6  260.95    8.25
   3  -6   6  238.24    8.12
   3  -6   6  247.20    8.37
  -3  -6  -6  264.83    8.49
  -3  -6  -6  269.30    9.09
   3  -6   6  252.30    8.27
  -3  -6  -6  260.80    9.03
   3   6   6  253.51    8.28
   3  -6   6  255.50    8.22
  -3  -6  -7   61.81    3.68
   3   6   7   56.69    3.03
   3  -6   7   55.31    2.95
   3   6   7   61.26    3.13
   3  -6   7   56.74    3.13
  -3  -6  -7   64.24    3.80
  -3  -6  -7   54.75    3.64
   3   6   7   55.13    2.99
   3  -6   7   57.00    3.16
  -3  -6  -7   60.48    3.23
  -3  -6  -8   13.43    2.16
   3  -6   8   10.55    1.55
  -3  -6  -8   11.30    1.60
   3   6   8   11.09    1.55
  -3  -6  -8   10.74    2.22
   3  -6   8   11.64    1.52
  -3  -6  -8    8.76    2.06
   3  -6   8   10.01    1.64
   3   6   8   11.46    1.56
   3   6   9    1.53    1.05
   3   6   9    0.14    1.09
   3   6   9    1.04    0.98
  -3  -6  -9   -0.77    1.70
  -3  -6  -9    1.37    1.75
  -3  -6  -9    2.20    1.79
   3  -6   9   -0.53    1.09
   3  -6   9    0.58    0.89
  -3  -6 -10    3.07    1.84
   3   6  10    2.93    1.06
   3   6  10    4.43    1.22
  -3  -6 -10    1.97    1.69
   3  -6  10    3.21    1.38
  -3  -6 -10    6.04    1.89
   3   6  10    2.79    1.15
  -3  -6 -11    4.23    1.85
  -3  -6 -11   -0.20    1.66
  -3  -6 -11    0.55    1.78
   3   6  11    0.59    1.14
   3  -6  12   43.54    2.90
  -3  -6 -12   38.25    3.00
  -3  -6 -12   40.46    3.07
   3   6  12   41.95    2.66
  -3  -6 -12   32.86    2.85
   3  -6  13   20.70    2.02
   3   6  13   18.43    1.82
   3  -6  13   22.19    1.99
   3   6  14   45.59    2.65
   3   6  14   47.44    2.55
  -3  -6 -14   43.55    2.94
  -3  -6 -14   42.48    2.84
   3  -6  14   44.20    2.57
   3  -6  14   47.74    2.73
  -3  -6 -15   37.40    2.44
   3  -6  15   38.95    2.20
  -3  -6 -15   35.82    2.27
   3   6  15   38.20    2.20
  -3  -6 -15   36.70    2.35
  -3  -6 -15   38.45    2.38
   3  -6  15   33.91    2.06
   3   6  16   57.68    2.51
  -3  -6 -16   60.64    2.71
  -3  -6 -16   56.47    2.51
   3   6  16   51.32    2.21
  -3  -6 -16   60.28    2.58
  -3   7  18   40.51    1.70
  -3   7  17    4.10    0.73
  -3   7  17    3.30    0.82
   3  -7 -17    2.36    0.87
  -3   7  16   24.03    1.70
   3  -7 -16   23.67    1.76
   3  -7 -16   24.74    1.95
  -3   7  16   25.33    1.62
   3  -7 -16   22.95    1.76
  -3   7  15    1.36    0.99
   3  -7 -15    0.93    1.20
   3  -7 -15    0.38    1.22
  -3   7  15    1.08    0.87
   3  -7 -15    0.71    1.16
   3  -7 -15    1.25    1.04
   3  -7 -14   17.71    1.87
  -3  -7  14   16.58    1.74
  -3   7  14   16.58    1.63
  -3   7  14   14.33    1.49
  -3   7  14   15.76    1.73
  -3   7  13   12.38    1.58
   3  -7 -13   16.46    1.85
   3  -7 -13   12.19    1.84
  -3  -7  13   13.06    1.72
   3  -7 -13   11.40    1.91
  -3   7  13   11.12    1.45
  -3   7  12   20.11    1.81
  -3  -7  12   23.75    2.21
   3  -7 -12   19.38    2.13
   3  -7 -12   19.94    2.25
   3  -7 -12   22.44    2.37
  -3   7  12   21.39    1.91
  -3   7  12   22.39    2.09
   3  -7 -11   32.58    2.86
  -3   7  11   30.87    2.36
   3  -7 -11   33.62    2.64
  -3   7  11   30.83    2.25
   3  -7 -11   27.64    2.62
  -3   7  11   30.69    2.31
  -3  -7  11   28.63    2.24
  -3  -7  10   -0.74    1.04
  -3  -7  10    0.84    1.06
  -3   7  10    0.43    1.13
  -3   7  10    0.13    0.99
   3  -7 -10    1.48    1.60
   3  -7 -10    1.26    1.43
   3  -7 -10   -0.70    1.54
  -3  -7  10    0.73    1.15
  -3   7  10    0.84    1.05
  -3   7   9    1.13    1.04
  -3  -7   9    0.99    1.12
  -3  -7   9    1.64    1.09
  -3   7   9    1.22    1.05
   3  -7  -9    2.91    1.35
   3  -7  -9    2.02    1.50
   3  -7  -9    0.69    1.64
  -3  -7   9    1.09    1.18
  -3   7   9    0.55    1.04
   3  -7  -9    2.35    1.53
  -3   7   8   11.86    1.62
   3  -7  -8    9.75    1.85
  -3  -7   8   14.85    1.64
  -3  -7   8   16.48    1.74
  -3   7   8   10.95    1.48
   3  -7  -8   13.06    1.93
   3  -7  -8   12.16    1.93
  -3  -7   8   11.06    1.84
  -3   7   8    9.30    1.54
  -3   7   7  275.99    9.07
   3  -7  -7  288.39    9.45
   3  -7  -7  272.04    8.94
   3  -7  -7  285.73    9.17
   3  -7  -7  277.39    9.34
  -3   7   7  263.88    8.91
  -3  -7   7  266.90    8.76
  -3   7   7  274.68    8.70
  -3  -7   7  266.52    8.75
  -3  -7   6    4.04    1.06
   3  -7  -6    0.14    1.18
   3  -7  -6    2.87    1.38
   3  -7  -6    1.54    1.44
  -3   7   6    1.62    1.09
  -3  -7   6    2.56    1.14
   3  -7  -6    2.47    1.51
  -3   7   6    1.91    1.12
   3  -7  -5  273.75    8.86
   3  -7  -5  262.60    8.69
   3  -7  -5  268.10    8.66
  -3   7   5  266.50    8.64
   3  -7  -5  269.77    8.90
  -3  -7   5  257.07    8.40
  -3   7   5  258.63    8.59
  -3   7   4  259.53    8.37
   3  -7  -4  264.73    8.53
   3  -7  -4  257.70    7.95
   3  -7  -4  250.89    8.48
  -3   7   4  258.35    8.34
  -3  -7   4  253.93    8.15
   3  -7  -4  251.95    8.43
  -3  -7   4  255.61    8.12
   3  -7  -3   42.46    2.64
  -3  -7   3   47.75    2.60
   3  -7  -3   49.21    2.47
  -3  -7   3   47.90    2.52
  -3   7   3   44.64    2.62
  -3   7   3   45.78    2.60
  -3  -7   3   49.51    2.73
   3  -7  -3   44.69    2.75
  -3   7   2  152.30    5.43
  -3   7   2  143.63    5.39
  -3  -7   2  149.04    5.24
   3  -7  -2  141.29    5.19
   3  -7  -2  146.87    5.54
  -3   7   2  163.42    5.51
  -3  -7   2  141.81    5.52
  -3   7   1  131.45    4.99
   3  -7  -1  130.68    5.11
   3  -7  -1  124.59    4.77
  -3  -7   1  130.48    4.77
  -3   7   1  131.87    4.87
  -3  -7   1  146.32    5.32
   3  -7   0   30.47    2.21
  -3  -7   0   32.09    1.95
   3  -7   0   31.68    2.08
  -3   7   0   35.00    2.31
  -3  -7   0   30.05    2.31
   3  -7   1    4.22    1.23
  -3  -7  -1    4.33    1.44
   3  -7   1    5.96    1.09
  -3  -7  -1    4.53    1.19
  -3   7  -1    5.94    1.23
  -3  -7  -2    6.58    1.68
  -3  -7  -2    6.64    1.31
  -3   7  -2    6.03    1.28
   3   7   2    6.31    1.19
  -3  -7  -2    7.30    1.69
  -3  -7  -2    7.30    1.54
   3  -7   2    5.84    1.23
   3  -7   2    5.36    1.28
  -3   7  -2    8.99    1.39
  -3  -7  -2    6.31    1.53
  -3  -7  -3  107.27    4.88
  -3  -7  -3  108.33    4.75
  -3  -7  -3  107.61    4.67
   3  -7   3  108.55    4.41
   3  -7   3   97.87    4.30
  -3  -7  -3  107.63    4.46
  -3  -7  -3  110.03    4.99
   3   7   3  104.64    4.32
  -3   7  -3  112.10    4.55
  -3  -7  -4   92.41    4.60
  -3  -7  -4   98.07    4.34
   3   7   4   91.31    4.06
  -3  -7  -4   88.25    4.57
  -3  -7  -4   94.57    4.46
   3  -7   4   86.44    3.95
   3  -7   4   90.75    4.05
   3  -7   4   95.37    4.07
  -3  -7  -4   92.89    4.34
   3  -7   4   89.18    4.04
  -3  -7  -5   11.99    2.04
  -3  -7  -5   14.49    1.99
   3   7   5   13.60    1.69
  -3  -7  -5   15.77    2.31
  -3  -7  -5   10.57    1.99
   3   7   5   11.56    1.41
   3  -7   5   14.28    1.60
   3  -7   5   13.39    1.66
   3  -7   5   12.84    1.63
   3  -7   5   14.56    1.64
   3   7   5   13.69    1.57
  -3  -7  -5   12.96    1.78
  -3  -7  -6    1.53    1.84
  -3  -7  -6   -0.54    1.55
   3  -7   6    0.63    1.08
   3  -7   6    1.66    1.12
   3  -7   6    0.13    1.01
  -3  -7  -6    1.15    1.69
  -3  -7  -6    1.70    1.66
   3   7   6    0.56    1.16
   3   7   6    0.14    1.01
  -3  -7  -7  180.40    7.49
  -3  -7  -7  191.48    7.46
   3   7   7  192.23    6.75
  -3  -7  -7  186.80    6.97
   3  -7   7  182.15    6.96
   3  -7   7  190.38    6.87
  -3  -7  -7  177.83    7.45
  -3  -7  -7  208.98    7.55
   3   7   7  187.48    6.82
   3   7   7  195.51    6.85
   3   7   8  176.08    6.45
  -3  -7  -8  195.16    7.21
  -3  -7  -8  170.57    7.10
  -3  -7  -8  164.04    6.92
   3   7   8  174.66    6.35
   3   7   8  173.51    6.33
   3  -7   8  173.12    6.42
   3  -7   8  158.61    6.37
  -3  -7  -8  183.89    6.57
   3  -7   8  149.50    6.45
  -3  -7  -8  171.43    7.08
   3   7   9   58.13    3.32
  -3  -7  -9   60.54    3.90
  -3  -7  -9   67.53    3.97
   3   7   9   61.84    3.33
  -3  -7  -9   61.61    3.89
   3   7   9   55.27    3.13
  -3  -7  -9   70.56    4.17
  -3  -7 -10  375.23   12.01
   3   7  10  346.31   10.93
   3  -7  10  339.37   11.45
  -3  -7 -10  376.49   11.88
  -3  -7 -10  341.31   11.72
  -3  -7 -10  378.01   11.93
   3   7  10  358.28   11.13
  -3  -7 -11  120.44    5.41
   3   7  11  123.60    4.76
   3   7  11  117.06    4.89
  -3  -7 -11  128.86    5.43
   3  -7  11  116.83    5.10
  -3  -7 -11  121.04    5.40
  -3  -7 -11  127.08    5.58
   3  -7  12  135.22    5.43
   3   7  12  135.84    5.27
  -3  -7 -13   91.05    4.07
   3   7  13   82.59    3.68
  -3  -7 -13   87.13    3.97
   3  -7  13   83.28    3.69
   3  -7  14   22.05    1.59
  -3  -7 -14   22.96    1.77
  -3  -7 -14   20.62    1.85
  -3  -7 -14   25.08    1.94
   3   7  14   20.32    1.60
  -3  -7 -14   21.94    1.87
   3   7  15    0.46    0.66
  -3  -7 -15   -0.08    0.85
  -3  -7 -15    0.66    0.81
  -3  -7 -15    0.52    0.88
  -3  -7 -16   23.52    1.32
   3  -8 -16   51.52    2.19
   3  -8 -16   54.89    2.38
   3  -8 -15   24.99    1.80
   3  -8 -15   26.19    1.89
   3  -8 -15   29.39    1.95
  -3   8  15   27.75    1.69
  -3   8  14   14.76    1.40
   3  -8 -14   12.28    1.59
   3  -8 -14   13.78    1.63
  -3  -8  14   15.89    1.56
  -3   8  14   14.61    1.33
   3  -8 -14   15.09    1.77
   3  -8 -13   78.49    3.88
  -3  -8  13   86.81    3.91
  -3   8  13   79.21    3.54
  -3   8  13   82.88    3.55
   3  -8 -13   85.21    3.91
  -3  -8  12   13.55    1.70
  -3   8  12   13.81    1.61
  -3   8  11    2.05    1.04
  -3  -8  11    2.46    1.03
  -3   8  11    1.55    0.98
  -3  -8  11    1.03    1.09
   3  -8 -11    0.28    1.21
   3  -8 -11    3.32    1.40
  -3   8  11    2.35    1.03
  -3   8  11    2.03    1.07
   3  -8 -11    2.46    1.51
  -3   8  10    3.76    1.23
  -3   8  10    1.95    1.13
  -3  -8  10    4.71    1.28
  -3   8  10    1.19    1.07
   3  -8 -10    3.53    1.36
   3  -8 -10    4.57    1.44
   3  -8 -10    1.33    1.59
  -3   8  10    3.69    1.24
  -3  -8  10    4.60    1.43
  -3   8  10    2.89    1.09
   3  -8 -10    3.07    1.43
  -3   8   9   43.53    2.79
   3  -8  -9   40.78    3.08
   3  -8  -9   44.64    2.87
   3  -8  -9   44.25    2.93
  -3   8   9   50.40    3.01
  -3  -8   9   49.93    2.92
  -3  -8   9   44.81    2.68
   3  -8  -9   43.06    3.08
  -3   8   9   47.55    2.88
  -3   8   8   20.14    2.04
   3  -8  -8   22.09    2.16
   3  -8  -8   23.32    2.35
  -3  -8   8   19.87    1.88
  -3  -8   8   21.88    2.03
  -3   8   8   22.51    2.11
   3  -8  -8   21.58    2.33
  -3   8   8   21.94    2.12
  -3  -8   8   17.71    2.11
  -3   8   7    9.39    1.61
  -3  -8   7   10.51    1.60
  -3  -8   7    6.92    1.36
   3  -8  -7    9.31    1.68
   3  -8  -7    9.11    1.85
  -3   8   7    9.22    1.56
  -3  -8   7    8.29    1.65
   3  -8  -7    4.97    1.64
  -3   8   7    9.32    1.50
  -3   8   7   10.71    1.64
  -3   8   6  211.61    7.53
   3  -8  -6  209.82    7.65
   3  -8  -6  218.40    7.70
   3  -8  -6  204.53    7.70
  -3   8   6  218.66    7.58
  -3  -8   6  218.50    7.39
  -3   8   6  209.83    7.59
  -3   8   6  210.33    7.51
  -3  -8   6  207.96    7.30
   3  -8  -5  481.16   14.29
   3  -8  -5  479.52   14.40
  -3  -8   5  457.90   13.96
  -3   8   5  480.37   14.21
  -3   8   5  480.02   14.21
  -3   8   5  467.81   14.16
  -3   8   4  114.45    4.75
   3  -8  -4  119.51    4.98
  -3   8   4  113.01    4.77
  -3   8   4  110.92    4.75
  -3   8   4  108.79    4.82
   3  -8  -4  106.18    4.68
  -3   8   3  174.94    6.45
  -3  -8   3  172.90    6.30
   3  -8  -3  178.81    6.16
  -3  -8   3  179.07    6.23
  -3   8   3  177.21    6.41
   3  -8  -3  175.55    6.55
  -3   8   3  177.22    6.58
  -3   8   3  177.40    6.43
  -3   8   2  387.21   11.82
   3  -8  -2  392.17   11.58
   3  -8  -2  386.47   12.15
  -3   8   2  386.46   11.75
  -3   8   2  384.49   11.98
  -3   8   2  390.18   11.74
  -3  -8   2  385.24   11.51
   3  -8  -2  374.95   11.92
  -3  -8   2  389.12   11.84
  -3   8   1    2.74    1.06
  -3   8   1    2.13    1.05
  -3   8   1    1.60    0.94
  -3   8   1    2.90    1.13
   3  -8  -1    3.35    1.31
  -3  -8   1    1.81    1.23
   3  -8  -1    3.53    1.13
  -3  -8   0   15.51    2.03
  -3   8   0   17.72    1.77
   3  -8   0   17.66    1.95
  -3   8   0   21.87    1.92
   3  -8   0   20.39    1.82
  -3   8   0   19.40    1.90
  -3   8   0   20.11    1.90
   3  -8   1   17.47    1.75
  -3  -8  -1   15.37    2.08
  -3   8  -1   15.27    1.76
  -3   8  -1   19.20    1.87
   3   8   1   16.67    1.62
   3   8   2   62.36    3.14
  -3   8  -2   62.38    3.24
  -3  -8  -2   56.69    3.04
   3  -8   2   60.06    3.11
  -3  -8  -2   59.92    3.63
  -3   8  -2   53.56    3.21
   3  -8   2   52.83    3.09
  -3  -8  -3  101.18    4.58
   3   8   3  101.11    4.34
  -3  -8  -3   93.98    4.42
  -3  -8  -3  100.14    4.35
   3  -8   3   98.96    4.34
   3  -8   3   97.81    4.33
  -3   8  -3  109.40    4.62
  -3  -8  -3  106.75    5.03
   3  -8   3  100.67    4.41
  -3  -8  -4   18.27    2.34
  -3  -8  -4   17.94    1.93
  -3  -8  -4   16.66    2.03
   3  -8   4   15.40    1.75
   3  -8   4   17.06    1.84
  -3  -8  -4   14.50    2.12
  -3  -8  -4   19.00    2.19
   3  -8   4   15.58    1.75
   3   8   4   16.10    1.75
   3   8   4   18.41    1.84
   3  -8   4   14.07    1.74
  -3  -8  -5   94.34    4.90
  -3  -8  -5   89.50    4.24
  -3  -8  -5   97.92    4.59
  -3  -8  -5   96.51    4.86
  -3  -8  -5   97.14    4.65
   3   8   5   93.90    4.25
   3   8   5   95.63    4.32
   3  -8   5   86.14    4.13
   3  -8   5   93.79    4.21
  -3  -8  -6   21.34    2.49
  -3  -8  -6   21.87    2.36
   3   8   6   23.14    2.08
  -3  -8  -6   25.43    2.24
   3  -8   6   17.08    1.99
  -3  -8  -6   22.72    2.23
   3  -8   6   18.27    1.87
   3   8   6   23.81    2.09
   3  -8   6   19.23    1.93
  -3  -8  -6   26.68    2.67
  -3  -8  -7  235.95    8.71
  -3  -8  -7  224.43    8.40
   3   8   7  237.58    7.84
   3  -8   7  238.65    8.02
   3   8   7  230.49    8.00
  -3  -8  -7  229.12    8.13
  -3  -8  -7  231.37    8.68
   3   8   7  240.29    8.08
  -3  -8  -8  136.75    6.02
  -3  -8  -8  142.06    5.63
   3   8   8  135.72    5.40
  -3  -8  -8  149.12    6.00
   3   8   8  143.75    5.34
   3   8   8  132.13    5.34
   3  -8   8  122.83    5.23
   3  -8   8  124.49    5.42
   3  -8   8  138.77    5.57
  -3  -8  -8  145.26    6.10
   3   8   9   43.65    2.58
  -3  -8  -9   35.74    2.80
   3   8   9   39.85    2.48
   3  -8   9   33.40    2.46
  -3  -8  -9   38.28    2.94
   3   8   9   38.46    2.47
   3  -8   9   36.78    2.50
  -3  -8  -9   41.08    2.81
   3   8  10   34.38    2.29
   3  -8  10   38.42    2.40
   3   8  10   34.43    2.25
  -3  -8 -11  130.41    5.32
   3  -8  11  123.10    4.80
  -3  -8 -11  138.09    5.18
  -3  -8 -11  125.38    5.23
  -3  -8 -11  140.69    5.42
   3   8  11  134.05    4.82
  -3  -8 -11  122.68    4.77
   3  -8  12    1.01    0.73
  -3  -8 -12    0.86    1.15
  -3  -8 -12    1.80    1.14
   3   8  12    2.06    0.76
  -3  -8 -12    2.91    1.30
   3   8  12    3.19    0.97
  -3  -8 -12    3.12    1.21
  -3  -8 -13   73.20    3.18
   3   8  13   69.53    2.76
   3   8  13   63.00    2.65
   3   8  13   69.73    2.94
  -3  -8 -13   72.14    3.19
  -3  -8 -13   76.95    3.08
  -3  -8 -14    8.72    1.07
  -3  -8 -14    6.76    0.94
  -3  -8 -14    6.81    1.00
   3  -9 -15  114.51    3.72
   3  -9 -14   12.32    1.30
  -3   9  14   15.06    1.04
   3  -9 -14   16.00    1.35
  -3   9  13    3.55    0.87
   3  -9 -13    2.20    1.13
  -3  -9  13    3.88    0.87
   3  -9 -13    2.99    1.06
  -3   9  12    0.24    0.70
   3  -9 -12    1.73    1.16
  -3   9  12    1.20    0.89
   3  -9 -12    1.34    1.21
  -3  -9  12    1.18    0.87
   3  -9 -12    0.80    1.07
   3  -9 -11   27.74    2.19
  -3   9  11   25.68    1.85
  -3   9  11   26.21    2.01
   3  -9 -11   30.84    2.47
   3  -9 -11   27.28    2.22
  -3  -9  11   25.93    2.10
   3  -9 -10    9.48    1.43
  -3   9  10   11.33    1.47
  -3   9  10    8.77    1.35
  -3  -9  10   10.88    1.61
  -3  -9  10    8.80    1.41
   3  -9  -9    9.14    1.51
   3  -9  -9   11.24    1.78
  -3   9   9   11.90    1.52
  -3   9   9   11.06    1.52
  -3   9   9   10.30    1.50
   3  -9  -9    8.80    1.66
  -3   9   9   12.08    1.60
  -3  -9   9   12.24    1.68
  -3  -9   8   47.18    3.26
   3  -9  -8   52.77    3.20
   3  -9  -8   52.51    3.03
  -3   9   8   53.78    3.05
   3  -9  -8   49.34    3.12
  -3   9   8   48.29    2.97
  -3   9   8   55.04    3.13
  -3   9   8   53.46    3.05
  -3  -9   8   55.00    3.04
  -3  -9   8   48.76    2.79
  -3  -9   7  146.90    6.30
  -3   9   7  153.37    5.91
   3  -9  -7  159.60    6.02
   3  -9  -7  153.65    6.09
  -3   9   7  150.05    5.93
   3  -9  -7  150.14    5.91
  -3   9   7  150.13    5.93
  -3   9   7  151.28    5.92
  -3  -9   7  152.78    5.85
  -3  -9   7  146.73    5.65
  -3   9   6   23.50    2.20
   3  -9  -6   28.47    2.34
  -3  -9   6   19.83    1.89
  -3   9   6   23.31    2.10
   3  -9  -6   19.96    2.05
  -3   9   6   22.56    2.17
   3  -9  -6   21.26    2.24
  -3   9   6   18.56    2.06
  -3   9   5   25.27    2.18
  -3  -9   5   25.33    2.14
   3  -9  -5   26.52    2.43
  -3  -9   5   21.65    1.90
  -3   9   5   25.28    2.18
  -3   9   5   23.22    2.14
  -3   9   5   25.88    2.23
  -3   9   5   26.73    2.25
  -3   9   4  255.33    8.82
  -3  -9   4  259.74    8.71
   3  -9  -4  281.75    9.21
   3  -9  -4  259.04    9.23
  -3  -9   4  270.59    8.64
  -3   9   4  271.57    8.89
  -3   9   4  271.26    9.03
  -3   9   4  259.57    8.84
  -3   9   4  261.88    8.99
  -3   9   3  502.12   14.68
  -3  -9   3  489.11   14.54
   3  -9  -3  491.45   14.24
   3  -9  -3  513.75   14.99
  -3  -9   3  497.72   14.57
   3  -9  -3  475.33   14.90
  -3  -9   3  505.22   14.34
  -3   9   3  478.38   14.49
  -3   9   3  490.68   14.60
  -3   9   3  485.29   14.78
  -3   9   3  484.19   14.73
   3  -9  -2  427.67   12.82
  -3  -9   2  403.69   12.46
  -3   9   2  399.11   12.42
  -3   9   2  399.67   12.37
   3  -9  -2  431.59   12.30
  -3   9   2  403.70   12.62
  -3   9   2  395.31   12.31
   3   9  -2  406.86   12.24
  -3   9   2  403.30   12.52
   3  -9  -1   61.87    3.56
  -3  -9   1   61.09    3.41
   3   9  -1   61.25    3.14
  -3   9   1   59.52    3.23
  -3   9   1   61.34    3.33
   3   9  -1   62.64    3.24
  -3   9   1   60.81    3.42
  -3   9   1   63.18    3.18
   3  -9  -1   61.21    3.19
   3  -9   0   89.98    4.06
   3   9   0   84.82    3.96
  -3   9   0   89.99    4.15
   3  -9   0   97.39    4.44
  -3  -9   0   91.77    4.34
  -3   9   0   91.46    4.25
   3   9   0   87.55    4.09
  -3   9  -1    1.95    1.16
   3   9   1    0.29    1.05
   3  -9   1    1.44    1.18
   3   9   1    3.99    1.25
  -3   9  -1    1.97    1.19
   3  -9   1    1.20    1.11
  -3  -9  -1    2.54    1.32
   3   9   2   68.55    3.51
  -3   9  -2   66.73    3.55
   3   9   2   70.76    3.55
   3  -9   2   63.83    3.34
   3  -9   2   61.99    3.35
   3   9   3    1.05    1.00
  -3  -9  -3    0.49    1.32
   3  -9   3   -0.54    1.08
   3  -9   3   -0.54    1.06
   3   9   3    0.44    1.09
   3  -9   4   10.18    1.43
   3  -9   4    7.21    1.38
   3   9   4   10.82    1.56
  -3  -9  -4    9.60    1.75
   3  -9   5   -0.69    1.07
   3  -9   5   -0.49    1.11
   3   9   5    0.29    1.06
   3  -9   5   -1.34    1.16
  -3  -9  -5   -0.29    1.31
   3   9   5    0.72    1.11
   3   9   6   72.17    3.68
  -3  -9  -6   82.01    4.01
   3   9   6   81.12    3.83
   3  -9   6   76.73    3.65
  -3  -9  -6   74.58    3.61
  -3  -9  -6   77.57    3.88
   3  -9   6   73.51    3.82
  -3  -9  -7    0.14    1.24
   3   9   7    0.13    1.02
   3  -9   7    1.00    0.98
  -3  -9  -7   -1.43    1.30
  -3  -9  -8    0.26    1.14
   3   9   8    0.88    0.97
  -3  -9  -8    2.88    1.22
  -3  -9  -8   -0.13    1.16
   3  -9   8   -0.25    0.86
   3   9   9    2.40    0.93
  -3  -9  -9    3.10    1.09
  -3  -9  -9    1.92    1.24
   3  -9   9    4.52    1.02
   3   9   9    2.67    1.02
  -3  -9  -9    3.73    1.27
  -3  -9  -9    3.97    1.22
   3   9   9    3.13    1.04
  -3  -9 -10    1.59    1.15
   3   9  10    0.52    0.77
   3   9  10   -0.42    0.75
  -3  -9 -10    1.07    1.07
  -3  -9 -10   -0.88    0.97
   3   9  10    0.66    0.82
   3   9  11   10.27    1.19
  -3  -9 -11    7.67    1.23
   3   9  11   11.61    1.14
  -3  -9 -11    8.87    1.28
  -3  -9 -12    2.68    0.88
   3   9  12    2.84    0.74
  -3  -9 -12    4.50    0.98
  -3  -9 -13    3.66    0.71
   3 -10 -13    0.59    0.63
   3 -10 -12    1.90    0.95
   3 -10 -12    1.97    0.74
  -3  10  12    2.13    0.59
  -3  10  12    3.10    0.73
  -3  10  11  153.17    5.18
  -3 -10  11  173.60    5.57
   3 -10 -11  171.48    5.76
  -3  10  11  174.12    5.45
   3 -10 -11  159.46    5.33
   3 -10 -10   -0.27    0.91
  -3 -10  10   -0.76    0.90
  -3  10  10   -0.27    0.89
  -3  10  10   -0.33    0.81
   3 -10 -10   -1.20    1.08
  -3  10  10    0.97    0.85
   3 -10  -9   96.07    3.92
  -3 -10   9   98.40    4.21
  -3  10   9   95.41    3.99
  -3 -10   9  104.44    4.00
  -3  10   9   97.26    3.96
   3 -10  -9  101.86    4.39
  -3  10   9  109.59    4.19
  -3  10   8   27.56    2.02
   3 -10  -8   21.24    1.81
  -3 -10   8   24.90    2.06
  -3  10   8   23.31    1.93
  -3 -10   8   23.58    1.84
   3 -10  -8   24.43    1.87
  -3  10   8   28.16    2.02
   3 -10  -8   23.36    2.15
  -3  10   7    3.65    1.19
  -3 -10   7    4.66    1.19
  -3  10   7    3.66    1.22
   3 -10  -7    1.98    1.13
  -3 -10   7    3.34    1.10
  -3 -10   7    3.36    1.07
  -3  10   7    1.65    1.09
   3 -10  -7    1.36    1.43
  -3 -10   6   11.23    1.59
  -3 -10   6    8.88    1.41
  -3 -10   6   12.52    1.55
   3 -10  -6   13.44    1.66
   3 -10  -5   57.75    3.16
  -3 -10   5   50.70    3.18
  -3  10   5   49.75    2.94
  -3  10   5   49.07    2.92
  -3  10   4    9.94    1.58
  -3  10   4   10.20    1.48
   3 -10  -4   10.57    1.67
  -3  10   4    9.93    1.58
  -3 -10   3  433.57   12.92
  -3  10   3  435.29   13.19
  -3  10   3  431.30   12.91
   3 -10  -3  461.96   13.36
  -3  10   3  418.97   13.03
  -3 -10   2   44.57    2.66
  -3  10   2   42.80    2.55
   3 -10  -2   48.10    2.95
  -3 -10   2   36.19    2.54
  -3  10   2   40.52    2.66
  -3  10   2   46.42    2.85
  -3  10   1  449.62   13.75
  -3 -10   1  475.53   13.77
  -3  10   1  441.23   13.60
   3 -10  -1  471.14   13.78
  -3 -10   1  471.33   13.65
   3 -10  -1  462.71   13.43
   3 -10  -1  455.31   13.44
  -3 -10   0   62.63    3.22
   3 -10   0   60.50    3.14
   3 -10   0   61.42    3.14
   3  10   0   61.79    3.23
  -3  10   0   61.87    3.32
  -3  10   0   63.51    3.26
   3 -10   0   69.98    3.45
   3  10   0   66.86    3.19
  -3 -10   0   64.43    3.41
  -3 -10  -1  162.82    6.14
   3 -10   1  169.03    6.08
   3  10   1  165.18    5.96
  -3  10  -1  162.73    6.03
  -3 -10  -1  154.71    5.79
   3 -10   1  163.38    5.87
   3  10   1  151.78    5.75
  -3 -10  -2   11.60    1.70
   3  10   2   10.34    1.43
   3 -10   2   12.71    1.58
   3 -10   3   44.35    2.66
  -3 -10  -3   46.35    2.90
   3  10   3   46.85    2.73
   3 -10   4   -0.36    0.93
  -3 -10  -4   -0.14    1.19
   3 -10   4    0.99    1.00
   3 -10   4   -0.47    1.02
  -3 -10  -5   43.03    2.33
   3 -10   5   44.39    2.55
   3 -10   5   46.70    2.74
   3  10   5   50.62    2.80
   3  10   5   53.23    2.80
  -3 -10  -5   44.69    2.75
  -3 -10  -6   71.13    3.43
   3 -10   6   68.52    3.22
   3  10   6   76.36    3.42
  -3 -10  -6   76.08    3.28
   3 -10   6   63.76    3.24
   3  10   6   75.77    3.41
   3  10   7   10.68    1.34
   3  10   7   11.27    1.36
  -3 -10  -7   12.38    1.38
   3 -10   7   10.10    1.24
  -3 -10  -7   13.59    1.49
   3  10   8   36.83    2.06
   3  10   8   33.20    1.99
   3  10   8   29.77    1.91
  -3 -10  -8   33.81    2.03
   3 -10   8   30.84    1.80
   3  10   9    9.57    1.10
   3  10   9    8.89    0.98
  -3 -10  -9    9.68    1.16
   3  10   9   10.27    1.14
   3  10  10    3.51    0.69
  -3 -10 -10    2.18    0.76
   3  10  10    2.75    0.64
   3  10  10    3.03    0.75
   3  10  11    0.36    0.50
  -3 -10 -11    0.43    0.68
  -3  11  10    0.81    0.56
  -3  11  10    1.00    0.61
   3 -11 -10    1.80    0.70
  -3  11   9    2.47    0.69
  -3  11   9    2.24    0.63
  -3  11   9    1.89    0.70
  -3  11   9    2.19    0.76
   3 -11  -9    2.89    0.90
  -3  11   8   48.10    2.25
  -3  11   8   46.30    2.20
  -3 -11   8   50.06    2.15
   3 -11  -8   46.50    2.32
  -3 -11   8   48.24    2.30
  -3  11   7    1.51    0.85
   3 -11  -7    0.09    0.91
   3 -11  -7   -0.40    0.74
  -3 -11   7    0.24    0.73
  -3  11   7    0.81    0.80
  -3  11   7    0.51    0.81
  -3 -11   7    0.10    0.75
  -3  11   6   11.91    1.36
   3 -11  -6    8.33    1.22
  -3  11   6   11.33    1.11
  -3  11   6   10.80    1.24
  -3 -11   6   10.89    1.18
  -3  11   6   10.25    1.31
  -3 -11   6   11.55    1.33
   3 -11  -6    9.29    1.21
  -3  11   5    0.83    0.85
  -3 -11   5    0.27    0.82
  -3 -11   5    0.56    0.83
  -3  11   5    0.73    0.91
  -3 -11   5    1.50    0.87
  -3  11   5    2.14    1.00
   3 -11  -5    2.24    0.90
  -3  11   4   88.81    3.62
  -3 -11   4   91.59    3.69
  -3 -11   4   90.32    3.70
  -3  11   4   89.60    3.79
  -3 -11   4   93.79    3.99
  -3  11   4   97.91    3.92
   3 -11  -4   95.12    3.80
  -3  11   3    7.77    1.10
  -3 -11   3    8.29    1.23
  -3 -11   3    9.39    1.26
  -3  11   3    8.90    1.26
  -3 -11   3    6.95    1.26
   3 -11  -3   11.11    1.33
  -3  11   3    8.14    1.33
  -3  11   2   13.03    1.46
   3 -11  -2   12.10    1.28
  -3 -11   2   15.35    1.47
   3  11  -2    9.95    1.23
  -3  11   2   11.48    1.45
   3 -11  -2   12.75    1.42
  -3  11   2   14.13    1.41
  -3  11   1    3.22    1.00
   3  11  -1    1.78    0.84
  -3 -11   1    2.40    1.02
   3 -11  -1    2.71    0.83
   3  11  -1    2.58    0.97
   3  11  -1    1.68    0.85
  -3  11   1    1.10    0.95
   3 -11  -1    3.42    0.99
  -3 -11   1    2.12    0.87
  -3  11   1    3.18    0.91
   3  11   0  151.17    5.20
  -3  11   0  143.26    5.13
   3  11   0  146.14    5.17
  -3  11   0  146.14    5.30
   3  11   0  150.25    5.32
   3 -11   0  145.83    5.10
  -3 -11   0  154.07    5.27
   3 -11   0  156.30    5.36
  -3 -11   0  155.02    5.36
   3  11   1    5.51    1.06
   3  11   1    4.19    1.13
  -3  11  -1    3.84    1.01
  -3 -11  -1    3.17    1.00
   3 -11   1    2.79    0.90
   3  11   1    4.35    0.98
  -3 -11  -1    2.63    1.05
   3 -11   1    3.02    1.00
   3  11   2    0.86    0.93
   3  11   2   -0.69    0.86
  -3 -11  -2   -0.17    0.78
   3 -11   2   -0.36    0.76
   3  11   2    0.09    0.84
   3 -11   2   -0.29    0.83
  -3 -11  -2    0.32    0.97
   3 -11   3   15.42    1.32
   3 -11   3   12.91    1.29
  -3 -11  -3   13.54    1.24
   3  11   3   14.49    1.40
   3  11   3   12.42    1.38
   3  11   3   13.57    1.36
   3  11   3   13.48    1.22
   3 -11   3   10.02    1.28
  -3 -11  -4    0.07    0.68
   3 -11   4    0.33    0.72
   3  11   4   -0.40    0.82
   3  11   4   -0.10    0.86
   3  11   4   -0.09    0.84
   3 -11   4   -0.37    0.80
   3  11   4   -0.54    0.77
   3  11   5   25.42    1.64
   3  11   5   24.15    1.55
   3  11   5   23.41    1.66
   3  11   5   21.53    1.58
   3  11   6    0.83    0.75
   3  11   6    0.84    0.70
   3  11   6    1.56    0.77
   3  11   6    1.09    0.73
   3  11   7   13.16    1.13
   3  11   7   14.50    1.14
   3  11   7   13.00    1.10
   3  11   7   15.16    1.13
   3  11   8   40.93    1.70
   3  11   8   39.40    1.70
   3  11   8   35.55    1.59
  -3  12   6   28.04    1.38
  -3  12   5   71.00    2.50
  -3 -12   5   69.52    2.49
  -3  12   5   68.61    2.58
  -3  12   4    0.79    0.56
  -3  12   4    1.10    0.62
  -3 -12   4    0.32    0.52
  -3  12   3  134.24    4.34
  -3 -12   3  143.04    4.30
  -3  12   2   21.89    1.33
  -3 -12   2   22.52    1.34
  -3  12   1   14.21    1.14
  -3 -12   1   16.70    1.17
  -3 -12   1   18.20    1.18
   3  12   0   42.16    1.84
  -3  12   0   39.22    1.76
  -3 -12   0   46.48    1.97
  -3 -12   0   47.15    1.90
   3  12   1    2.57    0.65
   3  12   1    1.62    0.59
  -3 -12  -1    1.18    0.56
  -3 -12  -1    0.67    0.57
   3  12   2   48.10    1.98
   3  12   2   43.88    1.86
  -3 -12  -2   44.97    1.87
   3  12   3   13.36    0.95
   3  12   3   15.60    1.05
   3  12   4    3.02    0.59
  -4   0  21    0.80    0.70
  -4   0  20   54.46    2.92
  -4   0  20   50.83    2.59
  -4   0  20   59.82    2.88
  -4   0  20   57.53    2.65
  -4   0  20   53.43    2.62
  -4   0  19   -0.94    1.15
  -4   0  19   -0.15    1.15
  -4   0  19   -0.99    1.11
  -4   0  19   -0.99    1.03
  -4   0  19    0.63    0.98
  -4   0  19    0.13    1.10
  -4   0  18   -0.77    1.27
  -4   0  18    1.22    1.11
  -4   0  18    0.74    1.19
  -4   0  18    0.18    1.41
  -4   0  17   -0.16    1.25
  -4   0  17    0.49    1.26
  -4   0  17    0.34    1.34
  -4   0  17   -0.30    1.13
  -4   0  17   -1.28    1.37
  -4   0  17   -0.78    1.34
  -4   0  17    0.60    1.04
  -4   0  16   32.68    2.67
  -4   0  16   28.65    2.60
  -4   0  16   33.44    2.67
  -4   0  16   36.61    2.60
  -4   0  16   33.75    2.48
  -4   0  16   34.81    2.68
  -4   0  15    0.32    1.08
  -4   0  15   -0.48    1.24
  -4   0  15    1.29    1.29
  -4   0  15   -0.62    1.10
  -4   0  15    0.86    1.21
  -4   0  14  199.39    7.17
  -4   0  14  201.22    6.82
  -4   0  14  208.01    7.41
  -4   0  14  200.09    7.14
  -4   0  14  190.42    7.14
  -4   0  14  190.44    7.12
  -4   0  13   -0.56    0.93
  -4   0  13   -0.28    1.05
  -4   0  13    0.28    1.08
  -4   0  13    0.70    1.10
  -4   0  13    1.08    1.03
  -4   0  13    1.23    1.14
  -4   0  12 1167.47   30.14
  -4   0  12 1096.94   30.02
  -4   0  12 1107.89   30.07
  -4   0  12 1102.97   29.67
  -4   0  11    0.37    0.75
  -4   0  11   -0.22    0.97
  -4   0  11    0.79    0.94
  -4   0  11    0.98    1.02
  -4   0  11    0.21    0.84
  -4   0  11    0.23    0.57
  -4   0  10  358.39   10.39
  -4   0  10  344.44   10.04
  -4   0  10  364.96   10.56
  -4   0  10  355.91   10.47
  -4   0  10  366.05   10.67
  -4   0   9   -0.55    0.75
  -4   0   9    1.57    0.88
  -4   0   9    0.92    0.95
  -4   0   9    0.37    0.89
  -4   0   8  526.42   13.70
  -4   0   8  492.93   13.22
  -4   0   8  500.35   13.79
  -4   0   8  509.82   14.03
  -4   0   8  515.66   13.93
  -4   0   8  511.84   13.90
  -4   0   7   -0.34    0.85
  -4   0   7   -0.15    0.60
  -4   0   7    0.19    0.77
  -4   0   7   -0.19    0.74
   4   0  -7    0.39    0.91
  -4   0   7    0.58    0.66
  -4   0   7    0.46    0.41
  -4   0   7   -0.33    0.60
   4   0  -6  159.78    4.91
  -4   0   6  173.39    5.21
  -4   0   6  181.11    5.06
  -4   0   6  162.32    5.07
  -4   0   6  173.19    4.72
  -4   0   6  172.38    5.01
  -4   0   6  175.20    5.15
  -4   0   6  171.39    5.14
   4   0  -6  173.78    5.59
  -4   0   5    0.47    0.58
  -4   0   5   -0.24    0.64
   4   0  -5    0.98    0.82
  -4   0   5    0.09    0.63
  -4   0   5    0.33    0.49
  -4   0   5    0.53    0.35
  -4   0   5    1.15    0.57
  -4   0   4  829.71   20.31
  -4   0   4  780.85   20.49
  -4   0   4  776.06   20.42
  -4   0   4  802.08   20.40
  -4   0   4  783.40   20.44
   4   0  -4  791.96   20.78
  -4   0   4  762.45   20.34
  -4   0   3    0.21    0.48
  -4   0   3   -0.09    0.37
  -4   0   3   -0.21    0.69
  -4   0   3    0.37    0.64
  -4   0   3    0.46    0.50
  -4   0   3    0.22    0.53
  -4   0   3    0.57    0.55
  -4   0   3   -0.56    0.52
  -4   0   3    0.74    0.55
   4   0  -2  765.85   19.49
  -4   0   2  721.62   19.79
  -4   0   2  759.77   19.45
  -4   0   2  773.41   19.49
  -4   0   1   -0.05    0.49
  -4   0   1    0.05    0.34
  -4   0   1   -0.41    0.52
   4   0  -1    0.14    0.56
   4   0  -1    0.60    0.36
  -4   0   0 1359.82   33.61
  -4   0   0 1314.85   33.60
   4   0   0 1297.99   33.56
  -4   0  -1   -0.37    0.55
  -4   0  -1    0.14    0.45
   4   0   1    0.07    0.57
   4   0   1    0.40    0.45
   4   0   1   -0.18    0.58
   4   0   2  964.13   24.56
   4   0   2  961.55   24.53
  -4   0  -2  962.96   24.39
   4   0   2  931.55   24.55
  -4   0  -2  944.50   24.52
   4   0   2  961.60   24.60
   4   0   3    0.27    0.58
   4   0   3   -0.04    0.48
  -4   0  -3    0.68    0.59
   4   0   3    0.30    0.59
   4   0   3   -0.22    0.53
  -4   0  -4  216.58    6.12
   4   0   4  211.68    6.00
  -4   0  -4  213.27    5.72
   4   0   4  227.08    6.20
   4   0   4  220.18    6.06
  -4   0  -4  215.01    5.72
   4   0   5    0.12    0.51
  -4   0  -5   -0.05    0.65
   4   0   5    0.65    0.70
   4   0   5    0.24    0.70
   4   0   5    0.70    0.56
   4   0   5    0.94    0.43
   4   0   5    0.12    0.69
  -4   0  -6    9.96    0.96
   4   0   6   11.58    1.09
   4   0   6    9.14    1.07
   4   0   6    9.88    0.87
   4   0   6   11.65    1.18
   4   0   6   10.49    0.98
   4   0   7    0.73    0.80
   4   0   7    0.62    0.73
   4   0   7    0.36    0.65
   4   0   7    0.16    0.79
   4   0   8  140.11    4.88
   4   0   8  134.04    4.75
   4   0   8  138.13    4.70
   4   0   8  133.83    4.77
   4   0   9   -0.10    0.72
   4   0   9    0.66    0.75
   4   0   9    1.31    0.73
   4   0   9   -0.85    0.99
   4   0  10  586.67   16.43
   4   0  10  574.84   16.48
   4   0  10  575.91   16.22
   4   0  10  570.63   17.03
   4   0  10  595.65   16.47
   4   0  11   -0.13    0.90
   4   0  11   -0.33    0.80
   4   0  11    1.34    1.15
   4   0  11    1.57    1.25
   4   0  11    0.63    0.98
   4   0  12  323.31   10.95
   4   0  12  320.06    9.90
   4   0  12  288.65    9.46
   4   0  12  312.14    9.82
   4   0  12  313.19   10.51
   4   0  13   -0.22    1.40
   4   0  13   -1.12    1.12
   4   0  13    0.79    1.32
   4   0  13   -0.38    1.35
   4   0  14 1201.22   32.19
   4   0  14 1100.50   32.16
   4   0  15    0.71    1.30
   4   0  15    0.39    1.33
   4   0  16   62.45    3.47
   4   0  16   57.13    3.48
   4   0  17    0.43    1.03
   4   0  17    0.79    1.09
   4   0  17    0.61    0.93
   4   0  17   -0.50    1.10
   4   0  18   58.39    2.73
   4   0  18   75.70    3.03
   4   0  18   72.28    2.99
   4   0  18   62.48    2.83
   4   0  19    0.70    0.58
  -4   1  21    2.84    0.80
  -4   1  21    3.39    0.73
  -4   1  20    8.64    1.17
  -4  -1  20   10.74    1.38
  -4   1  20   10.04    1.46
  -4  -1  20    9.15    1.37
  -4   1  20   11.10    1.29
  -4   1  20    8.54    1.23
  -4  -1  20   11.80    1.30
  -4  -1  20   14.28    1.45
  -4   1  20   11.19    1.33
  -4  -1  19   46.05    2.73
  -4   1  19   46.39    2.73
  -4  -1  19   48.25    2.60
  -4   1  19   45.39    2.73
  -4  -1  19   43.32    2.79
  -4   1  19   46.37    2.95
  -4  -1  19   45.98    2.79
  -4  -1  19   46.70    2.50
  -4   1  19   47.64    2.78
  -4   1  19   46.05    2.76
  -4  -1  19   47.13    2.73
  -4  -1  19   37.76    2.42
  -4   1  19   43.55    2.59
  -4  -1  18    0.85    1.32
  -4  -1  18   -0.13    0.90
  -4   1  18    0.71    1.31
  -4  -1  18    1.41    1.07
  -4  -1  17   10.93    1.77
  -4   1  17   10.39    1.70
  -4  -1  17   10.94    1.53
  -4  -1  17   10.10    1.89
  -4  -1  17   11.55    1.68
  -4   1  17   10.98    1.74
  -4  -1  17   10.34    1.66
  -4  -1  17   13.45    1.86
  -4   1  17    8.27    1.49
[truncated: 1,017,494 more chars]
