# Supplementary material for: On the Viability of Carbonyl Hydroboration Catalysed by Aluminium Hydrides
Source: Angew Chem Int Ed Engl. 2025 Sep 20;64(46):e202517007. doi: 10.1002/anie.202517007 (PMC12603974; doi:10.1002/anie.202517007)
Supplement: Supplementary file 2 — Supporting Information [file ANIE-64-e202517007-s001.zip › (Nacnac)DippGa(H)(OCH2Ph)_cif.cif]

 
data_E:\033ACJ~1\033acjh17_a
 
_audit_creation_method            'SHELXL-2014/7'
_shelx_SHELXL_version_number      '2014/7'
_chemical_name_systematic         ?
_chemical_name_common             ?
_chemical_melting_point           ?
_chemical_formula_moiety          'C36 H49 Ga N2 O' 
_chemical_formula_sum
 'C36 H49 Ga N2 O' 
_chemical_formula_weight          595.49

loop_
 _atom_type_symbol
 _atom_type_description
 _atom_type_scat_dispersion_real
 _atom_type_scat_dispersion_imag
 _atom_type_scat_source
 'C'  'C'   0.0181   0.0091
 'International Tables Vol C Tables 4.2.6.8 and 6.1.1.4'
 'H'  'H'   0.0000   0.0000
 'International Tables Vol C Tables 4.2.6.8 and 6.1.1.4'
 'N'  'N'   0.0311   0.0180
 'International Tables Vol C Tables 4.2.6.8 and 6.1.1.4'
 'O'  'O'   0.0492   0.0322
 'International Tables Vol C Tables 4.2.6.8 and 6.1.1.4'
 'Ga'  'Ga'  -1.2846   0.7763
 'International Tables Vol C Tables 4.2.6.8 and 6.1.1.4'
 
_space_group_crystal_system       monoclinic
_space_group_IT_number            14
_space_group_name_H-M_alt         'P 21/c'
_space_group_name_Hall            '-P 2ybc'
 
_shelx_space_group_comment
;
The symmetry employed for this shelxl refinement is uniquely defined
by the following loop, which should always be used as a source of
symmetry information in preference to the above space-group names.
They are only intended as comments.
;
 
loop_
 _space_group_symop_operation_xyz
 'x, y, z'
 '-x, y+1/2, -z+1/2'
 '-x, -y, -z'
 'x, -y-1/2, z-1/2'
 
_cell_length_a                    18.3437(5)
_cell_length_b                    9.0495(2)
_cell_length_c                    40.5307(9)
_cell_angle_alpha                 90
_cell_angle_beta                  99.065(2)
_cell_angle_gamma                 90
_cell_volume                      6644.1(3)
_cell_formula_units_Z             8
_cell_measurement_temperature     150(2)
_cell_measurement_reflns_used     9446
_cell_measurement_theta_min       4.3550
_cell_measurement_theta_max       76.1450
 
_exptl_crystal_description        block
_exptl_crystal_colour             colourless
_exptl_crystal_density_meas       ?
_exptl_crystal_density_method     ?
_exptl_crystal_density_diffrn     1.191          
_exptl_crystal_F_000              2544
_exptl_transmission_factor_min    ?
_exptl_transmission_factor_max    ?
_exptl_crystal_size_max           0.180
_exptl_crystal_size_mid           0.160
_exptl_crystal_size_min           0.140
_exptl_absorpt_coefficient_mu     1.338
_shelx_estimated_absorpt_T_min    0.795
_shelx_estimated_absorpt_T_max    0.835
_exptl_absorpt_correction_type    multi-scan
_exptl_absorpt_correction_T_min   0.91597
_exptl_absorpt_correction_T_max   1.00000
_exptl_absorpt_process_details    
;
CrysAlisPro 1.171.38.43b (Rigaku Oxford Diffraction, 2015)
Empirical absorption correction using spherical harmonics,
 implemented in SCALE3 ABSPACK scaling algorithm.
;
_exptl_absorpt_special_details    ?
_diffrn_ambient_temperature       150(2)
_diffrn_radiation_wavelength      1.54184
_diffrn_radiation_type            CuK\a
_diffrn_source                    'micro-focus sealed X-ray tube'
_diffrn_measurement_device_type   'SuperNova, Dual, Cu at zero, Atlas'
_diffrn_measurement_method        '\w scans'
_diffrn_detector_area_resol_mean  10.5035
_diffrn_reflns_number             39664
_diffrn_reflns_av_unetI/netI      0.0421
_diffrn_reflns_av_R_equivalents   0.0356
_diffrn_reflns_limit_h_min        -22
_diffrn_reflns_limit_h_max        22
_diffrn_reflns_limit_k_min        -11
_diffrn_reflns_limit_k_max        10
_diffrn_reflns_limit_l_min        -50
_diffrn_reflns_limit_l_max        50
_diffrn_reflns_theta_min          4.419
_diffrn_reflns_theta_max          76.374
_diffrn_reflns_theta_full         67.684
_diffrn_measured_fraction_theta_max   0.988
_diffrn_measured_fraction_theta_full  1.000
_diffrn_reflns_Laue_measured_fraction_max    0.988
_diffrn_reflns_Laue_measured_fraction_full   1.000
_diffrn_reflns_point_group_measured_fraction_max   0.988
_diffrn_reflns_point_group_measured_fraction_full  1.000
_reflns_number_total              13794
_reflns_number_gt                 10116
_reflns_threshold_expression      'I > 2\s(I)'
_reflns_Friedel_coverage          0.000
_reflns_Friedel_fraction_max      .
_reflns_Friedel_fraction_full     .
 
_reflns_special_details
;
 Reflections were merged by SHELXL according to the crystal
 class for the calculation of statistics and refinement.
 
 _reflns_Friedel_fraction is defined as the number of unique
 Friedel pairs measured divided by the number that would be
 possible theoretically, ignoring centric projections and
 systematic absences.
;
 
_computing_data_collection        'CrysAlisPro 1.171.38.43b (Rigaku OD, 2015)'
_computing_cell_refinement        'CrysAlisPro 1.171.38.43b (Rigaku OD, 2015)'
_computing_data_reduction         'CrysAlisPro 1.171.38.43b (Rigaku OD, 2015)'
_computing_structure_solution     'SHELXT-2014/7 (Sheldrick, 2014)'
_computing_structure_refinement   'SHELXL-2014/7 (Sheldrick, 2014)'
_computing_molecular_graphics     ?
_computing_publication_material   ?
_refine_special_details           ?
_refine_ls_structure_factor_coef  Fsqd
_refine_ls_matrix_type            full
_refine_ls_weighting_scheme       calc
_refine_ls_weighting_details
'w=1/[\s^2^(Fo^2^)+(0.0478P)^2^+3.0229P] where P=(Fo^2^+2Fc^2^)/3'
_atom_sites_solution_primary      ?
_atom_sites_solution_secondary    ?
_atom_sites_solution_hydrogens    mixed
_refine_ls_hydrogen_treatment     mixed
_refine_ls_extinction_method      none
_refine_ls_extinction_coef        .
_refine_ls_number_reflns          13794
_refine_ls_number_parameters      747
_refine_ls_number_restraints      0
_refine_ls_R_factor_all           0.0618
_refine_ls_R_factor_gt            0.0409
_refine_ls_wR_factor_ref          0.1134
_refine_ls_wR_factor_gt           0.0984
_refine_ls_goodness_of_fit_ref    1.011
_refine_ls_restrained_S_all       1.011
_refine_ls_shift/su_max           0.003
_refine_ls_shift/su_mean          0.000
 
loop_
 _atom_site_label
 _atom_site_type_symbol
 _atom_site_fract_x
 _atom_site_fract_y
 _atom_site_fract_z
 _atom_site_U_iso_or_equiv
 _atom_site_adp_type
 _atom_site_occupancy
 _atom_site_site_symmetry_order  
 _atom_site_calc_flag
 _atom_site_refinement_flags_posn
 _atom_site_refinement_flags_adp
 _atom_site_refinement_flags_occupancy
 _atom_site_disorder_assembly
 _atom_site_disorder_group
Ga1 Ga 0.63664(2) 0.10847(3) 0.63481(2) 0.02683(7) Uani 1 1 d . . . . .
Ga2 Ga 0.13646(2) 0.60061(3) 0.63528(2) 0.02557(7) Uani 1 1 d . . . . .
O1 O 0.72793(9) 0.0516(2) 0.62719(4) 0.0449(4) Uani 1 1 d . . . . .
O2 O 0.22928(9) 0.6615(2) 0.63122(4) 0.0372(4) Uani 1 1 d . . . . .
N1 N 0.57330(9) 0.06479(18) 0.59281(4) 0.0226(3) Uani 1 1 d . . . . .
N2 N 0.59568(9) -0.04158(18) 0.66124(4) 0.0236(3) Uani 1 1 d . . . . .
N3 N 0.07888(9) 0.64797(19) 0.59210(4) 0.0237(3) Uani 1 1 d . . . . .
N4 N 0.09163(10) 0.74753(19) 0.66097(4) 0.0259(3) Uani 1 1 d . . . . .
C1 C 0.59140(11) 0.1368(2) 0.56347(4) 0.0231(4) Uani 1 1 d . . . . .
C2 C 0.63549(12) 0.0618(2) 0.54347(5) 0.0271(4) Uani 1 1 d . . . . .
C3 C 0.65487(13) 0.1375(3) 0.51601(5) 0.0319(4) Uani 1 1 d . . . . .
H3 H 0.6844 0.0891 0.5021 0.038 Uiso 1 1 calc R U . . .
C4 C 0.63194(13) 0.2812(3) 0.50873(5) 0.0335(5) Uani 1 1 d . . . . .
H4 H 0.6456 0.3303 0.4899 0.040 Uiso 1 1 calc R U . . .
C5 C 0.58933(13) 0.3529(2) 0.52881(5) 0.0312(4) Uani 1 1 d . . . . .
H5 H 0.5740 0.4516 0.5237 0.037 Uiso 1 1 calc R U . . .
C6 C 0.56819(12) 0.2835(2) 0.55663(5) 0.0269(4) Uani 1 1 d . . . . .
C7 C 0.52269(14) 0.3694(2) 0.57822(6) 0.0351(5) Uani 1 1 d . . . . .
H7 H 0.5115 0.3025 0.5964 0.042 Uiso 1 1 calc R U . . .
C8 C 0.5664(2) 0.5021(3) 0.59453(7) 0.0545(7) Uani 1 1 d . . . . .
H8A H 0.6136 0.4679 0.6069 0.082 Uiso 1 1 calc R U . . .
H8B H 0.5379 0.5512 0.6099 0.082 Uiso 1 1 calc R U . . .
H8C H 0.5756 0.5720 0.5772 0.082 Uiso 1 1 calc R U . . .
C9 C 0.44968(17) 0.4217(4) 0.55837(7) 0.0535(7) Uani 1 1 d . . . . .
H9A H 0.4594 0.4917 0.5411 0.080 Uiso 1 1 calc R U . . .
H9B H 0.4204 0.4704 0.5735 0.080 Uiso 1 1 calc R U . . .
H9C H 0.4223 0.3367 0.5478 0.080 Uiso 1 1 calc R U . . .
C10 C 0.66352(14) -0.0948(3) 0.55040(6) 0.0364(5) Uani 1 1 d . . . . .
H10 H 0.6452 -0.1312 0.5709 0.044 Uiso 1 1 calc R U . . .
C11 C 0.74861(17) -0.0995(3) 0.55685(8) 0.0522(7) Uani 1 1 d . . . . .
H11A H 0.7676 -0.0657 0.5369 0.078 Uiso 1 1 calc R U . . .
H11B H 0.7652 -0.2010 0.5621 0.078 Uiso 1 1 calc R U . . .
H11C H 0.7671 -0.0348 0.5757 0.078 Uiso 1 1 calc R U . . .
C12 C 0.63512(18) -0.1992(3) 0.52156(7) 0.0507(6) Uani 1 1 d . . . . .
H12A H 0.5811 -0.1953 0.5170 0.076 Uiso 1 1 calc R U . . .
H12B H 0.6510 -0.3004 0.5276 0.076 Uiso 1 1 calc R U . . .
H12C H 0.6551 -0.1690 0.5015 0.076 Uiso 1 1 calc R U . . .
C13 C 0.46810(12) -0.0480(3) 0.55702(5) 0.0351(5) Uani 1 1 d . . . . .
H13A H 0.4505 0.0488 0.5483 0.053 Uiso 1 1 calc R U . . .
H13B H 0.4258 -0.1103 0.5597 0.053 Uiso 1 1 calc R U . . .
H13C H 0.4965 -0.0951 0.5414 0.053 Uiso 1 1 calc R U . . .
C14 C 0.51662(11) -0.0284(2) 0.59047(5) 0.0240(4) Uani 1 1 d . . . . .
C15 C 0.49816(11) -0.1108(2) 0.61715(5) 0.0256(4) Uani 1 1 d . . . . .
H15 H 0.4543 -0.1680 0.6124 0.031 Uiso 1 1 calc R U . . .
C16 C 0.53598(11) -0.1199(2) 0.64992(5) 0.0243(4) Uani 1 1 d . . . . .
C17 C 0.50515(14) -0.2249(3) 0.67322(6) 0.0387(5) Uani 1 1 d . . . . .
H17A H 0.5459 -0.2747 0.6875 0.058 Uiso 1 1 calc R U . . .
H17B H 0.4739 -0.2987 0.6601 0.058 Uiso 1 1 calc R U . . .
H17C H 0.4756 -0.1694 0.6872 0.058 Uiso 1 1 calc R U . . .
C18 C 0.63254(11) -0.0586(2) 0.69524(5) 0.0262(4) Uani 1 1 d . . . . .
C19 C 0.69012(13) -0.1613(3) 0.70210(6) 0.0349(5) Uani 1 1 d . . . . .
C20 C 0.72370(17) -0.1754(3) 0.73545(7) 0.0511(7) Uani 1 1 d . . . . .
H20 H 0.7625 -0.2450 0.7410 0.061 Uiso 1 1 calc R U . . .
C21 C 0.7019(2) -0.0904(4) 0.76070(7) 0.0617(8) Uani 1 1 d . . . . .
H21 H 0.7248 -0.1038 0.7832 0.074 Uiso 1 1 calc R U . . .
C22 C 0.64738(18) 0.0128(4) 0.75295(6) 0.0513(7) Uani 1 1 d . . . . .
H22 H 0.6338 0.0729 0.7702 0.062 Uiso 1 1 calc R U . . .
C23 C 0.61117(13) 0.0321(3) 0.72028(5) 0.0323(4) Uani 1 1 d . . . . .
C24 C 0.55195(13) 0.1491(3) 0.71304(5) 0.0358(5) Uani 1 1 d . . . . .
H24 H 0.5330 0.1462 0.6885 0.043 Uiso 1 1 calc R U . . .
C25 C 0.48624(18) 0.1217(4) 0.73143(8) 0.0576(8) Uani 1 1 d . . . . .
H25A H 0.4644 0.0250 0.7250 0.086 Uiso 1 1 calc R U . . .
H25B H 0.4491 0.1991 0.7255 0.086 Uiso 1 1 calc R U . . .
H25C H 0.5032 0.1234 0.7556 0.086 Uiso 1 1 calc R U . . .
C26 C 0.58410(18) 0.3028(3) 0.72119(8) 0.0542(7) Uani 1 1 d . . . . .
H26A H 0.6006 0.3111 0.7453 0.081 Uiso 1 1 calc R U . . .
H26B H 0.5462 0.3775 0.7141 0.081 Uiso 1 1 calc R U . . .
H26C H 0.6262 0.3184 0.7094 0.081 Uiso 1 1 calc R U . . .
C27 C 0.71654(15) -0.2537(3) 0.67526(7) 0.0431(6) Uani 1 1 d . . . . .
H27 H 0.6942 -0.2133 0.6530 0.052 Uiso 1 1 calc R U . . .
C28 C 0.6941(2) -0.4137(3) 0.67689(8) 0.0607(8) Uani 1 1 d . . . . .
H28A H 0.7161 -0.4557 0.6985 0.091 Uiso 1 1 calc R U . . .
H28B H 0.7114 -0.4689 0.6588 0.091 Uiso 1 1 calc R U . . .
H28C H 0.6402 -0.4205 0.6745 0.091 Uiso 1 1 calc R U . . .
C29 C 0.8006(2) -0.2443(5) 0.67823(14) 0.0882(14) Uani 1 1 d . . . . .
H29A H 0.8164 -0.1415 0.6822 0.132 Uiso 1 1 calc R U . . .
H29B H 0.8158 -0.2795 0.6575 0.132 Uiso 1 1 calc R U . . .
H29C H 0.8236 -0.3058 0.6969 0.132 Uiso 1 1 calc R U . . .
H2 H 0.126(3) 0.455(6) 0.6490(12) 0.106 Uiso 1 1 d . U . . .
H1 H 0.635(3) 0.253(5) 0.6485(12) 0.106 Uiso 1 1 d . U . . .
C30 C 0.79324(17) 0.1193(4) 0.64224(8) 0.0662(10) Uani 1 1 d . . . . .
H30A H 0.8347 0.0501 0.6414 0.079 Uiso 1 1 calc R U . . .
H30B H 0.7900 0.1370 0.6661 0.079 Uiso 1 1 calc R U . . .
C31 C 0.81106(13) 0.2661(3) 0.62643(6) 0.0424(6) Uani 1 1 d . . . . .
C32 C 0.87228(14) 0.3477(4) 0.64139(7) 0.0465(6) Uani 1 1 d . . . . .
H32 H 0.9009 0.3133 0.6615 0.056 Uiso 1 1 calc R U . . .
C33 C 0.89133(15) 0.4772(3) 0.62717(8) 0.0523(7) Uani 1 1 d . . . . .
H33 H 0.9330 0.5317 0.6375 0.063 Uiso 1 1 calc R U . . .
C34 C 0.85028(17) 0.5281(3) 0.59814(9) 0.0572(8) Uani 1 1 d . . . . .
H34 H 0.8633 0.6181 0.5885 0.069 Uiso 1 1 calc R U . . .
C35 C 0.78994(15) 0.4484(3) 0.58293(8) 0.0510(7) Uani 1 1 d . . . . .
H35 H 0.7616 0.4835 0.5628 0.061 Uiso 1 1 calc R U . . .
C36 C 0.77076(13) 0.3178(3) 0.59692(6) 0.0436(6) Uani 1 1 d . . . . .
H36 H 0.7296 0.2629 0.5862 0.052 Uiso 1 1 calc R U . . .
C37 C 0.10332(11) 0.5801(2) 0.56348(5) 0.0251(4) Uani 1 1 d . . . . .
C38 C 0.08411(12) 0.4320(2) 0.55575(5) 0.0291(4) Uani 1 1 d . . . . .
C39 C 0.11399(14) 0.3648(3) 0.52987(5) 0.0353(5) Uani 1 1 d . . . . .
H39 H 0.1016 0.2651 0.5242 0.042 Uiso 1 1 calc R U . . .
C40 C 0.16106(15) 0.4398(3) 0.51238(6) 0.0407(5) Uani 1 1 d . . . . .
H40 H 0.1813 0.3913 0.4951 0.049 Uiso 1 1 calc R U . . .
C41 C 0.17876(14) 0.5858(3) 0.52004(6) 0.0377(5) Uani 1 1 d . . . . .
H41 H 0.2103 0.6374 0.5075 0.045 Uiso 1 1 calc R U . . .
C42 C 0.15104(12) 0.6589(2) 0.54587(5) 0.0299(4) Uani 1 1 d . . . . .
C43 C 0.17403(14) 0.8176(3) 0.55356(6) 0.0368(5) Uani 1 1 d . . . . .
H43 H 0.1484 0.8527 0.5721 0.044 Uiso 1 1 calc R U . . .
C44 C 0.25768(15) 0.8287(3) 0.56541(7) 0.0475(6) Uani 1 1 d . . . . .
H44A H 0.2714 0.7668 0.5853 0.071 Uiso 1 1 calc R U . . .
H44B H 0.2709 0.9317 0.5709 0.071 Uiso 1 1 calc R U . . .
H44C H 0.2840 0.7947 0.5476 0.071 Uiso 1 1 calc R U . . .
C45 C 0.15135(17) 0.9195(3) 0.52337(8) 0.0479(6) Uani 1 1 d . . . . .
H45A H 0.1738 0.8842 0.5044 0.072 Uiso 1 1 calc R U . . .
H45B H 0.1684 1.0203 0.5291 0.072 Uiso 1 1 calc R U . . .
H45C H 0.0975 0.9192 0.5173 0.072 Uiso 1 1 calc R U . . .
C46 C 0.03274(14) 0.3445(3) 0.57411(6) 0.0374(5) Uani 1 1 d . . . . .
H46 H 0.0178 0.4097 0.5918 0.045 Uiso 1 1 calc R U . . .
C47 C 0.07119(18) 0.2081(3) 0.59129(7) 0.0502(6) Uani 1 1 d . . . . .
H47A H 0.0814 0.1372 0.5743 0.075 Uiso 1 1 calc R U . . .
H47B H 0.0390 0.1619 0.6055 0.075 Uiso 1 1 calc R U . . .
H47C H 0.1177 0.2378 0.6050 0.075 Uiso 1 1 calc R U . . .
C48 C -0.03726(17) 0.2988(4) 0.55070(9) 0.0603(8) Uani 1 1 d . . . . .
H48A H -0.0595 0.3858 0.5387 0.090 Uiso 1 1 calc R U . . .
H48B H -0.0724 0.2553 0.5638 0.090 Uiso 1 1 calc R U . . .
H48C H -0.0247 0.2259 0.5346 0.090 Uiso 1 1 calc R U . . .
C49 C -0.02151(13) 0.7635(3) 0.55394(6) 0.0376(5) Uani 1 1 d . . . . .
H49A H 0.0093 0.8150 0.5399 0.056 Uiso 1 1 calc R U . . .
H49B H -0.0655 0.8228 0.5556 0.056 Uiso 1 1 calc R U . . .
H49C H -0.0365 0.6674 0.5440 0.056 Uiso 1 1 calc R U . . .
C50 C 0.02187(11) 0.7407(2) 0.58836(5) 0.0259(4) Uani 1 1 d . . . . .
C51 C -0.00077(11) 0.8199(2) 0.61475(5) 0.0276(4) Uani 1 1 d . . . . .
H51 H -0.0445 0.8767 0.6091 0.033 Uiso 1 1 calc R U . . .
C52 C 0.03269(11) 0.8262(2) 0.64839(5) 0.0275(4) Uani 1 1 d . . . . .
C53 C -0.00226(15) 0.9280(3) 0.67100(6) 0.0425(5) Uani 1 1 d . . . . .
H53A H -0.0361 0.8714 0.6826 0.064 Uiso 1 1 calc R U . . .
H53B H -0.0296 1.0061 0.6576 0.064 Uiso 1 1 calc R U . . .
H53C H 0.0363 0.9725 0.6875 0.064 Uiso 1 1 calc R U . . .
C54 C 0.12456(12) 0.7625(2) 0.69560(5) 0.0294(4) Uani 1 1 d . . . . .
C55 C 0.18258(14) 0.8629(3) 0.70398(6) 0.0356(5) Uani 1 1 d . . . . .
C56 C 0.21344(16) 0.8751(3) 0.73761(7) 0.0476(6) Uani 1 1 d . . . . .
H56 H 0.2521 0.9441 0.7440 0.057 Uiso 1 1 calc R U . . .
C57 C 0.18894(18) 0.7891(4) 0.76176(6) 0.0555(7) Uani 1 1 d . . . . .
H57 H 0.2101 0.8008 0.7846 0.067 Uiso 1 1 calc R U . . .
C58 C 0.13422(17) 0.6872(4) 0.75296(6) 0.0491(6) Uani 1 1 d . . . . .
H58 H 0.1190 0.6262 0.7697 0.059 Uiso 1 1 calc R U . . .
C59 C 0.10030(14) 0.6712(3) 0.71973(5) 0.0360(5) Uani 1 1 d . . . . .
C60 C 0.04066(15) 0.5549(3) 0.71095(6) 0.0404(5) Uani 1 1 d . . . . .
H60 H 0.0221 0.5624 0.6864 0.048 Uiso 1 1 calc R U . . .
C61 C -0.02494(18) 0.5799(4) 0.72946(8) 0.0600(8) Uani 1 1 d . . . . .
H61A H -0.0079 0.5768 0.7536 0.090 Uiso 1 1 calc R U . . .
H61B H -0.0618 0.5023 0.7233 0.090 Uiso 1 1 calc R U . . .
H61C H -0.0471 0.6766 0.7233 0.090 Uiso 1 1 calc R U . . .
C62 C 0.0717(2) 0.3996(3) 0.71794(10) 0.0627(8) Uani 1 1 d . . . . .
H62A H 0.1118 0.3827 0.7050 0.094 Uiso 1 1 calc R U . . .
H62B H 0.0325 0.3267 0.7115 0.094 Uiso 1 1 calc R U . . .
H62C H 0.0907 0.3895 0.7418 0.094 Uiso 1 1 calc R U . . .
C63 C 0.21274(15) 0.9569(3) 0.67823(6) 0.0420(5) Uani 1 1 d . . . . .
H63 H 0.1961 0.9126 0.6557 0.050 Uiso 1 1 calc R U . . .
C64 C 0.29754(19) 0.9587(4) 0.68453(11) 0.0676(9) Uani 1 1 d . . . . .
H64A H 0.3150 1.0147 0.7050 0.101 Uiso 1 1 calc R U . . .
H64B H 0.3156 1.0055 0.6656 0.101 Uiso 1 1 calc R U . . .
H64C H 0.3161 0.8572 0.6871 0.101 Uiso 1 1 calc R U . . .
C65 C 0.1841(2) 1.1141(3) 0.67789(8) 0.0596(8) Uani 1 1 d . . . . .
H65A H 0.1302 1.1138 0.6716 0.089 Uiso 1 1 calc R U . . .
H65B H 0.2062 1.1726 0.6617 0.089 Uiso 1 1 calc R U . . .
H65C H 0.1972 1.1575 0.7002 0.089 Uiso 1 1 calc R U . . .
C66 C 0.29292(15) 0.5945(4) 0.64776(7) 0.0523(7) Uani 1 1 d . . . . .
H66A H 0.2868 0.5786 0.6713 0.063 Uiso 1 1 calc R U . . .
H66B H 0.3347 0.6636 0.6477 0.063 Uiso 1 1 calc R U . . .
C67 C 0.31319(12) 0.4480(3) 0.63344(6) 0.0376(5) Uani 1 1 d . . . . .
C68 C 0.37303(14) 0.3676(3) 0.64998(6) 0.0428(5) Uani 1 1 d . . . . .
H68 H 0.4002 0.4045 0.6702 0.051 Uiso 1 1 calc R U . . .
C69 C 0.39289(14) 0.2346(3) 0.63711(7) 0.0461(6) Uani 1 1 d . . . . .
H69 H 0.4339 0.1811 0.6484 0.055 Uiso 1 1 calc R U . . .
C70 C 0.35362(15) 0.1793(3) 0.60806(8) 0.0489(6) Uani 1 1 d . . . . .
H70 H 0.3668 0.0870 0.5995 0.059 Uiso 1 1 calc R U . . .
C71 C 0.29493(15) 0.2586(3) 0.59129(7) 0.0498(6) Uani 1 1 d . . . . .
H71 H 0.2679 0.2208 0.5711 0.060 Uiso 1 1 calc R U . . .
C72 C 0.27519(13) 0.3932(3) 0.60365(6) 0.0425(6) Uani 1 1 d . . . . .
H72 H 0.2355 0.4481 0.5917 0.051 Uiso 1 1 calc R U . . .
 
loop_
 _atom_site_aniso_label
 _atom_site_aniso_U_11
 _atom_site_aniso_U_22
 _atom_site_aniso_U_33
 _atom_site_aniso_U_23
 _atom_site_aniso_U_13
 _atom_site_aniso_U_12
Ga1 0.03627(14) 0.02595(13) 0.01659(11) 0.00285(8) -0.00107(9) -0.01032(10)
Ga2 0.03109(14) 0.02574(13) 0.01925(12) -0.00210(8) 0.00203(9) 0.00441(9)
O1 0.0294(8) 0.0658(12) 0.0374(8) 0.0158(8) -0.0017(7) -0.0150(8)
O2 0.0279(8) 0.0491(10) 0.0331(7) -0.0054(7) -0.0003(6) 0.0080(7)
N1 0.0279(8) 0.0246(7) 0.0143(6) 0.0030(6) 0.0002(6) 0.0000(6)
N2 0.0274(8) 0.0247(8) 0.0181(7) 0.0035(6) 0.0015(6) -0.0023(6)
N3 0.0241(8) 0.0267(8) 0.0199(7) -0.0033(6) 0.0018(6) -0.0005(6)
N4 0.0292(8) 0.0265(8) 0.0227(7) -0.0041(6) 0.0065(6) -0.0005(7)
C1 0.0257(9) 0.0274(9) 0.0146(8) 0.0029(7) -0.0012(6) -0.0034(7)
C2 0.0316(10) 0.0286(10) 0.0201(8) 0.0021(7) 0.0012(7) 0.0013(8)
C3 0.0368(11) 0.0369(11) 0.0231(9) 0.0036(8) 0.0079(8) 0.0013(9)
C4 0.0394(12) 0.0382(11) 0.0231(9) 0.0090(8) 0.0056(8) -0.0022(9)
C5 0.0403(12) 0.0267(9) 0.0258(9) 0.0070(8) 0.0026(8) 0.0004(9)
C6 0.0321(10) 0.0268(9) 0.0208(8) 0.0025(7) 0.0014(7) 0.0002(8)
C7 0.0498(13) 0.0287(10) 0.0280(10) 0.0039(8) 0.0095(9) 0.0079(10)
C8 0.086(2) 0.0353(13) 0.0424(13) -0.0087(11) 0.0113(14) 0.0045(14)
C9 0.0549(17) 0.0607(17) 0.0466(14) 0.0089(13) 0.0126(12) 0.0242(14)
C10 0.0464(13) 0.0330(11) 0.0313(10) 0.0066(9) 0.0105(9) 0.0081(10)
C11 0.0494(16) 0.0504(16) 0.0559(16) 0.0071(12) 0.0055(13) 0.0193(13)
C12 0.0650(18) 0.0342(12) 0.0543(15) -0.0049(11) 0.0133(13) 0.0037(12)
C13 0.0294(10) 0.0478(13) 0.0254(10) 0.0024(9) -0.0044(8) -0.0067(9)
C14 0.0245(9) 0.0250(9) 0.0209(8) 0.0004(7) -0.0012(7) 0.0007(7)
C15 0.0233(9) 0.0267(9) 0.0259(9) 0.0000(7) 0.0015(7) -0.0046(7)
C16 0.0250(9) 0.0237(9) 0.0245(9) 0.0037(7) 0.0050(7) -0.0024(7)
C17 0.0372(12) 0.0447(13) 0.0335(11) 0.0131(10) 0.0032(9) -0.0144(10)
C18 0.0275(10) 0.0308(10) 0.0191(8) 0.0072(7) -0.0002(7) -0.0037(8)
C19 0.0351(11) 0.0333(11) 0.0350(11) 0.0096(9) 0.0014(9) -0.0012(9)
C20 0.0504(15) 0.0523(15) 0.0439(14) 0.0140(12) -0.0130(12) 0.0097(13)
C21 0.074(2) 0.071(2) 0.0314(13) 0.0066(13) -0.0185(13) 0.0102(17)
C22 0.0672(18) 0.0603(17) 0.0224(10) -0.0023(10) -0.0051(11) 0.0045(14)
C23 0.0379(11) 0.0375(11) 0.0203(9) 0.0024(8) 0.0011(8) -0.0020(9)
C24 0.0381(12) 0.0437(12) 0.0261(10) -0.0023(9) 0.0063(9) 0.0022(10)
C25 0.0494(16) 0.076(2) 0.0529(16) -0.0044(14) 0.0235(13) 0.0002(15)
C26 0.0568(17) 0.0445(14) 0.0616(17) -0.0095(13) 0.0099(14) 0.0018(13)
C27 0.0477(14) 0.0352(12) 0.0469(13) 0.0114(10) 0.0084(11) 0.0109(11)
C28 0.083(2) 0.0403(14) 0.0527(16) -0.0063(12) -0.0087(15) -0.0116(15)
C29 0.062(2) 0.060(2) 0.150(4) -0.021(2) 0.043(3) 0.0066(18)
C30 0.0396(15) 0.099(3) 0.0531(16) 0.0333(17) -0.0148(12) -0.0318(16)
C31 0.0279(11) 0.0618(16) 0.0372(11) 0.0035(11) 0.0040(9) -0.0142(11)
C32 0.0299(12) 0.0659(17) 0.0424(13) -0.0053(12) 0.0017(10) -0.0115(12)
C33 0.0317(12) 0.0495(15) 0.0740(19) -0.0127(14) 0.0028(12) -0.0119(11)
C34 0.0416(15) 0.0439(15) 0.085(2) 0.0080(14) 0.0076(14) -0.0122(12)
C35 0.0361(13) 0.0548(16) 0.0597(16) 0.0128(13) 0.0001(11) -0.0096(12)
C36 0.0292(11) 0.0585(16) 0.0417(12) 0.0065(11) 0.0009(9) -0.0158(11)
C37 0.0251(9) 0.0304(10) 0.0183(8) -0.0038(7) -0.0010(7) 0.0025(8)
C38 0.0313(10) 0.0289(10) 0.0239(9) -0.0026(8) -0.0053(8) 0.0021(8)
C39 0.0444(13) 0.0301(10) 0.0283(10) -0.0077(8) -0.0043(9) 0.0049(9)
C40 0.0526(14) 0.0434(13) 0.0260(10) -0.0096(9) 0.0061(9) 0.0080(11)
C41 0.0411(12) 0.0457(13) 0.0279(10) -0.0052(9) 0.0103(9) -0.0001(10)
C42 0.0333(10) 0.0339(11) 0.0225(9) -0.0032(8) 0.0041(8) 0.0007(9)
C43 0.0415(12) 0.0363(11) 0.0354(11) -0.0063(9) 0.0146(9) -0.0093(10)
C44 0.0459(14) 0.0543(15) 0.0430(13) -0.0028(12) 0.0093(11) -0.0167(12)
C45 0.0531(16) 0.0349(12) 0.0581(16) 0.0023(11) 0.0164(13) -0.0017(11)
C46 0.0420(13) 0.0293(11) 0.0397(11) -0.0040(9) 0.0023(10) -0.0064(9)
C47 0.0655(18) 0.0354(13) 0.0481(14) 0.0083(11) 0.0038(13) -0.0048(12)
C48 0.0451(15) 0.0566(17) 0.073(2) -0.0031(15) -0.0084(14) -0.0163(14)
C49 0.0306(11) 0.0471(13) 0.0314(10) -0.0029(9) -0.0064(8) 0.0036(10)
C50 0.0233(9) 0.0266(9) 0.0268(9) -0.0008(7) 0.0010(7) -0.0039(7)
C51 0.0217(9) 0.0277(9) 0.0333(10) -0.0016(8) 0.0042(7) 0.0020(8)
C52 0.0276(10) 0.0255(9) 0.0307(9) -0.0050(8) 0.0088(8) -0.0019(8)
C53 0.0419(13) 0.0460(13) 0.0413(12) -0.0131(11) 0.0120(10) 0.0094(11)
C54 0.0332(11) 0.0314(10) 0.0239(9) -0.0059(8) 0.0054(8) 0.0030(8)
C55 0.0386(12) 0.0345(11) 0.0335(11) -0.0107(9) 0.0050(9) -0.0008(9)
C56 0.0441(14) 0.0540(15) 0.0408(13) -0.0152(11) -0.0051(11) -0.0061(12)
C57 0.0603(17) 0.076(2) 0.0265(11) -0.0096(12) -0.0047(11) -0.0057(15)
C58 0.0566(16) 0.0645(17) 0.0262(11) 0.0034(11) 0.0066(10) -0.0012(14)
C59 0.0415(12) 0.0415(12) 0.0259(10) -0.0033(9) 0.0078(9) -0.0004(10)
C60 0.0474(14) 0.0458(13) 0.0297(10) 0.0027(10) 0.0112(10) -0.0068(11)
C61 0.0539(17) 0.074(2) 0.0566(17) -0.0015(15) 0.0247(14) -0.0091(15)
C62 0.073(2) 0.0470(16) 0.071(2) 0.0096(14) 0.0192(17) -0.0053(15)
C63 0.0488(14) 0.0347(12) 0.0416(12) -0.0071(10) 0.0043(10) -0.0125(10)
C64 0.0541(18) 0.0581(19) 0.094(3) 0.0140(18) 0.0208(18) -0.0101(15)
C65 0.074(2) 0.0417(15) 0.0561(17) 0.0025(12) -0.0124(15) -0.0009(14)
C66 0.0345(13) 0.0718(19) 0.0447(14) -0.0194(13) -0.0118(11) 0.0177(13)
C67 0.0241(10) 0.0541(14) 0.0334(11) -0.0023(10) 0.0011(8) 0.0065(10)
C68 0.0291(11) 0.0585(15) 0.0384(12) 0.0040(11) -0.0022(9) 0.0062(11)
C69 0.0324(12) 0.0505(14) 0.0538(14) 0.0099(12) 0.0017(10) 0.0098(11)
C70 0.0364(13) 0.0470(14) 0.0627(16) -0.0043(13) 0.0061(12) 0.0084(11)
C71 0.0356(13) 0.0577(16) 0.0528(15) -0.0147(13) -0.0037(11) 0.0093(12)
C72 0.0272(11) 0.0580(16) 0.0397(12) -0.0070(11) -0.0023(9) 0.0120(10)
 
_geom_special_details
;
 All esds (except the esd in the dihedral angle between two l.s. planes)
 are estimated using the full covariance matrix.  The cell esds are taken
 into account individually in the estimation of esds in distances, angles
 and torsion angles; correlations between esds in cell parameters are only
 used when they are defined by crystal symmetry.  An approximate (isotropic)
 treatment of cell esds is used for estimating esds involving l.s. planes.
;
 
loop_
 _geom_bond_atom_site_label_1
 _geom_bond_atom_site_label_2
 _geom_bond_distance
 _geom_bond_site_symmetry_2
 _geom_bond_publ_flag
Ga1 O1 1.8240(19) . ?
Ga1 N1 1.9444(16) . ?
Ga1 N2 1.9519(16) . ?
Ga1 H1 1.43(5) . ?
Ga2 O2 1.8216(17) . ?
Ga2 N3 1.9442(16) . ?
Ga2 N4 1.9490(16) . ?
Ga2 H2 1.45(5) . ?
O1 C30 1.397(3) . ?
O2 C66 1.391(3) . ?
N1 C14 1.330(3) . ?
N1 C1 1.440(2) . ?
N2 C16 1.324(3) . ?
N2 C18 1.444(2) . ?
N3 C50 1.331(3) . ?
N3 C37 1.445(2) . ?
N4 C52 1.327(3) . ?
N4 C54 1.444(3) . ?
C1 C2 1.406(3) . ?
C1 C6 1.409(3) . ?
C2 C3 1.399(3) . ?
C2 C10 1.519(3) . ?
C3 C4 1.385(3) . ?
C3 H3 0.9500 . ?
C4 C5 1.377(3) . ?
C4 H4 0.9500 . ?
C5 C6 1.398(3) . ?
C5 H5 0.9500 . ?
C6 C7 1.515(3) . ?
C7 C9 1.525(4) . ?
C7 C8 1.535(4) . ?
C7 H7 1.0000 . ?
C8 H8A 0.9800 . ?
C8 H8B 0.9800 . ?
C8 H8C 0.9800 . ?
C9 H9A 0.9800 . ?
C9 H9B 0.9800 . ?
C9 H9C 0.9800 . ?
C10 C12 1.529(4) . ?
C10 C11 1.542(4) . ?
C10 H10 1.0000 . ?
C11 H11A 0.9800 . ?
C11 H11B 0.9800 . ?
C11 H11C 0.9800 . ?
C12 H12A 0.9800 . ?
C12 H12B 0.9800 . ?
C12 H12C 0.9800 . ?
C13 C14 1.510(3) . ?
C13 H13A 0.9800 . ?
C13 H13B 0.9800 . ?
C13 H13C 0.9800 . ?
C14 C15 1.399(3) . ?
C15 C16 1.401(3) . ?
C15 H15 0.9500 . ?
C16 C17 1.511(3) . ?
C17 H17A 0.9800 . ?
C17 H17B 0.9800 . ?
C17 H17C 0.9800 . ?
C18 C19 1.402(3) . ?
C18 C23 1.408(3) . ?
C19 C20 1.400(3) . ?
C19 C27 1.511(4) . ?
C20 C21 1.388(5) . ?
C20 H20 0.9500 . ?
C21 C22 1.369(5) . ?
C21 H21 0.9500 . ?
C22 C23 1.396(3) . ?
C22 H22 0.9500 . ?
C23 C24 1.513(3) . ?
C24 C26 1.526(4) . ?
C24 C25 1.534(3) . ?
C24 H24 1.0000 . ?
C25 H25A 0.9800 . ?
C25 H25B 0.9800 . ?
C25 H25C 0.9800 . ?
C26 H26A 0.9800 . ?
C26 H26B 0.9800 . ?
C26 H26C 0.9800 . ?
C27 C28 1.510(4) . ?
C27 C29 1.531(5) . ?
C27 H27 1.0000 . ?
C28 H28A 0.9800 . ?
C28 H28B 0.9800 . ?
C28 H28C 0.9800 . ?
C29 H29A 0.9800 . ?
C29 H29B 0.9800 . ?
C29 H29C 0.9800 . ?
C30 C31 1.532(4) . ?
C30 H30A 0.9900 . ?
C30 H30B 0.9900 . ?
C31 C36 1.385(4) . ?
C31 C32 1.400(4) . ?
C32 C33 1.376(4) . ?
C32 H32 0.9500 . ?
C33 C34 1.373(5) . ?
C33 H33 0.9500 . ?
C34 C35 1.383(4) . ?
C34 H34 0.9500 . ?
C35 C36 1.380(4) . ?
C35 H35 0.9500 . ?
C36 H36 0.9500 . ?
C37 C42 1.408(3) . ?
C37 C38 1.409(3) . ?
C38 C39 1.397(3) . ?
C38 C46 1.513(3) . ?
C39 C40 1.379(4) . ?
C39 H39 0.9500 . ?
C40 C41 1.385(4) . ?
C40 H40 0.9500 . ?
C41 C42 1.400(3) . ?
C41 H41 0.9500 . ?
C42 C43 1.515(3) . ?
C43 C45 1.537(4) . ?
C43 C44 1.537(4) . ?
C43 H43 1.0000 . ?
C44 H44A 0.9800 . ?
C44 H44B 0.9800 . ?
C44 H44C 0.9800 . ?
C45 H45A 0.9800 . ?
C45 H45B 0.9800 . ?
C45 H45C 0.9800 . ?
C46 C48 1.528(4) . ?
C46 C47 1.534(4) . ?
C46 H46 1.0000 . ?
C47 H47A 0.9800 . ?
C47 H47B 0.9800 . ?
C47 H47C 0.9800 . ?
C48 H48A 0.9800 . ?
C48 H48B 0.9800 . ?
C48 H48C 0.9800 . ?
C49 C50 1.507(3) . ?
C49 H49A 0.9800 . ?
C49 H49B 0.9800 . ?
C49 H49C 0.9800 . ?
C50 C51 1.403(3) . ?
C51 C52 1.406(3) . ?
C51 H51 0.9500 . ?
C52 C53 1.511(3) . ?
C53 H53A 0.9800 . ?
C53 H53B 0.9800 . ?
C53 H53C 0.9800 . ?
C54 C55 1.400(3) . ?
C54 C59 1.405(3) . ?
C55 C56 1.396(4) . ?
C55 C63 1.516(4) . ?
C56 C57 1.380(5) . ?
C56 H56 0.9500 . ?
C57 C58 1.369(5) . ?
C57 H57 0.9500 . ?
C58 C59 1.399(3) . ?
C58 H58 0.9500 . ?
C59 C60 1.520(4) . ?
C60 C62 1.526(4) . ?
C60 C61 1.532(4) . ?
C60 H60 1.0000 . ?
C61 H61A 0.9800 . ?
C61 H61B 0.9800 . ?
C61 H61C 0.9800 . ?
C62 H62A 0.9800 . ?
C62 H62B 0.9800 . ?
C62 H62C 0.9800 . ?
C63 C65 1.516(4) . ?
C63 C64 1.536(4) . ?
C63 H63 1.0000 . ?
C64 H64A 0.9800 . ?
C64 H64B 0.9800 . ?
C64 H64C 0.9800 . ?
C65 H65A 0.9800 . ?
C65 H65B 0.9800 . ?
C65 H65C 0.9800 . ?
C66 C67 1.517(4) . ?
C66 H66A 0.9900 . ?
C66 H66B 0.9900 . ?
C67 C72 1.387(3) . ?
C67 C68 1.397(3) . ?
C68 C69 1.383(4) . ?
C68 H68 0.9500 . ?
C69 C70 1.374(4) . ?
C69 H69 0.9500 . ?
C70 C71 1.380(4) . ?
C70 H70 0.9500 . ?
C71 C72 1.386(4) . ?
C71 H71 0.9500 . ?
C72 H72 0.9500 . ?
 
loop_
 _geom_angle_atom_site_label_1
 _geom_angle_atom_site_label_2
 _geom_angle_atom_site_label_3
 _geom_angle
 _geom_angle_site_symmetry_1
 _geom_angle_site_symmetry_3
 _geom_angle_publ_flag
O1 Ga1 N1 103.44(8) . . ?
O1 Ga1 N2 109.86(8) . . ?
N1 Ga1 N2 96.34(7) . . ?
O1 Ga1 H1 113(2) . . ?
N1 Ga1 H1 119(2) . . ?
N2 Ga1 H1 113(2) . . ?
O2 Ga2 N3 103.59(7) . . ?
O2 Ga2 N4 108.73(8) . . ?
N3 Ga2 N4 96.63(7) . . ?
O2 Ga2 H2 119(2) . . ?
N3 Ga2 H2 117(2) . . ?
N4 Ga2 H2 108.8(19) . . ?
C30 O1 Ga1 123.3(2) . . ?
C66 O2 Ga2 123.4(2) . . ?
C14 N1 C1 120.47(16) . . ?
C14 N1 Ga1 122.95(13) . . ?
C1 N1 Ga1 116.57(13) . . ?
C16 N2 C18 120.73(16) . . ?
C16 N2 Ga1 123.43(13) . . ?
C18 N2 Ga1 115.77(13) . . ?
C50 N3 C37 120.96(16) . . ?
C50 N3 Ga2 123.18(13) . . ?
C37 N3 Ga2 115.82(13) . . ?
C52 N4 C54 120.91(17) . . ?
C52 N4 Ga2 123.18(14) . . ?
C54 N4 Ga2 115.85(13) . . ?
C2 C1 C6 121.66(18) . . ?
C2 C1 N1 119.08(18) . . ?
C6 C1 N1 119.15(17) . . ?
C3 C2 C1 117.6(2) . . ?
C3 C2 C10 118.86(19) . . ?
C1 C2 C10 123.53(18) . . ?
C4 C3 C2 121.5(2) . . ?
C4 C3 H3 119.2 . . ?
C2 C3 H3 119.2 . . ?
C5 C4 C3 119.89(19) . . ?
C5 C4 H4 120.1 . . ?
C3 C4 H4 120.1 . . ?
C4 C5 C6 121.4(2) . . ?
C4 C5 H5 119.3 . . ?
C6 C5 H5 119.3 . . ?
C5 C6 C1 117.94(19) . . ?
C5 C6 C7 118.91(19) . . ?
C1 C6 C7 123.14(18) . . ?
C6 C7 C9 111.9(2) . . ?
C6 C7 C8 110.6(2) . . ?
C9 C7 C8 109.9(2) . . ?
C6 C7 H7 108.1 . . ?
C9 C7 H7 108.1 . . ?
C8 C7 H7 108.1 . . ?
C7 C8 H8A 109.5 . . ?
C7 C8 H8B 109.5 . . ?
H8A C8 H8B 109.5 . . ?
C7 C8 H8C 109.5 . . ?
H8A C8 H8C 109.5 . . ?
H8B C8 H8C 109.5 . . ?
C7 C9 H9A 109.5 . . ?
C7 C9 H9B 109.5 . . ?
H9A C9 H9B 109.5 . . ?
C7 C9 H9C 109.5 . . ?
H9A C9 H9C 109.5 . . ?
H9B C9 H9C 109.5 . . ?
C2 C10 C12 111.8(2) . . ?
C2 C10 C11 111.2(2) . . ?
C12 C10 C11 109.1(2) . . ?
C2 C10 H10 108.2 . . ?
C12 C10 H10 108.2 . . ?
C11 C10 H10 108.2 . . ?
C10 C11 H11A 109.5 . . ?
C10 C11 H11B 109.5 . . ?
H11A C11 H11B 109.5 . . ?
C10 C11 H11C 109.5 . . ?
H11A C11 H11C 109.5 . . ?
H11B C11 H11C 109.5 . . ?
C10 C12 H12A 109.5 . . ?
C10 C12 H12B 109.5 . . ?
H12A C12 H12B 109.5 . . ?
C10 C12 H12C 109.5 . . ?
H12A C12 H12C 109.5 . . ?
H12B C12 H12C 109.5 . . ?
C14 C13 H13A 109.5 . . ?
C14 C13 H13B 109.5 . . ?
H13A C13 H13B 109.5 . . ?
C14 C13 H13C 109.5 . . ?
H13A C13 H13C 109.5 . . ?
H13B C13 H13C 109.5 . . ?
N1 C14 C15 124.38(18) . . ?
N1 C14 C13 118.81(17) . . ?
C15 C14 C13 116.81(18) . . ?
C14 C15 C16 128.35(18) . . ?
C14 C15 H15 115.8 . . ?
C16 C15 H15 115.8 . . ?
N2 C16 C15 123.79(17) . . ?
N2 C16 C17 119.38(18) . . ?
C15 C16 C17 116.83(18) . . ?
C16 C17 H17A 109.5 . . ?
C16 C17 H17B 109.5 . . ?
H17A C17 H17B 109.5 . . ?
C16 C17 H17C 109.5 . . ?
H17A C17 H17C 109.5 . . ?
H17B C17 H17C 109.5 . . ?
C19 C18 C23 122.02(19) . . ?
C19 C18 N2 118.99(19) . . ?
C23 C18 N2 118.95(19) . . ?
C20 C19 C18 117.1(2) . . ?
C20 C19 C27 120.2(2) . . ?
C18 C19 C27 122.8(2) . . ?
C21 C20 C19 121.8(3) . . ?
C21 C20 H20 119.1 . . ?
C19 C20 H20 119.1 . . ?
C22 C21 C20 119.6(2) . . ?
C22 C21 H21 120.2 . . ?
C20 C21 H21 120.2 . . ?
C21 C22 C23 121.6(3) . . ?
C21 C22 H22 119.2 . . ?
C23 C22 H22 119.2 . . ?
C22 C23 C18 117.8(2) . . ?
C22 C23 C24 119.4(2) . . ?
C18 C23 C24 122.79(19) . . ?
C23 C24 C26 110.8(2) . . ?
C23 C24 C25 112.8(2) . . ?
C26 C24 C25 110.4(2) . . ?
C23 C24 H24 107.5 . . ?
C26 C24 H24 107.5 . . ?
C25 C24 H24 107.5 . . ?
C24 C25 H25A 109.5 . . ?
C24 C25 H25B 109.5 . . ?
H25A C25 H25B 109.5 . . ?
C24 C25 H25C 109.5 . . ?
H25A C25 H25C 109.5 . . ?
H25B C25 H25C 109.5 . . ?
C24 C26 H26A 109.5 . . ?
C24 C26 H26B 109.5 . . ?
H26A C26 H26B 109.5 . . ?
C24 C26 H26C 109.5 . . ?
H26A C26 H26C 109.5 . . ?
H26B C26 H26C 109.5 . . ?
C28 C27 C19 112.3(2) . . ?
C28 C27 C29 109.2(3) . . ?
C19 C27 C29 110.2(3) . . ?
C28 C27 H27 108.4 . . ?
C19 C27 H27 108.4 . . ?
C29 C27 H27 108.4 . . ?
C27 C28 H28A 109.5 . . ?
C27 C28 H28B 109.5 . . ?
H28A C28 H28B 109.5 . . ?
C27 C28 H28C 109.5 . . ?
H28A C28 H28C 109.5 . . ?
H28B C28 H28C 109.5 . . ?
C27 C29 H29A 109.5 . . ?
C27 C29 H29B 109.5 . . ?
H29A C29 H29B 109.5 . . ?
C27 C29 H29C 109.5 . . ?
H29A C29 H29C 109.5 . . ?
H29B C29 H29C 109.5 . . ?
O1 C30 C31 115.0(2) . . ?
O1 C30 H30A 108.5 . . ?
C31 C30 H30A 108.5 . . ?
O1 C30 H30B 108.5 . . ?
C31 C30 H30B 108.5 . . ?
H30A C30 H30B 107.5 . . ?
C36 C31 C32 118.6(3) . . ?
C36 C31 C30 122.3(2) . . ?
C32 C31 C30 119.0(2) . . ?
C33 C32 C31 120.5(3) . . ?
C33 C32 H32 119.7 . . ?
C31 C32 H32 119.7 . . ?
C34 C33 C32 120.2(3) . . ?
C34 C33 H33 119.9 . . ?
C32 C33 H33 119.9 . . ?
C33 C34 C35 120.0(3) . . ?
C33 C34 H34 120.0 . . ?
C35 C34 H34 120.0 . . ?
C36 C35 C34 120.1(3) . . ?
C36 C35 H35 119.9 . . ?
C34 C35 H35 119.9 . . ?
C35 C36 C31 120.6(2) . . ?
C35 C36 H36 119.7 . . ?
C31 C36 H36 119.7 . . ?
C42 C37 C38 121.53(19) . . ?
C42 C37 N3 119.23(18) . . ?
C38 C37 N3 118.99(18) . . ?
C39 C38 C37 117.9(2) . . ?
C39 C38 C46 119.3(2) . . ?
C37 C38 C46 122.80(19) . . ?
C40 C39 C38 121.6(2) . . ?
C40 C39 H39 119.2 . . ?
C38 C39 H39 119.2 . . ?
C39 C40 C41 119.9(2) . . ?
C39 C40 H40 120.1 . . ?
C41 C40 H40 120.1 . . ?
C40 C41 C42 121.2(2) . . ?
C40 C41 H41 119.4 . . ?
C42 C41 H41 119.4 . . ?
C41 C42 C37 117.9(2) . . ?
C41 C42 C43 118.7(2) . . ?
C37 C42 C43 123.43(18) . . ?
C42 C43 C45 111.9(2) . . ?
C42 C43 C44 111.0(2) . . ?
C45 C43 C44 109.9(2) . . ?
C42 C43 H43 107.9 . . ?
C45 C43 H43 107.9 . . ?
C44 C43 H43 107.9 . . ?
C43 C44 H44A 109.5 . . ?
C43 C44 H44B 109.5 . . ?
H44A C44 H44B 109.5 . . ?
C43 C44 H44C 109.5 . . ?
H44A C44 H44C 109.5 . . ?
H44B C44 H44C 109.5 . . ?
C43 C45 H45A 109.5 . . ?
C43 C45 H45B 109.5 . . ?
H45A C45 H45B 109.5 . . ?
C43 C45 H45C 109.5 . . ?
H45A C45 H45C 109.5 . . ?
H45B C45 H45C 109.5 . . ?
C38 C46 C48 111.3(2) . . ?
C38 C46 C47 111.5(2) . . ?
C48 C46 C47 110.2(2) . . ?
C38 C46 H46 107.9 . . ?
C48 C46 H46 107.9 . . ?
C47 C46 H46 107.9 . . ?
C46 C47 H47A 109.5 . . ?
C46 C47 H47B 109.5 . . ?
H47A C47 H47B 109.5 . . ?
C46 C47 H47C 109.5 . . ?
H47A C47 H47C 109.5 . . ?
H47B C47 H47C 109.5 . . ?
C46 C48 H48A 109.5 . . ?
C46 C48 H48B 109.5 . . ?
H48A C48 H48B 109.5 . . ?
C46 C48 H48C 109.5 . . ?
H48A C48 H48C 109.5 . . ?
H48B C48 H48C 109.5 . . ?
C50 C49 H49A 109.5 . . ?
C50 C49 H49B 109.5 . . ?
H49A C49 H49B 109.5 . . ?
C50 C49 H49C 109.5 . . ?
H49A C49 H49C 109.5 . . ?
H49B C49 H49C 109.5 . . ?
N3 C50 C51 123.82(19) . . ?
N3 C50 C49 118.84(18) . . ?
C51 C50 C49 117.34(19) . . ?
C50 C51 C52 128.60(19) . . ?
C50 C51 H51 115.7 . . ?
C52 C51 H51 115.7 . . ?
N4 C52 C51 123.75(18) . . ?
N4 C52 C53 119.5(2) . . ?
C51 C52 C53 116.8(2) . . ?
C52 C53 H53A 109.5 . . ?
C52 C53 H53B 109.5 . . ?
H53A C53 H53B 109.5 . . ?
C52 C53 H53C 109.5 . . ?
H53A C53 H53C 109.5 . . ?
H53B C53 H53C 109.5 . . ?
C55 C54 C59 121.7(2) . . ?
C55 C54 N4 118.81(19) . . ?
C59 C54 N4 119.4(2) . . ?
C56 C55 C54 117.6(2) . . ?
C56 C55 C63 119.5(2) . . ?
C54 C55 C63 122.9(2) . . ?
C57 C56 C55 121.4(3) . . ?
C57 C56 H56 119.3 . . ?
C55 C56 H56 119.3 . . ?
C58 C57 C56 120.2(2) . . ?
C58 C57 H57 119.9 . . ?
C56 C57 H57 119.9 . . ?
C57 C58 C59 121.1(3) . . ?
C57 C58 H58 119.4 . . ?
C59 C58 H58 119.4 . . ?
C58 C59 C54 117.9(2) . . ?
C58 C59 C60 119.4(2) . . ?
C54 C59 C60 122.6(2) . . ?
C59 C60 C62 111.1(2) . . ?
C59 C60 C61 112.0(2) . . ?
C62 C60 C61 110.1(2) . . ?
C59 C60 H60 107.8 . . ?
C62 C60 H60 107.8 . . ?
C61 C60 H60 107.8 . . ?
C60 C61 H61A 109.5 . . ?
C60 C61 H61B 109.5 . . ?
H61A C61 H61B 109.5 . . ?
C60 C61 H61C 109.5 . . ?
H61A C61 H61C 109.5 . . ?
H61B C61 H61C 109.5 . . ?
C60 C62 H62A 109.5 . . ?
C60 C62 H62B 109.5 . . ?
H62A C62 H62B 109.5 . . ?
C60 C62 H62C 109.5 . . ?
H62A C62 H62C 109.5 . . ?
H62B C62 H62C 109.5 . . ?
C55 C63 C65 111.6(2) . . ?
C55 C63 C64 111.2(2) . . ?
C65 C63 C64 109.4(3) . . ?
C55 C63 H63 108.2 . . ?
C65 C63 H63 108.2 . . ?
C64 C63 H63 108.2 . . ?
C63 C64 H64A 109.5 . . ?
C63 C64 H64B 109.5 . . ?
H64A C64 H64B 109.5 . . ?
C63 C64 H64C 109.5 . . ?
H64A C64 H64C 109.5 . . ?
H64B C64 H64C 109.5 . . ?
C63 C65 H65A 109.5 . . ?
C63 C65 H65B 109.5 . . ?
H65A C65 H65B 109.5 . . ?
C63 C65 H65C 109.5 . . ?
H65A C65 H65C 109.5 . . ?
H65B C65 H65C 109.5 . . ?
O2 C66 C67 115.7(2) . . ?
O2 C66 H66A 108.3 . . ?
C67 C66 H66A 108.3 . . ?
O2 C66 H66B 108.3 . . ?
C67 C66 H66B 108.3 . . ?
H66A C66 H66B 107.4 . . ?
C72 C67 C68 118.7(2) . . ?
C72 C67 C66 121.7(2) . . ?
C68 C67 C66 119.5(2) . . ?
C69 C68 C67 120.4(2) . . ?
C69 C68 H68 119.8 . . ?
C67 C68 H68 119.8 . . ?
C70 C69 C68 120.4(2) . . ?
C70 C69 H69 119.8 . . ?
C68 C69 H69 119.8 . . ?
C69 C70 C71 119.7(3) . . ?
C69 C70 H70 120.1 . . ?
C71 C70 H70 120.1 . . ?
C70 C71 C72 120.4(3) . . ?
C70 C71 H71 119.8 . . ?
C72 C71 H71 119.8 . . ?
C71 C72 C67 120.3(2) . . ?
C71 C72 H72 119.9 . . ?
C67 C72 H72 119.9 . . ?
 
_refine_diff_density_max    0.714
_refine_diff_density_min   -0.814
_refine_diff_density_rms    0.056

_shelx_res_file
;

    E:\033ACJ~1\033acjh17_a.res created by SHELXL-2014/7

TITL E:\033ACJ~1\033acjh17_a.res in P2(1)/c
CELL 1.54184 18.3437 9.0495 40.5307 90.000 99.065 90.000
ZERR 8.0000 0.0005 0.0002 0.0009 0.000 0.002 0.000
LATT 1
SYMM -X, 0.5+Y, 0.5-Z
SFAC C H N O GA
UNIT 288 392 16 8 8
MERG 2
FMAP 2
GRID
PLAN 20
TEMP -123
SIZE 0.18 0.16 0.14
BOND $H
OMIT  -19 5 15
L.S. 20
ACTA
WGHT    0.047800    3.022900
FVAR       0.19878
GA1   5    0.636642    0.108475    0.634811    11.00000    0.03627    0.02595 =
         0.01659    0.00285   -0.00107   -0.01032
GA2   5    0.136456    0.600606    0.635277    11.00000    0.03109    0.02574 =
         0.01925   -0.00210    0.00203    0.00441
O1    4    0.727929    0.051632    0.627194    11.00000    0.02938    0.06580 =
         0.03738    0.01577   -0.00166   -0.01504
O2    4    0.229281    0.661476    0.631217    11.00000    0.02785    0.04906 =
         0.03311   -0.00540   -0.00031    0.00797
N1    3    0.573298    0.064786    0.592813    11.00000    0.02787    0.02463 =
         0.01427    0.00300    0.00021   -0.00003
N2    3    0.595677   -0.041578    0.661243    11.00000    0.02738    0.02468 =
         0.01807    0.00353    0.00149   -0.00233
N3    3    0.078875    0.647973    0.592096    11.00000    0.02408    0.02670 =
         0.01988   -0.00332    0.00177   -0.00047
N4    3    0.091627    0.747533    0.660972    11.00000    0.02920    0.02651 =
         0.02270   -0.00414    0.00649   -0.00049
C1    1    0.591402    0.136800    0.563465    11.00000    0.02575    0.02744 =
         0.01456    0.00294   -0.00119   -0.00342
C2    1    0.635495    0.061838    0.543470    11.00000    0.03165    0.02864 =
         0.02012    0.00213    0.00115    0.00132
C3    1    0.654871    0.137508    0.516012    11.00000    0.03682    0.03691 =
         0.02311    0.00357    0.00793    0.00135
AFIX  43
H3    2    0.684435    0.089145    0.502051    11.00000   -1.20000
AFIX   0
C4    1    0.631939    0.281249    0.508727    11.00000    0.03936    0.03817 =
         0.02314    0.00903    0.00556   -0.00221
AFIX  43
H4    2    0.645591    0.330327    0.489900    11.00000   -1.20000
AFIX   0
C5    1    0.589326    0.352927    0.528810    11.00000    0.04026    0.02666 =
         0.02584    0.00697    0.00257    0.00043
AFIX  43
H5    2    0.573957    0.451635    0.523654    11.00000   -1.20000
AFIX   0
C6    1    0.568193    0.283536    0.556629    11.00000    0.03214    0.02676 =
         0.02077    0.00255    0.00138    0.00023
C7    1    0.522691    0.369395    0.578215    11.00000    0.04979    0.02867 =
         0.02803    0.00391    0.00950    0.00786
AFIX  13
H7    2    0.511463    0.302456    0.596393    11.00000   -1.20000
AFIX   0
C8    1    0.566423    0.502129    0.594531    11.00000    0.08603    0.03534 =
         0.04237   -0.00869    0.01131    0.00452
AFIX 137
H8A   2    0.613613    0.467950    0.606928    11.00000   -1.50000
H8B   2    0.537940    0.551160    0.609900    11.00000   -1.50000
H8C   2    0.575634    0.572014    0.577182    11.00000   -1.50000
AFIX   0
C9    1    0.449680    0.421729    0.558375    11.00000    0.05486    0.06066 =
         0.04661    0.00890    0.01264    0.02423
AFIX 137
H9A   2    0.459401    0.491727    0.541138    11.00000   -1.50000
H9B   2    0.420369    0.470422    0.573455    11.00000   -1.50000
H9C   2    0.422346    0.336672    0.547781    11.00000   -1.50000
AFIX   0
C10   1    0.663525   -0.094810    0.550398    11.00000    0.04638    0.03299 =
         0.03125    0.00663    0.01045    0.00815
AFIX  13
H10   2    0.645235   -0.131227    0.570907    11.00000   -1.20000
AFIX   0
C11   1    0.748612   -0.099511    0.556853    11.00000    0.04943    0.05037 =
         0.05591    0.00705    0.00549    0.01930
AFIX 137
H11A  2    0.767606   -0.065704    0.536862    11.00000   -1.50000
H11B  2    0.765161   -0.200998    0.562091    11.00000   -1.50000
H11C  2    0.767146   -0.034819    0.575707    11.00000   -1.50000
AFIX   0
C12   1    0.635120   -0.199250    0.521560    11.00000    0.06499    0.03424 =
         0.05428   -0.00494    0.01335    0.00374
AFIX 137
H12A  2    0.581078   -0.195261    0.517025    11.00000   -1.50000
H12B  2    0.650998   -0.300386    0.527628    11.00000   -1.50000
H12C  2    0.655082   -0.169026    0.501548    11.00000   -1.50000
AFIX   0
C13   1    0.468102   -0.047987    0.557022    11.00000    0.02940    0.04777 =
         0.02537    0.00238   -0.00436   -0.00670
AFIX 137
H13A  2    0.450528    0.048783    0.548279    11.00000   -1.50000
H13B  2    0.425753   -0.110344    0.559707    11.00000   -1.50000
H13C  2    0.496544   -0.095123    0.541379    11.00000   -1.50000
AFIX   0
C14   1    0.516621   -0.028379    0.590469    11.00000    0.02447    0.02501 =
         0.02090    0.00037   -0.00121    0.00065
C15   1    0.498163   -0.110835    0.617147    11.00000    0.02332    0.02675 =
         0.02586    0.00003    0.00148   -0.00459
AFIX  43
H15   2    0.454335   -0.168046    0.612436    11.00000   -1.20000
AFIX   0
C16   1    0.535984   -0.119919    0.649920    11.00000    0.02497    0.02371 =
         0.02455    0.00370    0.00505   -0.00235
C17   1    0.505146   -0.224907    0.673219    11.00000    0.03717    0.04471 =
         0.03351    0.01307    0.00325   -0.01435
AFIX 137
H17A  2    0.545861   -0.274691    0.687522    11.00000   -1.50000
H17B  2    0.473946   -0.298691    0.660096    11.00000   -1.50000
H17C  2    0.475631   -0.169438    0.687153    11.00000   -1.50000
AFIX   0
C18   1    0.632543   -0.058565    0.695241    11.00000    0.02750    0.03077 =
         0.01907    0.00722   -0.00022   -0.00371
C19   1    0.690123   -0.161309    0.702099    11.00000    0.03509    0.03334 =
         0.03497    0.00958    0.00137   -0.00120
C20   1    0.723701   -0.175388    0.735450    11.00000    0.05040    0.05230 =
         0.04387    0.01400   -0.01295    0.00973
AFIX  43
H20   2    0.762459   -0.245037    0.740950    11.00000   -1.20000
AFIX   0
C21   1    0.701935   -0.090410    0.760702    11.00000    0.07405    0.07085 =
         0.03142    0.00665   -0.01847    0.01020
AFIX  43
H21   2    0.724751   -0.103813    0.783221    11.00000   -1.20000
AFIX   0
C22   1    0.647376    0.012833    0.752945    11.00000    0.06722    0.06026 =
         0.02238   -0.00234   -0.00508    0.00450
AFIX  43
H22   2    0.633830    0.072873    0.770228    11.00000   -1.20000
AFIX   0
C23   1    0.611168    0.032056    0.720275    11.00000    0.03790    0.03746 =
         0.02029    0.00238    0.00106   -0.00196
C24   1    0.551949    0.149113    0.713045    11.00000    0.03806    0.04369 =
         0.02614   -0.00227    0.00631    0.00225
AFIX  13
H24   2    0.532967    0.146205    0.688532    11.00000   -1.20000
AFIX   0
C25   1    0.486244    0.121687    0.731427    11.00000    0.04941    0.07555 =
         0.05294   -0.00444    0.02348    0.00016
AFIX 137
H25A  2    0.464443    0.025046    0.724963    11.00000   -1.50000
H25B  2    0.449126    0.199063    0.725470    11.00000   -1.50000
H25C  2    0.503180    0.123428    0.755596    11.00000   -1.50000
AFIX   0
C26   1    0.584097    0.302788    0.721191    11.00000    0.05682    0.04447 =
         0.06157   -0.00949    0.00991    0.00184
AFIX 137
H26A  2    0.600562    0.311061    0.745323    11.00000   -1.50000
H26B  2    0.546208    0.377529    0.714086    11.00000   -1.50000
H26C  2    0.626164    0.318449    0.709394    11.00000   -1.50000
AFIX   0
C27   1    0.716541   -0.253712    0.675261    11.00000    0.04771    0.03515 =
         0.04690    0.01137    0.00843    0.01087
AFIX  13
H27   2    0.694215   -0.213253    0.652991    11.00000   -1.20000
AFIX   0
C28   1    0.694104   -0.413742    0.676889    11.00000    0.08277    0.04031 =
         0.05267   -0.00628   -0.00873   -0.01164
AFIX 137
H28A  2    0.716142   -0.455663    0.698461    11.00000   -1.50000
H28B  2    0.711404   -0.468912    0.658807    11.00000   -1.50000
H28C  2    0.640203   -0.420524    0.674457    11.00000   -1.50000
AFIX   0
C29   1    0.800638   -0.244272    0.678233    11.00000    0.06240    0.06034 =
         0.15022   -0.02080    0.04262    0.00656
AFIX 137
H29A  2    0.816388   -0.141451    0.682193    11.00000   -1.50000
H29B  2    0.815815   -0.279526    0.657483    11.00000   -1.50000
H29C  2    0.823553   -0.305795    0.696928    11.00000   -1.50000
AFIX   0
H2    2    0.126316    0.455349    0.649013    11.00000   -1.20000
H1    2    0.635287    0.253422    0.648521    11.00000   -1.20000
C30   1    0.793245    0.119336    0.642245    11.00000    0.03957    0.09887 =
         0.05310    0.03330   -0.01478   -0.03179
AFIX  23
H30A  2    0.834701    0.050136    0.641379    11.00000   -1.20000
H30B  2    0.790015    0.137009    0.666076    11.00000   -1.20000
AFIX   0
C31   1    0.811058    0.266062    0.626428    11.00000    0.02791    0.06176 =
         0.03717    0.00353    0.00399   -0.01425
C32   1    0.872279    0.347669    0.641388    11.00000    0.02987    0.06588 =
         0.04244   -0.00532    0.00166   -0.01152
AFIX  43
H32   2    0.900890    0.313308    0.661512    11.00000   -1.20000
AFIX   0
C33   1    0.891327    0.477240    0.627171    11.00000    0.03172    0.04945 =
         0.07403   -0.01271    0.00278   -0.01191
AFIX  43
H33   2    0.933046    0.531706    0.637484    11.00000   -1.20000
AFIX   0
C34   1    0.850283    0.528126    0.598142    11.00000    0.04164    0.04393 =
         0.08535    0.00803    0.00757   -0.01216
AFIX  43
H34   2    0.863335    0.618124    0.588509    11.00000   -1.20000
AFIX   0
C35   1    0.789944    0.448365    0.582926    11.00000    0.03610    0.05477 =
         0.05974    0.01279    0.00007   -0.00964
AFIX  43
H35   2    0.761637    0.483494    0.562802    11.00000   -1.20000
AFIX   0
C36   1    0.770763    0.317786    0.596923    11.00000    0.02918    0.05847 =
         0.04171    0.00654    0.00085   -0.01579
AFIX  43
H36   2    0.729561    0.262928    0.586222    11.00000   -1.20000
AFIX   0
C37   1    0.103322    0.580102    0.563483    11.00000    0.02506    0.03039 =
         0.01829   -0.00382   -0.00096    0.00252
C38   1    0.084114    0.431967    0.555752    11.00000    0.03132    0.02892 =
         0.02387   -0.00264   -0.00529    0.00206
C39   1    0.113985    0.364778    0.529873    11.00000    0.04437    0.03007 =
         0.02829   -0.00774   -0.00426    0.00492
AFIX  43
H39   2    0.101576    0.265074    0.524187    11.00000   -1.20000
AFIX   0
C40   1    0.161064    0.439774    0.512385    11.00000    0.05265    0.04341 =
         0.02598   -0.00961    0.00610    0.00797
AFIX  43
H40   2    0.181319    0.391298    0.495113    11.00000   -1.20000
AFIX   0
C41   1    0.178764    0.585829    0.520039    11.00000    0.04114    0.04567 =
         0.02790   -0.00521    0.01034   -0.00008
AFIX  43
H41   2    0.210313    0.637423    0.507528    11.00000   -1.20000
AFIX   0
C42   1    0.151040    0.658897    0.545868    11.00000    0.03330    0.03388 =
         0.02247   -0.00323    0.00411    0.00067
C43   1    0.174032    0.817557    0.553564    11.00000    0.04153    0.03625 =
         0.03539   -0.00629    0.01459   -0.00934
AFIX  13
H43   2    0.148428    0.852719    0.572138    11.00000   -1.20000
AFIX   0
C44   1    0.257677    0.828687    0.565414    11.00000    0.04592    0.05429 =
         0.04300   -0.00281    0.00927   -0.01671
AFIX 137
H44A  2    0.271376    0.766821    0.585268    11.00000   -1.50000
H44B  2    0.270940    0.931655    0.570937    11.00000   -1.50000
H44C  2    0.284041    0.794680    0.547593    11.00000   -1.50000
AFIX   0
C45   1    0.151350    0.919534    0.523372    11.00000    0.05309    0.03491 =
         0.05807    0.00234    0.01639   -0.00169
AFIX 137
H45A  2    0.173753    0.884153    0.504427    11.00000   -1.50000
H45B  2    0.168353    1.020310    0.529122    11.00000   -1.50000
H45C  2    0.097478    0.919169    0.517312    11.00000   -1.50000
AFIX   0
C46   1    0.032744    0.344520    0.574106    11.00000    0.04197    0.02928 =
         0.03966   -0.00395    0.00229   -0.00640
AFIX  13
H46   2    0.017821    0.409660    0.591823    11.00000   -1.20000
AFIX   0
C47   1    0.071191    0.208055    0.591286    11.00000    0.06548    0.03539 =
         0.04812    0.00834    0.00379   -0.00477
AFIX 137
H47A  2    0.081423    0.137199    0.574311    11.00000   -1.50000
H47B  2    0.039042    0.161939    0.605490    11.00000   -1.50000
H47C  2    0.117675    0.237835    0.605032    11.00000   -1.50000
AFIX   0
C48   1   -0.037257    0.298793    0.550704    11.00000    0.04508    0.05658 =
         0.07344   -0.00308   -0.00836   -0.01634
AFIX 137
H48A  2   -0.059476    0.385831    0.538710    11.00000   -1.50000
H48B  2   -0.072435    0.255308    0.563790    11.00000   -1.50000
H48C  2   -0.024744    0.225921    0.534608    11.00000   -1.50000
AFIX   0
C49   1   -0.021509    0.763470    0.553941    11.00000    0.03056    0.04710 =
         0.03139   -0.00293   -0.00640    0.00359
AFIX 137
H49A  2    0.009268    0.815020    0.539920    11.00000   -1.50000
H49B  2   -0.065496    0.822822    0.555552    11.00000   -1.50000
H49C  2   -0.036504    0.667356    0.543972    11.00000   -1.50000
AFIX   0
C50   1    0.021867    0.740728    0.588356    11.00000    0.02331    0.02665 =
         0.02685   -0.00076    0.00102   -0.00391
C51   1   -0.000765    0.819853    0.614745    11.00000    0.02165    0.02772 =
         0.03330   -0.00165    0.00417    0.00200
AFIX  43
H51   2   -0.044500    0.876693    0.609126    11.00000   -1.20000
AFIX   0
C52   1    0.032691    0.826176    0.648393    11.00000    0.02763    0.02551 =
         0.03071   -0.00505    0.00880   -0.00188
C53   1   -0.002261    0.927986    0.670996    11.00000    0.04188    0.04596 =
         0.04128   -0.01309    0.01200    0.00940
AFIX 137
H53A  2   -0.036145    0.871413    0.682571    11.00000   -1.50000
H53B  2   -0.029648    1.006078    0.657607    11.00000   -1.50000
H53C  2    0.036348    0.972481    0.687467    11.00000   -1.50000
AFIX   0
C54   1    0.124556    0.762472    0.695603    11.00000    0.03317    0.03141 =
         0.02390   -0.00592    0.00544    0.00298
C55   1    0.182580    0.862939    0.703976    11.00000    0.03858    0.03447 =
         0.03347   -0.01066    0.00503   -0.00083
C56   1    0.213443    0.875129    0.737611    11.00000    0.04407    0.05401 =
         0.04080   -0.01517   -0.00506   -0.00613
AFIX  43
H56   2    0.252138    0.944080    0.744015    11.00000   -1.20000
AFIX   0
C57   1    0.188938    0.789149    0.761758    11.00000    0.06031    0.07592 =
         0.02646   -0.00964   -0.00471   -0.00567
AFIX  43
H57   2    0.210104    0.800766    0.784555    11.00000   -1.20000
AFIX   0
C58   1    0.134219    0.687161    0.752958    11.00000    0.05661    0.06448 =
         0.02617    0.00338    0.00658   -0.00118
AFIX  43
H58   2    0.119013    0.626167    0.769699    11.00000   -1.20000
AFIX   0
C59   1    0.100300    0.671204    0.719732    11.00000    0.04147    0.04154 =
         0.02594   -0.00328    0.00785   -0.00041
C60   1    0.040664    0.554877    0.710947    11.00000    0.04740    0.04578 =
         0.02969    0.00270    0.01116   -0.00684
AFIX  13
H60   2    0.022106    0.562366    0.686447    11.00000   -1.20000
AFIX   0
C61   1   -0.024940    0.579899    0.729462    11.00000    0.05394    0.07449 =
         0.05660   -0.00145    0.02465   -0.00913
AFIX 137
H61A  2   -0.007889    0.576805    0.753614    11.00000   -1.50000
H61B  2   -0.061838    0.502304    0.723292    11.00000   -1.50000
H61C  2   -0.047058    0.676593    0.723323    11.00000   -1.50000
AFIX   0
C62   1    0.071721    0.399558    0.717944    11.00000    0.07304    0.04696 =
         0.07057    0.00957    0.01925   -0.00535
AFIX 137
H62A  2    0.111830    0.382744    0.705018    11.00000   -1.50000
H62B  2    0.032545    0.326703    0.711481    11.00000   -1.50000
H62C  2    0.090730    0.389501    0.741825    11.00000   -1.50000
AFIX   0
C63   1    0.212739    0.956858    0.678235    11.00000    0.04880    0.03466 =
         0.04162   -0.00710    0.00432   -0.01255
AFIX  13
H63   2    0.196083    0.912590    0.655701    11.00000   -1.20000
AFIX   0
C64   1    0.297537    0.958736    0.684529    11.00000    0.05406    0.05811 =
         0.09375    0.01404    0.02082   -0.01006
AFIX 137
H64A  2    0.314981    1.014688    0.704951    11.00000   -1.50000
H64B  2    0.315609    1.005540    0.665565    11.00000   -1.50000
H64C  2    0.316115    0.857179    0.687088    11.00000   -1.50000
AFIX   0
C65   1    0.184063    1.114089    0.677886    11.00000    0.07366    0.04170 =
         0.05609    0.00248   -0.01243   -0.00094
AFIX 137
H65A  2    0.130250    1.113769    0.671562    11.00000   -1.50000
H65B  2    0.206218    1.172593    0.661691    11.00000   -1.50000
H65C  2    0.197187    1.157525    0.700180    11.00000   -1.50000
AFIX   0
C66   1    0.292918    0.594463    0.647764    11.00000    0.03448    0.07177 =
         0.04472   -0.01936   -0.01176    0.01766
AFIX  23
H66A  2    0.286817    0.578625    0.671343    11.00000   -1.20000
H66B  2    0.334717    0.663608    0.647698    11.00000   -1.20000
AFIX   0
C67   1    0.313187    0.447962    0.633440    11.00000    0.02406    0.05412 =
         0.03343   -0.00228    0.00112    0.00652
C68   1    0.373026    0.367604    0.649978    11.00000    0.02911    0.05851 =
         0.03838    0.00398   -0.00219    0.00623
AFIX  43
H68   2    0.400242    0.404523    0.670180    11.00000   -1.20000
AFIX   0
C69   1    0.392894    0.234574    0.637113    11.00000    0.03245    0.05050 =
         0.05379    0.00992    0.00170    0.00977
AFIX  43
H69   2    0.433929    0.181093    0.648432    11.00000   -1.20000
AFIX   0
C70   1    0.353620    0.179338    0.608056    11.00000    0.03641    0.04699 =
         0.06269   -0.00433    0.00615    0.00841
AFIX  43
H70   2    0.366807    0.086972    0.599544    11.00000   -1.20000
AFIX   0
C71   1    0.294927    0.258647    0.591291    11.00000    0.03558    0.05766 =
         0.05279   -0.01466   -0.00368    0.00927
AFIX  43
H71   2    0.267881    0.220772    0.571149    11.00000   -1.20000
AFIX   0
C72   1    0.275190    0.393179    0.603650    11.00000    0.02724    0.05802 =
         0.03973   -0.00696   -0.00234    0.01199
AFIX  43
H72   2    0.235465    0.448108    0.591666    11.00000   -1.20000
AFIX   0
HKLF 4

REM  E:\033ACJ~1\033acjh17_a.res in P2(1)/c
REM R1 =  0.0409 for   10116 Fo > 4sig(Fo)  and  0.0618 for all   13794 data
REM    747 parameters refined using      0 restraints

END

WGHT      0.0474      3.0463

REM Highest difference peak  0.714,  deepest hole -0.814,  1-sigma level  0.056
Q1    1   0.6001  0.1453  0.6361  11.00000  0.05    0.71
Q2    1   0.7681  0.1994  0.6504  11.00000  0.05    0.67
Q3    1   0.6349 -0.2982  0.6356  11.00000  0.05    0.57
Q4    1   0.1345  0.1821  0.6345  11.00000  0.05    0.52
Q5    1   0.7100  0.1212  0.6356  11.00000  0.05    0.47
Q6    1   0.0928  0.5628  0.6337  11.00000  0.05    0.44
Q7    1   0.2672  0.5159  0.6560  11.00000  0.05    0.41
Q8    1   0.7758 -0.2336  0.6555  11.00000  0.05    0.40
Q9    1   0.1574  0.7144  0.6307  11.00000  0.05    0.40
Q10   1   0.6624 -0.0094  0.6276  11.00000  0.05    0.36
Q11   1   0.2089  0.5943  0.6385  11.00000  0.05    0.36
Q12   1   0.7317 -0.0931  0.7477  11.00000  0.05    0.33
Q13   1   0.5809  0.0913  0.6093  11.00000  0.05    0.33
Q14   1   0.1030  0.6294  0.6078  11.00000  0.05    0.31
Q15   1  -0.0009  0.7407  0.5727  11.00000  0.05    0.30
Q16   1   0.0610  0.7545  0.6571  11.00000  0.05    0.28
Q17   1   0.6064 -0.0041  0.6532  11.00000  0.05    0.28
Q18   1   0.6494  0.2396  0.6461  11.00000  0.05    0.28
Q19   1   0.1414  0.4615  0.6463  11.00000  0.05    0.27
Q20   1   0.5641 -0.0526  0.6552  11.00000  0.05    0.27
;
_shelx_res_checksum   36732

_shelx_hkl_file
;
   0   0  -4 3815.32   23.42
   0   0  -5    1.27    1.17
   0   0   5   -0.11    0.67
   0   0   6  144.83    5.40
   0   0  -6  147.35    5.75
   0   0   7    0.66    0.90
   0   0   8  256.08    8.45
   0   0   9   -0.42    1.43
   0   0  10 2505.16   29.71
   0   0  11   -0.13    1.50
   0   0  12  382.57   12.81
   0   0  13    0.68    1.88
   0   0  14  981.11   22.43
   0   0  15   -0.33    1.85
   0   0  16  188.47   10.69
   0   0  17    1.62    2.10
   0   0  18  627.35   20.77
   0   0  19    0.18    2.13
   0   0  20    2.52    2.90
   0   0  21    0.26    2.69
   0   0  22 1591.69   38.05
   0   0  23    3.66    2.58
   0   0  24   19.62    5.19
   0   0  25    1.97    2.18
   0   0  26 2814.80   56.60
   0   0  27    1.68    2.44
   0   0  28  129.95   12.81
   0   0  29    1.87    3.03
   0   0 -30  278.97    9.22
   0   0  30  321.73   20.80
   0   0 -31   -1.69    1.65
   0   0 -31    1.23    0.86
   0   0 -32   16.43    2.37
   0   0 -32   14.60    2.26
   0   0 -33   -0.35    1.09
   0   0 -33    1.53    1.34
   0   0 -34   80.69    5.00
   0   0 -34   77.56    5.16
   0   0 -35   -2.74    1.57
   0   0 -35    1.08    1.24
   0   0 -36  155.41    7.02
   0   0 -36  150.71    7.26
   0   0 -37   -0.42    1.51
   0   0 -37   -0.61    1.07
   0   0 -37    1.50    1.74
   0   0 -38   78.32    5.40
   0   0 -38   82.44    5.15
   0   0 -38   81.15    5.35
   0   0 -39    0.03    1.57
   0   0 -39    2.94    1.85
   0   0 -39    1.33    1.17
   0   0 -40  156.29    7.03
   0   0 -40  152.26    7.17
   0   0 -40  154.98    6.62
   0   0 -41    0.32    1.14
   0   0 -41    2.03    1.85
   0   0 -41    0.93    0.94
   0   0 -42   46.51    3.66
   0   0 -42   49.15    4.10
   0   0 -42   47.28    3.44
   0   0 -43   -0.70    1.05
   0   0 -43    1.24    1.45
   0   0 -43   -0.89    1.42
   0   0 -44  119.77    5.44
   0   0 -44  125.91    5.03
   0   0 -44  122.45    5.78
   0   0 -45    1.18    1.43
   0   0 -45    0.35    0.81
   0   0 -46   41.35    3.17
   0   0 -47   -0.04    0.98
   0   0 -48  338.57    7.38
   0   0 -49    0.91    0.84
   0   0 -50    0.17    0.60
   0  -1   0    0.26    0.41
   0  -1   1    6.42    1.07
   0  -1  -1    5.97    0.70
   0  -1  -1    5.54    0.98
   0  -1   2   79.51    3.58
   0  -1  -2   65.96    2.34
   0  -1   3  321.53    7.85
   0  -1  -3  297.24    5.47
   0  -1   4 1145.51   16.04
   0  -1  -4 1137.15   11.74
   0  -1   5  521.93   11.68
   0  -1  -5  497.18    8.72
   0  -1   6  424.92   11.20
   0  -1  -6  455.10   10.09
   0  -1  -6  440.68    8.98
   0  -1   7    1.23    1.91
   0  -1  -7   -0.70    1.06
   0  -1  -7   -0.12    0.86
   0  -1   8  580.00   14.60
   0  -1  -8  591.08   12.21
   0   1   9  464.16   10.29
   0  -1  -9  453.96   11.53
   0  -1   9  441.80   13.57
   0  -1  10  669.21   17.15
   0   1  10  695.25   13.53
   0  -1 -10  710.62   15.22
   0  -1  11   36.45    4.43
   0  -1 -11   38.82    4.00
   0   1  11   36.86    3.50
   0  -1 -12   76.10    5.71
   0  -1  12   74.42    6.47
   0   1  12   65.62    4.90
   0  -1  13  253.06   12.03
   0   1  13  243.40    9.67
   0   1  14  126.77    7.37
   0  -1  14  134.15    9.15
   0  -1  15    2.26    2.19
   0   1  15    3.91    1.62
   0  -1  16  201.73   11.88
   0   1  16  175.55    9.44
   0  -1  17  225.82   13.16
   0   1  17  209.21   10.67
   0   1  18    2.25    1.77
   0  -1  18   -1.04    2.81
   0   1  19   39.96    5.37
   0  -1  19   33.63    6.05
   0  -1  20   59.47    7.76
   0   1  20   63.01    6.75
   0   1  21   -0.71    1.90
   0  -1  21    4.68    2.87
   0   1  22    4.46    2.29
   0  -1  22    3.64    3.02
   0  -1  23    5.81    3.74
   0   1  23    8.99    2.92
   0  -1  24   39.62    6.87
   0   1  24   36.80    5.72
   0   1  25   63.90    7.77
   0  -1  25   58.09    8.74
   0   1  26   46.25    6.76
   0  -1  26   46.75    7.85
   0  -1  27    0.22    3.62
   0  -1  28   10.89    4.39
   0  -1  29   45.47    8.68
   0   1 -30   17.80    2.48
   0   1 -30   17.20    2.33
   0   1 -30   18.43    2.43
   0  -1  30   19.08    5.90
   0  -1 -30   18.12    2.35
   0   1 -31   -0.40    1.32
   0  -1 -31   -0.26    1.03
   0   1 -31   -1.48    1.63
   0   1 -31    1.12    1.32
   0   1 -32   14.56    2.29
   0  -1  32   23.29    6.47
   0   1 -32   19.62    2.68
   0  -1 -32   20.75    2.60
   0  -1 -33   -1.89    1.18
   0   1 -33   -0.09    1.49
   0   1 -33   -0.46    1.17
   0  -1 -34   38.88    3.61
   0   1 -34   37.36    3.73
   0  -1  34   34.77    7.76
   0   1 -34   37.76    3.64
   0  -1 -35    5.43    1.61
   0   1 -35    7.72    1.94
   0   1 -35    5.97    1.67
   0  -1 -36   18.36    2.60
   0   1 -36   14.80    2.60
   0   1 -36   11.41    2.12
   0   1 -36   11.39    2.38
   0   1 -37    9.93    2.34
   0  -1 -37   11.34    2.42
   0   1 -37   14.91    2.71
   0   1 -37   13.55    2.44
   0  -1 -37   15.19    2.37
   0  -1 -38   16.45    2.30
   0  -1 -38   22.58    3.13
   0   1 -38   17.96    2.65
   0   1 -38   16.77    2.69
   0   1 -38   17.04    2.58
   0   1 -39    1.01    1.23
   0   1 -39    2.70    1.53
   0   1 -39    3.06    1.76
   0  -1 -39    1.49    1.52
   0  -1 -39    3.37    1.43
   0  -1 -40    7.40    1.55
   0   1 -40    4.30    1.73
   0  -1 -40    4.72    1.38
   0  -1 -40    9.25    2.17
   0   1 -40    9.49    2.00
   0   1 -40    4.96    1.76
   0   1 -41   -0.91    1.53
   0  -1 -41    1.10    1.51
   0   1 -41    0.24    1.27
   0   1 -41   -2.42    1.91
   0  -1 -41    0.69    1.04
   0   1 -42    3.15    1.39
   0   1 -42    5.95    1.96
   0  -1 -42    2.83    0.99
   0   1 -42    5.17    1.64
   0  -1 -42    5.30    1.76
   0   1 -43    4.39    1.49
   0  -1 -43    4.18    1.13
   0   1 -43    5.85    1.45
   0  -1 -43    7.35    1.93
   0   1 -43    3.55    1.54
   0   1 -44    3.47    1.50
   0  -1 -44    4.32    1.52
   0   1 -44    5.58    1.78
   0   1 -44    3.00    1.13
   0  -1 -45   10.57    1.86
   0   1 -45   13.96    1.88
   0   1 -45    9.14    1.79
   0   1 -45   13.02    2.03
   0   1 -46    2.85    0.91
   0   1 -46    3.91    1.22
   0  -1 -46    4.78    1.31
   0  -1 -47    2.25    1.03
   0   1 -47    2.60    1.20
   0   1 -47    3.18    0.97
   0   1 -48    3.67    0.80
   0   1 -48    4.35    1.12
   0  -1 -48    2.45    0.89
   0  -1 -49    1.61    0.75
   0   1 -49    1.07    0.61
   0   1 -50    0.79    0.61
   0  -2   0    4.57    1.14
   0  -2   0    0.89    1.02
   0  -2  -1   28.79    2.98
   0  -2   1   28.43    2.57
   0  -2  -1   28.94    2.19
   0  -2  -2   12.36    1.34
   0  -2   2   13.08    2.03
   0  -2  -3    1.51    0.59
   0  -2  -3    0.79    0.39
   0  -2  -4  100.09    3.98
   0  -2   4  110.35    6.11
   0  -2  -5 3024.16   22.31
   0  -2   5 2910.38   32.47
   0  -2   6    3.02    2.44
   0  -2  -6    0.06    0.70
   0  -2   7 1150.18   22.45
   0  -2  -7 1156.20   15.88
   0  -2   8   76.57    6.53
   0   2   8   65.98    2.62
   0  -2  -8   71.05    4.23
   0  -2   9 1124.71   23.88
   0  -2  -9 1086.43   20.98
   0  -2  -9 1077.63   17.08
   0  -2  10    3.92    2.66
   0  -2 -10    0.87    0.86
   0   2  10    0.19    0.50
   0  -2 -10    0.72    1.59
   0   2  11  110.59    4.74
   0  -2  11  123.53    8.85
   0  -2 -11  126.16    6.57
   0  -2 -12   54.64    4.63
   0  -2  12   63.51    6.98
   0   2  12   53.83    3.60
   0  -2 -13  737.28   17.39
   0   2  13  692.29   13.82
   0  -2  13  722.93   22.20
   0   2  14   17.68    2.54
   0  -2 -14   22.62    3.34
   0  -2  14   22.77    5.38
   0   2  15  132.51    6.79
   0  -2  15  148.54   10.85
   0   2  16   19.78    2.78
   0  -2  16   23.27    5.38
   0   2  17  718.28   17.28
   0  -2  17  712.37   25.05
   0  -2  18   73.98    8.82
   0   2  18   68.44    5.67
   0   2  19  111.16    7.46
   0  -2  19  127.12   11.33
   0  -2  20   38.64    7.58
   0  -2  21 1653.09   42.77
   0  -2  22   67.20    9.62
   0  -2  23  525.04   25.42
   0  -2  24    1.85    3.30
   0  -2  25  770.89   32.39
   0  -2  26   86.61   11.46
   0  -2  27  589.93   29.79
   0  -2  28   12.58    5.04
   0  -2  29   83.03   11.92
   0   2 -29   78.07    5.00
   0   2 -29   76.55    4.99
   0   2 -30   20.12    2.89
   0  -2  30   24.45    6.78
   0   2 -30   28.65    3.31
   0  -2 -31  390.89   10.39
   0   2 -31  397.31   11.63
   0   2 -31  392.21   11.37
   0   2 -31  398.56   11.56
   0  -2  31  385.07   26.00
   0  -2 -32    4.45    1.40
   0   2 -32    4.09    1.77
   0   2 -32    3.79    1.37
   0   2 -33  276.40    9.79
   0  -2  33  271.75   22.69
   0   2 -33  267.45    9.82
   0  -2 -33  283.29    8.98
   0   2 -33  270.53    9.62
   0  -2 -34   50.85    3.95
   0   2 -34   53.08    4.56
   0   2 -34   46.20    4.23
   0   2 -34   51.40    4.49
   0  -2 -35  296.57    9.22
   0   2 -35  289.53   10.39
   0   2 -35  292.03   10.04
   0   2 -35  286.07   10.03
   0  -2 -36   -0.12    1.13
   0   2 -36    1.62    1.43
   0   2 -36    0.43    1.47
   0   2 -36    3.10    1.72
   0  -2 -36   -0.43    1.34
   0  -2 -37   -0.24    1.21
   0   2 -37   -0.44    1.41
   0   2 -37    1.35    1.68
   0  -2 -37   -0.05    1.33
   0   2 -37   -0.25    1.67
   0   2 -38    3.70    1.74
   0  -2 -38    3.33    1.50
   0   2 -38    4.96    1.76
   0  -2 -38    3.50    1.08
   0   2 -38    2.93    1.55
   0  -2 -38    2.61    1.10
   0  -2 -39   97.04    5.04
   0  -2 -39   92.68    4.87
   0  -2 -39   86.93    5.22
   0   2 -39   88.33    5.47
   0   2 -39   83.97    5.43
   0   2 -39   94.62    5.60
   0  -2 -40   14.16    2.36
   0   2 -40   14.38    2.47
   0  -2 -40   13.21    1.90
   0  -2 -40   11.47    1.87
   0   2 -40   13.78    2.50
   0   2 -40   11.37    2.15
   0   2 -41  127.16    6.23
   0  -2 -41  114.92    5.08
   0  -2 -41  119.66    5.80
   0   2 -41  116.82    6.06
   0   2 -41  120.07    6.05
   0   2 -42    5.71    1.74
   0  -2 -42    6.84    1.43
   0   2 -42    6.42    1.94
   0   2 -42    7.91    2.20
   0  -2 -42    6.40    1.75
   0  -2 -43  481.65    9.31
   0   2 -43  482.12   11.34
   0   2 -43  472.10   11.02
   0   2 -43  480.81   11.11
   0  -2 -43  476.89   10.60
   0   2 -44   18.85    2.47
   0  -2 -44   14.23    2.01
   0  -2 -44   16.19    1.67
   0   2 -44   14.14    2.14
   0   2 -44   15.92    2.21
   0  -2 -45   21.68    2.16
   0   2 -45   23.17    2.32
   0   2 -45   20.11    2.13
   0   2 -46    1.07    1.02
   0  -2 -46   -0.89    0.88
   0   2 -46    1.09    1.07
   0   2 -47   75.86    3.42
   0   2 -47   78.28    3.58
   0  -2 -47   79.82    3.32
   0   2 -48    0.54    0.72
   0   2 -48   -0.69    0.69
   0   2 -49    2.82    0.71
   0  -3   0   -0.54    1.00
   0  -3   0   -2.00    1.77
   0  -3   1   -0.16    1.59
   0  -3  -1    1.83    1.51
   0  -3   1    1.88    0.88
   0  -3  -1    2.24    0.74
   0  -3  -2    0.31    0.70
   0  -3   2    0.37    1.20
   0  -3   2   -0.26    1.56
   0  -3  -2   -2.29    2.02
   0  -3  -3   47.92    2.87
   0  -3  -3   48.96    4.81
   0  -3   3   43.41    4.17
   0  -3  -4    2.19    0.87
   0  -3  -4    1.14    0.48
   0  -3   5    3.24    1.78
   0  -3  -5    7.18    2.30
   0  -3  -5    9.58    1.41
   0  -3   6   -0.78    2.02
   0  -3  -6   -1.32    0.88
   0  -3  -6   -2.69    2.34
   0  -3  -7    2.20    1.75
   0  -3   7    3.74    2.39
   0  -3  -7    1.69    0.96
   0  -3   8   -0.78    2.13
   0  -3  -8   -2.22    2.36
   0  -3  -8    1.60    1.01
   0  -3  -9   56.99    3.81
   0  -3  -9   49.97    5.47
   0  -3   9   48.33    5.68
   0  -3 -10    0.48    2.08
   0  -3  10   -3.05    2.47
   0  -3 -10   -1.60    0.88
   0  -3 -11    1.86    1.02
   0  -3 -11   -1.05    2.66
   0  -3  11   -2.95    3.08
   0  -3 -12    0.61    0.87
   0  -3 -12    3.26    2.51
   0  -3  12    1.12    2.53
   0  -3  13    6.08    3.47
   0  -3 -13    7.31    1.77
   0  -3  14    6.15    3.93
   0  -3  15  138.70   11.43
   0  -3  16    0.46    3.38
   0  -3  17   66.99    8.94
   0  -3  18   -2.27    3.54
   0  -3  19   14.03    5.26
   0  -3  20    8.86    4.99
   0  -3  21    0.18    3.49
   0  -3  22   96.29   11.64
   0  -3  23  299.03   20.44
   0  -3  24    7.94    5.23
   0  -3  25   -0.49    3.50
   0  -3  26    2.05    3.93
   0  -3  27   21.09    7.53
   0  -3  27   15.34    2.29
   0   3 -27   15.58    2.25
   0   3 -27   14.00    2.12
   0  -3  28    1.07    0.89
   0   3 -28   -0.78    1.12
   0   3 -28    0.25    1.05
   0   3 -28   -1.43    1.36
   0   3 -28    0.44    1.19
   0   3 -29   25.00    2.90
   0   3 -29   24.34    2.84
   0   3 -29   30.50    3.34
   0   3 -29   28.39    2.92
   0  -3  29   26.67    3.00
   0  -3  29   27.92    7.32
   0   3 -30    0.07    1.59
   0   3 -30    3.23    1.27
   0  -3  30    0.89    1.15
   0   3 -30    2.69    1.43
   0   3 -30   -0.83    2.05
   0   3 -31   71.78    5.05
   0   3 -31   64.92    4.36
   0  -3  31   78.73   12.61
   0   3 -31   68.24    4.69
   0  -3  31   66.01    4.62
   0   3 -31   65.23    4.96
   0  -3  32   16.88    2.59
   0  -3  32    5.81    6.68
   0   3 -32   15.95    2.77
   0   3 -32   13.71    2.38
   0   3 -32   14.52    2.36
   0   3 -32   13.22    2.19
   0  -3 -33    0.14    0.91
   0   3 -33    0.12    1.12
   0  -3  33    0.30    1.01
   0   3 -33    0.78    1.33
   0   3 -33   -1.14    1.55
   0  -3 -34   -1.85    1.58
   0  -3 -34    0.93    1.18
   0  -3  34    0.04    0.94
   0   3 -34   -0.45    1.47
   0   3 -34   -0.78    1.74
   0   3 -34   -1.34    1.52
   0   3 -35    7.79    1.87
   0  -3 -35    7.49    1.77
   0  -3 -35    5.35    1.72
   0   3 -35    6.94    2.19
   0  -3  35    6.45    1.44
   0   3 -35    5.84    2.03
   0   3 -36   10.31    2.06
   0   3 -36   11.80    2.44
   0  -3 -36   12.49    2.15
   0  -3  36   13.93    2.16
   0  -3 -36   11.99    2.14
   0   3 -36   14.07    2.43
   0  -3  37   14.28    2.04
   0   3 -37    8.45    1.74
   0   3 -37   10.68    2.26
   0  -3 -37    9.97    1.94
   0  -3 -37    9.00    1.86
   0   3 -37    7.85    1.92
   0   3 -38    0.90    1.69
   0  -3  38   -1.24    0.91
   0  -3 -38    1.06    1.22
   0  -3 -38    1.79    1.32
   0   3 -38    0.04    1.55
   0   3 -38    1.65    1.21
   0   3 -39    0.95    1.50
   0   3 -39   -1.70    1.54
   0  -3 -39    0.82    1.04
   0  -3 -39   -0.31    1.05
   0   3 -39    0.27    1.15
   0   3 -40    2.64    1.56
   0   3 -40   -0.81    1.67
   0   3 -40    4.51    1.87
   0  -3 -40    3.32    1.27
   0  -3 -40    2.21    1.12
   0  -3 -41   26.23    2.57
   0   3 -41   21.31    2.78
   0   3 -41   20.12    2.66
   0   3 -41   23.60    2.62
   0  -3 -41   22.61    2.38
   0   3 -42    1.41    1.00
   0  -3 -42    1.77    1.03
   0   3 -42    1.15    1.29
   0  -3 -42    2.16    0.93
   0   3 -42    2.33    1.63
   0  -3 -43    1.17    0.87
   0  -3 -43    1.78    0.95
   0   3 -43    0.98    1.35
   0   3 -43   -0.48    1.38
   0   3 -43    0.45    0.98
   0  -3 -44    8.37    1.31
   0  -3 -44    5.65    0.90
   0   3 -44    8.46    1.49
   0   3 -44    6.98    1.54
   0   3 -45    0.81    0.90
   0  -3 -45   -0.34    0.69
   0  -3 -45   -0.23    0.64
   0   3 -45   -0.10    1.01
   0   3 -46   -0.27    0.66
   0   3 -46    2.54    1.07
   0   3 -47    2.51    0.72
   0   3 -47    2.17    0.79
   0   3 -48    1.43    0.67
   0  -4   0 2065.59   33.95
   0  -4   0 2115.73   28.27
   0  -4   1  261.16   12.02
   0  -4  -1  251.51    9.23
   0  -4   1  255.68   10.54
   0  -4  -1  262.02   12.43
   0  -4  -2    1.95    0.81
   0  -4  -2   -1.38    2.28
   0  -4   2    2.38    1.31
   0  -4   2    0.22    1.57
   0  -4   3   41.11    4.56
   0  -4  -3   39.42    3.00
   0  -4  -3   36.09    3.12
   0  -4   3   42.94    4.87
   0  -4  -3   37.13    4.92
   0  -4  -4  191.81    6.88
   0  -4   4  180.21    9.69
   0  -4  -4  190.37   11.04
   0  -4   4  183.00   10.17
   0  -4  -5   31.70    4.86
   0  -4   5   37.04    4.60
   0  -4   5   30.62    4.60
   0  -4  -6   52.82    6.01
   0  -4   6   53.04    6.02
   0  -4   6   58.12    5.50
   0  -4   7   51.42    5.15
   0  -4  -7   41.75    5.60
   0  -4   7   41.84    5.68
   0  -4   8  745.06   23.20
   0  -4  -8  736.82   22.97
   0  -4  -9  308.13   15.25
   0  -4   9  295.04   15.22
   0  -4  10  546.31   21.34
   0  -4 -10  555.43   20.76
   0  -4 -11   37.48    5.55
   0  -4  11   32.95    6.21
   0  -4 -12  984.88   28.44
   0  -4  12  981.26   30.15
   0  -4  13  374.23   19.26
   0  -4  14  880.47   29.93
   0  -4  15   38.94    7.13
   0  -4  16  133.00   12.53
   0  -4  17  113.53   12.22
   0  -4  18  469.98   24.32
   0  -4  19   22.74    7.10
   0  -4  20   57.41    9.37
   0  -4  21  101.00   12.32
   0  -4  22  151.88   15.13
   0  -4  23   46.06    9.09
   0  -4  24  109.42   13.71
   0   4 -24   99.53    5.32
   0  -4  24  101.05    5.61
   0   4 -24  101.91    5.58
   0  -4 -24  107.44    5.47
   0   4 -25   -0.82    1.16
   0   4 -25   -0.42    1.31
   0  -4 -25    0.28    1.22
   0  -4  25   -0.72    1.38
   0   4 -25    0.43    1.07
   0  -4  25   -1.88    5.05
   0  -4 -26  189.49    7.49
   0  -4  26  195.71    8.02
   0   4 -26  183.04    7.49
   0   4 -26  183.31    7.44
   0  -4  26  193.53   18.80
   0   4 -26  182.97    7.83
   0   4 -27   84.19    5.12
   0  -4 -27   88.14    5.21
   0   4 -27   84.02    5.41
   0  -4  27   75.79    5.14
   0   4 -27   85.78    5.31
   0  -4  27   84.95   12.80
   0   4 -28  140.86    6.37
   0   4 -28  159.94    7.17
   0  -4 -28  157.17    7.05
   0   4 -28  159.43    7.50
   0   4 -28  151.82    6.92
   0  -4  28  159.40   17.78
   0  -4  28  156.71    7.24
   0   4 -29    9.59    1.92
   0  -4 -29    6.77    1.66
   0  -4  29   12.67    2.51
   0  -4  29   13.97    4.91
   0   4 -29   13.99    2.62
   0   4 -29    9.84    2.03
   0   4 -29   11.95    2.10
   0  -4 -30  186.95    7.80
   0   4 -30  190.80    7.99
   0   4 -30  194.63    8.27
   0   4 -30  188.34    7.42
   0   4 -30  196.06    7.94
   0  -4  30  196.64    8.28
   0   4 -31   95.94    5.62
   0   4 -31   95.08    5.72
   0   4 -31  101.30    5.52
   0  -4  31   99.48    5.89
   0   4 -31  102.72    6.21
   0  -4 -31   94.25    5.64
   0   4 -32  201.71    7.73
   0   4 -32  194.82    8.09
   0  -4 -32  189.06    7.88
   0   4 -32  195.81    8.36
   0  -4  32  203.93    8.35
   0   4 -32  190.86    7.74
   0   4 -33   -0.50    1.56
   0  -4  33    0.45    1.24
   0   4 -33    0.15    0.98
   0   4 -33   -1.04    1.60
   0   4 -33    2.02    1.17
   0  -4 -33   -1.19    1.49
   0   4 -34   57.44    4.61
   0  -4 -34   58.56    4.42
   0   4 -34   54.61    4.31
   0  -4  34   58.39    4.44
   0   4 -34   56.04    4.11
   0  -4  35   -0.09    1.39
   0   4 -35    0.71    1.11
   0   4 -35   -1.59    2.00
   0  -4 -35    0.84    1.42
   0   4 -35    0.37    1.34
   0  -4  36   23.16    2.75
   0  -4 -36   23.80    2.78
   0   4 -36   23.96    2.92
   0   4 -36   23.75    2.66
   0   4 -36   25.60    3.12
   0   4 -37    6.76    1.73
   0  -4 -37    5.35    1.71
   0   4 -37    4.24    1.15
   0  -4  37    8.20    1.93
   0   4 -37    4.06    1.86
   0  -4 -38   99.92    5.23
   0   4 -38   99.29    5.67
   0   4 -38  100.14    5.01
   0   4 -38  101.73    5.50
   0  -4  38  104.46    5.29
   0   4 -39    4.76    1.27
   0  -4 -39    0.17    1.15
   0  -4  39    2.13    0.83
   0   4 -39    2.41    1.35
   0   4 -39    3.06    1.75
   0   4 -40   62.78    3.72
   0  -4 -40   60.36    3.78
   0   4 -40   65.12    4.43
   0  -4  40   64.45    3.77
   0   4 -40   62.58    4.13
   0   4 -41    3.00    1.02
   0  -4 -41    2.87    1.22
   0  -4  41    3.68    1.04
   0   4 -41    2.04    1.33
   0   4 -42   10.83    1.44
   0   4 -42   11.81    1.94
   0  -4 -42   10.16    1.62
   0   4 -43   10.59    1.32
   0   4 -43   12.49    1.87
   0  -4 -43    9.28    1.36
   0   4 -44   54.63    2.58
   0   4 -44   64.81    3.56
   0   4 -45   10.12    1.45
   0   4 -46    9.50    1.28
   0   4 -47   14.83    1.34
   0  -5   0    0.54    2.47
   0  -5  -1    1.31    2.05
   0  -5   1   -2.01    2.41
   0  -5   2   66.50    6.98
   0  -5   2   67.06    6.07
   0  -5  -2   63.06    6.94
   0  -5   3    5.13    2.15
   0  -5   3    7.60    2.59
   0  -5  -3    6.51    2.98
   0  -5   4  249.25   13.06
   0  -5  -4  230.68   13.90
   0  -5   4  268.81   13.48
   0  -5   5    9.19    2.48
   0  -5   5    7.04    2.63
   0  -5  -5    6.34    3.31
   0  -5  -6  132.78   10.92
   0  -5   6  137.91    9.38
   0  -5   6  134.35   10.11
   0  -5   7    2.25    2.00
   0  -5  -7    2.54    2.87
   0  -5   7    0.77    1.28
   0  -5   8  129.13   10.51
   0  -5   8  135.62    9.40
   0  -5  -8  135.65   11.37
   0  -5   9    4.41    2.56
   0  -5   9   13.03    3.25
   0  -5  -9    6.79    4.08
   0  -5  10  361.81   14.88
   0  -5  10  349.34   18.58
   0  -5 -10  356.41   18.74
   0  -5 -11    3.87    3.37
   0  -5  11    1.04    3.07
   0  -5  12   50.15    7.80
   0  -5  13    2.29    3.27
   0  -5  14  101.50   10.95
   0  -5  15   -1.96    3.45
   0  -5  16   -3.38    4.50
   0  -5  17    5.24    4.47
   0  -5  18    2.88    3.67
   0  -5  19    1.98    3.46
   0   5 -20   18.68    2.53
   0  -5 -20   12.57    1.99
   0  -5  20   15.18    2.29
   0   5 -21   22.17    2.62
   0  -5  21   14.81    4.82
   0  -5 -21   18.84    2.43
   0   5 -21   14.61    1.99
   0  -5  21   19.69    2.41
   0  -5  21   15.09    2.33
   0  -5 -22    7.74    1.69
   0   5 -22    4.79    1.44
   0  -5  22    6.92    1.71
   0  -5  22    6.91    1.44
   0   5 -22    6.19    1.71
   0  -5  23   51.07    4.36
   0   5 -23   50.26    4.06
   0  -5  23   51.11    9.72
   0   5 -23   46.86    3.96
   0  -5  23   51.91    3.77
   0  -5 -23   51.91    4.04
   0   5 -24   28.41    3.15
   0  -5  24   23.11    7.34
   0  -5  24   32.08    2.94
   0  -5 -24   32.79    3.29
   0  -5  24   28.10    3.16
   0  -5 -25    8.52    1.85
   0  -5  25    8.45    1.50
   0  -5  25    8.28    1.73
   0   5 -25    8.15    1.83
   0  -5  25   13.06    6.22
   0  -5  26  129.92   15.95
   0  -5 -26  123.11    6.42
   0  -5  26  123.13    6.67
   0  -5  26  128.32    5.79
   0   5 -26  120.14    6.38
   0   5 -26  112.60    5.77
   0   5 -27   14.92    2.54
   0   5 -27   15.33    2.31
   0   5 -27   16.48    2.65
   0  -5  27   18.86    2.94
   0  -5  27   18.34    2.28
   0  -5 -27   16.34    2.64
   0   5 -28   27.05    2.95
   0   5 -28   30.30    3.45
   0  -5 -28   30.24    3.33
   0   5 -28   30.46    3.35
   0  -5  28   26.33    3.25
   0  -5 -29    2.88    1.63
   0   5 -29    5.49    1.48
   0  -5  29    2.83    1.87
   0   5 -29    2.85    1.57
   0   5 -29    2.20    1.55
   0   5 -30    0.82    1.36
   0   5 -30    0.62    1.28
   0   5 -30   -0.34    1.08
   0  -5 -30    0.56    1.19
   0  -5  30    0.90    1.47
   0   5 -31    3.07    1.06
   0  -5 -31    3.72    1.60
   0   5 -31    3.84    1.53
   0  -5  31    1.46    1.39
   0   5 -31    6.32    2.03
   0   5 -32   -1.48    1.57
   0   5 -32   -0.14    1.12
   0   5 -32    1.40    1.41
   0  -5 -32   -0.40    1.59
   0  -5  32    0.34    1.44
   0   5 -33    0.73    0.93
   0   5 -33   -2.06    1.60
   0  -5 -33   -0.27    1.40
   0   5 -33    0.01    1.09
   0  -5  33   -0.88    1.42
   0   5 -34   24.11    2.78
   0  -5 -34   22.66    2.73
   0   5 -34   22.52    2.81
   0  -5  34   20.23    2.70
   0  -5 -35   10.20    2.03
   0  -5  35    8.78    2.01
   0   5 -35    9.04    2.13
   0   5 -35    6.37    1.42
   0   5 -36    4.12    1.61
   0  -5 -36    6.09    1.83
   0  -5  36    4.43    1.45
   0   5 -36    5.02    1.44
   0  -5 -37    2.81    1.63
   0   5 -37    3.62    1.44
   0  -5  37    3.06    1.25
   0  -5  38   15.44    2.12
   0   5 -38   16.19    2.35
   0  -5 -38   17.00    2.17
   0  -5 -39    0.68    1.15
   0   5 -39    0.59    1.25
   0  -5  39    1.27    0.90
   0  -5  40    1.92    0.99
   0   5 -40    0.79    1.08
   0  -5 -40    1.65    1.08
   0   5 -41    1.41    1.14
   0  -5  41    1.66    0.87
   0   5 -42    2.52    1.10
   0  -5  42    0.15    0.60
   0   5 -43   -0.57    0.86
   0   5 -44    1.01    0.60
   0   5 -45   -0.89    0.52
   0  -6   0  537.04   22.89
   0  -6   1  270.10   16.14
   0  -6  -1  280.51   16.76
   0  -6  -2    2.04    1.79
   0  -6   2   -1.49    1.66
   0  -6   3  159.65   12.09
   0  -6  -3  163.98   13.06
   0  -6   4  269.43   15.43
   0  -6  -4  261.13   16.79
   0  -6  -5  215.25   15.42
   0  -6   5  221.62   13.81
   0  -6   6  253.94   14.58
   0  -6  -6  256.88   17.04
   0  -6   7   38.85    6.04
   0  -6  -7   34.04    6.24
   0  -6  -8   17.97    4.17
   0  -6  -9  191.81   15.27
   0  -6  10  165.20   13.86
   0  -6  11    7.96    3.58
   0  -6  12   28.37    6.28
   0  -6  13  177.00   15.41
   0  -6  13  189.36    7.37
   0  -6  14   51.16    3.94
   0  -6  14   56.72    4.04
   0  -6 -14   59.95    4.05
   0  -6  14   57.39    9.11
   0  -6 -14   60.45    4.09
   0  -6 -15    2.01    0.98
   0  -6  15    0.98    0.85
   0  -6  15    4.55    3.81
   0  -6 -15    3.51    1.36
   0  -6  15    2.91    1.12
   0  -6 -16  153.37    6.42
   0  -6  16  160.53   15.81
   0  -6  16  160.99    7.12
   0  -6  16  161.15    6.89
   0   6 -16  163.66    7.11
   0  -6 -16  156.76    6.66
   0  -6  17  352.84   10.27
   0  -6 -17  336.15    9.63
   0   6 -17  362.79   10.68
   0  -6 -17  353.98   10.13
   0  -6  17  357.97   10.81
   0  -6  17  337.38   23.34
   0  -6  18   38.34    8.12
   0  -6 -18   43.50    3.69
   0  -6 -18   43.87    3.57
   0  -6  18   42.67    3.72
   0  -6  18   42.86    3.93
   0   6 -18   43.27    3.86
   0   6 -19   18.88    2.60
   0  -6  19   17.13    2.48
   0  -6 -19    9.67    1.82
   0  -6  19   14.44    2.33
   0  -6  19   20.30    7.10
   0  -6  20   43.09    3.72
   0  -6  20   42.99    9.31
   0  -6 -20   38.17    3.52
   0  -6  20   44.28    4.01
   0   6 -20   44.71    4.02
   0  -6 -21   86.79    5.32
   0   6 -21   88.61    5.54
   0  -6  21   95.91    5.44
   0  -6  21   89.05    5.64
   0  -6  21   89.03   13.53
   0   6 -21   89.08    5.13
   0  -6  22  270.00    9.00
   0  -6  22  261.20   22.32
   0  -6  22  265.79    9.78
   0   6 -22  271.99    9.65
   0   6 -22  265.95    8.84
   0  -6 -22  265.80    9.25
   0   6 -23  354.69   10.24
   0   6 -23  352.93   11.12
   0  -6  23  347.60   10.12
   0  -6  23  347.68   11.30
   0  -6 -23  358.16   10.84
   0  -6  24    0.51    1.23
   0   6 -24    1.03    1.54
   0   6 -24    3.98    1.47
   0  -6 -24    4.23    1.97
   0  -6  24    3.37    2.01
   0  -6 -25  195.88    8.06
   0  -6  25  199.03    8.51
   0   6 -25  193.82    8.29
   0   6 -25  196.68    7.77
   0  -6  25  194.05    7.43
   0  -6 -26  204.02    8.18
   0  -6  26  218.70    8.90
   0  -6  26  212.19    7.60
   0   6 -26  208.11    8.57
   0   6 -26  217.12    8.23
   0   6 -27   40.31    3.65
   0   6 -27   39.01    3.85
   0  -6  27   43.52    3.49
   0  -6 -27   46.33    4.07
   0  -6  27   41.36    4.02
   0  -6 -28   24.50    3.12
   0  -6  28   28.24    2.75
   0   6 -28   25.74    3.13
   0   6 -28   23.95    2.83
   0  -6  28   26.75    3.37
   0   6 -29  106.65    5.74
   0  -6  29  110.52    5.17
   0  -6 -29  109.76    5.99
   0   6 -29  108.17    6.11
   0  -6  29  114.38    6.42
   0  -6 -30   95.14    5.58
   0   6 -30   94.17    5.35
   0   6 -30   94.44    5.68
   0  -6  30   98.32    4.69
   0  -6  30   99.66    5.98
   0   6 -31   79.89    4.89
   0   6 -31   77.96    5.07
   0  -6  31   89.14    5.52
   0  -6 -31   82.11    5.12
   0   6 -32   32.63    3.20
   0  -6  32   33.97    3.57
   0  -6 -32   33.24    3.32
   0   6 -32   33.81    3.35
   0   6 -33    1.31    1.11
   0  -6  33   -0.43    1.57
   0  -6 -33    1.82    1.56
   0  -6  34   23.82    2.81
   0   6 -34   26.28    2.76
   0  -6 -34   26.55    2.86
   0   6 -35   88.18    4.68
   0  -6 -35   85.43    4.76
   0  -6  35   82.32    4.77
   0   6 -36   47.18    3.39
   0  -6  36   45.09    3.51
   0   6 -37    2.14    1.02
   0  -6  37    2.21    1.22
   0  -6  38   44.39    3.13
   0   6 -38   44.24    3.00
   0  -6  39  102.66    4.38
   0   6 -39  114.00    4.45
   0  -6  40   45.89    2.72
   0   6 -40   43.07    2.62
   0   6 -41    4.95    0.97
   0  -6  41    5.25    0.92
   0   6 -42   17.58    1.35
   0  -7   0   -9.29    3.48
   0  -7   0    0.45    0.84
   0  -7   1    0.50    0.82
   0  -7  -1   -0.60    1.09
   0  -7  -2    2.17    0.94
   0  -7   2    3.50    2.15
   0  -7   2   -1.10    0.98
   0  -7   3    5.94    1.34
   0  -7  -3    6.71    3.18
   0  -7  -3    4.70    0.93
   0  -7   4    1.35    0.89
   0  -7  -4   -3.06    2.39
   0  -7   5   37.79    3.32
   0  -7  -5   34.12    3.15
   0  -7   6    0.06    1.06
   0  -7  -6   -0.95    1.43
   0  -7  -7   -0.26    1.41
   0  -7   7    0.51    0.92
   0  -7   8    4.06    1.36
   0  -7  -8    4.98    1.45
   0  -7   9   13.71    1.96
   0  -7   9   13.34    1.69
   0  -7  -9   12.42    2.15
   0  -7  10    1.02    1.18
   0  -7  10    0.24    0.93
   0   7 -10   -0.59    1.01
   0  -7 -10    2.66    1.34
   0   7 -11   67.33    4.57
   0  -7 -11   53.80    4.09
   0  -7  11   56.68    4.23
   0  -7  11   55.36    4.12
   0  -7  12   -1.55    1.52
   0  -7  12   -0.65    1.06
   0  -7 -12    1.29    1.22
   0   7 -12   -0.69    1.09
   0  -7 -13   56.25    4.21
   0   7 -13   55.18    4.25
   0  -7  13   51.77    4.09
   0  -7  13   54.48    4.22
   0  -7  14    0.39    1.27
   0   7 -14   -0.37    1.17
   0  -7  14   -0.48    1.28
   0  -7 -14   -0.81    1.24
   0  -7  15  101.43    5.82
   0  -7 -15  109.65    5.80
   0   7 -15  113.27    6.18
   0  -7  15  104.20    5.84
   0   7 -16    0.75    1.18
   0  -7  16    1.04    1.15
   0  -7 -16    0.46    1.06
   0  -7  16    0.33    1.37
   0  -7  17   32.75    3.39
   0   7 -17   35.97    3.66
   0  -7  17   37.22    3.64
   0  -7 -17   33.95    3.33
   0  -7  18   -0.42    1.20
   0   7 -18   -0.97    1.50
   0  -7  18   -1.11    1.56
   0  -7  19    8.72    2.06
   0  -7  19    9.25    2.18
   0   7 -19    7.08    1.90
   0  -7  20    3.18    1.65
   0  -7  20    1.56    1.29
   0   7 -20    3.78    1.80
   0  -7  21    1.51    1.38
   0   7 -21    3.24    1.65
   0  -7  21    1.06    1.30
   0   7 -22    1.37    1.46
   0  -7  22    2.54    1.50
   0  -7  22    1.72    1.37
   0   7 -23   13.64    2.64
   0  -7  23   14.29    2.29
   0  -7  23    7.68    1.83
   0   7 -24    0.95    1.46
   0  -7  24   -1.33    1.78
   0  -7  24    0.53    1.15
   0  -7  25   22.79    2.65
   0   7 -25   18.13    2.72
   0  -7  25   19.50    2.84
   0   7 -26   -0.36    1.65
   0  -7  26    0.23    1.16
   0  -7  26   -1.27    1.75
   0   7 -27    6.97    2.23
   0  -7  27    4.31    1.47
   0  -7  27    5.36    1.58
   0  -7  28    5.07    1.40
   0   7 -28    4.84    1.41
   0  -7  28    6.01    1.77
   0   7 -28    4.94    1.95
   0   7 -29    6.48    1.98
   0  -7  29    7.17    1.98
   0  -7  29    6.81    1.48
   0   7 -29    6.09    1.33
   0  -7  30    0.27    1.74
   0  -7  30    0.31    0.69
   0   7 -30   -0.46    1.33
   0   7 -30    1.71    1.13
   0  -7  31   11.34    2.22
   0   7 -31   12.91    1.69
   0  -7  32   -0.47    1.32
   0   7 -32    1.22    0.72
   0  -7  33   -0.70    1.28
   0   7 -33    0.79    0.68
   0   7 -34    2.94    0.93
   0  -7  34    2.35    1.16
   0   7 -35    0.94    0.55
   0  -7  35   -0.24    1.11
   0   7 -36   -0.21    0.53
   0  -7  36   -0.79    1.03
   0  -7  37   -1.79    1.04
   0   7 -37    0.81    0.46
   0  -7  38   -0.34    0.74
   0  -7  39    5.79    0.90
   0  -8   0   32.56    3.14
   0  -8   0   38.66    3.63
   0  -8  -1  103.55    5.84
   0  -8   1   95.16    5.35
   0  -8  -1   96.28    5.32
   0  -8  -2   12.50    2.01
   0  -8  -2   13.90    2.41
   0  -8   2   10.45    2.00
   0  -8  -3   82.07    5.28
   0  -8  -3   77.68    4.58
   0  -8   3   80.25    5.00
   0  -8  -4  135.89    6.04
   0  -8  -4  141.56    6.84
   0  -8   4  136.37    6.57
   0  -8   5  364.82   10.67
   0  -8  -5  373.84   10.94
   0  -8  -6   28.55    3.27
   0   8  -6   23.87    2.80
   0  -8   6   27.25    3.06
   0  -8   7    9.23    2.13
   0  -8  -7    8.23    2.06
   0   8  -7    8.91    1.55
   0   8  -8   67.42    4.53
   0  -8  -8   58.78    4.45
   0  -8   8   61.36    4.50
   0   8  -9  110.90    5.82
   0  -8   9  107.03    5.96
   0  -8  -9  113.40    6.06
   0  -8  10   15.05    2.37
   0   8 -10   11.85    1.99
   0  -8 -10   12.21    2.14
   0   8 -11    3.30    1.15
   0  -8 -11    4.77    1.82
   0  -8  11    4.85    1.50
   0  -8  11    3.09    1.39
   0  -8  12    2.05    1.03
   0   8 -12    5.14    1.61
   0  -8  12    1.41    1.32
   0  -8 -12    1.98    1.48
   0  -8 -13   84.38    5.19
   0  -8  13   92.31    5.50
   0  -8  13   91.03    5.24
   0   8 -13   88.42    5.47
   0   8 -14   36.07    3.63
   0  -8  14   35.09    3.42
   0  -8  14   33.95    3.52
   0  -8 -14   33.65    3.41
   0  -8 -15   31.00    3.17
   0  -8  15   29.04    3.25
   0  -8  15   30.11    3.13
   0   8 -15   30.72    3.42
   0   8 -16    4.69    1.88
   0  -8  16    1.54    1.49
   0  -8  16    4.07    1.61
   0  -8  17  252.59    8.90
   0   8 -17  268.75    9.35
   0  -8  17  268.95    9.17
   0   8 -18  108.12    6.17
   0  -8  18  114.09    6.01
   0  -8  18  105.69    5.85
   0   8 -19   72.32    5.06
   0  -8  19   68.91    4.71
   0  -8  19   64.50    4.57
   0  -8  20    9.92    2.05
   0  -8  20    9.55    2.13
   0   8 -20    9.32    2.16
   0  -8  21  146.86    6.42
   0  -8  21  147.08    6.69
   0   8 -21  148.86    6.99
   0  -8  22   32.19    3.27
   0   8 -22   35.93    3.61
   0  -8  22   31.88    3.10
   0   8 -23    6.15    2.07
   0  -8  23    7.59    1.99
   0  -8  23    5.34    1.51
   0  -8  24    3.26    1.46
   0  -8  24    3.76    0.95
   0   8 -24    5.58    1.96
   0  -8  24    3.21    1.27
   0   8 -25    6.35    1.80
   0  -8  25    9.28    1.65
   0  -8  25    7.20    1.69
   0  -8  26   15.02    1.92
   0  -8  26   12.31    2.04
   0  -8  27   84.71    4.12
   0   8 -27   89.93    4.97
   0  -8  27   87.14    4.81
   0  -8  28    7.20    1.37
   0  -8  28    6.86    1.65
   0  -8  29   38.07    3.05
   0  -8  30   43.06    3.14
   0  -8  31  120.51    4.89
   0  -8  32    4.29    1.11
   0  -8  33    1.11    0.85
   0  -8  34    2.59    0.99
   0  -8  35   27.71    1.87
   0  -9   0   -0.57    1.09
   0  -9   0   -2.23    1.83
   0  -9   1   -0.11    1.56
   0  -9   1   -1.59    1.37
   0  -9  -1   -0.85    1.55
   0  -9  -1    0.08    1.00
   0  -9   2   -1.64    1.61
   0  -9  -2    1.41    0.80
   0  -9   2   -0.42    0.96
   0  -9  -2    0.35    1.42
   0  -9  -3   -0.06    1.65
   0  -9  -3   -0.15    0.85
   0  -9   3    0.47    1.35
   0  -9   3   -3.05    1.41
   0  -9   4    2.85    1.13
   0  -9  -4    5.50    1.75
   0  -9   4    5.18    1.64
   0  -9   5   -1.68    1.36
   0  -9   5    1.71    1.39
   0  -9  -5   -0.21    1.46
   0  -9  -6   -0.36    1.57
   0  -9   6    0.19    1.34
   0  -9   6   -1.19    1.39
   0  -9  -7    4.24    1.55
   0  -9   7    4.56    1.62
   0  -9   7    2.36    1.20
   0  -9  -8   47.64    3.89
   0  -9   8   45.81    3.67
   0  -9   8   50.08    3.86
   0  -9  -9    0.55    1.38
   0   9  -9   -0.14    0.93
   0  -9   9   -1.48    1.44
   0   9 -10   66.45    4.16
   0  -9  10   66.09    4.47
   0  -9 -10   70.79    4.68
   0  -9  10   66.13    4.21
   0  -9  11   11.43    1.91
   0  -9 -11   10.24    1.99
   0  -9  11   14.79    2.48
   0   9 -11   11.57    1.95
   0  -9  12   16.44    2.36
   0  -9  12   15.02    1.99
   0  -9 -12   16.62    2.39
   0   9 -12   12.65    2.04
   0  -9  13   -0.55    1.15
   0  -9  13   -0.54    1.54
   0   9 -13   -2.58    1.51
   0  -9  14    7.50    1.56
   0  -9  14    7.17    1.70
   0   9 -14    5.06    1.53
   0  -9  15    8.25    1.87
   0  -9  15    9.03    1.63
   0  -9  15    9.32    1.55
   0   9 -15    8.80    1.82
   0  -9  16   46.00    3.22
   0   9 -16   43.28    3.49
   0  -9  16   43.61    3.53
   0  -9  16   42.91    3.06
   0   9 -17    0.26    1.02
   0  -9  17    0.62    0.86
   0  -9  17    0.17    0.67
   0  -9  18   53.39    3.48
   0  -9  18   53.73    3.76
   0   9 -18   52.41    3.82
   0  -9  18   56.23    3.19
   0  -9  19   11.22    1.85
   0   9 -19   11.07    1.76
   0  -9  19   10.37    1.85
   0  -9  19    9.48    1.38
   0  -9  20   -0.25    0.96
   0   9 -20   -0.80    1.04
   0  -9  20   -0.51    1.26
   0  -9  20   -1.21    0.92
   0   9 -21   -0.91    0.99
   0  -9  21   -1.64    1.09
   0  -9  21   -0.11    0.81
   0  -9  21   -0.88    1.10
   0  -9  22    4.25    1.13
   0  -9  22    4.09    0.93
   0  -9  22    6.10    1.17
   0  -9  23    6.15    1.04
   0  -9  23    7.48    1.41
   0  -9  24    0.06    0.80
   0  -9  24   -0.21    0.52
   0  -9  24   -0.04    0.89
   0  -9  25    5.16    1.08
   0  -9  26   58.67    3.17
   0  -9  26   59.40    2.87
   0  -9  27   -1.98    0.79
   0  -9  27    0.41    0.70
   0  -9  28   -0.41    0.49
   0  -9  28    0.60    0.68
   0  -9  29   -1.63    0.75
   0  -9  30    3.31    0.76
   0 -10   0    8.90    1.47
   0 -10   0    9.54    1.73
   0 -10   0    9.02    1.41
   0 -10  -1   -0.13    1.29
   0 -10   1    0.99    0.79
   0 -10  -1   -0.85    0.92
   0 -10   1   -0.22    0.97
   0 -10   1   -0.48    1.44
   0 -10  -1    0.85    0.63
   0 -10   2   -1.47    1.06
   0 -10  -2    0.93    0.78
   0 -10   2    0.74    1.15
   0 -10  -2    0.10    1.14
   0 -10   2    0.52    0.71
   0 -10  -3   -0.48    1.14
   0 -10  -3    0.68    0.72
   0 -10   3    0.46    1.25
   0 -10   3    0.90    0.87
   0 -10   4   56.16    3.40
   0 -10  -4   57.10    3.46
   0 -10   4   54.58    3.65
   0 -10  -4   64.48    4.01
   0 -10  -5    5.73    1.61
   0 -10   5    2.88    0.94
   0 -10  -5    3.41    0.97
   0 -10  -6    3.01    1.45
   0 -10  -6    1.69    0.98
   0 -10   6    2.98    1.31
   0 -10   6    0.95    1.01
   0 -10   7    1.37    0.98
   0 -10  -7    4.42    1.67
   0 -10  -7    2.16    0.86
   0 -10   8  182.40    6.10
   0 -10  -8  183.41    5.36
   0 -10   8  177.26    6.05
   0 -10   9   10.81    1.76
   0 -10   9    8.90    1.71
   0 -10  10   43.53    2.97
   0 -10  10   46.86    3.13
   0 -10  11    1.66    0.92
   0 -10  11    0.69    0.93
   0 -10  12   51.74    3.27
   0 -10  12   52.09    3.05
   0 -10  13   12.18    1.75
   0 -10  13   10.46    1.67
   0 -10  13   10.87    1.44
   0 -10  14   27.80    2.41
   0 -10  14   25.99    2.00
   0 -10  14   26.22    2.31
   0 -10  15    0.95    0.64
   0 -10  15   -1.05    1.00
   0 -10  15    0.18    1.00
   0 -10  16   43.07    2.79
   0 -10  16   39.31    2.20
   0 -10  16   40.77    2.68
   0 -10  17    9.06    1.41
   0 -10  17    6.97    1.14
   0 -10  18   22.29    2.01
   0 -10  18   19.90    1.76
   0 -10  19    0.54    0.85
   0 -10  19    1.33    0.85
   0 -10  19   -0.16    0.59
   0 -10  20    3.44    0.89
   0 -10  20    3.68    0.72
   0 -10  21   -0.49    0.74
   0 -10  21   -1.47    0.58
   0 -10  22   62.63    2.61
   0 -10  23    9.63    1.03
   0 -11   0   -0.87    0.76
   0 -11  -1   -0.77    0.72
   0 -11   1   -0.70    0.64
   0 -11   2    8.34    1.11
   0 -11  -2    8.79    1.05
   0 -11  -3   25.74    1.57
   0 -11   3   23.57    1.54
   0 -11   3   25.59    1.87
   0 -11   4   16.96    1.35
   0 -11   4   14.24    1.46
   0 -11   5    2.56    0.75
   0 -11   5    5.60    0.91
   0 -11   6    0.63    0.55
   0 -11   6    1.08    0.68
   0 -11   7   -0.24    0.51
   0 -11   7   -0.70    0.69
   0 -11   8   -0.02    0.67
   0 -11   8   -0.46    0.56
   0 -11   9   -0.20    0.51
   0 -11   9   -0.41    0.62
   0 -11  10    1.34    0.62
   0 -11  10    0.13    0.60
   0 -11  11    0.27    0.51
   0 -11  11    1.17    0.60
   0 -11  12    1.37    0.48
   0 -11  12    2.03    0.61
   1   0 -50    0.65    0.68
   1   0 -49    1.69    1.02
   1   0 -48    3.92    1.13
   1   0 -47   -0.92    1.10
   1   0 -46   -1.28    1.36
   1   0 -46    0.08    0.73
   1   0 -45    0.14    1.26
   1   0 -45    1.63    0.92
   1   0 -44   -0.77    1.67
   1   0 -44    0.15    0.90
   1   0 -43   -1.72    1.47
   1   0 -43   -0.33    1.30
   1   0 -43    0.54    1.02
   1   0 -42   -0.16    1.57
   1   0 -42   -1.87    1.58
   1   0 -42    0.67    0.90
   1   0 -41   -0.62    1.38
   1   0 -41   -0.84    1.24
   1   0 -41   -1.65    1.55
   1   0 -40    1.45    1.11
   1   0 -40   -0.62    1.59
   1   0 -40   -2.93    1.85
   1   0 -39   -0.40    1.49
   1   0 -39   -0.27    1.41
   1   0 -39    0.36    1.07
   1   0 -38    7.40    1.98
   1   0 -38    7.98    1.87
   1   0 -38    6.85    1.62
   1   0 -37   -0.31    1.14
   1   0 -37   -1.51    1.98
   1   0 -37   -0.72    1.41
   1   0 -36   -0.43    1.29
   1   0 -36   -1.43    1.28
   1   0 -36    1.29    1.18
   1   0 -35    1.50    1.25
   1   0 -35   -0.64    1.47
   1   0 -35   -1.72    1.50
   1   0 -34    1.98    1.21
   1   0 -34    2.75    1.43
   1   0 -33   -2.15    1.42
   1   0 -33   -0.29    1.07
  -1   0  32   18.29    5.07
   1   0 -32   20.65    2.70
   1   0 -32   21.88    2.80
   1   0 -31    1.80    0.87
  -1   0  31    3.81    3.07
   1   0 -31   -0.37    1.11
  -1   0  30   -8.19    3.80
   1   0 -30    4.85    1.42
  -1   0  29    6.36    3.29
  -1   0  28    3.07    2.97
  -1   0  27    0.51    3.30
  -1   0  26   63.39    8.72
  -1   0  25    1.64    2.29
  -1   0  24    0.56    2.93
  -1   0  23   -1.58    2.72
  -1   0  22   54.96    7.39
  -1   0  21    1.19    2.41
  -1   0  20    1.11    2.21
  -1   0  19   -0.65    2.69
  -1   0  18   30.18    5.14
  -1   0  17   -1.38    2.16
  -1   0  16   12.58    3.32
  -1   0  15    1.96    2.18
   1   0 -14   -2.57    2.36
  -1   0  14   -2.41    2.11
   1   0 -13    1.76    2.21
   1   0 -12   21.46    3.67
   1   0 -11    0.22    1.82
   1   0 -10   16.69    2.97
   1   0  -9    0.59    1.36
   1   0  -8    1.87    1.37
   1   0  -7    0.70    1.31
   1   0  -6    0.90    0.97
   1   0  -5   -0.32    0.84
   1   0  -5    0.50    0.38
   1   0  -4    2.36    0.47
   1   0  -4    2.25    0.77
   1   0  -3    0.62    0.59
   1   0   3    0.10    0.45
   1   0   4    0.05    0.69
   1   0   5   -0.19    0.78
   1   0   6   16.75    2.05
   1   0   7   -0.41    1.13
   1   0   8   42.23    3.67
   1   0   9   -0.30    1.48
   1   0  10    2.46    1.62
   1   0  11   -0.42    1.47
   1   0  12   28.13    3.75
   1   0  13    0.32    1.52
   1   0  14    4.89    2.10
   1   0  15   -1.14    1.81
   1   0  16   26.30    4.52
   1   0  17    1.82    2.30
   1   0  18    3.91    2.63
   1   0  19   -1.57    2.59
   1   0  20    7.74    3.48
   1   0  21   -0.81    2.54
   1   0  22   29.67    5.47
   1   0  23   -1.41    2.23
   1   0  24   50.97    7.76
   1   0  25    4.28    3.19
   1   0  26   48.72    7.91
   1   0  27    2.28    2.34
   1   0  28    4.43    2.69
   1   0  29    9.46    4.58
  -1   0 -30   14.69    2.20
  -1   0 -30    9.23    1.66
  -1   0 -30   15.94    2.28
  -1   0 -31    0.88    0.86
  -1   0 -31   -0.58    1.15
  -1   0 -31   -0.16    1.35
  -1   0 -32   -1.09    1.07
  -1   0 -32   -0.86    0.87
  -1   0 -32   -1.38    1.43
  -1   0 -33    0.01    1.47
  -1   0 -33   -1.17    1.48
  -1   0 -34   -0.61    1.33
  -1   0 -34   -0.91    1.45
  -1   0 -35    0.60    1.40
  -1   0 -35    2.50    1.43
  -1   0 -36    4.45    1.41
  -1   0 -36    1.95    1.21
  -1   0 -37   -1.95    1.21
  -1   0 -37   -0.15    0.96
  -1   0 -38   -0.62    1.65
  -1   0 -38    0.80    1.09
  -1   0 -38    0.22    1.40
  -1   0 -39    1.26    1.26
  -1   0 -39    2.44    1.78
  -1   0 -39    0.08    1.43
  -1   0 -40   -1.08    1.04
  -1   0 -40   -0.36    1.39
  -1   0 -40    1.00    1.56
  -1   0 -41    0.59    1.45
  -1   0 -41    0.62    0.97
  -1   0 -41   -1.73    1.64
  -1   0 -42   18.23    2.52
  -1   0 -42   18.85    2.22
  -1   0 -42   23.20    2.98
  -1   0 -43   -1.81    0.98
  -1   0 -43   -0.44    1.49
  -1   0 -43    2.27    1.46
  -1   0 -44   10.26    1.59
  -1   0 -44   10.71    2.10
  -1   0 -44    5.47    1.31
  -1   0 -45    1.28    1.01
  -1   0 -45    0.84    1.37
  -1   0 -46    5.40    1.45
  -1   0 -47    0.78    1.10
  -1   0 -48    0.53    0.80
  -1   0 -49    0.47    0.66
   1   1 -50   24.50    1.73
   1  -1 -50   20.35    1.41
   1   1 -49   82.53    3.39
   1  -1 -49   82.00    3.23
   1   1 -48   24.41    2.12
   1  -1 -48   28.01    2.17
   1   1 -47   14.69    1.90
   1  -1 -47    9.72    1.47
   1   1 -47   12.86    1.57
   1  -1 -46    6.83    1.55
   1   1 -46    6.41    1.56
   1   1 -46    5.89    1.27
   1   1 -45   59.70    3.89
   1  -1 -45   61.21    3.86
   1   1 -45   55.00    3.58
   1  -1 -44   61.84    4.06
   1   1 -44   64.30    4.19
   1   1 -44   63.24    3.94
   1   1 -44   70.53    4.47
   1   1 -43    9.45    2.08
   1   1 -43    7.73    1.85
   1  -1 -43   11.19    2.11
   1   1 -43   11.36    2.08
   1  -1 -43   12.31    1.65
   1  -1 -42   31.20    2.69
   1   1 -42   36.28    3.57
   1   1 -42   32.24    3.31
   1   1 -42   34.62    3.21
   1  -1 -42   32.14    2.93
   1  -1 -42   34.58    3.40
   1  -1 -41  166.65    7.22
   1  -1 -41  173.83    6.96
   1   1 -41  168.03    7.09
   1   1 -41  164.83    7.33
   1   1 -41  170.74    7.34
   1   1 -40  143.75    6.91
   1  -1 -40  141.63    6.46
   1   1 -40  147.53    7.08
   1   1 -40  134.23    6.57
   1  -1 -40  142.17    6.83
   1   1 -39   10.64    2.29
   1  -1 -39    9.25    2.15
   1   1 -39   10.97    2.44
   1  -1 -39    7.00    1.59
   1   1 -39   11.91    2.31
   1  -1 -38   28.95    3.06
   1   1 -38   28.08    3.28
   1   1 -38   23.64    2.98
   1  -1 -38   29.73    3.35
   1   1 -38   28.10    3.33
   1   1 -37   61.65    4.88
   1   1 -37   63.72    4.84
   1  -1 -37   60.25    4.36
   1  -1 -37   55.49    4.41
   1  -1 -37   60.11    4.04
   1   1 -37   65.53    4.83
   1  -1 -36   85.55    4.96
   1  -1 -36   81.12    5.42
   1  -1 -36   75.57    4.93
   1   1 -36   85.95    5.65
   1   1 -36   90.71    5.87
   1   1 -36   84.13    5.50
   1   1 -35  360.35   11.31
  -1  -1  35  402.14   26.83
   1  -1 -35  361.32   10.74
   1  -1 -35  388.96   10.60
   1  -1 -35  368.55   11.16
   1   1 -35  373.53   11.45
   1   1 -35  370.26   11.19
   1   1 -34   66.40    4.95
  -1  -1  34   79.98   12.05
   1   1 -34   58.46    4.53
   1  -1 -34   68.48    4.47
   1   1 -34   63.43    4.83
   1  -1 -34   62.49    4.55
   1   1 -33    0.47    1.47
   1  -1 -33    0.66    0.85
   1   1 -33   -0.18    1.20
  -1  -1  33    2.23    3.33
   1   1 -33   -1.90    1.74
   1  -1 -33   -0.21    1.01
   1   1 -32   61.55    4.46
   1  -1 -32   61.93    4.39
   1   1 -32   64.17    4.66
  -1  -1  32   61.21    9.69
   1  -1 -32   58.04    4.13
  -1  -1  31  415.93   25.79
   1  -1 -31  388.94   10.73
   1   1 -31  404.04   11.20
   1   1 -31  391.44   11.30
   1  -1 -30  146.65    6.52
  -1  -1  30  136.60   14.48
   1   1 -30  145.72    6.61
   1   1 -30  149.37    6.80
  -1  -1  29   41.51    7.70
  -1   1  28   20.56    4.47
  -1  -1  28   21.85    5.46
  -1   1  27  445.72   21.74
  -1  -1  27  434.03   24.15
  -1   1  26  218.53   14.88
  -1  -1  26  228.14   17.12
  -1   1  25   17.92    4.52
  -1  -1  25   25.93    5.99
  -1   1  24  152.37   11.71
  -1  -1  24  175.89   14.25
  -1  -1  23  851.57   30.39
  -1   1  23  855.12   26.90
  -1  -1  22  103.06   10.51
  -1   1  22   95.84    8.72
  -1  -1  21   15.03    4.56
  -1   1  21   16.15    3.55
  -1   1  20   22.07    4.53
  -1  -1  20   13.63    4.47
  -1  -1  19  269.91   15.30
  -1   1  19  274.85   13.57
  -1   1  18  249.18   12.54
  -1  -1  18  260.88   14.56
  -1   1  17  197.95   10.63
   1  -1 -17  204.23   11.57
  -1  -1  17  204.46   12.53
   1  -1 -16    0.68    1.88
  -1  -1  16   -0.10    2.40
  -1   1  16    3.33    1.61
  -1   1  15  996.63   21.97
   1  -1 -15 1002.43   23.63
  -1  -1  15  985.26   25.51
   1  -1 -14 1343.29   26.32
  -1  -1  14 1349.02   28.87
  -1  -1  13 1538.76   29.37
   1  -1 -13 1420.48   25.97
  -1  -1  12    1.47    2.28
   1  -1 -12    5.07    2.11
   1  -1 -11 1232.78   22.24
  -1  -1  11 1221.78   24.30
   1  -1 -10 2010.81   24.41
  -1  -1  10 2014.74   30.11
   1  -1 -10 2014.99   26.90
   1  -1  -9 5807.84   40.00
   1  -1  -9 5890.35   43.44
   1  -1  -8 1440.84   20.55
   1  -1  -8 1433.61   19.07
   1  -1  -7  307.36    8.99
   1  -1  -7  313.11    8.58
   1  -1  -6    0.18    0.91
   1  -1  -6    1.83    1.15
   1  -1  -5  297.38    7.79
   1  -1  -5  297.28    7.88
   1  -1  -4  216.05    6.37
   1  -1  -4  194.32    6.10
  -1  -1   3    0.28    0.34
   1  -1  -3    0.57    0.59
   1  -1  -3    0.86    0.87
   1  -1  -2 1257.25   12.90
  -1  -1   2 1324.21   10.59
   1  -1  -1 6563.64   29.88
  -1  -1   1 6613.06   25.93
   1  -1   0 1871.77   17.04
  -1  -1   0 1880.01   15.29
   1  -1   1  140.71    4.92
  -1  -1  -1  117.91    4.18
  -1  -1  -2 2072.81   18.61
   1  -1   2 1995.47   20.02
   1  -1   3 1981.55   20.81
   1   1   4   93.49    2.33
   1  -1   4  112.53    5.38
   1   1   5   12.00    1.06
   1  -1   5   11.26    2.08
   1  -1   6    7.20    2.03
   1   1   6    7.84    1.05
   1  -1   7   37.40    3.96
   1   1   7   35.18    2.37
   1   1   8  611.77   10.67
   1  -1   8  590.14   15.31
   1  -1   9 1301.60   23.61
   1   1   9 1347.12   17.36
   1  -1  10   10.47    3.41
   1   1  10    6.95    1.87
   1   1  11 1270.64   19.40
   1  -1  11 1350.44   26.07
   1  -1  12 1947.65   32.41
   1   1  12 1826.68   24.69
   1  -1  13 2171.96   35.62
   1   1  13 2161.69   28.30
   1  -1  14  636.96   20.07
   1   1  14  598.12   15.75
   1   1  15  122.90    7.60
   1  -1  15  143.90   10.08
   1   1  16  721.13   18.95
   1  -1  16  750.44   23.28
   1   1  17  809.59   20.82
   1  -1  17  810.95   24.81
   1   1  18  394.98   15.23
   1  -1  18  386.95   17.91
   1  -1  19   28.99    5.33
   1   1  19   30.84    4.67
   1   1  20   70.06    6.95
   1  -1  20   67.09    8.19
   1  -1  21  236.50   15.30
   1   1  21  232.49   13.01
   1  -1  22  249.46   16.06
   1   1  22  233.94   13.27
   1   1  23   14.14    3.94
   1  -1  23   13.98    4.47
   1  -1  24  467.03   23.40
   1   1  24  481.08   20.44
   1   1  25  980.34   29.74
   1  -1  25  984.41   34.82
   1  -1  26  234.29   17.42
   1  -1  27   13.01    4.57
   1  -1  28   78.61   10.49
  -1   1 -29  122.01    6.09
   1  -1  29  135.04   14.07
  -1   1 -29  132.13    6.41
  -1   1 -30   44.79    3.90
  -1  -1 -30   45.40    3.72
   1  -1  30   47.22    9.53
  -1   1 -30   56.94    4.22
  -1   1 -31    0.69    1.08
  -1  -1 -31   -0.16    1.09
  -1   1 -31    3.17    1.59
   1  -1  31    5.24    4.82
  -1  -1 -32   62.44    4.54
   1  -1  32   74.68   11.27
  -1   1 -32   62.77    4.73
  -1   1 -32   65.89    4.70
  -1   1 -32   67.43    4.76
  -1  -1 -33  292.22    9.73
  -1   1 -33  289.99    9.99
  -1   1 -33  292.82   10.20
   1  -1  33  281.48   21.83
  -1   1 -33  285.42    9.74
  -1   1 -34  239.19    8.95
  -1  -1 -34  247.50    8.97
  -1   1 -34  249.79    9.51
   1  -1  34  249.14   20.71
  -1   1 -35  137.34    7.17
  -1   1 -35  135.64    6.90
  -1  -1 -35  144.44    6.91
  -1   1 -36   -1.11    1.30
  -1   1 -36   -1.93    1.63
  -1  -1 -36   -0.02    1.28
  -1   1 -37   48.02    4.33
  -1   1 -37   51.77    4.46
  -1   1 -37   50.40    4.14
  -1  -1 -37   46.46    3.93
  -1  -1 -38  142.53    6.71
  -1   1 -38  146.06    7.16
  -1   1 -38  147.05    7.22
  -1   1 -38  143.64    6.85
  -1  -1 -38  146.94    7.09
  -1  -1 -39  171.56    7.61
  -1  -1 -39  174.73    7.25
  -1   1 -39  159.48    7.08
  -1   1 -39  161.20    7.49
  -1   1 -39  178.35    7.76
  -1  -1 -40    6.65    1.82
  -1  -1 -40    4.80    1.33
  -1   1 -40    8.04    2.31
  -1   1 -40    6.83    1.84
  -1   1 -40    8.84    2.25
  -1   1 -41   29.63    3.09
  -1   1 -41   31.70    3.30
  -1  -1 -41   28.92    2.92
  -1  -1 -41   30.20    3.21
  -1   1 -41   30.86    3.35
  -1   1 -42   88.34    4.95
  -1   1 -42   90.97    5.20
  -1  -1 -42   89.83    5.19
  -1   1 -42   85.42    5.15
  -1  -1 -42   87.85    4.75
  -1   1 -43  209.96    7.62
  -1  -1 -43  208.13    6.84
  -1   1 -43  208.37    7.51
  -1   1 -43  201.76    6.98
  -1  -1 -43  214.27    7.60
  -1  -1 -44   11.39    2.01
  -1  -1 -44   10.47    1.60
  -1   1 -44   10.24    1.57
  -1   1 -44   11.64    2.08
  -1   1 -44   11.30    1.92
  -1   1 -45   31.55    2.79
  -1  -1 -45   35.72    2.97
  -1   1 -45   31.22    2.53
  -1   1 -45   32.82    2.85
  -1  -1 -46   42.75    2.98
  -1   1 -46   41.40    2.61
  -1   1 -46   46.36    3.22
  -1  -1 -47   85.65    3.84
  -1   1 -47   80.16    3.17
  -1   1 -47   86.33    3.90
  -1   1 -48    5.12    1.12
  -1  -1 -48    3.17    0.86
  -1  -1 -49    3.85    0.89
  -1   1 -49    3.80    0.86
   1   2 -49   -0.02    0.54
   1   2 -48    1.35    0.75
   1  -2 -48    1.08    0.59
   1   2 -48    1.19    0.69
   1   2 -47    0.86    0.86
   1  -2 -47    0.72    0.74
   1   2 -47   -0.99    0.90
   1  -2 -46    1.33    0.88
   1   2 -46    2.44    1.09
   1   2 -46    1.59    0.90
   1  -2 -45   -1.64    1.03
   1   2 -45    0.76    1.06
   1  -2 -45   -0.44    1.00
   1   2 -45   -0.45    1.02
   1   2 -44   10.76    1.91
   1   2 -44    9.09    1.86
   1  -2 -44   11.56    1.85
   1  -2 -44    8.51    1.35
   1   2 -43    6.73    1.65
   1  -2 -43    4.24    1.12
   1   2 -43    5.53    1.73
   1  -2 -43    4.46    1.33
   1   2 -43    3.32    1.52
   1   2 -42    0.38    1.46
   1   2 -42    1.55    1.25
   1  -2 -42    3.03    1.36
   1  -2 -42    2.42    1.34
   1   2 -42   -0.45    1.63
   1   2 -41   -0.16    1.57
   1   2 -41    0.70    1.43
   1  -2 -41    0.02    0.88
   1   2 -41   -1.22    1.67
   1  -2 -41    1.00    1.28
   1   2 -40    8.19    2.09
   1  -2 -40    4.87    1.20
   1   2 -40    4.58    1.90
   1  -2 -40    5.85    1.44
   1   2 -40    5.09    1.58
   1  -2 -39   -0.06    0.95
   1   2 -39    2.01    1.50
   1  -2 -39    0.97    1.18
   1   2 -39    1.71    1.53
   1   2 -39   -0.31    1.69
   1   2 -38    1.36    1.57
   1  -2 -38    6.19    1.47
   1   2 -38    2.91    1.76
   1  -2 -38    4.29    1.68
   1   2 -38    2.08    1.58
   1   2 -37    0.78    1.50
   1  -2 -37   -1.16    1.18
   1   2 -37   -0.59    1.79
   1   2 -37    0.38    1.55
   1  -2 -37    0.66    1.23
   1  -2 -36   -1.35    1.03
   1  -2 -36    0.82    1.12
   1   2 -36    0.28    1.58
   1   2 -36   -0.50    1.33
   1   2 -36    0.79    1.47
   1   2 -35    4.43    1.68
   1  -2 -35    3.74    1.48
   1  -2 -35    4.73    1.29
   1   2 -35    4.87    1.96
   1   2 -35    4.58    1.68
   1   2 -34    5.51    1.66
   1   2 -34    6.20    1.83
   1   2 -34    5.47    1.81
   1  -2 -34    5.25    1.41
   1  -2 -34    4.32    0.96
   1  -2 -33    3.92    1.42
   1  -2 -33    3.86    0.98
   1   2 -33    5.90    1.85
   1   2 -33    5.64    1.75
   1   2 -33    5.66    1.90
   1   2 -32  207.41    8.29
   1   2 -32  204.39    8.32
   1  -2 -32  207.45    7.65
  -1  -2  32  198.39   19.02
   1   2 -32  212.50    8.55
   1   2 -31   30.77    3.39
  -1  -2  31   33.07    3.17
   1   2 -31   36.97    3.81
   1   2 -31   35.00    3.48
   1   2 -30  141.83    6.73
   1   2 -30  138.80    6.79
  -1  -2  30  130.71    6.11
   1   2 -30  137.78    6.61
  -1  -2  30  133.80   15.24
  -1  -2  29    5.89    3.13
   1   2 -29    7.05    1.85
   1   2 -29    3.66    1.36
   1   2 -29    5.03    1.58
  -1  -2  28   22.73    6.25
  -1  -2  27    4.20    3.09
  -1  -2  26  105.19   12.52
  -1  -2  25    1.65    3.43
  -1  -2  24   38.22    7.63
  -1  -2  23    4.15    3.36
  -1  -2  22   24.50    5.50
  -1   2  21    1.56    1.33
  -1  -2  21   -2.64    2.93
  -1  -2  20  194.97   14.24
  -1   2  20  205.29   10.87
  -1   2  19   48.60    5.07
  -1  -2  19   44.23    7.16
   1  -2 -18  454.48   17.48
  -1  -2  18  443.32   20.46
  -1   2  18  473.17   15.44
  -1  -2  17   17.94    5.10
  -1   2  17   20.76    3.32
   1  -2 -17   16.65    3.77
  -1  -2  16   12.80    4.04
  -1   2  16   14.31    2.59
   1  -2 -16   14.01    3.06
   1  -2 -15    3.57    2.23
  -1   2  15    3.68    1.08
  -1  -2  15    4.06    3.61
  -1  -2  14  321.52   15.36
   1  -2 -14  322.55   12.72
   1  -2 -13   13.71    2.85
   1  -2 -13   15.11    3.18
  -1  -2  13   18.98    4.22
   1  -2 -12   12.77    2.64
   1  -2 -12    9.88    2.52
  -1  -2  12   11.73    3.24
   1  -2 -11   15.74    3.11
   1  -2 -11   16.66    2.72
  -1  -2  11   16.13    3.81
  -1  -2  10  174.79    9.82
   1  -2 -10  179.83    8.77
   1  -2 -10  187.31    8.25
   1  -2  -9    9.90    2.57
   1  -2  -9    9.41    1.99
  -1  -2   9   10.13    3.01
  -1  -2   8  791.04   19.17
   1  -2  -8  787.63   15.44
  -1  -2   7    4.41    2.72
   1  -2  -7    1.20    1.04
  -1  -2   6 1746.90   26.10
   1  -2  -6 1765.24   21.47
   1  -2  -5   69.08    4.28
  -1  -2   5   81.37    5.65
   1  -2  -4   27.98    2.67
  -1  -2   4   27.33    2.38
   1  -2  -4   27.46    2.22
  -1  -2   4   26.80    3.06
   1  -2  -3   32.84    2.58
  -1  -2   3   35.22    3.24
  -1  -2   3   34.47    2.82
  -1  -2   2  189.32    6.69
  -1  -2   2  180.43    6.29
   1  -2  -2  185.35    6.07
  -1  -2   1   13.71    1.78
   1  -2  -1   10.81    1.86
  -1  -2   1   10.96    1.82
  -1  -2   0  594.05    9.79
  -1  -2   0  567.77   11.75
   1  -2   0  582.94   11.88
  -1  -2  -1   17.29    2.37
  -1  -2  -1   15.28    1.44
   1  -2   1   18.98    2.44
   1  -2   2   24.26    2.86
  -1  -2  -2   22.20    1.37
  -1  -2  -2   23.05    2.76
   1  -2   3   10.33    2.07
   1  -2   4  965.73   18.49
  -1  -2  -4  848.31    7.02
  -1  -2  -5   16.78    1.20
   1  -2   5   17.10    2.98
  -1  -2  -6   69.66    2.87
   1  -2   6   63.43    5.20
   1  -2   7    2.81    1.70
   1  -2   8   15.50    2.91
   1  -2   9   39.43    4.90
   1   2  10    1.68    0.52
   1  -2  10    1.66    2.18
   1   2  11   26.45    2.01
   1  -2  11   34.49    5.21
   1  -2  12   47.59    6.07
   1   2  12   44.64    2.98
   1  -2  13    2.16    3.05
   1   2  13    1.87    0.98
   1  -2  14    0.25    2.94
   1   2  14    0.03    0.67
   1  -2  15    1.28    2.88
   1   2  15    0.13    0.98
   1   2  16   85.58    5.42
   1  -2  16   82.90    8.62
   1  -2  17   40.27    6.49
   1   2  17   39.95    3.89
   1  -2  18  249.35   15.33
   1  -2  19    4.43    3.89
   1  -2  20  270.93   16.89
   1  -2  21   15.47    5.79
   1  -2  22  103.02   11.25
   1  -2  23   10.12    5.45
   1  -2  24   59.22    9.51
   1  -2  25   -0.36    3.60
   1  -2  26    5.98    3.81
   1  -2  27   18.33    6.32
   1  -2  28  183.52   17.31
  -1   2 -28  189.67    7.74
  -1   2 -28  196.06    7.82
  -1   2 -29   25.58    2.94
  -1   2 -29   25.04    2.97
  -1   2 -30   21.19    2.57
  -1  -2 -30   13.99    2.10
   1  -2  30   26.42    6.98
  -1   2 -30   22.77    2.96
  -1  -2 -31   16.02    2.33
  -1   2 -31   13.98    2.27
   1  -2  31   20.60    6.24
  -1   2 -31   17.77    2.83
  -1   2 -32   -0.42    1.53
  -1   2 -32    1.14    1.30
  -1  -2 -32   -0.65    1.28
  -1  -2 -33    3.08    0.91
  -1   2 -33    4.33    1.57
  -1   2 -33    2.57    1.55
  -1   2 -33    6.05    2.05
  -1  -2 -34    1.18    1.15
  -1   2 -34   -0.93    1.86
  -1   2 -34   -0.73    1.46
  -1  -2 -35    8.32    1.59
  -1  -2 -35    8.42    1.63
  -1   2 -35    8.98    2.12
  -1   2 -35    9.19    1.92
  -1   2 -35   11.52    2.48
  -1  -2 -36    5.79    1.27
  -1   2 -36    2.72    1.51
  -1  -2 -36    7.92    1.54
  -1   2 -36    5.58    2.00
  -1   2 -36    3.41    1.55
  -1  -2 -37    5.22    1.14
  -1   2 -37    4.99    1.95
  -1  -2 -37    6.91    1.59
  -1   2 -37    5.05    1.89
  -1  -2 -37    6.82    1.76
  -1   2 -37    5.86    1.84
  -1   2 -38    5.50    1.91
  -1  -2 -38    8.42    1.90
  -1   2 -38    8.84    2.08
  -1  -2 -38    4.83    1.13
  -1  -2 -38    7.01    1.63
  -1   2 -38    4.28    1.69
  -1  -2 -39    0.51    1.33
  -1   2 -39    0.08    1.30
  -1   2 -39   -1.08    1.35
  -1  -2 -39   -1.42    1.26
  -1   2 -39   -1.33    1.63
  -1  -2 -39    1.30    1.02
  -1  -2 -40    3.37    1.53
  -1   2 -40    3.80    1.88
  -1  -2 -40    5.81    1.30
  -1  -2 -40    7.15    1.46
  -1   2 -40    5.06    1.65
  -1   2 -40    6.61    1.83
  -1   2 -41    8.47    2.08
  -1   2 -41    6.05    1.72
  -1  -2 -41    7.99    1.86
  -1  -2 -41    9.84    1.62
  -1   2 -41    7.86    1.82
  -1   2 -42   10.91    2.13
  -1  -2 -42    9.80    1.85
  -1   2 -42    9.85    2.14
  -1   2 -42   11.75    2.13
  -1   2 -43    2.29    1.32
  -1   2 -43    3.81    1.69
  -1  -2 -43    2.74    1.29
  -1   2 -43    5.03    1.70
  -1   2 -44    9.73    1.78
  -1  -2 -44    9.79    1.67
  -1   2 -44    9.61    1.72
  -1   2 -44    9.51    1.67
  -1   2 -45   -2.24    1.48
  -1   2 -45    0.44    0.89
  -1   2 -45    0.56    0.99
  -1  -2 -45    0.34    0.81
  -1  -2 -46    0.07    0.75
  -1   2 -46    1.58    0.94
  -1   2 -46   -0.32    0.85
  -1  -2 -47   -1.78    0.83
  -1   2 -47   -0.30    0.68
  -1   2 -47   -1.40    0.86
  -1   2 -48   18.92    1.44
  -1  -2 -48   19.00    1.43
  -1   2 -48   20.88    1.68
   1   3 -48   47.83    2.12
   1   3 -48   50.17    2.45
   1   3 -47    6.91    1.04
   1   3 -47    5.69    1.07
   1  -3 -46   -0.14    0.51
   1   3 -46   -0.36    0.69
   1   3 -46    0.16    0.96
   1   3 -45   22.04    2.08
   1   3 -45   23.75    2.37
   1  -3 -45   16.19    1.53
   1  -3 -45   23.45    1.94
   1   3 -44  313.37    8.42
   1  -3 -44  313.51    6.95
   1  -3 -44  287.09    7.08
   1   3 -44  293.07    7.65
   1  -3 -43    2.27    0.98
   1   3 -43    2.28    1.11
   1  -3 -43    2.28    1.20
   1   3 -43    3.81    1.56
   1   3 -42   42.14    3.37
   1   3 -42   46.47    3.70
   1  -3 -42   47.46    3.17
   1   3 -42   48.66    3.82
   1  -3 -42   45.60    3.26
   1  -3 -41   17.51    2.21
   1   3 -41   16.99    2.41
   1  -3 -41   19.63    2.19
   1   3 -41   18.05    2.72
   1   3 -41   12.19    1.99
   1  -3 -40  108.14    5.31
   1   3 -40  111.26    5.91
   1  -3 -40  112.98    5.23
   1   3 -40  110.71    5.58
   1   3 -40  118.97    6.08
   1   3 -39    0.64    1.57
   1  -3 -39    2.45    1.39
   1   3 -39    3.45    1.63
   1   3 -39    5.23    1.38
   1  -3 -39    1.58    1.04
   1   3 -38   14.46    2.50
   1   3 -38   17.62    3.02
   1   3 -38   11.19    2.11
  -1  -3  38   12.06    1.80
   1  -3 -38   12.25    2.25
   1  -3 -38   13.96    2.13
  -1  -3  37   -0.84    1.26
   1  -3 -37   -0.81    1.14
   1   3 -37    2.57    1.96
   1   3 -37   -1.23    1.74
   1   3 -37    1.30    1.19
   1  -3 -37    1.52    0.96
   1  -3 -36  149.19    6.82
   1   3 -36  157.29    7.15
   1   3 -36  154.75    7.48
   1   3 -36  151.45    7.21
  -1  -3  36  159.98    6.91
   1  -3 -36  164.05    6.87
  -1  -3  35   69.16    4.62
   1   3 -35   68.63    4.85
   1  -3 -35   72.23    4.68
   1   3 -35   68.58    5.05
   1   3 -35   75.98    5.32
   1   3 -34   20.87    2.77
   1  -3 -34   17.44    2.33
   1   3 -34   18.31    2.57
  -1  -3  34   18.17    2.55
   1   3 -34   18.87    2.74
  -1  -3  33   46.62    3.98
   1  -3 -33   42.21    3.54
   1   3 -33   43.61    4.19
   1   3 -33   45.80    3.97
   1   3 -33   49.25    4.31
  -1  -3  32  335.64   10.38
  -1  -3  32  341.70   25.70
   1   3 -32  341.70   10.88
   1   3 -32  328.05   10.76
   1  -3 -32  352.79   10.10
   1   3 -32  328.37   10.29
  -1  -3  31   28.41    3.13
  -1  -3  31   27.20    7.32
   1   3 -31   28.95    3.37
   1  -3 -31   29.97    3.00
   1   3 -31   32.12    3.39
   1   3 -31   31.26    3.18
   1   3 -31   28.53    3.33
   1   3 -30   12.87    2.35
   1  -3 -30    9.66    1.63
  -1  -3  30   13.53    2.26
   1   3 -30   12.05    2.18
   1   3 -30   15.78    2.41
  -1  -3  30   17.06    4.88
   1   3 -30   12.23    2.19
   1   3 -29   49.87    3.87
  -1  -3  29   49.28    3.93
  -1  -3  29   42.43    9.96
   1   3 -29   48.54    3.90
   1   3 -29   41.40    3.78
   1   3 -29   47.89    4.03
   1   3 -28  760.16   14.91
   1   3 -28  760.47   14.71
  -1  -3  28  783.76   36.81
  -1  -3  28  779.79   15.35
   1   3 -28  784.54   15.62
   1   3 -28  773.44   15.61
   1   3 -27   85.64    5.15
   1   3 -27   87.96    5.32
  -1  -3  27   85.43   12.55
  -1  -3  26  210.03   18.50
  -1  -3  25    3.12    3.08
  -1  -3  24  271.32   20.19
  -1  -3  23  133.68   13.99
  -1  -3  22  918.41   34.80
  -1  -3  21   75.89   10.66
  -1  -3  20    8.58    5.34
  -1  -3  19  274.75   17.85
  -1  -3  18 1811.02   44.08
   1  -3 -18 1941.43   35.23
   1  -3 -17   71.34    6.73
  -1  -3  17   74.79    9.33
   1  -3 -16   60.59    5.93
  -1  -3  16   42.68    6.82
  -1  -3  15  124.76   11.00
   1  -3 -15  144.22    8.86
   1  -3 -14  400.54   16.62
  -1  -3  14  392.05   18.40
   1  -3 -14  415.55   14.28
   1  -3 -13   39.81    5.50
  -1  -3  13   39.56    6.10
   1  -3 -13   48.39    4.88
  -1  -3  12   83.42    8.35
   1  -3 -12   76.41    7.21
   1  -3 -12   66.59    5.42
  -1  -3  11   33.61    5.74
   1  -3 -11   27.57    4.44
   1  -3 -11   26.51    3.39
  -1  -3  10 1096.20   26.97
   1  -3 -10 1078.88   25.21
   1  -3 -10 1093.64   20.41
  -1  -3   9  307.68   14.02
   1  -3  -9  303.25   13.04
   1  -3  -9  303.61   10.48
   1  -3  -8  569.76   17.38
  -1  -3   8  569.06   18.25
   1  -3  -8  576.00   13.90
   1  -3  -7   52.66    5.29
   1  -3  -7   53.03    4.21
  -1  -3   7   55.32    4.14
  -1  -3   7   56.83    6.04
   1  -3  -6  657.01   18.09
  -1  -3   6  661.40   14.19
  -1  -3   6  662.16   18.11
   1  -3  -6  649.35   14.43
  -1  -3   5  175.62    7.51
  -1  -3   5  170.82    8.98
   1  -3  -5  176.73    9.42
   1  -3  -5  155.61    7.06
   1  -3  -5  168.60    6.01
   1  -3  -4  727.47   18.57
  -1  -3   4  716.15   17.20
  -1  -3   4  701.95   15.24
   1  -3  -4  686.02   14.84
   1  -3  -4  738.09   13.09
  -1  -3   3   14.59    2.50
   1  -3  -3   14.15    3.03
  -1  -3   3   12.90    2.50
   1  -3  -3    9.97    1.69
   1  -3  -2  175.63    7.12
  -1  -3   2  161.65    7.35
  -1  -3   2  161.70    7.52
   1  -3  -2  169.81    8.70
  -1  -3   1  201.98    8.66
  -1  -3   1  191.94    7.54
   1  -3  -1  186.91    7.83
  -1  -3   0  779.71   17.10
   1  -3   0  730.37   15.88
  -1  -3   0  771.83   13.74
   1  -3   1    6.98    1.91
  -1  -3  -1    7.24    1.34
  -1  -3  -2  297.95    5.98
   1  -3   2  308.82   11.18
  -1  -3  -2  303.58    6.79
  -1  -3  -2  293.32   11.02
  -1  -3  -3  136.94    7.82
   1  -3   3  135.10    7.79
  -1  -3  -3  116.79    3.11
  -1  -3  -4  954.81   20.70
   1  -3   4  892.96   20.52
  -1  -3  -5   95.58    6.90
   1  -3   5   91.87    6.97
   1  -3   6    5.23    2.19
  -1  -3  -6    9.48    2.51
  -1  -3  -7   36.89    4.69
   1  -3   7   49.92    5.52
   1  -3   8  747.47   21.41
  -1  -3  -8  767.63   20.44
  -1  -3  -9   48.38    5.64
   1  -3   9   48.96    5.82
   1  -3  10  125.10    9.61
   1  -3  11  210.54   12.86
   1  -3  12  529.90   20.54
   1  -3  13   30.78    5.82
   1  -3  14  255.96   14.95
   1  -3  15    1.78    3.73
   1  -3  16  364.42   19.21
   1  -3  17  142.90   12.42
   1  -3  18  251.60   16.66
   1  -3  19   33.99    7.42
   1  -3  20 1218.14   38.31
   1  -3  21  141.48   14.03
   1  -3  22  115.49   12.45
   1  -3  23    8.46    6.14
   1  -3  24  241.50   19.24
   1  -3  25  132.32   14.62
  -1   3 -26  576.98   13.42
   1  -3  26  591.35   31.33
   1  -3  27    8.92    1.85
  -1   3 -27    7.98    1.87
  -1   3 -27    5.91    1.42
  -1   3 -27    6.17    1.45
  -1   3 -28  213.86    7.63
   1  -3  28  224.96   20.12
   1  -3  28  218.31    8.18
  -1   3 -28  208.76    8.22
  -1   3 -28  211.13    8.35
  -1   3 -29  117.90    6.37
   1  -3  29  115.90   14.40
   1  -3  29  125.05    6.21
  -1   3 -29  128.52    6.72
  -1   3 -29  129.59    6.03
  -1   3 -30  393.62   11.64
  -1   3 -30  387.29   10.46
  -1  -3 -30  369.06   10.40
   1  -3  30  413.90   27.84
  -1   3 -30  383.10   11.70
   1  -3  30  391.05   10.99
  -1  -3 -31    5.56    1.32
  -1   3 -31    7.07    1.96
   1  -3  31    5.23    1.74
  -1   3 -31    7.10    1.80
  -1   3 -31    5.45    1.65
  -1   3 -31    8.32    1.65
   1  -3  32   26.17    2.98
  -1  -3 -32   24.09    2.73
  -1   3 -32   28.70    3.35
  -1   3 -32   25.98    3.25
  -1   3 -32   27.74    3.13
  -1   3 -33   41.81    4.06
  -1   3 -33   41.64    3.78
   1  -3  33   41.63    3.68
  -1  -3 -33   36.15    3.40
  -1   3 -33   44.26    4.10
  -1  -3 -34  123.86    6.07
  -1   3 -34  116.99    6.22
  -1   3 -34  132.85    6.78
  -1   3 -34  125.95    6.70
   1  -3  34  129.43    6.26
  -1   3 -35    0.51    1.60
   1  -3  35    1.91    1.21
  -1   3 -35    0.62    1.24
  -1  -3 -35    2.14    1.03
  -1   3 -35    0.66    1.44
  -1  -3 -35    0.24    1.21
  -1  -3 -36    7.85    1.80
  -1   3 -36    6.11    1.84
  -1   3 -36    6.93    1.81
   1  -3  36    9.55    1.69
  -1  -3 -36    7.62    1.75
  -1   3 -36    7.84    2.01
  -1   3 -37   15.27    2.40
  -1  -3 -37   15.38    2.22
   1  -3  37   15.36    2.02
  -1   3 -37   20.21    2.96
  -1   3 -37   14.28    2.49
  -1  -3 -37   16.88    2.31
  -1  -3 -38   28.41    2.93
  -1   3 -38   25.39    3.25
  -1  -3 -38   24.04    2.58
  -1   3 -38   24.46    2.81
  -1   3 -38   25.66    3.21
  -1   3 -39   13.65    2.36
  -1   3 -39   11.34    2.11
  -1  -3 -39   14.68    2.14
  -1  -3 -39   12.60    1.85
  -1   3 -39   15.14    2.64
  -1   3 -40   38.93    3.63
  -1  -3 -40   44.49    3.34
  -1  -3 -40   39.07    3.09
  -1   3 -40   35.97    3.25
  -1   3 -40   40.93    3.69
  -1  -3 -41    1.37    0.94
  -1  -3 -41    2.85    1.21
  -1   3 -41    1.87    1.30
  -1   3 -41    0.18    1.38
  -1   3 -41    0.31    1.05
  -1   3 -42  152.21    6.26
  -1   3 -42  142.24    5.75
  -1  -3 -42  152.74    5.51
  -1  -3 -42  146.82    5.18
  -1   3 -42  159.41    6.38
  -1   3 -43   76.27    4.30
  -1   3 -43   77.53    4.36
  -1   3 -43   73.26    3.91
  -1  -3 -43   71.72    3.55
  -1  -3 -43   71.04    3.34
  -1   3 -44   71.74    3.89
  -1   3 -44   60.78    3.33
  -1   3 -44   67.84    3.86
  -1  -3 -44   70.86    3.27
  -1   3 -45   14.82    1.64
  -1   3 -45   15.02    1.84
  -1   3 -46   64.07    3.19
  -1   3 -46   62.34    2.85
  -1   3 -47    4.17    0.83
  -1   3 -47    4.62    0.78
   1   4 -47    7.19    1.05
   1   4 -46    1.67    0.87
   1   4 -45    1.31    1.01
   1   4 -45    3.75    0.73
   1   4 -44    0.79    1.14
   1   4 -44    0.98    0.64
   1  -4 -44    0.35    0.74
   1   4 -43   -0.05    1.18
   1  -4 -43    1.31    0.87
   1   4 -43    0.48    0.60
  -1  -4  42   12.63    1.50
   1   4 -42   15.30    1.76
   1   4 -42   13.81    2.12
   1  -4 -42   13.87    1.87
   1   4 -41    6.63    1.71
   1   4 -41    6.64    1.29
  -1  -4  41    9.07    1.47
   1  -4 -41    5.75    1.37
  -1  -4  40    0.58    0.86
   1   4 -40    2.65    1.29
   1   4 -40   -0.45    1.44
   1  -4 -40    2.22    1.46
  -1  -4  39   55.36    3.80
   1  -4 -39   61.87    4.14
   1   4 -39   61.17    4.48
   1   4 -39   53.75    4.05
   1   4 -39   63.08    3.91
   1   4 -38   53.86    4.32
   1  -4 -38   51.31    3.92
  -1  -4  38   53.71    3.91
   1   4 -38   49.42    3.91
   1   4 -38   52.45    3.74
  -1  -4  37   11.60    1.96
   1   4 -37   11.13    2.29
   1   4 -37   10.33    1.87
   1   4 -37   11.32    2.16
   1  -4 -37   12.58    2.27
  -1  -4  36    4.08    1.72
   1   4 -36    3.34    1.09
   1   4 -36    4.37    1.50
   1  -4 -36    3.86    1.72
   1   4 -36    2.47    1.75
   1   4 -35   21.74    2.84
   1   4 -35   25.73    2.72
   1  -4 -35   26.80    3.05
   1   4 -35   29.17    3.31
  -1  -4  35   26.56    3.00
   1  -4 -34    6.43    1.84
   1   4 -34    3.25    1.23
   1   4 -34    3.47    1.61
  -1  -4  34    5.26    1.64
   1   4 -34    5.80    1.42
   1   4 -33    9.99    1.92
   1   4 -33    5.68    1.85
  -1  -4  33   10.04    2.06
   1   4 -33    9.39    2.30
   1  -4 -33    8.01    2.05
  -1  -4  32   -0.82    1.25
   1   4 -32    3.89    1.58
   1   4 -32    0.53    1.43
   1  -4 -32   -0.16    1.28
   1   4 -32    1.21    1.52
   1   4 -32    0.48    0.94
   1  -4 -31   15.80    2.49
   1   4 -31   15.44    2.26
   1   4 -31   15.37    2.52
   1   4 -31   16.45    2.28
  -1  -4  31   17.96    2.74
   1   4 -31   18.05    2.84
   1   4 -30    3.55    1.58
   1   4 -30    2.71    1.29
   1   4 -30    0.94    1.48
  -1  -4  30    3.50    4.24
  -1  -4  30    4.61    1.77
   1   4 -30    4.51    1.72
   1  -4 -30    1.84    1.13
   1   4 -29   -1.64    1.59
   1   4 -29   -0.47    1.13
  -1  -4  29    1.48    1.37
   1   4 -29    1.37    1.39
  -1  -4  29   -4.96    7.26
   1   4 -29    1.13    1.15
   1   4 -28   11.98    1.99
  -1  -4  28   15.10    2.52
  -1  -4  28    5.04    4.95
   1   4 -28    8.58    1.84
   1   4 -28    7.51    1.69
   1   4 -28   13.56    2.48
   1   4 -27   19.34    2.54
  -1  -4  27   21.02    7.43
   1   4 -27   25.04    3.02
  -1  -4  27   23.79    3.04
   1   4 -27   23.54    2.83
   1   4 -26   27.52    2.90
  -1  -4  26   28.95    3.22
  -1  -4  26   17.86    7.20
   1   4 -26   26.98    3.03
  -1  -4  25  116.24    6.04
  -1  -4  25  118.41   14.47
   1   4 -25  110.33    5.68
   1   4 -25  113.93    5.82
  -1  -4  24   -0.51    1.10
   1   4 -24   -0.82    1.22
  -1  -4  23   45.13    8.88
  -1  -4  22    7.21    5.22
  -1  -4  21  182.49   16.36
  -1  -4  20   -2.87    4.61
  -1  -4  19   26.42    6.37
  -1  -4  18    4.47    4.09
  -1  -4  17   89.94   10.82
  -1  -4  16  106.08   11.16
   1  -4 -15  179.21   12.96
  -1  -4  15  166.29   13.50
   1  -4 -14    7.86    3.45
  -1  -4  14    6.05    4.33
   1  -4 -13  370.11   17.90
  -1  -4  13  386.61   19.25
   1  -4 -12   30.34    5.60
  -1  -4  12   29.31    5.93
   1  -4 -11   30.76    4.97
  -1  -4  11   45.12    4.17
  -1  -4  11   38.48    6.32
  -1  -4  10  102.30    6.61
   1  -4 -10   99.20    8.89
  -1  -4  10   82.79    8.31
  -1  -4   9  490.24   14.43
   1  -4  -9  471.00   18.82
   1  -4  -9  489.06   13.44
  -1  -4   9  455.55   18.54
  -1  -4   8   16.62    2.88
  -1  -4   8   10.50    3.08
   1  -4  -8    9.57    1.66
   1  -4  -8    9.70    3.20
   1  -4  -7   17.68    3.97
  -1  -4   7   19.73    4.09
  -1  -4   7   23.54    3.44
   1  -4  -7   24.05    3.03
   1  -4  -6   -0.32    2.73
  -1  -4   6    2.11    2.29
   1  -4  -6   -0.62    0.84
  -1  -4   6    2.50    1.61
  -1  -4   5   34.23    4.17
  -1  -4   5   27.00    3.89
   1  -4  -5   29.93    4.51
   1  -4  -5   31.31    3.49
   1  -4  -4   14.32    2.45
  -1  -4   4   14.01    3.01
  -1  -4   4   14.08    2.61
   1  -4  -4   17.35    2.12
   1  -4  -4   11.61    3.49
  -1  -4   3    4.09    1.72
  -1  -4   3    3.67    1.33
   1  -4  -3    3.77    1.11
   1  -4  -3    0.34    2.51
   1  -4  -2   86.07    7.53
   1  -4  -2   80.12    5.49
  -1  -4   2   87.78    6.19
  -1  -4   2   81.28    6.52
   1  -4  -1  350.34   14.65
   1  -4  -1  343.35   11.98
  -1  -4   1  371.07   13.89
  -1  -4   1  355.18   11.64
  -1  -4   0    3.47    2.16
  -1  -4   0    1.07    1.16
   1  -4   0   -0.17    1.49
   1  -4   0    0.42    1.96
  -1  -4  -1  168.49    9.78
   1  -4   1  164.22    8.96
   1  -4   1  154.20    9.52
  -1  -4  -1  162.91    6.56
   1  -4   2  114.49    8.12
   1  -4   2  115.52    7.95
  -1  -4  -2  112.51    8.09
  -1  -4  -3  218.72   11.40
   1  -4   3  204.46   10.80
  -1  -4  -4   54.37    6.13
   1  -4   4   57.93    6.05
  -1  -4  -5  123.74    9.14
   1  -4   5  121.23    8.93
  -1  -4  -6    4.14    2.65
   1  -4   6    1.20    2.00
  -1  -4  -7    5.09    2.49
   1  -4   7    3.93    2.45
  -1  -4  -8   10.17    3.56
   1  -4   8    8.10    2.98
  -1  -4  -9  259.37   13.88
   1  -4   9  249.48   14.40
   1  -4  10    8.22    3.37
   1  -4  11    6.26    3.37
   1  -4  12   10.52    3.64
   1  -4  13  155.46   12.65
   1  -4  14   46.00    7.20
   1  -4  15    9.16    3.53
   1  -4  16    0.68    4.60
   1  -4  17    0.91    4.04
   1  -4  18   13.09    5.51
   1  -4  19   18.94    5.70
   1  -4  20    1.13    4.92
   1  -4  21    8.55    4.98
   1  -4  22   41.37    8.52
   1  -4  23   71.55   11.23
  -1   4 -24   -0.77    0.98
   1  -4  24   -0.67    3.43
   1  -4  24    1.72    1.16
  -1   4 -24   -0.46    1.06
  -1  -4 -24    1.07    1.03
  -1   4 -25   23.19    2.67
   1  -4  25   19.77    2.51
  -1  -4 -25   27.48    3.03
  -1   4 -25   22.17    2.65
   1  -4  25   25.33    6.76
  -1   4 -25   20.70    2.69
  -1   4 -26   35.90    3.67
  -1  -4 -26   33.88    3.32
  -1   4 -26   33.72    3.28
  -1   4 -26   33.27    3.28
   1  -4  26   30.39    3.25
   1  -4  26   32.83    8.84
  -1  -4 -27    7.43    1.75
  -1   4 -27    8.81    1.85
  -1   4 -27    8.00    1.68
   1  -4  27    5.83    4.62
  -1   4 -27    6.34    1.37
   1  -4  27    8.41    1.88
  -1  -4 -28   15.79    2.27
  -1   4 -28   12.30    2.15
  -1   4 -28   15.18    2.45
   1  -4  28   17.74    6.71
  -1   4 -28   14.94    2.29
   1  -4  28   11.22    2.07
  -1   4 -29    3.69    1.40
   1  -4  29    0.04    1.78
   1  -4  29    5.21    4.32
  -1  -4 -29    3.70    1.26
  -1   4 -29    3.27    1.42
  -1   4 -29    5.67    1.91
  -1   4 -29    5.00    1.59
  -1  -4 -30    2.19    1.32
  -1   4 -30    1.67    1.07
  -1   4 -30    0.11    1.39
   1  -4  30    2.87    1.35
  -1   4 -30    0.20    1.90
  -1   4 -30    1.57    0.93
  -1   4 -31    2.22    1.17
  -1   4 -31    1.81    1.33
   1  -4  31    1.33    1.47
  -1   4 -31    0.72    1.09
  -1  -4 -31    3.42    1.42
  -1   4 -32    2.52    1.40
  -1   4 -32    1.93    1.19
   1  -4  32    3.31    1.45
  -1   4 -32    5.94    1.51
  -1  -4 -32    3.75    1.59
  -1   4 -32    3.44    0.99
  -1   4 -33    6.29    1.35
  -1   4 -33    8.28    1.85
  -1  -4 -33    7.04    1.75
   1  -4  33    8.55    1.85
  -1   4 -33   10.70    2.47
  -1   4 -33    7.53    1.97
  -1   4 -34   15.11    2.45
  -1   4 -34   13.36    2.47
  -1   4 -34   15.37    2.15
   1  -4  34   15.14    2.40
  -1  -4 -34   13.99    2.34
   1  -4  35   13.57    2.19
  -1  -4 -35   11.60    1.89
  -1   4 -35   13.03    2.08
  -1   4 -35   11.08    2.04
  -1   4 -35   12.48    2.46
  -1   4 -36    1.01    0.99
  -1  -4 -36    1.79    1.15
  -1   4 -36    3.63    1.81
  -1   4 -36    1.60    1.41
   1  -4  36    2.36    1.21
  -1  -4 -37    1.62    1.21
   1  -4  37    0.20    1.05
  -1   4 -37   -0.45    1.31
  -1   4 -37    0.85    0.99
  -1   4 -37   -1.42    1.67
  -1  -4 -38    0.74    1.07
  -1   4 -38   -0.31    1.46
   1  -4  38    0.28    0.90
  -1   4 -38   -0.06    0.78
  -1   4 -38   -0.15    1.76
  -1   4 -39    5.15    1.21
  -1   4 -39    5.55    1.50
  -1   4 -39    8.04    1.94
  -1  -4 -39    9.30    1.81
   1  -4  39    9.33    1.61
  -1   4 -40   -0.61    0.76
  -1   4 -40   -0.51    1.36
  -1  -4 -40   -0.22    0.91
  -1   4 -40    1.79    1.23
   1  -4  40    1.06    0.76
  -1  -4 -41    4.10    1.08
  -1   4 -41    3.35    1.21
  -1   4 -41    3.91    1.46
  -1   4 -41    5.68    1.16
  -1   4 -42    0.89    0.60
  -1   4 -42    3.78    1.53
  -1   4 -43   -0.19    1.19
  -1   4 -43    0.76    0.48
  -1   4 -44    4.78    1.18
  -1   4 -44    4.56    0.81
  -1   4 -45   -1.48    0.89
  -1   4 -46   -0.44    0.63
   1   5 -45   42.32    2.19
   1   5 -44    8.08    1.27
   1   5 -43    2.36    0.84
  -1  -5  43    2.67    0.55
   1  -5 -42    0.88    0.96
  -1  -5  42   -0.22    0.59
   1   5 -42   -0.59    0.87
   1  -5 -41   99.07    4.30
  -1  -5  41  100.48    4.28
   1   5 -41  105.24    4.71
   1   5 -40   20.77    2.36
  -1  -5  40   22.30    2.35
   1  -5 -40   21.60    2.28
   1   5 -39   52.36    3.76
  -1  -5  39   49.90    3.50
   1  -5 -39   54.71    3.62
   1  -5 -38    3.08    1.61
  -1  -5  38    3.10    1.37
   1   5 -38    1.46    1.18
  -1  -5  37   52.11    3.89
   1  -5 -37   47.17    3.60
   1   5 -37   48.46    3.85
   1  -5 -36    6.17    1.75
   1   5 -36    9.29    2.14
  -1  -5  36    8.22    1.91
  -1  -5  35  104.15    5.79
   1  -5 -35   99.74    5.55
   1   5 -35  101.53    5.69
  -1  -5  34    3.00    1.27
   1   5 -34    2.27    1.16
   1   5 -34    4.72    1.78
   1  -5 -34    3.36    1.32
  -1  -5  33    5.08    1.69
   1   5 -33    4.88    1.78
   1   5 -33    6.26    1.60
   1  -5 -33    6.64    1.88
   1  -5 -32    2.39    1.60
  -1  -5  32    1.12    1.55
   1   5 -32    2.33    1.18
   1   5 -32    3.69    1.74
   1   5 -32    4.11    1.49
   1  -5 -31  244.13    8.87
  -1  -5  31  245.46    9.34
   1   5 -31  236.69    8.91
   1   5 -31  228.54    8.84
   1   5 -31  252.77    8.71
   1  -5 -30   16.25    2.59
   1   5 -30   16.88    2.57
   1   5 -30   17.16    2.75
   1   5 -30   14.53    2.35
  -1  -5  30   15.74    2.90
   1   5 -29   16.20    2.66
   1   5 -29   12.07    2.05
  -1  -5  29   17.17    2.78
   1  -5 -29   14.76    2.38
   1   5 -29   17.82    2.79
  -1  -5  28   -1.49    1.51
   1   5 -28    1.19    1.52
  -1  -5  28    0.33    0.73
   1   5 -28   -1.10    1.28
   1  -5 -28    1.18    1.36
   1   5 -28    0.33    1.14
  -1  -5  27  338.66    9.36
   1   5 -27  328.40   10.32
   1   5 -27  332.47    9.88
  -1  -5  27  338.04   25.76
   1   5 -27  327.66   10.61
   1  -5 -27  342.72   10.54
  -1  -5  27  336.08   11.08
  -1  -5  26   95.23    6.04
   1   5 -26   84.92    4.99
   1  -5 -26   98.55    5.71
  -1  -5  26   87.32    4.88
   1   5 -26   94.31    5.60
   1   5 -26   92.63    5.73
  -1  -5  25    0.45    5.49
   1   5 -25    1.44    1.38
   1  -5 -25    0.61    1.26
  -1  -5  25    0.73    0.73
  -1  -5  25    2.83    1.79
   1   5 -25    4.97    1.64
   1  -5 -24   22.83    3.00
  -1  -5  24   16.20    2.26
   1   5 -24   18.47    2.70
   1   5 -24   17.77    2.54
  -1  -5  24   17.31    2.90
  -1  -5  24   11.60    5.52
   1   5 -23  656.31   14.43
  -1  -5  23  641.25   13.13
  -1  -5  23  651.60   14.84
  -1  -5  23  605.94   32.32
   1  -5 -23  658.11   14.00
   1   5 -23  609.61   13.48
   1  -5 -22   29.86    3.14
  -1  -5  22   25.45    2.71
   1   5 -22   27.79    3.11
  -1  -5  22   25.47    3.08
  -1  -5  21   12.01    1.92
   1   5 -21   13.37    2.25
  -1  -5  21   15.95    2.28
   1  -5 -21   20.48    2.55
  -1  -5  21   10.59    4.04
  -1  -5  20    5.23    4.00
   1  -5 -20    8.03    1.67
   1   5 -20    5.35    1.53
  -1  -5  20    6.69    1.60
  -1  -5  19  206.01   17.52
  -1  -5  18   23.29    6.07
  -1  -5  17  101.13   11.91
  -1  -5  16   -1.37    2.81
  -1  -5  15  380.96   21.85
   1  -5 -14   45.51    7.48
  -1  -5  14   38.96    7.20
  -1  -5  13  561.41   25.16
   1  -5 -13  587.55   25.28
  -1  -5  12   -0.55    2.46
   1  -5 -12   -2.21    2.45
  -1  -5  11  343.11   18.57
   1  -5 -11  384.79   19.93
  -1  -5  10   49.36    7.22
   1  -5 -10   57.75    7.80
   1  -5  -9  745.29   26.88
  -1  -5   9  779.43   26.42
   1  -5  -8    3.50    3.60
  -1  -5   8    6.20    2.13
  -1  -5   8    1.53    2.27
  -1  -5   7   16.24    3.65
   1  -5  -7   17.67    4.67
  -1  -5   7   22.37    3.80
  -1  -5   6    5.17    2.40
  -1  -5   6    5.17    2.32
   1  -5  -6    3.29    2.85
  -1  -5   5  664.50   21.22
   1  -5  -5  629.08   23.37
  -1  -5   5  624.69   19.78
  -1  -5   4   23.51    4.19
  -1  -5   4   26.96    3.89
   1  -5  -4   24.63    5.13
  -1  -5   3  343.12   15.08
   1  -5  -3  325.61   16.54
   1  -5  -2    5.37    3.20
  -1  -5   2    1.67    2.51
  -1  -5   1 1754.60   35.17
   1  -5  -1 1810.14   37.89
   1  -5   0   81.10    8.22
  -1  -5   0   87.63    8.18
   1  -5   1   23.72    3.60
  -1  -5  -1   34.47    5.35
   1  -5   1   24.30    4.85
   1  -5   2   36.23    5.16
   1  -5   2   33.98    5.63
  -1  -5  -2   29.76    5.26
  -1  -5  -3 1567.42   35.21
   1  -5   3 1643.86   33.44
   1  -5   3 1531.97   34.14
   1  -5   4   10.54    3.77
  -1  -5  -4   12.13    4.02
   1  -5   4    8.66    3.04
   1  -5   5    5.45    1.85
   1  -5   5    5.84    2.73
   1  -5   6   -4.26    2.17
  -1  -5  -6    1.40    2.02
   1  -5   6   -0.50    2.00
  -1  -5  -7  343.34   17.49
   1  -5   7  373.39   16.31
   1  -5   7  364.96   18.01
   1  -5   8    7.76    2.62
   1  -5   8    6.41    3.29
  -1  -5  -8    3.41    2.22
   1  -5   9  134.87   11.75
   1  -5   9  154.99   10.49
   1  -5  10    4.14    3.22
   1  -5  10    1.92    1.93
   1  -5  11  568.82   19.76
   1  -5  11  541.73   24.47
   1  -5  12    7.59    4.16
   1  -5  13  608.82   27.11
   1  -5  14    8.24    3.97
   1  -5  15  210.81   16.89
   1  -5  16    7.00    4.09
   1  -5  17  250.08   18.58
   1  -5  18   -2.04    4.97
  -1  -5 -19   -0.81    1.02
   1  -5  19   -1.85    4.98
   1  -5  19    0.54    0.98
   1  -5  20    7.04    1.55
  -1  -5 -20    7.62    1.66
   1  -5  20    6.48    1.75
   1  -5  20    3.54    3.04
  -1  -5 -21  300.98    9.37
   1  -5  21  296.41    8.92
  -1   5 -21  289.73    9.35
   1  -5  21  283.94   21.94
  -1   5 -21  303.21    9.56
   1  -5  21  299.44    9.90
  -1   5 -22   28.06    3.05
   1  -5  22   26.64    7.50
   1  -5  22   30.20    2.93
  -1  -5 -22   34.39    3.43
  -1   5 -22   34.64    3.44
   1  -5  22   31.60    3.53
  -1   5 -23  148.58    6.86
  -1   5 -23  152.33    6.95
   1  -5  23  147.51    7.07
   1  -5  23  148.61    6.34
  -1  -5 -23  154.91    6.91
  -1   5 -24    1.41    1.19
  -1   5 -24   -0.93    1.26
   1  -5  24   -0.89    1.64
  -1  -5 -24    1.36    1.55
   1  -5  24    0.24    0.83
   1  -5  24    2.24    3.91
   1  -5  25  465.37   29.81
   1  -5  25  442.52   10.81
  -1   5 -25  431.97   11.19
   1  -5  25  432.82   12.38
  -1   5 -25  425.95   11.81
  -1  -5 -25  418.74   11.59
  -1   5 -25  431.66   12.06
   1  -5  26   64.61    5.07
  -1   5 -26   61.69    4.66
  -1   5 -26   63.96    4.86
   1  -5  26   63.13   11.47
  -1  -5 -26   69.75    4.98
  -1   5 -26   70.82    4.74
   1  -5  27   19.84    2.91
  -1  -5 -27   23.51    2.98
  -1   5 -27   21.32    2.93
  -1   5 -27   24.39    2.86
   1  -5  28   -1.02    1.74
  -1   5 -28    1.09    1.21
  -1   5 -28    0.85    1.10
  -1  -5 -28   -1.27    1.41
  -1  -5 -29  185.76    7.82
  -1   5 -29  213.81    8.50
  -1   5 -29  204.38    7.89
   1  -5  29  197.55    8.49
  -1   5 -29  192.97    8.03
   1  -5  30    8.66    2.28
  -1   5 -30    6.47    1.68
  -1  -5 -30    7.01    1.85
  -1   5 -30    7.35    1.95
  -1   5 -30    7.06    1.78
  -1   5 -31   26.49    2.93
  -1  -5 -31   27.15    3.13
  -1   5 -31   21.94    2.75
   1  -5  31   23.79    3.08
  -1   5 -31   26.02    3.27
  -1   5 -32   10.39    2.27
   1  -5  32   11.50    2.32
  -1   5 -32    8.65    1.80
  -1   5 -32   12.53    2.37
  -1  -5 -32   10.06    2.08
  -1   5 -33   81.07    4.86
  -1  -5 -33   78.60    4.96
  -1   5 -33   80.54    5.05
  -1   5 -33   85.22    5.31
   1  -5  33   84.63    5.36
  -1   5 -34    7.99    2.11
  -1   5 -34    7.82    1.64
   1  -5  34    8.63    2.00
  -1  -5 -34    9.10    2.18
  -1   5 -35   80.85    4.76
   1  -5  35   78.07    4.91
  -1   5 -35   80.96    5.00
  -1  -5 -35   79.40    4.80
  -1   5 -36   -0.87    1.39
   1  -5  36   -0.09    1.10
  -1   5 -36    0.25    1.04
  -1  -5 -36   -0.96    1.06
   1  -5  37   48.10    3.60
  -1   5 -37   52.86    3.94
  -1  -5 -37   45.93    3.44
  -1   5 -37   48.93    3.50
  -1  -5 -38    1.35    1.22
  -1   5 -38   -0.86    0.91
   1  -5  38   -1.25    1.26
  -1   5 -38    0.28    1.20
  -1   5 -39  176.40    6.47
   1  -5  39  178.84    6.15
  -1   5 -40    4.95    1.55
   1  -5  40    4.44    1.15
  -1   5 -41   18.41    2.13
   1  -5  41   20.57    1.96
   1  -5  42   -1.60    0.69
  -1   5 -42    1.06    1.02
  -1   5 -43   53.80    2.86
  -1   5 -44    0.58    0.65
   1   6 -42   13.59    1.26
  -1  -6  42   12.91    1.20
  -1  -6  41   -0.08    0.62
   1   6 -41    0.09    0.61
   1   6 -40   25.19    2.05
  -1  -6  40   27.87    2.22
   1   6 -39   26.96    2.27
  -1  -6  39   26.79    2.37
   1   6 -38    5.54    1.26
  -1  -6  38    7.23    1.64
  -1  -6  37   -0.94    1.12
   1  -6 -37   -0.33    1.13
   1   6 -37    0.21    0.92
  -1  -6  36    3.95    1.56
   1  -6 -36    1.26    1.19
   1   6 -36    1.76    0.95
  -1  -6  35   -0.46    1.32
   1  -6 -35    0.27    1.29
   1   6 -35   -1.58    1.21
   1  -6 -34    5.22    1.73
   1   6 -34    5.89    1.63
  -1  -6  34    4.38    1.65
   1  -6 -33   14.17    2.45
  -1  -6  33   13.28    2.63
   1   6 -33   12.21    2.07
   1   6 -32    0.47    1.22
  -1  -6  32    2.92    1.84
   1  -6 -32    0.88    1.56
  -1  -6  31    0.73    1.41
   1   6 -31    0.29    1.13
   1   6 -31    0.19    1.43
   1  -6 -31    0.78    1.36
   1   6 -30    0.88    1.10
  -1  -6  30    1.07    1.51
   1  -6 -30    1.35    1.36
   1   6 -30    1.81    1.73
  -1  -6  30    1.88    1.08
   1   6 -29   70.10    5.05
  -1  -6  29   76.77    5.24
   1  -6 -29   72.53    5.06
   1   6 -29   60.65    4.39
  -1  -6  29   75.05    4.32
  -1  -6  28   38.07    3.22
   1  -6 -28   48.33    4.13
   1   6 -28   42.43    4.04
  -1  -6  28   45.84    4.32
   1   6 -28   40.60    3.62
   1   6 -27    6.55    1.95
   1  -6 -27    6.93    1.93
  -1  -6  27    5.27    1.46
  -1  -6  27    6.78    2.13
   1   6 -27    5.19    1.55
   1   6 -26   44.62    3.68
   1  -6 -26   52.11    4.23
  -1  -6  26   51.35    3.81
   1   6 -26   49.61    4.29
  -1  -6  26   52.37    4.53
   1   6 -25    1.55    1.39
   1  -6 -25    2.68    1.54
  -1  -6  25    0.33    1.04
   1   6 -25    1.13    1.11
  -1  -6  25   -1.13    1.35
   1  -6 -24   20.62    2.90
  -1  -6  24   17.75    2.49
  -1  -6  24   20.33    2.90
   1   6 -24   17.73    2.74
   1   6 -24   18.30    2.46
  -1  -6  23   43.60    3.63
   1  -6 -23   46.67    4.01
   1   6 -23   49.44    3.87
  -1  -6  23   45.08    4.17
   1   6 -23   45.09    4.11
  -1  -6  22    4.56    1.94
   1  -6 -22    3.79    1.38
   1   6 -22    4.36    1.72
  -1  -6  22    1.79    5.38
  -1  -6  22    4.80    1.53
   1  -6 -21    4.25    1.54
  -1  -6  21    4.59    1.96
  -1  -6  21    4.49    1.50
   1   6 -21    6.09    1.93
   1  -6 -20    7.52    1.79
  -1  -6  20    9.00    1.86
  -1  -6  20    7.35    2.06
  -1  -6  20    5.38    4.74
   1   6 -20    7.82    1.79
   1   6 -19    8.41    1.78
  -1  -6  19    7.56    1.76
   1  -6 -19    4.59    1.44
   1  -6 -19    8.23    1.77
  -1  -6  19    7.01    1.81
   1   6 -18    4.16    1.36
   1  -6 -18    3.48    1.12
  -1  -6  18    7.57    1.72
  -1  -6  18    2.17    4.46
   1  -6 -18    5.35    1.24
  -1  -6  18    4.28    1.44
   1  -6 -17   28.89    3.00
  -1  -6  17   27.48    6.36
   1   6 -17   30.99    3.19
  -1  -6  17   27.97    3.01
   1  -6 -17   27.92    2.78
  -1  -6  17   29.83    3.08
  -1  -6  16   19.67    2.52
   1  -6 -16   26.34    2.85
  -1  -6  16   21.11    2.58
  -1  -6  16   15.45    5.23
   1   6 -16   23.33    2.83
   1  -6 -16   17.79    2.28
  -1  -6  15   21.03    2.56
   1   6 -15   22.78    2.69
   1  -6 -15   25.75    2.66
  -1  -6  15   22.21    5.68
  -1  -6  15   21.76    2.68
   1  -6 -15   24.56    2.63
   1  -6 -14  127.65    5.77
  -1  -6  14  138.75    6.34
   1   6 -14  129.50    6.08
  -1  -6  14  129.56   13.22
   1  -6 -14  124.81    5.75
  -1  -6  14  125.85    6.10
  -1  -6  13   31.73    3.14
  -1  -6  13   34.90    7.18
   1  -6 -12    4.31    2.50
  -1  -6  12   14.47    5.34
  -1  -6  11   16.21    5.21
   1  -6 -11   10.05    4.60
   1  -6 -10  100.77   11.19
   1  -6  -9   71.39    9.53
   1  -6  -8    0.29    2.96
   1  -6  -7    2.28    3.81
   1  -6  -6   -0.91    2.09
   1  -6  -5    5.83    2.75
  -1  -6   5   10.08    2.74
  -1  -6   4   16.50    3.80
   1  -6  -4   18.33    4.55
   1  -6  -3   19.81    5.09
  -1  -6   3   18.52    3.97
   1  -6  -2    1.45    2.30
  -1  -6   2   -5.27    2.46
   1  -6  -1    2.47    1.78
  -1  -6   1   -4.17    2.44
  -1  -6   0   11.20    3.10
   1  -6   0   13.37    3.42
   1  -6   1   37.25    6.32
  -1  -6  -1   40.52    6.33
  -1  -6  -2   -4.15    3.31
   1  -6   2   -1.37    3.57
   1  -6   3   22.33    4.59
  -1  -6  -3   11.73    4.19
  -1  -6  -4   57.03    7.69
   1  -6   4   65.47    7.80
  -1  -6  -5   21.34    5.15
   1  -6   5   17.55    4.33
   1  -6   6   19.35    4.57
   1  -6   7    5.44    2.23
   1  -6   8   -4.67    2.06
   1  -6   8   -6.23    4.23
   1  -6   9   16.82    4.92
   1  -6  10   18.10    6.00
   1  -6  11    3.97    3.38
   1  -6  12    1.12    2.91
   1  -6  13   30.37    6.88
   1  -6  13   30.21    3.02
  -1  -6 -13   27.40    2.79
   1  -6  13   24.21    2.75
  -1  -6 -13   28.32    2.89
   1  -6  14   43.15    8.32
   1  -6  14   42.12    3.54
  -1  -6 -14   38.54    3.25
  -1  -6 -14   41.42    3.44
   1  -6  14   38.58    3.49
   1  -6  15   18.40    2.48
  -1  -6 -15   22.81    2.79
  -1  -6 -15   16.87    2.18
   1  -6  15   13.27    2.09
   1  -6  15   12.57    5.02
   1  -6  16   97.85    5.42
   1  -6  16   90.40    5.46
  -1  -6 -16   97.70    5.36
  -1  -6 -16   99.67    5.28
   1  -6  16  103.24   12.51
   1  -6  17   -1.29    1.42
  -1  -6 -17    0.64    1.11
   1  -6  17    4.08    4.72
  -1  -6 -17    0.50    1.09
   1  -6  17   -0.41    1.09
   1  -6  18    1.22    1.41
  -1  -6 -18    0.70    1.06
   1  -6  18   -2.12    1.63
  -1   6 -19    4.37    1.61
   1  -6  19    2.40    1.36
  -1  -6 -19    4.26    1.49
   1  -6  19    3.75    1.43
  -1  -6 -20   12.55    2.24
  -1   6 -20   12.39    2.24
   1  -6  20    8.86    2.03
   1  -6  20   10.91    2.00
   1  -6  20    5.47    4.62
   1  -6  21   -0.20    1.71
  -1   6 -21    0.15    1.25
  -1  -6 -21   -0.24    1.38
   1  -6  21    0.79    1.05
   1  -6  22   56.88   10.02
   1  -6  22   64.92    4.95
  -1   6 -22   70.55    4.97
   1  -6  22   62.45    4.35
  -1  -6 -22   66.80    4.76
   1  -6  23   10.84    2.15
  -1  -6 -23   16.65    2.77
   1  -6  23   16.96    2.49
  -1   6 -23   13.41    2.46
  -1   6 -24   -0.24    1.39
   1  -6  24   -1.32    1.83
  -1  -6 -24    1.65    1.54
   1  -6  24    0.01    1.18
  -1   6 -25   20.04    2.93
  -1  -6 -25   29.81    3.45
  -1   6 -25   26.07    3.06
   1  -6  25   20.50    2.96
   1  -6  25   23.39    2.61
  -1   6 -26    2.97    1.57
   1  -6  26    4.47    1.53
  -1   6 -26    6.71    1.83
   1  -6  26    4.28    1.14
  -1  -6 -26    6.83    1.90
  -1  -6 -27   56.76    4.38
  -1   6 -27   60.54    4.48
  -1   6 -27   58.97    4.48
   1  -6  27   59.00    3.94
   1  -6  27   62.61    4.92
   1  -6  28    8.17    1.61
   1  -6  28    4.10    1.82
  -1  -6 -28    5.90    1.94
  -1   6 -28    3.80    1.71
  -1   6 -28    7.20    1.73
  -1  -6 -29    8.92    2.04
  -1   6 -29    5.31    1.82
   1  -6  29   10.11    2.21
   1  -6  29    7.32    1.42
  -1   6 -29    7.34    1.78
  -1   6 -30   14.92    2.41
  -1  -6 -30   15.60    2.50
  -1   6 -30   13.21    2.22
   1  -6  30   11.81    2.39
  -1   6 -31    6.48    1.57
  -1   6 -31    6.66    1.83
   1  -6  31    8.69    2.03
  -1  -6 -31    7.89    1.92
  -1  -6 -32   -0.50    1.35
  -1   6 -32    3.03    1.47
  -1   6 -32    1.61    1.35
   1  -6  32   -1.40    1.58
  -1   6 -33   -0.17    1.09
  -1   6 -33   -0.20    1.33
  -1  -6 -33   -0.56    1.25
   1  -6  33    0.02    1.54
  -1   6 -34   -0.69    1.24
   1  -6  34   -1.42    1.39
   1  -6  35   -0.72    1.35
  -1   6 -35    1.94    1.18
  -1   6 -36    2.34    1.12
   1  -6  36    1.93    1.21
  -1   6 -37   11.36    1.69
   1  -6  37   11.22    1.78
  -1   6 -38   -0.89    0.91
   1  -6  38    0.36    0.89
   1  -6  39    8.73    1.32
  -1   6 -39    6.41    1.21
   1  -6  40    2.28    0.86
  -1   6 -40    1.16    0.73
  -1   6 -41   12.45    1.33
   1  -6  41   10.96    1.13
  -1  -7  39    4.64    0.93
  -1  -7  38    3.72    0.92
   1   7 -37   -0.34    0.51
  -1  -7  37   -0.06    0.85
   1   7 -36  133.45    4.12
  -1  -7  36  148.92    5.35
   1   7 -35    3.65    0.84
  -1  -7  35    1.79    1.16
   1   7 -34    6.78    1.13
  -1  -7  34    6.52    1.60
   1   7 -33    2.88    0.85
  -1  -7  33    4.08    1.73
  -1  -7  32  280.86    8.73
   1   7 -32  272.15    7.21
   1   7 -31    1.92    0.98
  -1  -7  31    0.16    1.53
  -1  -7  30  224.82    8.29
   1   7 -30  218.66    6.84
  -1  -7  29    4.40    2.11
   1   7 -29    5.19    2.13
  -1  -7  29    4.75    1.30
  -1  -7  28   91.83    5.60
   1   7 -28   93.39    5.63
   1  -7 -28   93.69    5.31
  -1  -7  28  100.23    4.91
   1   7 -27    6.50    2.22
  -1  -7  27    4.32    1.90
  -1  -7  27    2.10    1.19
   1  -7 -27    3.52    1.63
   1  -7 -26  123.81    6.13
   1   7 -26  124.74    6.55
  -1  -7  26  135.71    6.79
  -1  -7  26  125.44    5.79
   1   7 -25    2.72    1.79
  -1  -7  25   -0.59    1.65
   1  -7 -25    0.96    1.30
  -1  -7  25    1.28    1.21
   1  -7 -24   77.19    4.94
  -1  -7  24   78.95    5.29
  -1  -7  24   74.02    4.68
   1   7 -24   75.91    5.36
   1   7 -23    1.22    1.33
  -1  -7  23   -1.09    1.29
  -1  -7  23    0.10    1.47
   1  -7 -23    0.30    1.27
  -1  -7  22    7.47    2.02
  -1  -7  22   10.71    2.12
   1  -7 -22    5.71    1.70
   1   7 -22    8.71    2.07
  -1  -7  21    4.53    2.03
   1  -7 -21    4.50    1.70
   1   7 -21    4.85    1.95
  -1  -7  21    6.32    1.75
   1   7 -20  117.54    6.55
  -1  -7  20  110.89    6.32
  -1  -7  20  117.90    6.18
   1  -7 -20  118.02    6.10
   1  -7 -19   14.09    2.56
  -1  -7  19    9.15    2.30
   1   7 -19   13.27    2.66
  -1  -7  19   11.99    2.54
   1  -7 -18  494.74   12.05
   1   7 -18  506.67   13.23
   1  -7 -18  508.81   12.39
  -1  -7  18  483.70   12.76
  -1  -7  18  502.54   12.77
   1  -7 -17    1.47    1.12
   1   7 -17    4.07    1.82
  -1  -7  17    1.36    1.14
  -1  -7  17    1.71    1.41
   1   7 -16   70.43    4.88
  -1  -7  16   67.86    4.75
  -1  -7  16   67.92    4.86
   1  -7 -16   74.52    4.71
   1   7 -15    0.25    1.19
  -1  -7  15   -0.08    1.35
   1  -7 -15    1.55    1.17
  -1  -7  15    1.19    1.38
  -1  -7  14  362.16   10.72
  -1  -7  14  351.36   10.63
   1   7 -14  361.01   10.83
   1  -7 -14  346.73   10.20
  -1  -7  13   18.05    2.49
   1   7 -13   15.13    2.36
   1  -7 -13   12.77    2.11
  -1  -7  13   13.88    2.29
   1  -7 -12   -0.42    1.11
   1   7 -12    0.30    0.90
  -1  -7  12    2.02    1.02
  -1  -7  12    0.96    1.32
   1   7 -11    1.19    1.11
  -1  -7  11   -0.06    1.25
  -1  -7  11    2.53    1.08
   1  -7 -11    0.62    1.05
  -1  -7  10   43.77    3.75
   1  -7 -10   46.19    3.74
   1   7 -10   48.54    3.85
  -1  -7  10   49.63    3.78
   1   7  -9    2.99    1.45
   1  -7  -9    0.17    1.18
  -1  -7   9    1.09    0.90
   1  -7  -8   97.51   11.74
   1   7  -8  106.06    5.53
   1  -7  -8  103.60    5.49
  -1  -7   8  108.01    5.75
  -1  -7   7    1.39    1.08
   1  -7  -7    1.46    2.09
   1   7  -7    3.10    1.27
   1  -7  -7    2.60    1.27
   1  -7  -6  338.08   21.44
   1   7  -6  326.97    9.45
  -1  -7   6  338.03    9.99
   1  -7  -5    2.39    1.25
  -1  -7   5    8.61    1.93
   1  -7  -5    5.09    2.92
   1  -7  -4  161.20    6.59
   1  -7  -4  153.78   14.23
  -1  -7   4  170.18    6.97
   1  -7  -3    0.10    1.33
   1  -7  -3    1.80    0.72
  -1  -7   3    2.09    0.94
   1  -7  -2  192.12    7.32
  -1  -7   2  196.09    7.39
   1  -7  -1    3.82    2.81
   1  -7  -1    0.95    0.70
  -1  -7   1    1.42    0.94
   1  -7   0   41.26    3.48
  -1  -7   0   46.54    3.54
   1  -7   0   49.86    7.74
   1  -7   1    2.12    1.76
   1  -7   1   -0.71    0.72
  -1  -7  -1    1.61    1.08
  -1  -7  -2  151.03    6.23
   1  -7   2  149.51    6.63
   1  -7   2  153.15   13.33
  -1  -7  -2  161.17    6.85
  -1  -7  -3   10.81    1.66
  -1  -7  -3    8.88    1.84
   1  -7   3   15.16    4.35
   1  -7   3    8.72    1.84
   1  -7   4  141.23   12.42
   1  -7   4  144.24    6.61
  -1  -7  -4  142.29    6.46
   1  -7   5   -0.06    1.09
  -1  -7  -5   -0.57    1.23
   1  -7   6    2.26    0.91
  -1  -7  -6    1.51    1.12
   1  -7   7    0.97    1.39
  -1  -7  -7    2.76    1.57
  -1  -7  -8  621.15   13.59
   1  -7   8  580.38   12.73
   1  -7   8  604.80   13.77
   1  -7   9    6.63    1.55
   1  -7   9    6.09    1.66
  -1  -7  -9    4.57    1.68
   1  -7  10    8.15    1.72
   1  -7  10    3.37    1.23
  -1  -7 -10    9.03    2.12
   1  -7  11    3.29    1.53
   1  -7  11    1.45    1.30
  -1  -7 -11    2.16    1.22
   1  -7  12  307.34    9.79
   1  -7  12  316.69   10.13
  -1  -7 -12  315.56    9.87
   1  -7  13    3.75    1.61
   1  -7  13    3.43    1.53
  -1  -7 -13    2.68    1.54
   1  -7  14   91.55    5.54
  -1  -7 -14  100.38    5.63
   1  -7  14   99.15    5.73
  -1  -7 -15    1.62    1.15
   1  -7  15    0.75    1.32
  -1   7 -15    1.85    1.31
   1  -7  15    0.89    1.33
   1  -7  16  298.08    9.94
  -1   7 -16  313.83   10.39
   1  -7  16  318.37   10.19
  -1  -7 -16  293.74    9.64
   1  -7  17    4.03    1.55
   1  -7  17    3.19    1.32
  -1   7 -17    7.07    2.15
  -1   7 -18   55.64    4.62
   1  -7  18   54.59    4.39
   1  -7  18   59.06    4.45
   1  -7  19   -0.53    1.27
  -1   7 -19    2.06    1.72
   1  -7  19    1.01    1.42
   1  -7  20  200.78    8.38
   1  -7  20  202.31    7.96
  -1   7 -20  201.34    8.44
  -1   7 -21    2.31    1.68
   1  -7  21    3.56    1.69
   1  -7  21    4.01    1.92
   1  -7  22   43.95    4.10
  -1   7 -22   43.40    4.16
   1  -7  22   42.73    3.64
   1  -7  23   -1.41    1.41
   1  -7  23    0.65    1.16
  -1   7 -23    1.87    1.76
   1  -7  24   58.81    4.12
   1  -7  24   64.71    4.89
  -1   7 -24   60.98    4.72
  -1   7 -25    1.84    1.64
   1  -7  25   -1.60    1.34
   1  -7  25   -1.86    1.70
   1  -7  26    2.26    1.12
  -1   7 -26    0.87    1.05
   1  -7  26    2.78    1.52
  -1   7 -26   -1.33    1.71
  -1   7 -27    0.58    1.53
  -1   7 -27    0.86    0.97
   1  -7  27    0.13    0.92
   1  -7  27    1.01    1.66
   1  -7  28  224.02    8.45
  -1   7 -28  222.63    8.30
   1  -7  28  211.70    6.84
  -1   7 -28  222.29    7.29
   1  -7  29   12.41    2.56
  -1   7 -29   17.43    2.18
   1  -7  29   13.18    1.79
  -1   7 -29   14.21    2.53
  -1   7 -30  154.65    5.85
   1  -7  30  165.43    5.48
  -1   7 -30  162.18    6.85
   1  -7  30  164.18    6.89
  -1   7 -31    3.01    1.13
  -1   7 -31    0.35    1.22
   1  -7  31   -0.06    1.51
  -1   7 -32    7.86    1.38
   1  -7  32    7.06    1.67
   1  -7  33    1.83    1.20
  -1   7 -33    1.41    0.85
  -1   7 -34  166.88    5.17
   1  -7  34  174.95    6.17
   1  -7  35    1.18    1.13
  -1   7 -35    1.17    0.69
  -1   7 -36    1.01    0.59
   1  -7  36   -0.21    0.91
  -1   7 -37    1.42    0.50
   1  -7  37    2.60    0.90
   1  -7  38  135.53    4.15
  -1  -8  36    0.55    0.64
  -1  -8  35    0.66    0.70
  -1  -8  34   -0.97    0.86
  -1  -8  33    4.51    1.15
  -1  -8  32    8.76    1.54
  -1  -8  31    1.78    1.14
  -1  -8  30   -0.60    1.32
  -1  -8  29   10.43    1.43
  -1  -8  29   12.86    2.02
  -1  -8  28    8.34    1.60
  -1  -8  27    5.60    1.45
  -1  -8  27    3.95    1.19
  -1  -8  26   20.48    2.48
  -1  -8  26   22.66    2.35
  -1  -8  25   10.25    2.01
   1   8 -25    8.67    1.98
  -1  -8  25   11.00    1.80
  -1  -8  25   10.65    1.47
  -1  -8  24   19.56    2.58
  -1  -8  24   23.99    2.63
   1   8 -24   19.62    2.78
  -1  -8  24   21.38    2.17
  -1  -8  23    1.43    1.18
  -1  -8  23    1.29    1.21
   1   8 -23    2.11    1.39
  -1  -8  23    1.29    0.82
  -1  -8  22    0.08    1.25
  -1  -8  22   -1.09    1.40
   1   8 -22    1.48    1.29
  -1  -8  21    0.64    1.34
   1   8 -21    2.09    1.67
  -1  -8  21    0.74    1.26
  -1  -8  20    2.45    1.38
  -1  -8  20    2.80    1.36
   1   8 -20    4.23    1.75
  -1  -8  19    6.00    1.71
   1   8 -19    5.84    1.85
  -1  -8  19    7.32    1.86
   1   8 -18   18.74    2.70
  -1  -8  18   19.73    2.72
  -1  -8  18   19.24    2.63
  -1  -8  17    1.02    1.39
  -1  -8  17    0.56    1.38
   1   8 -17   -2.36    1.56
   1   8 -16   12.63    2.10
   1  -8 -16   12.72    2.14
  -1  -8  16   11.80    2.26
  -1  -8  16   10.87    1.95
   1  -8 -15   10.05    2.03
   1   8 -15    9.58    1.87
  -1  -8  15   10.05    1.82
  -1  -8  15    8.07    1.91
   1  -8 -14    0.43    1.20
  -1  -8  14    0.49    1.25
   1   8 -14    0.24    1.13
  -1  -8  14    1.24    0.97
   1   8 -13   22.65    2.89
   1  -8 -13   19.47    2.62
  -1  -8  13   22.66    2.83
  -1  -8  13   21.10    2.59
   1   8 -12   13.40    2.27
  -1  -8  12   12.15    2.24
  -1  -8  12   13.10    1.87
   1  -8 -12   16.85    2.47
   1  -8 -11    0.06    1.24
   1   8 -11   -0.04    0.99
  -1  -8  11   -2.00    1.90
   1  -8 -10   10.02    2.06
  -1  -8  10   10.95    2.02
   1   8 -10   12.07    2.00
   1  -8  -9   24.54    2.96
  -1  -8   9   25.62    2.99
   1   8  -9   24.99    2.85
  -1  -8   8   78.86    5.08
   1  -8  -8   85.00    5.30
   1   8  -8   79.13    4.87
  -1  -8   7    2.75    1.06
   1  -8  -7    4.64    1.74
  -1  -8   6    8.83    1.74
   1  -8  -6    9.32    2.14
   1  -8  -5    1.05    0.99
  -1  -8   5    0.05    1.35
  -1  -8   5   -1.10    1.46
   1  -8  -5   -0.96    1.28
   1  -8  -4   -1.61    1.54
   1  -8  -4   -0.72    1.10
  -1  -8   4   -0.67    1.42
  -1  -8   4   -0.94    1.29
   1  -8  -3   -0.90    1.45
  -1  -8   3   -0.56    1.39
  -1  -8   3   -1.91    1.33
   1  -8  -3   -0.42    0.79
  -1  -8   2   -1.35    1.46
   1  -8  -2    0.57    0.99
  -1  -8   2   -0.57    1.36
   1  -8  -2    1.59    1.08
  -1  -8   1   -0.63    1.20
  -1  -8   1   -1.11    1.54
   1  -8  -1    0.60    1.12
   1  -8   0   21.01    2.57
  -1  -8   0   21.43    2.71
  -1  -8   0   22.97    2.53
   1  -8   1   23.79    2.87
  -1  -8  -1   23.43    2.58
  -1  -8  -1   25.64    3.06
   1  -8   2    2.91    1.20
  -1  -8  -2    2.32    0.82
  -1  -8  -2    5.59    1.80
   1  -8   3    7.32    1.83
  -1  -8  -3    6.79    1.79
  -1  -8  -3    5.73    1.19
  -1  -8  -4   28.26    3.19
   1  -8   4   23.51    2.84
  -1   8  -5   -2.60    1.25
   1  -8   5    0.35    1.11
  -1  -8  -5   -0.50    1.42
  -1  -8  -6    4.02    1.25
   1  -8   6    3.09    1.26
  -1   8  -6    4.65    1.28
   1  -8   7    0.02    1.11
  -1   8  -7   -0.58    1.38
  -1  -8  -7    0.30    1.30
  -1  -8  -8    0.47    1.11
  -1   8  -8   -0.45    1.06
   1  -8   8   -2.93    1.75
   1  -8   9   -1.98    1.49
  -1   8  -9   -1.22    1.08
  -1  -8  -9   -0.75    1.36
  -1   8 -10   25.60    2.93
  -1  -8 -10   25.88    3.05
   1  -8  10   33.19    3.08
   1  -8  10   25.53    3.02
   1  -8  11    9.90    1.88
   1  -8  11    7.51    1.95
  -1   8 -11   10.57    2.16
  -1  -8 -11    8.61    2.06
  -1  -8 -12    3.03    1.24
  -1   8 -12    6.30    1.79
   1  -8  12    3.79    1.63
   1  -8  12    5.68    1.69
  -1   8 -13    2.14    1.29
   1  -8  13    7.26    1.93
   1  -8  13    3.33    1.33
  -1  -8 -13    2.87    1.52
   1  -8  14   71.14    4.70
  -1   8 -14   69.90    4.75
  -1  -8 -14   66.53    4.75
   1  -8  14   73.20    4.97
   1  -8  15   13.82    2.36
   1  -8  15   15.43    2.52
  -1   8 -15   14.68    2.52
  -1   8 -16   -2.14    1.53
   1  -8  16   -0.56    1.45
   1  -8  16   -0.45    1.28
   1  -8  17   24.39    2.97
   1  -8  17   32.19    3.26
  -1   8 -17   28.71    3.37
   1  -8  18   24.34    3.04
  -1   8 -18   26.25    3.23
   1  -8  18   23.46    2.89
   1  -8  19   12.67    2.16
   1  -8  19   17.16    2.73
  -1   8 -19   13.02    2.38
   1  -8  20   11.60    2.18
  -1   8 -20    9.86    2.16
   1  -8  20   13.81    2.26
   1  -8  21   -0.72    1.35
   1  -8  21    0.04    1.29
  -1   8 -21   -0.60    1.65
   1  -8  22   -1.91    1.49
  -1   8 -22   -0.32    1.61
   1  -8  22   -1.18    1.26
  -1   8 -23    0.04    1.48
   1  -8  23    0.42    1.29
   1  -8  23   -0.07    1.06
  -1   8 -24   50.47    4.01
   1  -8  24   47.29    3.76
   1  -8  24   52.49    3.59
   1  -8  25   27.32    2.57
   1  -8  25   27.60    3.06
  -1   8 -25   28.72    3.13
   1  -8  26    2.06    1.36
  -1   8 -26    0.99    1.33
   1  -8  26    4.18    1.22
   1  -8  27    2.36    0.96
  -1   8 -27    0.83    1.35
   1  -8  27    0.48    1.23
  -1   8 -28   27.91    2.79
   1  -8  28   30.04    2.85
   1  -8  28   26.76    2.19
   1  -8  29    3.41    1.31
   1  -8  30    8.61    1.51
   1  -8  31   -0.72    1.11
   1  -8  32    2.51    0.94
   1  -8  33   -1.09    0.98
   1  -8  34    4.44    1.00
   1  -8  35    0.19    0.56
  -1  -9  30    1.81    0.72
  -1  -9  29   18.78    1.63
  -1  -9  28   17.26    1.67
  -1  -9  28   14.64    1.18
  -1  -9  27   97.30    3.91
  -1  -9  27   92.86    3.30
  -1  -9  26    0.70    0.64
  -1  -9  26    3.00    1.07
  -1  -9  25    3.05    0.97
  -1  -9  25    2.69    0.96
  -1  -9  24    1.14    0.60
  -1  -9  24    0.65    0.90
  -1  -9  23   61.88    3.14
  -1  -9  23   65.46    3.61
  -1  -9  23   60.21    3.48
  -1  -9  22   11.91    1.82
  -1  -9  22   11.50    1.56
  -1  -9  22   10.82    1.56
  -1  -9  21   22.93    2.28
  -1  -9  21   28.96    2.61
  -1  -9  21   24.40    2.18
  -1  -9  20   -0.28    1.14
  -1  -9  20    0.86    1.10
  -1  -9  20   -0.06    0.98
  -1  -9  19  141.81    5.85
  -1  -9  19  131.11    5.39
  -1  -9  19  127.79    5.29
  -1  -9  18   30.88    2.66
   1   9 -18   31.98    3.03
  -1  -9  18   32.95    3.16
  -1  -9  17   30.51    2.45
  -1  -9  17   32.10    2.67
   1   9 -17   27.00    2.78
  -1  -9  17   32.37    3.06
  -1  -9  16    2.03    0.88
  -1  -9  16    0.63    0.87
   1   9 -16    1.48    0.99
  -1  -9  16    0.82    1.31
  -1  -9  15   60.70    3.63
  -1  -9  15   66.53    4.31
   1   9 -15   56.99    3.94
  -1  -9  14   24.81    2.86
   1   9 -14   17.67    2.33
  -1  -9  14   21.27    2.23
   1  -9 -13   62.68    4.20
   1   9 -13   60.61    4.04
  -1  -9  13   65.64    3.99
  -1  -9  13   62.65    4.34
   1   9 -12    0.17    1.15
  -1  -9  12    1.33    1.07
   1  -9 -12    2.62    1.38
  -1  -9  12    3.14    1.69
  -1  -9  11  136.29    6.25
  -1  -9  11  128.90    5.73
   1  -9 -11  136.77    6.22
   1   9 -11  124.66    5.68
  -1  -9  10   37.90    3.54
   1  -9 -10   38.52    3.55
  -1  -9  10   37.86    3.33
   1   9 -10   33.77    2.96
  -1  -9   9  108.67    5.49
  -1  -9   9  111.76    5.66
   1  -9  -9  105.79    5.63
  -1  -9   8    1.76    1.39
  -1  -9   8    2.16    1.51
   1  -9  -8    1.07    1.37
   1  -9  -7  126.56    6.20
  -1  -9   7  124.29    5.91
  -1  -9   7  129.39    6.07
  -1  -9   6   48.17    3.89
  -1  -9   6   56.03    4.18
   1  -9  -6   49.48    4.11
   1  -9  -5  154.54    6.85
  -1  -9   5  155.38    6.73
  -1  -9   5  142.36    6.32
   1  -9  -4   12.81    2.45
  -1  -9   4    9.80    1.81
   1  -9  -4   11.45    1.74
  -1  -9   4   11.81    2.25
  -1  -9   3    3.35    1.42
  -1  -9   3    1.57    1.28
   1  -9  -3   -1.40    1.45
   1  -9  -3    2.10    1.64
  -1  -9   2    1.34    1.15
  -1  -9   2    2.86    1.66
   1  -9  -2   -0.30    1.55
   1  -9  -2   -0.44    1.12
  -1  -9   1   35.06    3.43
   1  -9  -1   34.57    3.01
  -1  -9   1   34.44    3.11
   1  -9  -1   33.56    3.43
   1  -9   0    2.48    1.52
  -1  -9   0   -0.05    1.43
   1  -9   0    0.61    1.03
  -1  -9   0    2.39    1.14
   1  -9   1    0.57    1.39
  -1  -9  -1    2.19    0.79
  -1  -9  -1    2.99    1.43
   1  -9   1    3.41    1.04
   1  -9   2   10.21    1.70
  -1  -9  -2   10.20    1.63
  -1  -9  -2    9.84    2.10
   1  -9   2   14.12    2.66
   1  -9   3  220.92    7.91
   1  -9   3  224.84    8.28
  -1  -9  -3  242.42    8.58
  -1  -9  -4   32.72    2.96
   1  -9   4   33.96    3.27
   1  -9   4   33.32    3.54
  -1  -9  -4   38.51    3.83
  -1  -9  -5   12.04    1.69
   1  -9   5   14.36    2.17
  -1  -9  -5   13.15    2.34
   1  -9   5   13.93    2.22
   1  -9   6   16.39    2.52
   1  -9   6   19.12    2.78
  -1  -9  -6   15.71    2.91
   1  -9   7  296.63    9.20
   1  -9   7  287.45    9.02
  -1   9  -7  278.96    8.37
  -1  -9  -7  293.94    9.43
  -1  -9  -8   40.43    3.82
   1  -9   8   39.23    3.54
  -1   9  -8   33.22    2.92
   1  -9   8   37.83    3.52
   1  -9   9   36.12    3.29
  -1   9  -9   35.00    3.12
  -1  -9  -9   43.96    3.83
  -1  -9  -9   38.10    2.99
   1  -9  10   -1.39    1.50
  -1  -9 -10    2.15    1.63
  -1   9 -10   -1.57    1.24
  -1   9 -11   68.80    4.36
   1  -9  11   71.14    4.53
   1  -9  12    7.87    2.02
  -1   9 -12    8.22    1.69
  -1   9 -13   40.19    3.41
   1  -9  13   43.01    3.59
  -1   9 -14    0.08    1.15
   1  -9  14   -0.26    1.34
   1  -9  14    1.75    0.90
   1  -9  15   19.46    2.16
   1  -9  15   19.48    2.23
  -1   9 -15   20.02    2.51
   1  -9  15   18.94    2.44
   1  -9  16   -0.75    1.02
  -1   9 -16   -0.71    1.32
   1  -9  16   -0.66    1.54
   1  -9  16    0.91    1.07
  -1   9 -17   45.53    3.56
   1  -9  17   49.17    3.42
   1  -9  17   47.34    3.52
   1  -9  17   48.28    3.17
  -1   9 -18   -0.09    1.07
   1  -9  18   -0.79    1.29
   1  -9  18   -0.13    0.68
   1  -9  18    1.93    1.03
   1  -9  19   34.01    2.94
   1  -9  19   31.37    2.34
   1  -9  19   31.28    2.69
  -1   9 -19   35.20    3.15
  -1   9 -20    3.07    1.31
   1  -9  20    3.62    0.91
   1  -9  20    4.07    1.39
   1  -9  20    1.04    0.88
  -1   9 -21   21.92    2.44
   1  -9  21   18.74    1.86
   1  -9  21   24.76    2.37
   1  -9  21   20.12    2.14
   1  -9  22    2.68    0.88
   1  -9  22    2.33    1.00
   1  -9  22    2.44    1.10
  -1   9 -22    1.84    1.12
   1  -9  23    0.18    0.94
   1  -9  23    0.51    0.82
   1  -9  23    1.85    0.65
  -1   9 -23    1.10    1.04
   1  -9  24    0.72    0.78
   1  -9  24   -1.26    1.17
   1  -9  25   30.43    2.20
   1  -9  25   27.86    2.23
   1  -9  26   16.71    1.79
   1  -9  27   52.29    2.84
   1  -9  27   50.32    2.35
   1  -9  28   -0.30    0.60
   1  -9  29   39.12    2.17
   1  -9  30    7.61    0.94
  -1 -10  23    2.40    0.62
  -1 -10  22   -0.20    0.52
  -1 -10  21    3.51    0.64
  -1 -10  21    4.95    0.93
  -1 -10  20   -0.59    0.59
  -1 -10  20   -0.27    0.75
  -1 -10  19    4.31    0.89
  -1 -10  19    2.67    0.85
  -1 -10  18   -0.24    0.81
  -1 -10  18   -0.45    0.74
  -1 -10  17   40.99    2.74
  -1 -10  17   38.19    2.64
  -1 -10  17   35.91    2.43
  -1 -10  16    2.82    1.14
  -1 -10  16    1.33    0.87
  -1 -10  16    1.33    1.06
  -1 -10  15    6.52    1.42
  -1 -10  15    7.96    1.09
  -1 -10  15    7.37    1.49
  -1 -10  15    5.19    1.21
  -1 -10  14    1.96    1.15
  -1 -10  14    1.76    0.99
  -1 -10  14    0.20    0.55
  -1 -10  13   27.30    2.50
  -1 -10  13   27.06    2.09
  -1 -10  13   26.54    2.35
  -1 -10  12    2.01    1.13
  -1 -10  12    0.13    0.65
  -1 -10  12    0.98    0.93
  -1 -10  11   12.05    1.90
  -1 -10  11   11.94    1.57
  -1 -10  11   11.50    1.71
  -1 -10  10   -0.77    1.08
  -1 -10  10   -2.07    1.19
  -1 -10  10   -0.07    0.75
  -1 -10   9   -1.01    1.12
  -1 -10   9   -0.15    1.14
  -1 -10   9   -0.09    0.92
  -1 -10   8   -1.46    1.17
   1 -10  -8   -1.26    0.82
  -1 -10   8    0.41    0.89
  -1 -10   8    0.05    1.20
   1 -10  -8   -1.33    1.37
   1 -10  -7   -1.01    1.08
  -1 -10   7   -0.20    0.99
  -1 -10   7   -0.28    1.03
   1 -10  -7   -1.32    1.42
  -1 -10   6   -0.67    1.13
  -1 -10   6   -0.49    1.13
   1 -10  -6   -1.14    1.18
  -1 -10   6    0.37    0.93
  -1 -10   5    0.70    1.06
   1 -10  -5    0.97    1.20
  -1 -10   5   -0.21    1.16
  -1 -10   5    0.75    1.07
  -1 -10   4    1.67    1.27
   1 -10  -4    0.58    1.18
  -1 -10   4    1.50    0.92
  -1 -10   4   -0.62    1.20
  -1 -10   3    1.51    0.92
   1 -10  -3    0.33    1.23
  -1 -10   3    2.14    0.88
   1 -10  -3    0.83    0.77
  -1 -10   3    0.92    1.10
  -1 -10   2   -0.83    1.20
   1 -10  -2   -0.49    0.83
   1 -10  -2   -1.73    0.80
   1 -10  -2   -1.31    1.40
  -1 -10   2   -1.11    1.33
  -1 -10   2   -1.03    0.90
  -1 -10   2   -1.40    1.47
  -1 -10   1    2.58    1.35
  -1 -10   1   -0.54    1.36
   1 -10  -1    0.87    1.15
  -1 -10   1    1.00    0.79
   1 -10  -1    1.02    0.68
   1 -10  -1   -0.38    0.96
  -1 -10   1    2.56    1.00
  -1 -10   0   -0.16    1.27
   1 -10   0   -0.91    1.56
   1 -10   0    1.41    0.82
  -1 -10   0   -0.50    1.11
  -1 -10   0   -0.66    0.94
  -1 -10   0    0.78    0.69
  -1 -10  -1    0.87    1.24
   1 -10   1   -1.43    1.47
   1 -10   1   -0.65    1.02
  -1 -10  -1   -0.28    0.78
  -1 -10  -1   -1.30    1.22
  -1 -10  -2   -1.35    1.23
   1 -10   2    0.82    0.83
   1 -10   2   -0.47    1.25
  -1 -10  -2    0.35    1.27
  -1 -10  -2    0.32    0.84
   1 -10   3   67.35    4.05
   1 -10   3   64.52    3.65
  -1 -10  -3   66.90    3.77
  -1 -10  -3   69.37    3.48
  -1 -10  -3   69.01    4.16
   1 -10   4    1.28    1.08
  -1 -10  -4    3.26    1.22
  -1 -10  -4    4.66    1.78
   1 -10   4    1.17    0.87
   1 -10   5    0.42    1.26
   1 -10   5    0.65    1.13
  -1 -10  -5    3.11    1.32
  -1 -10  -5    3.60    1.10
   1 -10   6    2.91    1.18
   1 -10   6    2.50    1.13
  -1 -10  -6    3.64    1.05
  -1 -10  -7   -1.95    1.02
   1 -10   7   -0.92    1.10
   1 -10   7   -2.18    1.38
   1 -10   8    0.78    1.09
   1 -10   8   -1.64    1.28
   1 -10   9   32.16    2.64
   1 -10   9   30.35    2.57
   1 -10  10    0.75    0.89
   1 -10  10    0.86    1.05
   1 -10  11   -0.05    0.82
   1 -10  11    0.66    1.01
   1 -10  12    2.74    1.05
   1 -10  12    0.21    0.93
   1 -10  13   35.37    2.46
   1 -10  13   39.97    2.81
   1 -10  14    0.18    0.69
   1 -10  14    1.66    1.15
   1 -10  15   -0.06    0.60
   1 -10  15   -0.56    0.97
   1 -10  15   -0.48    1.05
   1 -10  16   -0.67    0.96
   1 -10  16    0.45    0.51
   1 -10  16   -0.34    0.77
   1 -10  17    1.91    0.73
   1 -10  17    2.12    0.79
   1 -10  17    2.16    0.60
   1 -10  18   -0.19    0.67
   1 -10  18    1.75    0.80
   1 -10  19    0.30    0.51
   1 -10  19   -1.02    0.94
   1 -10  20    1.04    0.65
   1 -10  20    0.10    0.44
   1 -10  20    0.30    0.63
   1 -10  21    1.45    0.55
   1 -10  22   -1.39    0.66
  -1 -11  13   22.56    1.47
  -1 -11  13   24.04    1.49
  -1 -11  12    1.91    0.68
  -1 -11  12    1.40    0.58
  -1 -11  11   12.25    1.21
  -1 -11  11   13.50    1.26
  -1 -11  10   27.11    1.73
  -1 -11  10   27.38    1.81
  -1 -11   9   17.35    1.43
  -1 -11   9   16.91    1.50
  -1 -11   8    8.68    1.17
  -1 -11   8    9.76    1.14
  -1 -11   7    0.45    0.64
  -1 -11   7    1.20    0.63
  -1 -11   6   32.30    2.11
  -1 -11   6   31.82    1.87
  -1 -11   5    6.72    1.09
  -1 -11   5    7.55    0.98
  -1 -11   4    3.51    0.90
  -1 -11   4    1.40    0.49
   1 -11  -3    0.07    0.49
  -1 -11   3   -1.33    0.83
  -1 -11   3   -0.63    0.62
   1 -11  -2    5.95    0.85
  -1 -11   2    6.51    1.01
  -1 -11   2    5.23    0.79
  -1 -11   1    9.99    1.18
   1 -11  -1    7.80    1.00
  -1 -11   0   14.10    1.35
   1 -11   0   11.82    1.26
  -1 -11  -1   13.41    1.23
   1 -11   1   11.62    1.33
   1 -11   2   11.97    1.35
  -1 -11  -2   12.20    1.13
   1 -11   3    1.78    0.56
   1 -11   3    0.68    0.63
   1 -11   4   28.07    1.67
   1 -11   4   29.94    2.03
   1 -11   5    2.25    0.77
   1 -11   5    1.28    0.76
   1 -11   5    1.91    0.66
   1 -11   6    0.98    0.62
   1 -11   6    2.97    0.92
   1 -11   6    1.87    0.72
   1 -11   7    9.72    1.10
   1 -11   7   11.63    1.30
   1 -11   8   38.09    2.19
   1 -11   8   35.94    1.94
   1 -11   9    6.78    1.03
   1 -11   9    7.36    0.98
   1 -11  10    0.05    0.48
   1 -11  10   -0.35    0.56
   1 -11  11   11.70    1.15
   1 -11  11   12.26    1.20
   1 -11  12   48.50    2.09
   1 -11  12   45.05    2.04
   2   0 -50  261.45    5.55
   2   0 -49    0.33    0.81
   2   0 -48   12.51    1.73
   2   0 -47    1.20    1.16
   2   0 -46  139.14    5.58
   2   0 -45   -0.36    0.77
   2   0 -45   -0.09    1.23
   2   0 -44   51.44    3.91
   2   0 -44   50.49    3.43
   2   0 -43   -0.99    1.22
   2   0 -43    0.49    1.53
   2   0 -42   85.02    5.02
   2   0 -42   89.82    4.91
   2   0 -42   87.58    5.28
   2   0 -41    0.39    1.20
   2   0 -41    0.87    0.92
   2   0 -41   -1.01    1.51
   2   0 -40   12.16    2.29
   2   0 -40   15.71    2.55
   2   0 -40   13.47    2.14
   2   0 -39   -0.82    1.40
   2   0 -39    0.51    1.06
   2   0 -39   -0.11    1.37
   2   0 -38   22.60    2.78
   2   0 -38   23.35    3.19
   2   0 -38   21.74    2.86
   2   0 -37    0.39    1.18
   2   0 -37    0.23    1.50
   2   0 -37    2.17    1.60
   2   0 -36   24.79    3.05
   2   0 -36   23.67    2.86
   2   0 -36   25.09    3.08
   2   0 -35   -1.51    1.26
   2   0 -35   -0.90    1.75
   2   0 -35    1.29    1.17
   2   0 -34    1.05    1.59
   2   0 -34    3.51    1.44
   2   0 -34    2.44    1.41
   2   0 -33   -0.01    1.09
   2   0 -33   -2.91    1.31
   2   0 -33    0.06    1.19
   2   0 -33    1.96    1.33
   2   0 -32  803.48   15.88
   2   0 -32  789.62   14.54
   2   0 -32  795.08   15.54
  -2   0  32  812.03   34.77
   2   0 -32  797.24   15.96
   2   0 -31    1.08    0.82
  -2   0  31    1.71    2.70
   2   0 -31    0.50    0.98
   2   0 -31    1.12    1.45
   2   0 -31    1.35    1.18
  -2   0  30  313.41   21.03
   2   0 -30  302.72    9.41
  -2   0  29    1.99    2.64
  -2   0  28  714.80   30.35
  -2   0  27   -2.08    3.31
  -2   0  26  166.23   14.09
  -2   0  25   -0.16    2.09
  -2   0  24 1260.86   36.36
  -2   0  23    0.26    2.79
  -2   0  22  302.48   16.82
  -2   0  21   -2.85    3.47
  -2   0  20   22.14    4.38
  -2   0  19    0.98    2.37
  -2   0  18  979.90   26.66
   2   0 -18 1012.64   27.62
   2   0 -17   -0.56    2.85
   2   0 -16  110.20    8.69
   2   0 -15   -0.35    2.35
   2   0 -14    9.32    2.96
   2   0 -13   -0.38    1.80
   2   0 -12    7.48    2.71
   2   0 -11    0.32    1.65
   2   0 -10 1494.88   24.64
   2   0  -9    0.11    1.57
   2   0  -9    0.51    0.69
   2   0  -8    5.20    1.92
   2   0  -8    5.04    0.86
   2   0  -7    1.47    1.32
   2   0  -7    0.06    0.48
   2   0  -6  166.32    4.00
   2   0  -6  152.29    6.60
   2   0  -5    0.43    0.89
   2   0  -4   27.58    2.57
   2   0  -3   -0.13    0.78
   2   0  -2 8953.84   38.80
   2   0  -1    0.31    0.75
   2   0   0   47.44    2.82
   2   0   1   -0.17    0.66
   2   0   2 4081.68   26.63
   2   0   3   -0.06    0.75
   2   0   4   26.70    2.42
   2   0   5   -0.22    0.88
   2   0   6 5729.49   38.31
   2   0   7   -1.26    1.35
   2   0   8 2996.05   30.96
   2   0   9    0.58    1.35
   2   0  10  852.04   18.18
   2   0  11   -0.27    1.50
   2   0  12    2.76    1.65
   2   0  13   -1.24    1.93
   2   0  14  196.79   10.33
   2   0  15   11.01    3.97
   2   0  16 4898.19   55.24
   2   0  17   10.08    4.82
   2   0  18  346.81   15.85
   2   0  19    1.78    1.96
   2   0  20  176.56   11.97
   2   0  21   -0.23    1.99
   2   0  22    1.17    2.81
   2   0  23    2.66    2.80
   2   0  24 1066.79   33.39
   2   0  25    0.84    3.58
   2   0  26   30.81    6.17
   2   0  27    0.27    3.33
   2   0  28  356.91   21.54
  -2   0 -29    0.16    0.97
   2   0  29    1.10    3.97
  -2   0 -30   39.34    3.72
  -2   0 -30   42.26    3.71
  -2   0 -30   41.14    3.49
  -2   0 -31   -0.28    1.12
  -2   0 -31    0.37    1.35
  -2   0 -32  116.54    5.95
  -2   0 -32  115.65    6.29
  -2   0 -32  127.12    6.26
  -2   0 -33    0.82    1.24
  -2   0 -33    2.85    1.35
  -2   0 -33    1.24    1.14
  -2   0 -34  318.36    9.85
  -2   0 -34  312.00   10.46
  -2   0 -35    0.39    1.24
  -2   0 -35    2.36    1.19
  -2   0 -36  373.37   11.39
  -2   0 -36  380.59   10.73
  -2   0 -37    0.20    1.44
  -2   0 -37    1.87    1.21
  -2   0 -38  364.42   10.23
  -2   0 -38  346.13   10.73
  -2   0 -39    0.12    1.49
  -2   0 -39    0.11    1.04
  -2   0 -40   43.23    3.37
  -2   0 -40   47.96    4.19
  -2   0 -40   43.94    3.80
  -2   0 -41    2.44    1.55
  -2   0 -41    0.66    0.98
  -2   0 -41    0.18    1.21
  -2   0 -42  338.75    9.53
  -2   0 -42  335.57    8.48
  -2   0 -42  330.72    9.80
  -2   0 -43    1.46    1.39
  -2   0 -43    1.81    1.65
  -2   0 -43    1.45    1.06
  -2   0 -44   21.46    2.39
  -2   0 -44   18.43    2.35
  -2   0 -45   -0.47    1.06
  -2   0 -45    1.40    1.29
  -2   0 -46  423.93    9.09
  -2   0 -47    1.29    0.99
  -2   0 -48    9.99    1.33
  -2   0 -49   -0.04    0.57
   2   1 -50    3.26    0.77
   2  -1 -50    3.35    0.68
   2  -1 -49    0.29    0.68
   2   1 -49    1.15    0.84
   2   1 -48    0.79    0.85
   2  -1 -48   -0.13    0.77
   2   1 -47    8.69    1.33
   2  -1 -47   10.18    1.59
   2   1 -47   10.48    1.70
   2  -1 -46   11.65    1.78
   2   1 -46   12.73    1.93
   2   1 -46   13.95    1.86
   2  -1 -45   -0.49    0.65
   2  -1 -45    0.37    1.19
   2   1 -45    0.05    1.01
   2   1 -45    0.04    1.29
   2   1 -44    9.80    1.86
   2  -1 -44   10.34    1.99
   2  -1 -44   10.08    1.47
   2   1 -44   10.06    1.93
   2  -1 -43    2.17    1.30
   2   1 -43    0.90    1.10
   2  -1 -43    2.46    0.96
   2   1 -43   -0.43    1.64
   2  -1 -42   10.05    2.19
   2   1 -42    7.49    2.14
   2   1 -42    9.80    1.91
   2   1 -42    9.38    1.90
   2   1 -41   -2.34    1.56
   2   1 -41   -0.98    1.59
   2  -1 -41    0.50    1.37
   2   1 -41   -1.30    1.51
   2  -1 -40   40.62    3.50
   2  -1 -40   46.69    3.58
   2  -1 -40   41.78    3.79
   2   1 -40   41.57    3.83
   2   1 -40   41.32    3.86
   2   1 -40   34.98    3.58
   2  -1 -39   63.57    4.39
   2   1 -39   52.82    4.27
   2  -1 -39   61.91    4.62
   2   1 -39   58.24    4.48
   2  -1 -39   67.06    4.35
   2   1 -39   60.72    4.66
   2  -1 -38    1.80    1.08
   2  -1 -38    1.55    1.55
   2  -1 -38    1.75    1.05
   2   1 -38    1.61    1.48
   2   1 -38   -1.08    1.89
   2   1 -38    4.77    1.59
   2   1 -37   17.71    2.69
   2  -1 -37   16.49    2.76
   2  -1 -37   18.84    2.37
   2   1 -37   17.96    2.86
   2   1 -37   18.07    2.72
   2  -1 -37   14.85    2.24
   2  -1 -36    5.48    1.19
   2   1 -36    1.95    1.36
   2   1 -36    4.38    1.63
   2   1 -36    3.62    1.59
   2  -1 -36    4.41    1.17
   2  -1 -36    3.51    1.37
  -2  -1  35   -6.05    4.06
   2  -1 -35   -0.44    1.30
   2   1 -35    0.93    1.48
   2  -1 -35   -0.85    1.48
   2   1 -35   -1.89    1.03
   2   1 -35   -1.28    1.76
   2   1 -35   -1.38    1.57
   2  -1 -35   -2.47    1.28
   2  -1 -34   10.53    1.95
   2   1 -34    8.99    2.01
   2   1 -34    7.59    1.39
   2  -1 -34    6.73    1.84
   2  -1 -34    7.47    1.75
   2   1 -34    9.93    2.32
   2   1 -34   10.03    2.20
  -2  -1  33    3.17    2.82
   2   1 -33    5.91    1.75
   2   1 -33    6.00    1.50
   2  -1 -33    2.35    0.97
   2  -1 -33    2.02    1.02
   2   1 -33    3.36    1.30
   2  -1 -33    3.91    1.72
   2   1 -33    3.68    1.43
   2  -1 -32    4.32    1.37
   2  -1 -32    7.53    1.53
   2   1 -32    5.99    1.70
   2  -1 -32    8.89    1.80
   2   1 -32    7.66    1.78
   2   1 -32    6.02    1.59
   2   1 -32    6.00    1.39
   2  -1 -31    2.55    1.28
   2   1 -31    0.07    1.18
   2   1 -31    0.73    1.05
  -2  -1  31    0.88    3.61
   2   1 -31    0.57    1.32
   2   1 -31   -0.77    0.71
   2  -1 -31   -2.37    1.37
   2   1 -30    5.52    1.57
   2   1 -30    6.60    1.60
   2   1 -30    3.24    1.16
  -2  -1  29   23.69    6.63
  -2   1  29   12.75    4.51
  -2  -1  28   95.21   12.02
  -2   1  28   89.23   10.02
  -2   1  27   37.06    6.10
  -2  -1  27   29.28    7.14
  -2  -1  26    9.70    3.36
  -2   1  26    2.07    1.87
  -2   1  25   16.70    4.33
  -2  -1  25   10.32    4.00
  -2  -1  24    1.87    3.29
  -2   1  24   -1.64    1.88
  -2  -1  23    7.22    2.77
  -2   1  23    8.60    2.96
  -2   1  22    2.33    2.14
  -2  -1  22    2.97    3.18
  -2   1  21   28.00    5.07
  -2  -1  21   19.52    4.69
  -2  -1  20  150.10   12.10
   2  -1 -20  155.61   11.53
  -2   1  20  166.08   11.09
  -2  -1  19   15.23    4.20
   2  -1 -19   17.58    4.45
  -2   1  19   23.42    4.15
  -2  -1  18   -0.31    3.25
   2  -1 -18   -1.87    2.50
   2  -1 -17   32.74    5.18
  -2  -1  17   25.34    4.80
  -2  -1  16   19.29    4.32
   2  -1 -16   15.47    3.53
  -2  -1  15  195.84   11.57
   2  -1 -15  193.49   10.72
   2  -1 -14  214.06   10.89
   2   1 -13   32.38    4.92
   2  -1 -13   32.02    4.35
   2  -1 -13   26.71    3.28
   2  -1 -12  343.91   12.81
   2  -1 -12  341.16   10.65
   2   1 -12  361.35   13.79
   2   1 -11   14.67    3.03
   2  -1 -11   21.62    3.49
   2  -1 -11   20.00    2.69
   2  -1 -10  394.53   10.72
   2  -1 -10  384.00   12.69
   2   1 -10  386.80   13.16
   2  -1  -9  258.24    8.42
   2   1  -9  259.82   10.18
   2  -1  -9  255.52    9.89
   2  -1  -8  126.55    5.77
   2   1  -8  139.98    7.14
   2  -1  -8  123.66    6.62
   2   1  -7  470.94   12.36
   2  -1  -7  434.43   12.06
   2  -1  -7  459.25   10.73
   2   1  -6 2061.31   24.03
   2  -1  -6 2066.14   24.50
   2   1  -5  654.85   12.96
   2  -1  -5  663.29   13.46
   2  -1  -4  151.67    5.79
   2  -1  -4  158.30    6.38
   2   1  -3   71.11    3.61
   2  -1  -3   70.95    3.93
   2   1  -2  571.69    9.09
   2  -1  -2  623.06   11.58
   2  -1  -1  643.80   11.89
   2   1  -1  629.60    8.52
   2   1   0 1269.92   10.51
   2  -1   0 1274.48   17.04
   2   1   1  656.97    7.06
   2  -1   1  704.26   13.01
   2   1   2  227.87    5.19
   2  -1   2  197.74    7.26
   2  -1   3  121.04    5.98
   2   1   3  118.03    3.75
   2  -1   4  546.58   12.88
   2   1   4  563.82    8.50
   2  -1   5   60.75    4.61
   2   1   5   65.49    3.09
   2   1   6 1531.85   15.72
   2  -1   6 1541.50   23.53
   2   1   7  704.51   11.60
   2  -1   7  734.93   16.88
   2  -1   8   20.76    3.27
   2   1   8   23.31    2.33
   2  -1   9   -0.96    2.15
   2   1   9    0.80    1.00
   2  -1  10  122.51    7.85
   2   1  10  114.78    5.73
   2   1  11  232.62    8.61
   2  -1  11  245.08   11.38
   2  -1  12  188.90   10.47
   2   1  12  189.50    8.20
   2   1  13   33.81    3.65
   2  -1  13   42.20    5.15
   2   1  14   84.79    5.96
   2  -1  14   87.15    7.67
   2  -1  15  136.45    9.70
   2   1  15  150.65    8.29
   2  -1  16   27.45    5.07
   2   1  16   32.46    4.24
   2  -1  17   34.39    5.47
   2   1  17   39.02    4.75
   2  -1  18  311.89   16.36
   2   1  18  312.53   13.55
   2   1  19  160.80   10.24
   2  -1  19  166.76   12.45
   2  -1  20  132.29   11.17
   2   1  20  145.43    9.96
   2  -1  21    9.85    3.72
   2   1  21    7.89    2.17
   2  -1  22    0.02    3.00
   2   1  22    0.94    1.41
   2   1  23   -0.30    2.36
   2  -1  23    1.22    2.97
   2  -1  24    3.50    3.61
   2   1  24   -2.00    1.71
   2  -1  25    5.74    3.99
   2  -1  26   19.43    5.88
   2  -1  27   37.01    7.49
   2  -1  28   -1.32    4.14
  -2  -1 -29    0.17    1.23
  -2   1 -29    2.00    1.07
  -2  -1 -29   -0.03    1.02
   2  -1  30    2.12    3.66
  -2   1 -30   -1.50    1.72
  -2  -1 -30   -0.47    1.05
  -2   1 -30    0.61    0.95
  -2  -1 -30   -0.85    1.29
  -2   1 -31    2.87    1.37
  -2  -1 -31    0.35    1.28
  -2   1 -31    2.00    1.30
  -2   1 -32   30.70    3.32
  -2  -1 -32   32.34    3.30
  -2   1 -32   29.89    3.46
  -2   1 -33    2.09    1.10
  -2   1 -33    2.85    1.20
  -2  -1 -33   -0.09    1.63
  -2   1 -33    1.53    1.41
  -2   1 -34   -0.49    1.82
  -2   1 -34    1.24    1.35
  -2  -1 -34   -0.01    1.12
  -2   1 -34   -0.53    1.21
  -2   1 -35    2.40    1.53
  -2   1 -35   -1.51    1.89
  -2  -1 -35    2.66    1.52
  -2   1 -35    3.17    1.52
  -2   1 -36   10.87    2.14
  -2   1 -36    9.22    2.09
  -2  -1 -36    9.55    1.96
  -2  -1 -37    2.73    1.28
  -2   1 -37    5.16    1.84
  -2   1 -37    1.49    1.79
  -2  -1 -38    0.43    1.18
  -2   1 -38    1.32    1.14
  -2   1 -38    2.14    1.54
  -2   1 -39    0.58    1.41
  -2   1 -39    1.78    1.48
  -2   1 -39    1.55    1.41
  -2  -1 -39   -0.54    1.37
  -2  -1 -40    4.16    1.57
  -2   1 -40    3.13    1.71
  -2   1 -40    2.95    1.62
  -2  -1 -40    4.19    1.65
  -2   1 -40    3.76    1.58
  -2   1 -41   -0.16    1.54
  -2  -1 -41    1.05    1.26
  -2  -1 -41    0.04    1.07
  -2   1 -41    1.78    1.49
  -2   1 -41   -0.02    1.08
  -2   1 -42    5.41    1.78
  -2  -1 -42    9.48    2.28
  -2  -1 -42    6.75    1.55
  -2   1 -42    5.77    1.94
  -2   1 -42    7.35    1.62
  -2   1 -43    3.93    1.40
  -2   1 -43    3.80    1.54
  -2  -1 -43    2.12    1.00
  -2  -1 -43    0.24    1.43
  -2   1 -43    1.94    1.50
  -2   1 -44    5.75    1.79
  -2   1 -44    2.49    1.04
  -2   1 -44    3.79    1.30
  -2  -1 -44    5.32    1.63
  -2  -1 -44    2.00    0.96
  -2   1 -45   15.42    2.01
  -2   1 -45   13.25    1.57
  -2   1 -45   14.93    2.03
  -2  -1 -45   14.34    2.02
  -2   1 -46    7.84    1.42
  -2  -1 -46    9.45    1.65
  -2   1 -46    6.78    1.34
  -2   1 -46    7.27    1.07
  -2   1 -47    0.82    0.79
  -2  -1 -47    1.58    0.94
  -2  -1 -48    1.14    0.62
  -2   1 -48    3.05    0.88
  -2   1 -49    2.87    0.72
   2   2 -49   57.24    2.65
   2   2 -48   -0.62    0.76
   2   2 -48    0.63    0.70
   2  -2 -48   -0.85    0.66
   2   2 -47    2.72    1.00
   2   2 -47    1.80    1.04
   2  -2 -47    2.13    0.89
   2  -2 -47    2.11    0.74
   2   2 -46    5.80    1.42
   2   2 -46    7.48    1.55
   2  -2 -46    7.37    1.21
   2  -2 -46    3.96    1.16
   2   2 -45  221.59    7.02
   2  -2 -45  219.31    6.58
   2  -2 -45  215.32    6.06
   2   2 -45  220.39    6.98
   2   2 -44    2.76    1.41
   2   2 -44    1.16    1.17
   2  -2 -44    0.49    0.81
   2  -2 -44   -0.27    1.17
   2   2 -43   39.14    3.29
   2   2 -43   39.97    3.43
   2  -2 -43   41.61    3.33
   2  -2 -43   37.30    2.96
   2  -2 -42    8.35    1.62
   2   2 -42   10.14    2.07
   2   2 -42   11.13    2.06
   2  -2 -42    7.78    1.82
   2   2 -42    9.13    2.10
   2   2 -41  136.14    6.48
   2   2 -41  132.76    6.54
   2  -2 -41  126.08    5.97
   2   2 -41  132.08    6.38
   2   2 -40    5.01    1.78
   2   2 -40    3.91    1.69
   2   2 -40    1.59    1.42
   2  -2 -40    1.40    1.43
   2   2 -39   82.44    5.29
   2   2 -39   83.45    5.39
   2   2 -39   83.03    5.28
   2  -2 -39   81.80    5.04
   2   2 -38    2.14    1.40
   2  -2 -38   -0.07    1.12
   2   2 -38    0.10    1.65
   2   2 -38    1.61    1.59
   2   2 -37  191.93    8.37
   2  -2 -37  184.14    7.71
   2   2 -37  207.07    8.52
   2   2 -37  201.08    8.29
   2  -2 -37  194.43    7.25
   2  -2 -36   59.71    4.11
   2   2 -36   49.63    4.41
   2  -2 -36   56.49    4.34
   2   2 -36   50.81    4.36
   2   2 -36   54.61    4.71
   2   2 -35  239.16    9.15
   2   2 -35  240.47    9.26
   2   2 -35  232.05    9.12
   2  -2 -35  244.40    8.89
   2  -2 -35  247.60    8.36
   2  -2 -34   -0.51    1.15
   2   2 -34    1.15    1.53
   2  -2 -34    1.26    1.19
   2   2 -34   -0.15    1.25
   2   2 -34   -0.39    1.32
   2   2 -33  310.73   10.33
   2  -2 -33  297.27    9.60
  -2  -2  33  308.18   23.60
   2   2 -33  302.42   10.34
   2   2 -33  305.71   10.18
   2  -2 -33  317.91    9.36
  -2  -2  33  298.80    9.39
   2   2 -32   44.21    4.07
   2   2 -32   37.79    3.78
  -2  -2  32   40.91    3.48
   2   2 -32   41.39    3.91
   2  -2 -32   43.74    3.48
   2  -2 -32   42.16    3.69
  -2  -2  32   34.70    7.56
   2   2 -31   50.55    4.15
   2   2 -31   47.97    3.99
  -2  -2  31   38.35    8.55
   2   2 -31   45.09    3.93
  -2  -2  31   47.08    3.71
   2  -2 -31   51.44    4.03
   2   2 -30   66.57    4.79
   2  -2 -30   59.72    4.21
   2   2 -30   70.57    4.81
  -2  -2  30   65.37    4.37
   2   2 -30   61.43    4.54
  -2  -2  30   64.93   11.24
   2   2 -29  710.55   14.66
   2   2 -29  706.55   14.76
   2   2 -29  701.19   14.54
  -2  -2  29  730.27   34.86
  -2  -2  28   66.26   10.25
  -2  -2  27  356.14   23.02
  -2  -2  26   11.25    4.65
  -2  -2  25  584.55   28.31
  -2  -2  24   61.12    9.43
  -2  -2  23  880.84   33.03
  -2   2  22    6.39    2.96
  -2  -2  22    2.70    3.54
  -2  -2  21  115.65   11.56
   2  -2 -21  111.74   10.06
  -2   2  21  111.64    8.65
   2  -2 -20   34.27    5.80
  -2   2  20   31.98    4.68
  -2  -2  20   32.14    6.23
  -2  -2  19  557.85   23.47
  -2   2  19  528.32   17.65
   2  -2 -19  495.98   19.50
  -2  -2  18   21.96    5.51
   2  -2 -18   24.55    4.28
  -2  -2  17   58.85    7.64
   2  -2 -17   57.08    6.38
  -2  -2  16    2.40    4.02
   2  -2 -16    4.70    2.43
   2  -2 -15  961.14   22.84
   2  -2 -15  980.55   24.20
   2  -2 -14   35.01    4.68
   2  -2 -14   39.28    4.83
  -2  -2  14   39.41    6.00
  -2  -2  13   70.79    7.33
   2  -2 -13   74.22    6.11
   2  -2 -13   75.78    6.44
   2  -2 -12    2.71    1.67
  -2  -2  12   -0.57    2.51
   2  -2 -12    0.73    1.40
  -2  -2  11  942.64   23.91
   2  -2 -11  934.22   20.62
   2  -2 -11  934.18   20.38
   2  -2 -10  168.69    8.69
  -2  -2  10  166.13    3.47
  -2  -2  10  160.22    9.65
   2  -2 -10  172.43    8.66
  -2  -2   9  496.39   16.01
   2  -2  -9  498.42   14.39
   2  -2  -9  510.58   14.32
  -2  -2   9  482.14    6.38
  -2  -2   8   52.13    2.30
   2  -2  -8   49.49    4.84
   2  -2  -8   59.17    4.89
   2  -2  -7 2437.26   29.72
  -2  -2   7 2462.88   16.77
  -2  -2   6  597.55    8.93
   2  -2  -6  575.13   14.54
   2  -2  -5 6259.62   40.12
   2  -2  -5 6327.60   45.76
  -2  -2   4    9.87    1.54
   2  -2  -4    7.40    1.74
   2  -2  -3   90.88    5.03
  -2  -2   3   78.46    3.93
   2  -2  -2   14.91    2.29
  -2  -2   2   15.02    1.97
   2  -2  -1  834.06   15.72
  -2  -2   1  814.37   13.65
   2  -2   0   25.60    3.13
  -2  -2   0   28.12    2.87
  -2  -2  -1  822.01   14.91
   2  -2   1  803.07   16.43
   2  -2   2  319.54   10.88
   2  -2   3 5079.46   43.92
   2  -2   4   41.66    4.35
   2  -2   5   14.33    2.86
   2  -2   6    1.33    1.75
   2  -2   7  135.81    8.39
   2  -2   8   30.18    4.46
   2  -2   9  524.19   17.36
   2   2   9  391.26    5.16
   2  -2  10    1.36    2.86
   2   2  10    1.65    0.58
   2  -2  11  854.58   23.44
   2   2  11  815.46   11.20
   2  -2  12   63.76    7.31
   2   2  12   63.13    3.55
   2   2  13  158.22    6.07
   2  -2  13  168.65   11.39
   2  -2  14   44.76    6.77
   2   2  14   36.87    3.21
   2  -2  15 1122.72   30.44
   2   2  15 1129.11   18.54
   2  -2  16   47.07    7.41
   2  -2  17  113.75   10.59
   2  -2  18    2.31    3.23
   2  -2  19 1006.23   32.14
   2  -2  20  106.00   11.20
   2  -2  21  496.61   24.03
   2  -2  22    0.39    4.01
   2  -2  23 1300.07   40.78
   2  -2  24   97.89   11.93
   2  -2  25  664.88   30.85
   2  -2  26    6.38    5.00
   2  -2  27  194.56   17.47
  -2   2 -27  187.02    7.63
  -2  -2 -28    7.70    1.88
  -2   2 -28   10.16    1.89
  -2   2 -28    6.22    1.54
   2  -2  28    7.07    4.14
  -2   2 -29  123.74    6.44
  -2  -2 -29  123.99    6.24
   2  -2  29  133.29   14.96
  -2   2 -29  124.36    6.47
  -2   2 -30    2.90    1.24
  -2  -2 -30    6.17    1.59
  -2   2 -30    2.38    1.33
   2  -2  31   74.47   11.75
  -2  -2 -31   72.98    4.42
  -2  -2 -31   70.68    4.59
  -2   2 -31   74.00    5.18
  -2   2 -31   75.20    5.18
  -2   2 -32    1.86    1.46
  -2  -2 -32    2.36    1.07
  -2  -2 -32   -0.28    1.17
  -2   2 -32    2.97    1.58
  -2   2 -33  172.71    7.99
  -2   2 -33  174.09    7.99
  -2  -2 -33  174.74    7.26
  -2  -2 -33  182.22    7.03
  -2  -2 -34   14.23    2.16
  -2   2 -34   12.94    2.21
  -2   2 -34   10.37    2.15
  -2   2 -34    7.92    2.10
  -2  -2 -34   10.58    1.90
  -2   2 -35    1.80    1.75
  -2  -2 -35    0.06    1.01
  -2   2 -35    0.37    1.50
  -2   2 -35    2.72    1.42
  -2  -2 -35    1.58    0.96
  -2  -2 -36    2.15    1.07
  -2   2 -36    0.54    1.58
  -2   2 -36    1.18    1.25
  -2  -2 -36   -0.44    0.95
  -2   2 -37   82.92    5.37
  -2   2 -37   67.51    4.87
  -2  -2 -37   85.25    4.87
  -2   2 -37   82.48    5.54
  -2  -2 -37   84.11    4.60
  -2   2 -38    8.21    1.90
  -2   2 -38   10.77    2.27
  -2   2 -38   10.15    2.53
  -2  -2 -38   10.78    1.84
  -2  -2 -38   10.48    1.59
  -2   2 -39   28.41    3.13
  -2  -2 -39   27.35    3.04
  -2   2 -39   27.41    3.12
  -2  -2 -39   32.32    2.89
  -2   2 -39   30.26    3.39
  -2  -2 -40    1.66    1.26
  -2   2 -40    0.75    1.75
  -2  -2 -40    2.37    1.50
  -2   2 -40    1.13    1.23
  -2   2 -40    0.40    1.34
  -2  -2 -41  351.15    9.66
  -2   2 -41  358.02   10.31
  -2   2 -41  352.15    9.88
  -2   2 -41  356.12    9.86
  -2  -2 -42   42.80    3.42
  -2   2 -42   45.31    3.56
  -2   2 -42   49.57    4.05
  -2   2 -42   43.94    3.66
  -2  -2 -43   50.84    3.50
  -2   2 -43   54.88    3.66
  -2   2 -43   54.93    3.72
  -2   2 -43   57.00    3.96
  -2   2 -44    3.39    1.34
  -2   2 -44    1.30    1.39
  -2   2 -44    1.18    1.01
  -2  -2 -44    2.44    1.20
  -2  -2 -45  210.69    6.05
  -2   2 -45  199.26    6.01
  -2   2 -45  202.63    6.19
  -2   2 -45  216.68    6.57
  -2   2 -46    7.95    1.29
  -2   2 -46    5.82    1.09
  -2   2 -47    3.24    0.86
  -2   2 -47    3.10    0.74
  -2  -2 -47    1.56    0.61
  -2   2 -48    0.99    0.61
   2   3 -48    0.26    0.59
   2   3 -48    1.41    0.57
   2   3 -47    2.09    0.70
   2  -3 -47    1.75    0.55
   2   3 -47    1.83    0.89
   2  -3 -46    1.06    0.72
   2   3 -46    0.07    0.70
   2   3 -46   -0.03    1.03
   2   3 -45    8.07    1.64
   2   3 -45   10.08    1.56
   2  -3 -45    7.70    1.35
   2   3 -44    3.00    1.11
   2  -3 -44    2.56    1.05
   2   3 -44    1.41    1.14
   2   3 -43    1.19    1.13
   2   3 -43   -0.22    1.30
   2  -3 -43    0.37    0.92
   2  -3 -43   -0.01    0.68
   2  -3 -42    1.25    1.07
   2  -3 -42    0.82    0.92
   2   3 -42    1.94    1.23
   2   3 -42    0.64    1.48
   2  -3 -41    4.01    1.40
   2   3 -41    2.69    1.56
   2  -3 -41    5.82    1.32
   2   3 -41    3.39    1.46
   2   3 -40    0.90    1.53
   2  -3 -40   -0.03    1.12
   2   3 -40   -0.88    1.31
   2   3 -40   -0.69    1.65
   2  -3 -40    1.64    1.03
   2  -3 -39    6.11    1.72
  -2  -3  39    3.10    1.20
   2   3 -39    6.64    2.03
   2  -3 -39    8.04    1.56
   2   3 -39    6.70    1.82
   2   3 -39    4.24    1.55
   2   3 -38    2.09    1.49
   2   3 -38    2.05    1.83
   2  -3 -38    3.68    1.21
   2  -3 -38    1.76    1.21
   2   3 -38    0.54    1.30
  -2  -3  38    2.18    0.97
   2   3 -37   42.56    3.98
   2   3 -37   36.93    3.74
   2   3 -37   42.09    3.82
   2  -3 -37   44.25    3.54
  -2  -3  37   44.27    3.60
  -2  -3  36   -0.45    1.15
   2   3 -36   -0.83    1.27
   2   3 -36    1.68    1.52
   2   3 -36   -1.27    1.77
   2  -3 -36   -0.25    0.90
  -2  -3  35    5.85    1.68
   2   3 -35    5.10    1.75
   2  -3 -35    6.31    1.44
   2   3 -35    4.70    1.93
   2   3 -35    4.61    1.71
   2  -3 -34    5.65    1.40
   2   3 -34    7.44    1.81
   2   3 -34    6.94    1.96
  -2  -3  34   10.78    2.15
   2   3 -34    5.25    1.74
  -2  -3  33   39.00    3.65
   2   3 -33   32.22    3.39
   2   3 -33   33.30    3.50
   2   3 -33   32.75    3.57
   2  -3 -33   32.39    3.12
   2   3 -32   41.18    3.89
  -2  -3  32   45.53    3.95
   2   3 -32   37.82    3.65
   2  -3 -32   40.43    3.47
   2   3 -32   40.98    3.76
  -2  -3  32   33.76    8.50
   2   3 -31    9.19    1.76
   2   3 -31   10.03    1.98
  -2  -3  31   14.10    6.15
  -2  -3  31   11.66    2.08
   2   3 -31    9.97    2.29
   2  -3 -31    8.21    1.65
  -2  -3  30    3.02    4.31
   2   3 -30    3.82    1.16
   2   3 -30    2.82    1.34
   2  -3 -30    4.48    1.10
  -2  -3  30    6.64    1.79
   2   3 -30    5.63    1.09
   2   3 -29    1.30    0.99
   2   3 -29    0.45    1.12
   2   3 -29    0.08    1.01
   2   3 -29    2.53    1.37
  -2  -3  29    1.12    4.70
  -2  -3  29    0.88    1.23
   2   3 -28   -1.02    1.39
   2   3 -28    0.67    1.12
  -2  -3  28    2.25    1.26
   2   3 -28   -2.38    1.45
   2   3 -28   -0.12    1.14
   2   3 -27   25.62    2.90
   2   3 -27   21.77    2.60
  -2  -3  27   22.81    6.57
  -2  -3  26    0.55    2.84
  -2  -3  25   19.20    6.50
  -2  -3  24   14.01    5.10
  -2  -3  23  115.06   12.67
  -2  -3  22   -0.45    3.48
  -2  -3  21  118.06   12.44
   2  -3 -21  116.24    9.76
  -2  -3  20    1.14    3.56
   2  -3 -20    2.51    2.24
   2  -3 -19   -0.68    2.05
  -2  -3  19    1.99    3.54
   2  -3 -18    6.53    2.55
  -2  -3  18    6.25    3.71
   2  -3 -17  162.53   10.50
  -2  -3  17  144.50   12.22
  -2  -3  16   22.70    5.27
   2  -3 -16   32.56    4.51
   2  -3 -16   31.24    5.36
  -2  -3  15   18.37    4.25
   2  -3 -15   22.72    4.35
   2  -3 -15   26.54    4.35
  -2  -3  14   98.41    9.54
   2  -3 -14   98.02    7.68
   2  -3 -14   88.37    7.93
   2  -3 -13  476.09   16.14
   2  -3 -13  473.87   17.80
  -2  -3  13  467.93   19.39
  -2  -3  12    1.88    2.54
   2  -3 -12    1.52    2.13
   2  -3 -12   -1.40    1.67
  -2  -3  11   57.71    3.27
   2  -3 -11   58.68    5.26
  -2  -3  11   63.65    6.92
   2  -3 -11   59.30    6.11
  -2  -3  10  102.69    8.45
   2  -3 -10  101.57    7.01
   2  -3 -10   91.32    7.49
  -2  -3  10  101.69    4.54
   2  -3  -9   79.06    6.80
   2  -3  -9   73.06    5.78
  -2  -3   9   84.09    7.45
  -2  -3   9   81.01    4.17
  -2  -3   8   26.29    4.63
   2  -3  -8   30.80    4.31
   2  -3  -8   26.17    3.52
  -2  -3   8   33.91    2.93
   2  -3  -7 1221.06   25.55
  -2  -3   7 1207.26   17.33
   2  -3  -7 1210.76   22.53
  -2  -3   7 1156.08   25.03
   2  -3  -6  302.17   11.33
  -2  -3   6  311.50    9.14
   2  -3  -6  307.48    9.66
  -2  -3   6  334.11   12.90
   2  -3  -6  311.80   12.84
  -2  -3   5  271.42   11.11
   2  -3  -5  243.98   10.06
   2  -3  -5  262.48   11.65
   2  -3  -5  248.64    8.82
  -2  -3   5  265.75    8.78
   2  -3  -4   19.18    2.63
  -2  -3   4   18.39    2.43
  -2  -3   4   24.99    3.40
   2  -3  -3  198.82    8.35
  -2  -3   3  203.87    8.72
  -2  -3   3  209.33    8.16
  -2  -3   2    0.47    1.04
   2  -3  -2    0.72    1.14
  -2  -3   2    1.70    1.10
   2  -3  -1  110.40    6.62
  -2  -3   1  105.89    6.21
  -2  -3   1  103.59    5.43
   2  -3   0   14.34    2.59
  -2  -3   0   16.21    2.12
  -2  -3   0   13.51    2.51
  -2  -3  -1    1.99    1.27
   2  -3   1    1.29    1.38
  -2  -3  -1    0.01    0.55
   2  -3   2   -1.62    2.03
  -2  -3  -2    0.49    1.40
  -2  -3  -2    0.99    0.43
  -2  -3  -3  287.84   11.27
   2  -3   3  267.36   11.67
   2  -3   4  102.89    7.53
  -2  -3  -4   96.49    6.84
   2  -3   5   14.51    3.33
   2  -3   6   66.99    6.32
   2  -3   7   95.65    7.98
   2  -3   8   -0.13    2.43
   2  -3   9  203.14   12.14
   2  -3  10   16.41    4.37
   2  -3  11   -1.46    3.15
   2  -3  12    1.70    4.19
   2  -3  13    7.07    3.22
   2  -3  14    1.07    3.85
   2  -3  15   14.37    4.16
   2  -3  16    5.42    3.08
   2  -3  17   16.28    4.26
   2  -3  18    0.32    3.74
   2  -3  19    1.04    3.18
   2  -3  20    9.25    4.61
   2  -3  21   89.06   11.22
   2  -3  22   17.96    5.31
   2  -3  23   21.73    5.85
   2  -3  24    6.20    4.68
   2  -3  25    1.80    4.87
  -2  -3 -26   -0.56    0.85
   2  -3  26    0.72    1.35
  -2   3 -26   -0.49    1.51
  -2   3 -26    1.13    0.84
   2  -3  26   -1.38    2.88
  -2  -3 -27   15.42    2.14
   2  -3  27   17.03    2.36
  -2   3 -27   15.33    2.10
  -2  -3 -27   16.89    2.27
   2  -3  27   18.84    6.16
  -2   3 -27   20.15    2.69
  -2   3 -27   15.94    2.27
  -2   3 -28    0.33    0.89
  -2  -3 -28    0.74    0.88
  -2   3 -28   -0.81    1.69
   2  -3  28   -0.27    1.51
   2  -3  28   -0.58    5.97
  -2   3 -28    2.99    1.21
   2  -3  29    2.44    1.10
  -2   3 -29    4.93    1.23
  -2   3 -29    3.86    1.38
  -2  -3 -29    6.97    1.54
  -2   3 -29    3.63    1.34
  -2   3 -30    7.18    1.81
   2  -3  30    6.79    3.84
  -2   3 -30    9.25    2.03
   2  -3  30    9.67    1.90
  -2  -3 -30    9.23    1.66
  -2   3 -31   14.41    2.35
  -2   3 -31   17.26    2.77
   2  -3  31   18.57    2.54
  -2  -3 -31   17.60    2.33
  -2  -3 -32    0.27    1.04
   2  -3  32    0.16    1.13
  -2   3 -32   -0.27    1.38
  -2   3 -32   -1.01    1.58
  -2   3 -33   98.91    6.04
  -2  -3 -33   97.34    5.35
  -2   3 -33   96.67    6.15
   2  -3  33  105.88    5.66
  -2   3 -33  100.54    5.72
  -2   3 -34   12.53    2.36
  -2   3 -34    7.95    2.14
  -2   3 -34    7.92    2.25
   2  -3  34   10.04    1.91
  -2   3 -34   12.65    2.77
  -2  -3 -34    9.01    1.89
   2  -3  35   59.52    4.15
  -2   3 -35   57.61    4.68
  -2   3 -35   55.92    4.56
  -2   3 -35   57.13    4.34
  -2  -3 -35   58.66    4.08
  -2  -3 -36    0.22    1.18
  -2   3 -36   -0.07    1.33
  -2   3 -36    0.92    1.52
  -2   3 -36   -0.16    1.18
   2  -3  36   -0.15    1.00
  -2   3 -37    1.87    1.60
  -2  -3 -37    0.56    1.12
  -2   3 -37   -0.36    1.68
  -2  -3 -37    1.25    1.08
  -2   3 -37   -0.21    1.30
  -2  -3 -38    3.54    1.31
  -2  -3 -38    4.28    1.32
  -2   3 -38    2.79    1.55
  -2   3 -38    2.44    1.71
  -2   3 -38    3.76    1.32
  -2   3 -39   -0.21    1.44
  -2   3 -39    0.41    1.01
  -2  -3 -39    0.18    0.84
  -2  -3 -39   -0.64    1.14
  -2   3 -39   -0.55    1.51
  -2   3 -40   -0.80    1.43
  -2   3 -40   -1.48    1.22
  -2   3 -40   -1.65    1.62
  -2  -3 -40    0.05    0.82
  -2  -3 -40   -0.70    1.25
  -2  -3 -41   10.89    1.67
  -2  -3 -41    8.94    1.38
  -2   3 -41   11.78    2.07
  -2   3 -41   12.30    1.96
  -2   3 -41   10.28    2.00
  -2   3 -42   -1.25    1.52
  -2   3 -42    0.41    1.30
  -2  -3 -42   -0.71    1.01
  -2   3 -42    0.14    0.92
  -2  -3 -43   -0.65    0.78
  -2   3 -43    0.47    1.12
  -2   3 -43   -0.80    1.23
  -2   3 -43    0.05    0.94
  -2   3 -44    0.44    0.74
  -2  -3 -44    2.43    0.96
  -2   3 -44   -0.26    1.00
  -2   3 -44    0.08    1.04
  -2   3 -45    2.67    0.99
  -2   3 -45    5.73    1.03
  -2   3 -46    1.45    0.79
  -2   3 -46    1.69    0.73
  -2   3 -47   28.41    1.78
   2   4 -47    2.45    0.82
   2   4 -46   71.48    3.25
   2   4 -45   23.93    1.69
   2  -4 -45   23.41    1.90
   2   4 -45   24.64    2.20
   2   4 -44   44.66    2.52
   2   4 -44   47.93    3.17
   2  -4 -44   48.63    2.85
   2   4 -43    1.19    1.04
   2  -4 -43    0.21    0.85
   2   4 -43   -0.39    0.65
   2   4 -42   79.33    3.87
   2   4 -42   73.85    4.29
  -2  -4  42   77.56    3.73
   2  -4 -42   72.70    3.95
   2  -4 -41   73.14    4.23
   2   4 -41   70.88    3.90
  -2  -4  41   72.49    3.94
   2   4 -41   75.24    4.57
   2   4 -40   95.99    5.31
   2  -4 -40   96.87    5.01
   2   4 -40  102.01    4.81
  -2  -4  40   97.30    4.84
   2   4 -39    1.06    1.12
  -2  -4  39    0.28    1.02
   2  -4 -39    1.00    1.30
   2   4 -39    0.29    1.56
   2   4 -38   12.35    2.41
   2   4 -38   13.72    2.06
   2  -4 -38   14.17    2.42
  -2  -4  38   12.90    2.10
  -2  -4  37   70.72    4.69
   2   4 -37   75.45    4.60
   2   4 -37   76.07    4.95
   2  -4 -37   76.64    4.93
   2   4 -37   75.28    5.14
   2   4 -36  235.63    8.88
   2   4 -36  235.26    8.16
   2  -4 -36  223.70    8.30
   2   4 -36  226.03    8.47
  -2  -4  36  229.58    8.47
   2   4 -35    2.73    1.27
  -2  -4  35    2.78    1.51
   2  -4 -35    3.00    1.75
   2   4 -35    1.30    1.24
   2   4 -35    1.97    1.75
   2   4 -34   11.84    2.18
   2  -4 -34   12.02    2.28
   2   4 -34   15.18    2.72
   2   4 -34   13.65    2.16
  -2  -4  34   13.83    2.33
   2   4 -33   21.59    2.82
   2   4 -33   15.78    2.61
   2   4 -33   20.18    2.57
  -2  -4  33   16.33    2.58
   2  -4 -33   18.98    2.68
   2   4 -32  178.00    7.69
   2   4 -32  178.98    7.30
   2   4 -32  187.80    8.09
  -2  -4  32  182.60    7.97
   2   4 -31    2.50    1.20
   2   4 -31    2.92    1.56
   2   4 -31    4.48    1.29
  -2  -4  31    5.48    1.81
   2   4 -30   -0.37    1.40
  -2  -4  30   -0.33    1.17
   2   4 -30   -1.09    1.49
   2   4 -30   -0.14    1.33
   2   4 -30    1.21    1.00
   2   4 -29   13.19    2.11
  -2  -4  29   18.54    2.73
  -2  -4  29   17.72    6.88
   2   4 -29   14.98    2.29
   2   4 -29   19.49    2.85
   2   4 -29   17.63    2.58
  -2  -4  28  322.02   24.65
   2   4 -28  319.58   10.08
   2   4 -28  312.86    9.51
  -2  -4  28  307.28   10.23
   2   4 -28  316.28   10.12
   2   4 -28  317.23   10.19
   2   4 -27   44.64    3.66
   2   4 -27   46.18    3.70
   2   4 -27   49.55    4.11
   2   4 -27   45.04    3.87
  -2  -4  27   45.29    4.08
  -2  -4  27   38.53    9.54
  -2  -4  26   77.53    5.16
   2   4 -26   77.08    4.96
   2   4 -26   75.08    4.89
   2   4 -26   69.77    4.49
  -2  -4  26   81.29   11.90
  -2  -4  25   17.13    2.51
  -2  -4  25   15.35    5.61
   2   4 -25   11.62    1.98
   2   4 -25   17.44    2.43
   2   4 -25   19.06    2.56
  -2  -4  24  484.10   12.20
   2   4 -24  478.64   11.80
  -2  -4  24  483.36   28.09
  -2  -4  23   77.11   11.74
  -2  -4  22  195.44   17.46
  -2  -4  21   10.71    5.31
  -2  -4  20 1054.37   38.00
  -2  -4  19  234.94   17.99
  -2  -4  18  302.95   19.33
   2  -4 -17    1.42    2.63
  -2  -4  17   -0.26    3.81
  -2  -4  16  466.70   22.75
   2  -4 -16  455.58   20.64
  -2  -4  15  372.74   20.08
   2  -4 -15  362.77   18.30
   2  -4 -14  594.52   22.99
  -2  -4  14  567.73   24.08
   2  -4 -14  609.92   18.79
   2  -4 -13   10.91    2.60
   2  -4 -13   11.03    3.35
  -2  -4  13   14.09    4.83
  -2  -4  12  140.02   11.37
   2  -4 -12  143.08   11.15
   2  -4 -12  145.48    8.87
   2  -4 -11  367.29   13.81
  -2  -4  11  365.87   17.63
   2  -4 -11  367.52   17.32
  -2  -4  10 1153.45   30.37
   2  -4 -10 1174.32   30.50
   2  -4  -9   25.07    3.68
   2  -4  -9   25.96    4.69
  -2  -4   9   25.35    3.25
  -2  -4   9   35.11    5.60
   2  -4  -8   72.23    6.06
  -2  -4   8   72.56    5.26
  -2  -4   8   72.41    7.24
   2  -4  -8   66.10    7.24
   2  -4  -7   78.94    7.56
  -2  -4   7   84.12    7.65
  -2  -4   7   99.81    6.26
   2  -4  -7   91.70    6.73
   2  -4  -6  302.01   10.05
  -2  -4   6  290.62   13.27
   2  -4  -6  295.01   12.07
   2  -4  -6  284.64   14.29
  -2  -4   6  286.57   10.97
  -2  -4   5   82.64    6.79
   2  -4  -5   70.63    7.30
  -2  -4   5   74.26    5.75
   2  -4  -5   74.28    6.11
   2  -4  -5   72.89    5.26
  -2  -4   4   49.17    4.76
  -2  -4   4   57.87    5.45
   2  -4  -4   56.00    6.55
   2  -4  -4   50.11    4.57
  -2  -4   3   57.65    5.21
  -2  -4   3   59.67    5.48
   2  -4  -3   63.75    5.34
   2  -4  -3   56.18    6.55
  -2  -4   2  925.43   19.30
   2  -4  -2  930.02   24.55
   2  -4  -2  938.54   20.93
  -2  -4   2  945.24   21.37
  -2  -4   1  302.26   10.23
  -2  -4   1  300.72   12.41
   2  -4  -1  299.22   13.97
   2  -4  -1  291.18   12.01
  -2  -4   0   37.09    4.65
  -2  -4   0   46.19    3.61
   2  -4   0   49.58    5.23
   2  -4   1  218.07   11.04
  -2  -4  -1  214.21   10.86
  -2  -4  -2 1658.43   30.72
   2  -4   2 1664.89   31.33
   2  -4   3   98.96    8.09
  -2  -4  -3  104.97    8.07
  -2  -4  -4   12.09    3.30
   2  -4   4   15.61    3.11
   2  -4   5    8.30    2.94
   2  -4   6   61.82    7.14
   2  -4   7  137.43   10.49
   2  -4   8  135.99   10.77
   2  -4   9   44.39    6.36
   2  -4  10  468.99   20.76
   2  -4  11  206.65   14.31
   2  -4  12  366.41   19.30
   2  -4  13    5.44    3.22
   2  -4  14  370.74   20.48
   2  -4  15  233.83   16.89
   2  -4  16  544.61   25.87
   2  -4  17   -2.44    3.48
   2  -4  18  176.57   15.52
   2  -4  19  170.85   15.87
   2  -4  20  161.90   15.52
   2  -4  21    1.38    4.36
   2  -4  22   -2.21    4.45
  -2   4 -23   51.78    4.12
   2  -4  23   50.74    9.32
  -2  -4 -23   54.73    4.03
   2  -4  23   52.17    4.09
  -2   4 -24  399.34   11.41
   2  -4  24  404.85   11.39
  -2  -4 -24  397.92   10.62
  -2   4 -24  410.00   10.79
  -2   4 -24  389.07   10.79
  -2   4 -25  161.97    7.43
  -2  -4 -25  170.86    7.10
   2  -4  25  161.58    7.31
  -2   4 -25  163.85    6.96
   2  -4  25  154.58   16.92
  -2   4 -25  156.55    7.00
  -2  -4 -26  133.63    6.33
   2  -4  26  135.39    6.76
  -2   4 -26  129.98    6.41
  -2   4 -26  140.54    6.47
   2  -4  26  133.38   15.89
  -2   4 -26  140.52    6.99
  -2  -4 -27   13.21    2.39
   2  -4  27    8.88    3.49
   2  -4  27   11.56    2.34
  -2   4 -27   13.46    2.25
  -2   4 -27   11.29    2.08
  -2   4 -27   12.86    2.16
  -2   4 -28  751.59   16.40
   2  -4  28  737.63   15.80
  -2  -4 -28  738.70   15.12
   2  -4  28  760.56   38.47
  -2   4 -28  715.41   14.75
  -2   4 -28  734.53   15.49
   2  -4  29  362.92   11.11
  -2   4 -29  354.68   11.47
  -2   4 -29  350.44   10.92
  -2  -4 -29  365.45   10.70
  -2   4 -29  352.40   10.41
   2  -4  30  116.18    6.37
  -2   4 -30  118.49    5.88
  -2   4 -30  109.73    5.83
  -2   4 -30  113.79    6.28
  -2  -4 -30  107.43    5.94
  -2   4 -30  108.24    6.52
  -2   4 -31   11.20    2.48
  -2   4 -31   15.42    2.31
   2  -4  31   13.33    2.43
  -2  -4 -31   15.47    2.33
  -2   4 -31   14.75    2.31
  -2   4 -31   12.49    2.21
  -2   4 -32   28.49    3.35
  -2   4 -32   33.95    3.30
  -2  -4 -32   32.25    3.30
  -2   4 -32   32.69    3.52
   2  -4  32   34.78    3.61
  -2   4 -32   31.18    3.03
  -2   4 -33   40.35    4.07
   2  -4  33   54.08    4.22
  -2   4 -33   50.40    4.29
  -2   4 -33   52.57    3.91
  -2   4 -33   44.15    3.76
  -2  -4 -33   48.92    3.97
  -2   4 -34   55.03    3.94
  -2   4 -34   53.07    4.33
  -2   4 -34   61.72    4.77
  -2  -4 -34   52.76    4.05
  -2   4 -34   55.43    3.97
   2  -4  34   57.27    4.30
  -2   4 -35    5.09    1.45
  -2  -4 -35    4.46    1.58
  -2   4 -35    5.03    1.69
   2  -4  35    2.92    1.35
  -2   4 -35    3.31    1.91
  -2   4 -36   67.93    4.60
  -2   4 -36   71.59    4.34
  -2  -4 -36   68.62    4.40
  -2   4 -36   71.36    4.97
   2  -4  36   73.31    4.59
  -2   4 -37   26.78    2.61
  -2   4 -37   26.13    3.00
  -2  -4 -37   29.54    2.85
   2  -4  37   27.70    2.78
  -2   4 -37   26.19    3.13
  -2   4 -38   71.41    4.49
  -2   4 -38   73.80    4.13
  -2   4 -38   76.08    4.85
  -2  -4 -38   71.01    4.19
   2  -4  38   69.80    4.05
  -2   4 -39    0.35    1.41
  -2   4 -39   -0.63    1.11
   2  -4  39   -0.50    0.82
  -2   4 -39   -0.87    0.92
  -2  -4 -39   -1.42    1.17
  -2   4 -40   13.06    2.18
  -2   4 -40   14.04    1.78
  -2   4 -40   12.19    1.94
   2  -4  40   14.82    1.77
  -2   4 -41   27.66    2.77
  -2   4 -41   23.66    2.03
  -2   4 -41   24.48    2.45
  -2   4 -42  127.54    5.27
  -2   4 -42  116.76    4.80
  -2   4 -42  113.56    4.01
  -2   4 -43    1.34    1.02
  -2   4 -44    4.87    1.21
  -2   4 -45   34.95    2.28
  -2   4 -46   85.69    3.01
   2   5 -45    0.19    0.50
   2   5 -44   -0.87    0.75
  -2  -5  43   -0.22    0.56
   2  -5 -43   -0.57    0.73
   2   5 -43   -0.41    0.82
   2  -5 -42    2.15    1.08
   2   5 -42    1.29    0.87
  -2  -5  42    1.96    0.88
   2  -5 -41   10.07    1.60
   2   5 -41    9.11    1.53
  -2  -5  41    7.98    1.40
  -2  -5  40   68.60    3.89
   2   5 -40   69.25    4.06
   2  -5 -40   77.08    4.13
  -2  -5  39    0.58    1.11
   2  -5 -39    0.14    1.16
   2   5 -39    0.27    1.27
  -2  -5  38    6.04    1.58
   2   5 -38    5.90    1.72
   2  -5 -38    8.42    1.65
  -2  -5  37    3.48    1.45
   2  -5 -37    5.72    1.70
   2   5 -37    4.00    1.41
   2  -5 -36   45.05    3.75
  -2  -5  36   42.37    3.68
   2   5 -36   41.94    3.73
   2  -5 -35   -0.04    1.33
   2   5 -35    0.73    1.43
  -2  -5  35   -0.42    1.48
   2   5 -34    4.27    1.77
   2  -5 -34    4.26    1.67
  -2  -5  34    3.26    1.50
  -2  -5  33    1.29    1.32
   2  -5 -33    0.95    1.54
   2   5 -33    0.04    1.26
   2   5 -32   11.12    2.29
   2  -5 -32    8.29    2.08
   2   5 -32   10.25    2.06
  -2  -5  32    8.35    2.21
   2  -5 -31    1.85    1.73
   2   5 -31   -0.04    1.23
  -2  -5  31    0.20    1.46
   2   5 -31    0.71    1.35
  -2  -5  30   80.30    5.48
   2  -5 -30   90.65    5.60
   2   5 -30   82.07    5.43
   2   5 -30   81.90    5.27
   2   5 -30   87.79    5.21
  -2  -5  29    6.97    1.95
  -2  -5  29    7.30    1.53
   2   5 -29    5.51    1.52
   2  -5 -29    6.93    1.80
   2   5 -29    7.45    1.87
   2   5 -29    9.53    1.99
   2   5 -28   20.02    2.70
   2   5 -28   20.47    2.52
  -2  -5  28   20.87    3.14
  -2  -5  28   19.55    2.28
   2   5 -28   22.13    3.06
   2  -5 -28   22.55    2.82
  -2  -5  27   19.70    3.04
   2  -5 -27   16.94    2.54
   2   5 -27   17.67    2.15
  -2  -5  27   21.14    2.53
   2   5 -27   15.51    2.33
   2   5 -27   18.43    2.69
  -2  -5  26  140.96   16.15
   2   5 -26  149.69    7.19
   2   5 -26  147.04    6.53
  -2  -5  26  142.55    6.25
   2   5 -26  152.00    6.96
  -2  -5  26  145.83    7.23
   2  -5 -26  152.87    6.94
   2   5 -25   -0.28    1.09
   2  -5 -25   -2.33    1.63
  -2  -5  25   -0.70    1.09
  -2  -5  25   -1.87    1.44
  -2  -5  25   -3.37    4.50
   2   5 -25   -0.13    1.05
   2  -5 -24    5.71    1.65
   2   5 -24    4.77    1.45
  -2  -5  24    3.76    1.34
   2   5 -24    3.17    1.46
  -2  -5  24    3.24    1.54
  -2  -5  23    4.33    1.66
   2   5 -23    1.82    1.04
   2  -5 -23    2.76    1.34
  -2  -5  23    4.37    1.50
   2   5 -23    1.14    1.19
  -2  -5  23    6.14    4.65
   2  -5 -22    0.02    1.01
   2   5 -22    0.76    0.96
  -2  -5  22    0.50    0.84
  -2  -5  22    3.27    1.78
   2   5 -22    0.80    0.82
   2  -5 -21    0.49    0.94
  -2  -5  21    1.42    1.13
  -2  -5  21    0.73    4.14
  -2  -5  21    2.37    1.50
   2   5 -21    2.30    1.16
  -2  -5  20  159.03   15.80
   2  -5 -20  151.08    6.45
   2   5 -20  153.23    6.73
  -2  -5  20  155.85    6.92
  -2  -5  19   -0.24    4.06
  -2  -5  18  167.50   15.75
  -2  -5  17    2.10    2.62
  -2  -5  16    6.22    2.79
   2  -5 -16    8.97    4.27
  -2  -5  15   11.83    3.81
   2  -5 -15   15.57    4.79
   2  -5 -14   11.25    3.76
  -2  -5  14   15.61    4.13
  -2  -5  13    3.34    2.97
   2  -5 -13    1.68    2.77
  -2  -5  12  114.85   11.08
   2  -5 -12   94.93   10.08
  -2  -5  11   -1.35    2.17
   2  -5 -11   -2.15    3.14
  -2  -5  10   31.26    5.87
   2  -5 -10   21.51    4.99
  -2  -5   9   -1.00    2.69
   2  -5  -9   -1.59    3.04
   2  -5  -8   34.64    6.02
  -2  -5   8   30.24    5.43
   2  -5  -7    1.10    2.59
  -2  -5   7    5.71    2.25
  -2  -5   7    0.35    1.51
  -2  -5   6   22.32    3.85
  -2  -5   6   24.55    3.86
   2  -5  -6   18.39    4.51
   2  -5  -5    2.36    2.60
  -2  -5   5    2.83    1.66
  -2  -5   5    2.08    1.66
   2  -5  -4  147.78   11.54
  -2  -5   4  145.45    9.43
   2  -5  -3   -1.08    2.29
  -2  -5   3   -2.68    2.04
   2  -5  -2  111.49    9.87
  -2  -5   2  118.05    8.74
   2  -5  -1   -1.52    2.48
  -2  -5   1    1.91    2.01
  -2  -5   0   17.18    3.49
   2  -5   0   17.61    3.30
   2  -5   0   18.11    3.73
  -2  -5  -1    0.89    1.75
   2  -5   1    4.47    2.56
   2  -5   1    0.13    2.57
   2  -5   2   36.05    5.16
  -2  -5  -2   44.70    5.92
   2  -5   2   43.34    5.99
   2  -5   3   -0.54    2.56
   2  -5   3    0.40    1.76
  -2  -5  -3    0.02    2.37
   2  -5   4    1.22    1.65
   2  -5   4    1.02    1.85
   2  -5   5    0.80    2.66
   2  -5   5    0.24    2.31
   2  -5   6  319.89   17.00
   2  -5   7    1.98    3.17
   2  -5   8  123.30   11.14
   2  -5   9   -2.28    3.59
   2  -5  10    3.45    3.49
   2  -5  11    1.97    2.83
   2  -5  12  101.14   11.20
   2  -5  13   -3.47    4.27
   2  -5  14   -4.41    3.50
   2  -5  15   -5.55    4.85
   2  -5  16   86.42   11.56
   2  -5  17   15.88    4.97
   2  -5  18   27.40    7.09
   2  -5  19    0.70    1.25
  -2  -5 -19    2.70    1.24
  -2  -5 -20  181.47    7.26
   2  -5  20  172.78    6.84
  -2   5 -20  166.05    7.07
   2  -5  20  177.69   17.73
   2  -5  20  170.95    7.42
   2  -5  21    7.84    1.43
   2  -5  21    6.72    1.66
  -2   5 -21    5.17    1.48
   2  -5  21    4.99    4.76
  -2  -5 -21    6.33    1.72
   2  -5  22  196.87   19.18
   2  -5  22  196.86    8.16
  -2   5 -22  186.06    7.71
  -2  -5 -22  186.32    7.48
   2  -5  22  190.89    7.20
   2  -5  23   37.01    3.81
  -2   5 -23   31.34    3.37
  -2   5 -23   36.09    3.56
   2  -5  23   37.33    3.23
   2  -5  23   27.60    7.41
  -2  -5 -23   38.78    3.65
  -2  -5 -24    1.71    1.31
   2  -5  24    2.86    1.65
  -2   5 -24   -1.12    1.69
   2  -5  24    1.15    5.13
   2  -5  24    2.44    1.00
  -2   5 -24    3.64    1.77
  -2   5 -25    0.54    1.22
   2  -5  25   -1.44    1.85
   2  -5  25    0.43    5.62
  -2  -5 -25    0.96    1.24
  -2   5 -25    3.26    1.30
  -2   5 -25   -1.67    1.55
  -2   5 -26   69.56    5.02
  -2  -5 -26   69.78    4.81
   2  -5  26   73.57    5.19
  -2   5 -26   73.09    4.95
  -2   5 -26   74.42    4.78
  -2   5 -27    0.12    1.09
  -2   5 -27   -1.28    1.70
  -2  -5 -27   -0.75    1.22
   2  -5  27   -1.67    1.80
  -2   5 -27   -0.32    1.23
  -2   5 -28   36.23    3.76
  -2   5 -28   40.44    3.74
  -2   5 -28   35.93    3.31
  -2  -5 -28   37.05    3.68
   2  -5  28   35.04    3.73
   2  -5  29    5.95    1.95
  -2   5 -29    5.95    1.38
  -2   5 -29    6.49    1.82
  -2  -5 -29    8.54    2.08
  -2   5 -29    8.07    2.13
  -2   5 -30   50.64    4.11
  -2   5 -30   53.84    4.18
  -2  -5 -30   55.54    4.38
   2  -5  30   55.99    4.60
   2  -5  31    7.07    2.10
  -2   5 -31    2.38    1.55
  -2  -5 -31    6.32    1.72
  -2   5 -31    4.12    1.47
  -2   5 -31    2.79    1.42
  -2   5 -32   23.61    3.10
  -2   5 -32   13.45    2.11
  -2   5 -32   16.42    2.39
  -2  -5 -32   21.26    2.81
   2  -5  32   17.15    2.65
  -2   5 -33    5.05    1.65
  -2  -5 -33    2.80    1.18
  -2   5 -33    2.87    1.17
  -2   5 -33    3.19    1.66
   2  -5  33   -0.31    1.35
   2  -5  34    3.20    1.33
  -2   5 -34    3.67    1.44
  -2   5 -34    4.47    1.32
  -2  -5 -34    4.11    1.27
  -2   5 -34    2.50    1.21
  -2   5 -35   -0.11    1.44
  -2  -5 -35    0.68    1.12
   2  -5  35   -0.47    1.11
  -2   5 -35   -0.52    1.11
  -2   5 -36    1.92    1.37
  -2   5 -36    1.87    1.04
   2  -5  36    0.77    1.05
  -2  -5 -36    3.35    1.45
  -2   5 -37   -0.07    0.89
  -2   5 -37    1.48    1.35
   2  -5  37    1.04    1.04
  -2   5 -38   35.22    3.12
  -2   5 -38   35.45    2.87
   2  -5  38   31.61    2.73
   2  -5  39    1.84    0.99
  -2   5 -39   -0.94    1.13
   2  -5  40    4.91    1.13
  -2   5 -40    3.96    1.48
  -2   5 -41    0.33    0.88
   2  -5  41    1.30    0.75
  -2   5 -42    0.42    0.80
  -2   5 -43   -0.14    0.66
  -2   5 -44    4.48    0.81
   2   6 -42   47.67    2.29
  -2  -6  42   41.58    2.17
   2   6 -41   90.35    3.47
   2   6 -41   93.40    3.26
  -2  -6  41   97.26    3.74
   2   6 -40    9.68    1.36
  -2  -6  40    7.51    1.36
  -2  -6  39    6.71    1.52
   2  -6 -39    8.29    1.58
   2   6 -39    7.46    1.36
   2   6 -38   30.68    2.50
   2  -6 -38   31.10    2.71
  -2  -6  38   32.80    2.84
   2   6 -37   51.72    3.42
  -2  -6  37   58.95    3.90
   2  -6 -37   56.01    3.60
   2  -6 -36   32.20    2.97
   2   6 -36   38.05    3.04
  -2  -6  36   36.11    3.20
   2   6 -35    4.81    1.35
   2  -6 -35    5.90    1.64
  -2  -6  35    4.12    1.50
   2  -6 -34   14.32    2.40
   2   6 -34   13.19    2.03
  -2  -6  34   14.83    2.45
   2  -6 -33  129.14    6.16
  -2  -6  33  124.00    6.37
   2   6 -33  124.29    5.84
   2   6 -32  110.00    5.58
   2  -6 -32  103.08    5.69
  -2  -6  32  110.55    6.09
   2   6 -31   28.44    3.02
  -2  -6  31   21.11    2.98
   2  -6 -31   26.92    3.09
   2  -6 -30   22.68    3.04
  -2  -6  30   21.18    2.93
   2   6 -30   23.61    2.81
  -2  -6  29  142.94    7.19
   2   6 -29  130.82    6.31
  -2  -6  29  132.70    5.79
   2  -6 -29  132.00    6.66
   2   6 -29  128.63    6.71
   2   6 -28  189.61    8.28
   2   6 -28  195.35    7.66
   2  -6 -28  191.99    7.86
  -2  -6  28  191.05    8.38
  -2  -6  28  192.16    7.16
   2   6 -27  104.21    5.59
  -2  -6  27   95.96    6.01
   2  -6 -27  103.30    5.84
   2   6 -27   92.78    5.87
  -2  -6  27   99.51    5.32
  -2  -6  26    0.97    0.95
   2  -6 -26    2.00    1.68
   2   6 -26    1.77    1.52
  -2  -6  26    0.06    1.48
   2   6 -26    0.26    0.97
  -2  -6  25  189.33    8.28
   2  -6 -25  180.01    7.62
  -2  -6  25  190.48    7.39
   2   6 -25  185.58    7.39
   2   6 -25  178.04    8.05
  -2  -6  24  139.71    6.45
   2   6 -24  138.72    7.08
   2   6 -24  137.30    6.29
   2  -6 -24  137.89    6.64
  -2  -6  24  147.05    7.33
   2  -6 -23   16.92    2.59
  -2  -6  23   15.39    2.77
  -2  -6  23   22.45    7.29
  -2  -6  23   16.96    2.39
   2   6 -23   17.91    2.71
  -2  -6  22    2.42    1.63
  -2  -6  22    1.87    3.29
  -2  -6  22   -0.94    1.05
   2  -6 -22    0.98    1.16
   2   6 -22    0.51    1.14
  -2  -6  21   -0.49    1.07
  -2  -6  21   -0.42    4.54
   2  -6 -21   -0.53    1.00
  -2  -6  21   -1.28    1.15
   2   6 -21    0.07    1.32
   2  -6 -20   27.65    3.04
  -2  -6  20   29.78    6.79
   2   6 -20   30.52    3.42
   2  -6 -20   30.15    2.77
  -2  -6  20   28.30    3.09
  -2  -6  20   26.05    3.11
   2  -6 -19  118.23    5.53
  -2  -6  19  137.61    6.86
  -2  -6  19  113.23   13.48
   2  -6 -19  133.72    6.31
  -2  -6  19  131.83    6.37
   2   6 -19  132.40    6.72
  -2  -6  18  159.57   15.88
   2  -6 -18  161.39    6.55
   2  -6 -18  175.00    7.14
  -2  -6  18  173.16    7.20
   2   6 -18  180.80    7.69
  -2  -6  18  171.22    7.57
  -2  -6  17   63.42    4.58
   2   6 -17   62.90    4.56
   2  -6 -17   62.10    4.22
  -2  -6  17   64.27    4.37
   2  -6 -17   59.54    3.96
  -2  -6  16  114.07    5.99
  -2  -6  16  118.25    5.91
   2   6 -16  123.17    6.19
  -2  -6  16  118.48   13.09
   2  -6 -16  124.91    5.76
   2  -6 -16  136.51    6.09
   2  -6 -15  529.73   11.65
   2   6 -15  551.68   12.78
  -2  -6  15  541.02   12.52
  -2  -6  15  574.25   28.01
   2  -6 -15  559.80   12.08
  -2  -6  15  522.37   12.59
  -2  -6  14  101.69   11.57
  -2  -6  14  102.35    5.48
   2  -6 -14   93.35    4.90
  -2  -6  14  101.64    5.50
   2   6 -14  100.20    5.44
   2  -6 -14   98.50   11.86
  -2  -6  13   15.10    2.05
   2  -6 -13   13.77    4.94
  -2  -6  13   16.88    4.30
   2  -6 -12   43.13    7.88
   2  -6 -11   67.04    9.50
   2  -6 -10   50.82    8.01
   2  -6  -9    5.57    3.17
   2  -6  -8   75.27    9.54
   2  -6  -7  371.82   21.14
   2  -6  -6  332.21   19.80
   2  -6  -5   92.21   10.40
  -2  -6   4   -5.65    2.31
   2  -6  -4   -3.10    2.63
   2  -6  -3  116.90   11.53
  -2  -6   3  109.13    9.47
   2  -6  -2  299.09   18.04
   2  -6  -1  276.57   17.33
   2  -6   0   21.08    5.25
   2  -6   1  135.83   12.01
   2  -6   2  349.65   18.88
   2  -6   3  272.20   16.72
   2  -6   4  103.79   10.45
   2  -6   5    8.51    3.62
   2  -6   6  132.80   11.48
   2  -6   7  493.40   21.89
   2  -6   7  497.90   23.31
   2  -6   8  305.27   17.12
   2  -6   8  289.56   18.32
   2  -6   9   -2.90    2.43
   2  -6   9   -4.67    2.31
   2  -6  10   87.65   10.88
   2  -6  11  122.95   12.78
   2  -6  12   17.82    5.70
  -2  -6 -12   25.70    2.74
   2  -6  12   24.84    2.77
  -2  -6 -13   -0.02    0.74
   2  -6  13   -1.75    1.48
   2  -6  13    0.28    1.23
   2  -6  14   90.83    5.30
   2  -6  14  101.73    5.56
  -2  -6 -14   91.04    5.16
   2  -6  14   89.18   11.85
  -2  -6 -14   87.22    4.96
   2  -6  15   78.52   11.29
  -2  -6 -15   73.62    4.69
   2  -6  15   72.76    4.84
   2  -6  15   74.05    4.78
  -2  -6 -15   69.73    4.47
   2  -6  16   70.33    4.67
   2  -6  16   76.56   11.67
   2  -6  16   68.86    4.79
  -2  -6 -16   68.33    4.53
   2  -6  17   47.02    4.02
   2  -6  17   49.17   10.29
   2  -6  17   50.41    4.00
  -2  -6 -17   47.09    3.87
   2  -6  18    5.09    4.97
  -2  -6 -18    5.99    1.72
   2  -6  18    3.82    1.56
   2  -6  18    3.05    1.18
  -2  -6 -19   30.86    3.31
   2  -6  19   25.79    3.11
   2  -6  19   30.92    3.17
   2  -6  20  158.68    7.58
   2  -6  20  163.25    7.06
  -2  -6 -20  165.05    7.30
   2  -6  20  158.02   17.11
  -2   6 -21  223.76    8.23
  -2  -6 -21  224.55    8.63
   2  -6  21  221.05    9.00
  -2   6 -21  235.11    8.96
   2  -6  21  229.44    8.26
   2  -6  21  217.50   20.58
   2  -6  22   23.45    2.79
   2  -6  22   23.55    3.20
  -2  -6 -22   27.84    3.39
  -2   6 -22   21.17    2.78
  -2   6 -22   23.77    3.16
  -2   6 -23   15.37    2.52
   2  -6  23   10.44    2.02
  -2  -6 -23   14.26    2.62
   2  -6  23   13.52    2.10
  -2   6 -24   79.98    5.29
   2  -6  24   79.73    4.82
   2  -6  24   76.80    5.39
  -2  -6 -24   80.41    5.34
  -2  -6 -25  123.61    6.32
   2  -6  25  119.15    5.70
  -2   6 -25  114.31    6.30
   2  -6  25  115.84    6.57
  -2   6 -26    0.05    1.50
   2  -6  26    1.58    1.05
   2  -6  26    0.81    1.58
  -2  -6 -26    1.01    1.35
  -2  -6 -27   55.49    4.41
  -2   6 -27   62.68    4.68
   2  -6  27   56.78    3.85
   2  -6  27   60.89    4.79
  -2   6 -27   58.68    4.41
  -2   6 -28   20.41    2.82
   2  -6  28   20.77    2.22
  -2   6 -28   20.92    2.81
   2  -6  28   21.41    2.98
  -2  -6 -28   22.21    2.93
   2  -6  29    1.89    1.52
  -2   6 -29    4.52    1.70
  -2   6 -29    8.55    2.07
  -2  -6 -29    4.66    1.69
  -2   6 -30    0.73    1.14
   2  -6  30   -0.73    1.49
  -2   6 -30   -0.55    1.38
  -2   6 -31    2.66    1.31
   2  -6  31    1.83    1.38
  -2   6 -31    2.17    1.29
  -2   6 -32   61.44    4.24
  -2   6 -32   62.98    4.40
   2  -6  32   64.64    4.61
  -2   6 -33  141.08    6.12
   2  -6  33  146.27    6.48
  -2   6 -33  137.53    6.08
  -2   6 -34   39.51    3.23
   2  -6  34   43.55    3.55
   2  -6  35    2.17    1.25
  -2   6 -35    2.74    1.26
  -2   6 -36   56.35    3.59
   2  -6  36   57.40    3.67
  -2   6 -37   76.49    3.94
   2  -6  37   74.62    3.96
  -2   6 -38   49.55    3.05
   2  -6  38   48.01    3.01
  -2   6 -39    8.90    1.37
   2  -6  39    7.34    1.20
  -2   6 -40   11.85    1.41
   2  -6  40   13.37    1.40
  -2   6 -41   41.01    2.14
  -2  -7  39   12.13    1.36
  -2  -7  38    0.32    0.73
  -2  -7  37   19.76    2.05
  -2  -7  36    0.49    1.03
  -2  -7  35   -1.63    1.22
   2   7 -35   -0.51    0.54
  -2  -7  34   -0.05    1.29
   2   7 -34   -1.23    0.62
  -2  -7  33    1.63    1.60
  -2  -7  32   -0.27    1.71
  -2  -7  31   24.19    2.92
  -2  -7  30   -0.86    1.57
   2  -7 -30    0.40    1.18
   2  -7 -29    1.00    1.40
  -2  -7  29    0.79    1.46
  -2  -7  28    1.45    1.60
   2  -7 -28   -1.17    1.41
  -2  -7  28   -0.75    0.98
  -2  -7  27   12.00    1.98
  -2  -7  27   12.48    2.52
   2  -7 -27   15.29    2.34
   2   7 -27   14.81    2.43
  -2  -7  26   -2.21    1.63
  -2  -7  26    0.57    1.07
   2   7 -26   -0.82    1.44
   2  -7 -26   -0.17    1.23
  -2  -7  25    1.13    1.39
   2  -7 -25    2.44    1.61
   2   7 -25    0.12    1.46
  -2  -7  25    0.06    1.53
   2  -7 -24    2.28    1.51
   2   7 -24    3.51    1.82
  -2  -7  24    0.57    1.36
  -2  -7  24    1.33    0.89
  -2  -7  24    3.13    1.44
   2  -7 -23   12.14    2.24
  -2  -7  23   13.37    2.20
  -2  -7  23   14.35    2.58
   2   7 -23   14.25    2.58
  -2  -7  22   -0.24    1.38
  -2  -7  22   -0.80    1.36
   2  -7 -22    0.13    1.22
   2   7 -22    0.47    1.46
  -2  -7  21   37.66    3.55
  -2  -7  21   35.66    3.72
   2   7 -21   34.81    3.68
   2  -7 -21   34.77    3.43
  -2  -7  20    3.10    1.42
   2  -7 -20    4.04    1.71
  -2  -7  20    2.04    1.23
   2   7 -20    3.63    1.56
  -2  -7  19  112.02    6.29
   2  -7 -19  118.13    5.76
  -2  -7  19  118.17    6.16
   2  -7 -19  123.26    6.11
   2   7 -19  112.79    6.37
   2  -7 -18    1.11    1.50
   2  -7 -18    0.38    1.03
  -2  -7  18    3.67    1.80
   2   7 -18    1.98    1.56
  -2  -7  18    3.94    1.67
   2   7 -17  101.87    5.96
   2  -7 -17   99.69    5.37
   2  -7 -17   99.59    5.44
  -2  -7  17  104.62    5.89
  -2  -7  17  102.08    5.94
   2  -7 -16    0.09    1.04
   2  -7 -16    1.89    1.28
  -2  -7  16   -0.14    1.17
  -2  -7  16    0.31    1.48
   2   7 -16   -3.15    1.78
  -2  -7  15   31.92    3.26
   2  -7 -15   29.64    3.02
  -2  -7  15   29.56    3.14
   2   7 -15   32.72    3.39
   2   7 -14    3.86    1.59
  -2  -7  14    1.73    1.23
  -2  -7  14    0.56    1.14
   2  -7 -14    4.53    1.46
   2   7 -13  137.20    6.64
  -2  -7  13  127.34    6.39
   2  -7 -13  129.84    6.13
  -2  -7  13  137.34    6.48
  -2  -7  12    0.61    0.99
   2   7 -12    2.81    1.14
  -2  -7  12    2.05    1.30
   2  -7 -12    1.96    1.12
   2   7 -11  158.61    6.98
   2  -7 -11  152.66   15.03
   2  -7 -11  150.48    6.62
  -2  -7  11  157.88    6.81
  -2  -7  11  156.93    6.97
   2  -7 -10   -0.69    1.19
   2   7 -10    3.22    1.53
  -2  -7  10    0.34    1.24
  -2  -7  10    2.25    1.13
   2  -7 -10    1.92    1.98
   2  -7  -9   13.54    5.08
   2  -7  -9   15.49    2.27
  -2  -7   9   12.30    2.12
   2   7  -9   18.20    2.42
   2   7  -8    0.65    1.06
   2  -7  -8   -3.52    2.72
  -2  -7   8   -1.06    1.57
  -2  -7   7   -1.25    1.33
   2   7  -7    0.29    0.88
   2  -7  -6    0.73    0.70
   2  -7  -6   -0.57    1.82
  -2  -7   6    0.19    1.11
   2  -7  -5   19.51    2.26
   2  -7  -5   15.46    4.67
  -2  -7   5   21.22    2.59
  -2  -7   4   -1.84    1.36
   2  -7  -4   -0.51    0.82
  -2  -7   3    1.58    0.88
   2  -7  -3   -0.09    1.22
   2  -7  -2    0.17    0.92
   2  -7  -2    0.24    3.05
  -2  -7   2   -1.64    1.41
  -2  -7   2   -0.84    1.03
  -2  -7   1    3.13    1.09
  -2  -7   1    3.77    1.16
   2  -7  -1    3.61    0.83
   2  -7  -1    1.26    2.17
   2  -7   0   -0.52    0.71
  -2  -7   0   -1.58    1.18
   2  -7   0   -0.75    1.52
  -2  -7  -1   37.53    3.05
  -2  -7  -1   41.19    3.55
   2  -7   1   40.72    3.45
   2  -7   2    0.19    0.99
  -2  -7  -2    2.30    1.08
  -2  -7  -2    0.90    0.65
  -2  -7  -3   12.82    2.03
   2  -7   3   10.94    3.61
   2  -7   3   13.82    2.13
   2  -7   4    0.67    1.23
  -2  -7  -4    0.48    0.85
   2  -7   5   19.76    4.83
   2  -7   5   28.32    3.05
  -2  -7  -5   28.84    3.12
   2  -7   6   -1.01    1.27
  -2  -7  -6   -0.17    0.89
   2  -7   7   -0.22    1.38
  -2  -7  -7   -0.32    1.12
   2  -7   7   -2.25    1.72
   2  -7   8    1.25    0.92
  -2  -7  -8    2.07    1.06
   2  -7   8   -0.04    1.22
   2  -7   9   31.80    3.13
  -2  -7  -9   33.98    3.31
   2  -7   9   33.56    3.36
  -2  -7 -10    0.41    0.99
   2  -7  10   -0.54    1.21
   2  -7  10    2.50    1.40
   2  -7  11   14.89    2.22
   2  -7  11   17.09    2.34
  -2  -7 -11   20.71    2.70
   2  -7  12    2.99    1.50
   2  -7  12    3.52    1.41
  -2  -7 -12    3.52    1.46
   2  -7  13   55.83    4.32
   2  -7  13   57.38    4.47
  -2  -7 -13   57.93    4.37
   2  -7  14    0.07    1.24
  -2  -7 -14    1.75    1.25
   2  -7  14    1.64    1.30
   2  -7  15    5.17    1.44
   2  -7  15    2.66    1.19
   2  -7  16    5.09    1.66
   2  -7  16    5.55    1.68
  -2   7 -17   13.45    2.25
   2  -7  17   11.91    2.11
   2  -7  17   14.05    2.18
   2  -7  18    2.62    1.66
   2  -7  18    3.64    1.66
  -2   7 -18    0.76    1.48
  -2   7 -19    4.02    1.55
   2  -7  19    1.35    1.30
   2  -7  19    1.98    1.25
   2  -7  20   -0.06    1.22
  -2   7 -20    0.84    1.40
  -2   7 -21   31.38    3.58
   2  -7  21   24.19    3.06
   2  -7  21   24.36    2.87
   2  -7  22   -2.61    1.73
  -2   7 -22   -0.72    1.46
   2  -7  22   -0.95    1.36
  -2   7 -23   20.27    2.90
   2  -7  23   16.63    2.31
   2  -7  23   19.78    2.87
  -2   7 -24    5.49    1.74
   2  -7  24    6.72    2.04
   2  -7  24    5.10    1.33
  -2   7 -25   38.09    3.73
   2  -7  25   38.05    3.31
   2  -7  25   42.49    4.01
  -2   7 -25   39.70    3.27
   2  -7  26    0.27    0.93
  -2   7 -26   -0.94    1.12
  -2   7 -26    1.82    1.67
   2  -7  26    0.45    1.59
   2  -7  27   64.66    3.86
  -2   7 -27   61.86    3.91
  -2   7 -27   66.64    4.65
   2  -7  27   59.36    4.48
   2  -7  28    0.15    1.63
   2  -7  28    1.70    0.93
  -2   7 -28    4.29    1.39
  -2   7 -28    3.02    1.51
  -2   7 -29   39.07    3.03
   2  -7  29   43.15    2.82
  -2   7 -29   36.06    3.31
   2  -7  29   42.58    3.75
   2  -7  30   -0.71    1.69
  -2   7 -30    0.72    0.95
  -2   7 -30    0.39    1.22
  -2   7 -31    2.37    1.13
  -2   7 -31    1.30    1.14
   2  -7  31    0.09    1.40
   2  -7  32    0.77    1.35
  -2   7 -32    1.94    0.99
  -2   7 -33    2.62    0.97
   2  -7  33    2.00    1.12
  -2   7 -34   -0.70    0.76
   2  -7  34   -0.67    1.15
  -2   7 -35    0.02    0.60
   2  -7  35   -1.55    1.07
   2  -7  36   -0.13    0.85
  -2   7 -36   -0.16    0.48
   2  -7  37   -0.34    0.70
   2  -7  38    3.98    0.85
  -2  -8  36   14.71    1.34
  -2  -8  35    1.42    0.83
  -2  -8  34    9.49    1.36
  -2  -8  33   68.56    3.47
  -2  -8  32   43.90    2.98
  -2  -8  31   27.64    2.56
  -2  -8  30    8.34    1.65
  -2  -8  29  169.74    5.05
  -2  -8  29  188.00    6.62
  -2  -8  28   93.88    4.04
  -2  -8  28   95.86    4.97
  -2  -8  27  138.71    6.00
  -2  -8  26    0.76    1.22
  -2  -8  26    2.80    1.23
  -2  -8  25    0.90    0.95
  -2  -8  25    1.75    1.23
  -2  -8  25   -0.08    1.22
  -2  -8  24   12.73    2.16
  -2  -8  24   11.30    1.93
  -2  -8  24   10.16    1.56
   2   8 -23   51.21    4.07
  -2  -8  23   50.44    3.38
  -2  -8  23   56.73    3.93
  -2  -8  23   52.08    4.03
  -2  -8  22    6.65    1.72
  -2  -8  22    9.30    1.60
  -2  -8  22    8.92    1.91
   2   8 -22    8.63    2.01
  -2  -8  21   10.63    2.15
  -2  -8  21    8.89    1.70
   2   8 -21    6.84    1.72
  -2  -8  21   10.13    2.14
  -2  -8  20   60.08    4.43
   2   8 -20   61.21    4.58
  -2  -8  20   53.81    4.04
  -2  -8  19   92.87    5.41
  -2  -8  19   93.29    5.38
   2   8 -19   91.12    5.50
   2   8 -18    0.32    1.29
  -2  -8  18    1.65    1.25
  -2  -8  18    2.04    1.36
  -2  -8  17    8.30    1.89
  -2  -8  17    6.45    1.88
   2  -8 -17    8.17    1.76
   2   8 -17    9.86    2.10
   2  -8 -16   20.24    2.50
  -2  -8  16   24.55    2.49
  -2  -8  16   22.32    2.94
  -2  -8  16   24.74    2.88
   2   8 -16   22.36    2.98
  -2  -8  15   42.42    3.28
   2  -8 -15   45.19    3.72
  -2  -8  15   47.96    4.03
  -2  -8  15   46.27    3.77
   2   8 -15   49.11    4.04
   2  -8 -14    7.32    1.69
  -2  -8  14    9.13    1.49
  -2  -8  14   10.83    2.12
   2   8 -14   10.48    2.15
  -2  -8  14   10.78    2.15
   2   8 -13   17.11    2.42
  -2  -8  13   16.59    2.59
   2  -8 -13   10.72    2.13
  -2  -8  13   15.94    2.35
  -2  -8  13   12.24    1.82
  -2  -8  12    4.06    1.61
   2  -8 -12    2.42    1.21
  -2  -8  12   -0.07    1.17
   2   8 -12    2.73    1.38
   2   8 -11   41.40    3.69
   2  -8 -11   45.86    3.85
  -2  -8  11   45.34    3.56
  -2  -8  11   44.56    3.86
   2  -8 -10   19.28    2.61
   2   8 -10   18.66    2.51
  -2  -8  10   21.70    2.69
  -2  -8  10   19.86    2.49
  -2  -8   9   -1.05    1.40
  -2  -8   9   -1.08    1.32
   2  -8  -9    1.00    1.33
   2   8  -9    2.02    0.85
   2  -8  -8   11.28    2.24
  -2  -8   8    8.32    1.97
  -2  -8   8    7.06    1.95
   2  -8  -7  290.97    9.60
  -2  -8   7  285.70    9.16
  -2  -8   7  281.40    9.37
   2  -8  -6  126.44    6.39
  -2  -8   6  118.70    6.10
  -2  -8   6  131.03    6.33
   2  -8  -6  128.91    5.88
  -2  -8   5  126.21    6.23
   2  -8  -5  121.93    6.26
   2  -8  -5  117.96    5.69
  -2  -8   5  120.84    6.10
   2  -8  -4    8.45    1.61
  -2  -8   4   11.72    2.17
  -2  -8   4   10.88    2.19
  -2  -8   3  240.48    8.41
   2  -8  -3  252.98    8.57
  -2  -8   2   92.16    5.23
   2  -8  -2   94.79    5.39
  -2  -8   2   99.70    5.70
  -2  -8   1  117.56    6.09
  -2  -8   1  113.64    5.65
   2  -8  -1   99.66    5.51
  -2  -8   0    0.47    1.07
   2  -8   0    0.17    1.03
  -2  -8   0    0.39    1.15
  -2  -8  -1   14.47    2.25
  -2  -8  -1   16.25    2.20
   2  -8   1   18.29    2.47
  -2  -8  -2   21.50    2.73
   2  -8   2   18.77    2.52
  -2  -8  -2   21.16    2.40
  -2  -8  -3   84.99    5.29
   2  -8   3   76.31    4.99
  -2  -8  -4    7.22    1.73
   2  -8   4    5.39    1.70
   2  -8   5   23.45    2.83
  -2  -8  -5   23.07    2.95
   2  -8   6   42.14    3.84
  -2  -8  -6   42.04    3.86
  -2  -8  -6   41.20    3.33
   2  -8   7   60.16    4.62
  -2  -8  -7   62.50    4.63
   2  -8   8    8.61    2.10
  -2  -8  -8    6.43    1.94
  -2  -8  -9    2.27    1.60
   2  -8   9   -0.79    1.28
  -2   8  -9   -0.04    1.22
   2  -8  10    8.97    1.82
  -2  -8 -10    9.63    2.01
  -2   8 -10   10.92    2.11
   2  -8  10    8.12    1.82
  -2   8 -11   66.38    4.67
  -2  -8 -11   64.76    4.79
   2  -8  11   60.20    4.26
   2  -8  11   67.92    4.78
  -2  -8 -12   31.00    3.43
   2  -8  12   27.68    2.95
   2  -8  12   35.44    3.55
  -2   8 -12   30.37    3.14
  -2   8 -13    6.93    1.90
   2  -8  13    8.35    1.94
   2  -8  13    6.33    1.85
   2  -8  14   16.95    2.64
   2  -8  14   19.24    2.65
  -2   8 -14   18.41    2.68
  -2   8 -15   96.84    5.67
   2  -8  15   83.17    5.16
   2  -8  15   89.50    5.42
  -2   8 -16   40.54    3.79
   2  -8  16   39.35    3.62
   2  -8  16   39.67    3.73
  -2   8 -17   11.91    2.23
   2  -8  17    9.62    1.99
   2  -8  17   11.67    2.18
   2  -8  18   33.12    3.53
  -2   8 -18   33.34    3.48
   2  -8  18   29.96    3.13
   2  -8  19  173.02    7.32
  -2   8 -19  181.14    7.72
   2  -8  19  181.21    7.29
   2  -8  20   25.04    2.93
  -2   8 -20   28.94    3.43
   2  -8  20   21.70    2.76
   2  -8  21   16.51    2.25
  -2   8 -21   14.49    2.61
   2  -8  21   17.41    2.56
  -2   8 -22    3.90    1.69
   2  -8  22    4.58    1.62
   2  -8  22    3.66    1.40
   2  -8  23    8.45    1.71
  -2   8 -23    8.84    2.01
   2  -8  23    9.00    1.83
   2  -8  24    3.09    1.29
  -2   8 -24    4.15    1.63
   2  -8  24    1.89    1.01
  -2   8 -25   29.67    3.09
   2  -8  25   27.66    2.46
   2  -8  25   35.05    3.22
   2  -8  26   12.63    1.98
  -2   8 -26   14.40    2.31
   2  -8  26   12.09    1.63
  -2   8 -27   11.14    2.01
   2  -8  27    7.81    1.28
   2  -8  27   11.47    1.84
   2  -8  28   33.98    2.37
  -2   8 -28   38.28    3.18
   2  -8  28   39.67    3.21
  -2   8 -29  104.92    4.79
   2  -8  29  108.29    4.86
   2  -8  30    8.62    1.58
   2  -8  31    9.23    1.54
   2  -8  32   12.99    1.56
   2  -8  33   18.19    1.70
   2  -8  34    1.67    0.74
  -2  -9  30   19.51    1.50
  -2  -9  29    4.16    0.89
  -2  -9  28   17.64    1.29
  -2  -9  28   22.95    1.88
  -2  -9  27   -0.17    0.58
  -2  -9  27    0.31    0.75
  -2  -9  26    1.50    0.72
  -2  -9  26    0.28    0.73
  -2  -9  25   -0.45    0.89
  -2  -9  25   -0.43    0.88
  -2  -9  25   -1.39    0.65
  -2  -9  24    1.99    0.87
  -2  -9  24    2.69    1.02
  -2  -9  24    1.67    0.65
  -2  -9  23    2.32    1.00
  -2  -9  23    2.94    1.00
  -2  -9  23    2.99    0.93
  -2  -9  22    2.04    0.87
  -2  -9  22    1.85    1.02
  -2  -9  22    2.17    1.24
  -2  -9  21    3.03    1.33
  -2  -9  21    6.16    1.30
  -2  -9  21    4.77    1.14
  -2  -9  20   11.17    1.68
  -2  -9  20   12.27    1.69
  -2  -9  19   -1.33    1.14
  -2  -9  19    0.07    1.15
  -2  -9  19   -0.48    0.80
  -2  -9  18   36.43    3.04
  -2  -9  18   37.71    3.22
  -2  -9  18   37.80    2.84
  -2  -9  17   10.71    2.14
  -2  -9  17    9.20    1.69
  -2  -9  17    5.83    1.16
  -2  -9  16    9.17    1.75
  -2  -9  16   11.83    1.48
  -2  -9  16   14.28    2.19
  -2  -9  15    2.05    0.79
  -2  -9  15    2.97    1.61
   2  -9 -14    2.10    1.21
  -2  -9  14    2.95    1.41
  -2  -9  14    0.58    0.82
  -2  -9  13    1.46    1.27
   2  -9 -13    0.04    1.18
  -2  -9  13    0.45    0.96
  -2  -9  12   12.09    2.07
   2  -9 -12   14.49    2.20
  -2  -9  12   14.15    1.88
  -2  -9  11   -0.84    1.17
   2  -9 -11    0.36    1.19
  -2  -9  11   -0.23    1.39
   2  -9 -10   15.48    2.36
  -2  -9  10   14.64    2.08
  -2  -9  10   15.17    2.25
   2  -9  -9    4.53    1.69
  -2  -9   9    4.76    1.65
  -2  -9   9    5.12    1.44
   2  -9  -8    8.83    1.96
  -2  -9   8    7.99    1.73
  -2  -9   8   10.53    1.94
  -2  -9   7    2.50    1.14
   2  -9  -7    6.00    1.69
  -2  -9   7    3.00    1.41
  -2  -9   6   -0.45    1.33
   2  -9  -6   -0.88    1.48
  -2  -9   6   -1.75    1.31
  -2  -9   5    5.38    1.52
  -2  -9   5    5.88    1.54
   2  -9  -5    6.70    1.30
   2  -9  -5    8.93    2.18
   2  -9  -4   59.59    3.83
  -2  -9   4   59.32    4.25
   2  -9  -4   53.79    4.15
  -2  -9   4   60.36    4.06
  -2  -9   3    0.46    0.87
  -2  -9   3    0.47    1.13
   2  -9  -3   -1.00    1.02
   2  -9  -3   -0.59    1.39
  -2  -9   2   25.69    2.83
  -2  -9   2   29.03    2.77
   2  -9  -2   27.76    2.84
   2  -9  -2   29.84    2.87
  -2  -9   1   -0.57    1.29
   2  -9  -1   -0.49    1.17
   2  -9  -1   -2.38    1.77
  -2  -9   1   -0.88    0.87
  -2  -9   0   18.25    2.51
   2  -9   0   17.66    2.61
   2  -9   0   16.28    2.13
  -2  -9   0   19.39    2.21
   2  -9   1   -1.69    1.70
  -2  -9  -1   -0.32    1.52
   2  -9   1    1.21    1.06
  -2  -9  -1    0.37    1.03
  -2  -9  -1    0.86    0.99
  -2  -9  -2    7.31    1.77
  -2  -9  -2    6.83    1.55
   2  -9   2    8.40    1.85
   2  -9   2    7.58    1.56
  -2  -9  -3    1.80    1.15
   2  -9   3    1.65    1.40
   2  -9   3    0.83    1.18
  -2  -9  -3    0.55    1.34
  -2  -9  -4    3.92    1.43
  -2  -9  -4    3.00    1.53
   2  -9   4    1.53    1.32
   2  -9   5   -2.29    1.77
  -2  -9  -5    1.81    1.63
  -2  -9  -5   -0.01    0.84
  -2   9  -6   -2.06    1.56
   2  -9   6   -2.03    1.59
  -2  -9  -6   -0.19    1.56
  -2  -9  -6   -0.93    1.36
  -2  -9  -7    0.49    1.43
   2  -9   7   -2.72    1.89
  -2   9  -7    0.05    1.01
  -2  -9  -7    1.80    1.10
   2  -9   8   -1.45    1.71
  -2   9  -8    2.01    1.13
  -2  -9  -8    3.29    1.61
  -2  -9  -8    1.06    0.89
  -2  -9  -9    0.68    0.75
  -2   9  -9    2.81    1.32
   2  -9  10    2.36    1.38
  -2   9 -10    2.09    0.98
  -2   9 -11   -2.42    1.59
   2  -9  11    0.08    1.53
  -2   9 -12    4.76    1.47
   2  -9  12    1.84    1.64
   2  -9  13    0.74    1.01
   2  -9  13   -2.47    1.75
  -2   9 -13   -1.46    1.31
   2  -9  14   -0.17    2.00
   2  -9  14    0.66    0.99
  -2   9 -14   -0.67    1.24
   2  -9  15    3.12    1.60
   2  -9  15    2.92    1.06
  -2   9 -15    2.17    1.29
  -2   9 -16    5.47    1.23
   2  -9  16    8.62    1.62
   2  -9  16    4.87    1.30
   2  -9  17   -0.01    0.99
  -2   9 -17    0.31    1.20
   2  -9  17   -0.04    1.34
  -2   9 -18    0.60    1.10
   2  -9  18   -0.99    1.35
   2  -9  18    0.50    0.88
   2  -9  19    2.34    1.18
   2  -9  19    1.26    1.22
  -2   9 -19    2.15    1.14
   2  -9  19    0.98    0.64
   2  -9  20   10.91    1.69
  -2   9 -20   10.41    1.82
   2  -9  20   12.77    1.53
   2  -9  20    9.36    1.66
  -2   9 -21    1.42    1.14
   2  -9  21    0.15    0.95
   2  -9  21    2.21    0.79
   2  -9  21    1.78    1.07
   2  -9  22   10.37    1.56
   2  -9  22    9.69    1.53
  -2   9 -22   10.79    1.86
   2  -9  22    9.82    1.28
  -2   9 -23    3.87    1.27
   2  -9  23    4.06    0.85
   2  -9  23    4.78    1.25
   2  -9  23    3.06    1.10
   2  -9  24   78.40    3.78
   2  -9  24   74.46    3.45
  -2   9 -24   83.31    4.10
   2  -9  25   -0.52    0.67
   2  -9  25   -0.51    0.84
   2  -9  26   44.66    2.71
   2  -9  27    4.42    1.01
   2  -9  28    8.56    1.11
   2  -9  29   -0.08    0.49
  -2 -10  23    1.67    0.53
  -2 -10  22    1.07    0.56
  -2 -10  21    0.33    0.47
  -2 -10  21    1.18    0.73
  -2 -10  20   76.19    2.97
  -2 -10  20   81.69    3.36
  -2 -10  19    6.40    1.23
  -2 -10  19    6.24    1.11
  -2 -10  18   53.83    2.84
  -2 -10  18   57.54    3.10
  -2 -10  17    0.06    0.86
  -2 -10  17   -1.11    0.95
  -2 -10  16   85.86    3.95
  -2 -10  16   78.79    3.68
  -2 -10  15   17.55    2.02
  -2 -10  15   19.73    2.16
  -2 -10  14   76.89    3.14
  -2 -10  14   78.74    3.95
  -2 -10  14   80.61    3.96
  -2 -10  14   80.16    3.90
  -2 -10  13    0.41    1.10
  -2 -10  13    3.31    1.40
  -2 -10  13    0.28    0.54
  -2 -10  13    1.47    1.11
  -2 -10  12   67.64    3.79
  -2 -10  12   63.60    3.16
  -2 -10  12   67.97    3.65
  -2 -10  12   68.70    3.79
  -2 -10  11   19.54    2.35
  -2 -10  11   17.50    2.06
  -2 -10  11   15.04    1.70
  -2 -10  11   15.99    2.12
  -2 -10  10  128.15    5.32
  -2 -10  10  123.12    4.64
  -2 -10  10  131.44    5.29
  -2 -10  10  121.72    4.86
  -2 -10   9   -0.69    1.17
   2 -10  -9   -0.48    0.83
   2 -10  -9   -0.44    1.07
  -2 -10   9    1.55    1.19
  -2 -10   9    0.86    0.98
  -2 -10   9    0.88    0.93
   2 -10  -8   23.31    2.40
  -2 -10   8   21.16    2.15
  -2 -10   8   22.79    2.25
  -2 -10   8   22.15    2.45
  -2 -10   8   22.51    2.35
  -2 -10   7   13.04    1.83
   2 -10  -7    8.66    1.80
  -2 -10   7    9.43    1.69
  -2 -10   7   10.73    1.67
  -2 -10   7   12.01    2.05
  -2 -10   6  103.44    4.92
   2 -10  -6  104.83    4.99
  -2 -10   6  104.71    4.75
  -2 -10   6  102.95    4.62
  -2 -10   6   99.61    4.43
   2 -10  -5   -0.32    1.15
  -2 -10   5    0.02    1.22
  -2 -10   5    0.41    1.09
  -2 -10   5    0.82    0.90
  -2 -10   5    1.16    1.14
   2 -10  -4    1.17    1.13
  -2 -10   4    2.11    0.99
  -2 -10   4    0.92    1.02
  -2 -10   4    1.24    1.13
  -2 -10   4   -0.45    1.22
  -2 -10   3   -0.15    1.14
  -2 -10   3    1.46    1.14
   2 -10  -3    0.41    1.21
  -2 -10   3    3.23    1.10
  -2 -10   3    0.66    0.97
   2 -10  -2   30.14    2.29
   2 -10  -2   35.35    3.03
  -2 -10   2   32.11    2.79
  -2 -10   2   31.11    2.64
  -2 -10   2   33.77    2.45
  -2 -10   2   32.40    2.81
   2 -10  -1    4.22    1.09
   2 -10  -1    2.65    1.25
  -2 -10   1    3.33    1.15
  -2 -10   1    3.12    1.34
  -2 -10   1    3.21    0.98
  -2 -10   1    3.98    1.34
  -2 -10   0    4.22    1.17
   2 -10   0    2.03    1.21
  -2 -10   0    5.79    1.51
  -2 -10   0    5.38    1.40
   2 -10   0    5.12    1.20
   2 -10   1   -0.24    1.15
   2 -10   1    1.81    0.98
  -2 -10  -1    2.20    1.05
  -2 -10  -1    1.78    1.42
  -2 -10  -1    0.83    1.15
   2 -10   2   87.81    4.59
   2 -10   2   84.27    4.15
  -2 -10  -2   90.51    4.03
  -2 -10  -2   86.66    4.29
   2 -10   3   17.54    2.30
  -2 -10  -3   19.32    2.14
  -2 -10  -3   19.12    1.85
   2 -10   3   15.30    1.93
   2 -10   4    3.62    1.39
   2 -10   4    3.34    1.22
  -2 -10  -4    1.90    0.90
  -2 -10  -5    5.12    1.21
   2 -10   5   11.39    2.11
   2 -10   5   11.02    1.80
  -2 -10  -6  159.13    5.16
   2 -10   6  164.33    5.82
   2 -10   6  172.46    6.15
   2 -10   7    8.74    1.66
   2 -10   7   10.97    1.93
  -2 -10  -7    8.58    1.35
   2 -10   8   18.74    2.24
   2 -10   8   17.39    2.09
   2 -10   9    2.86    1.03
   2 -10   9    3.48    1.33
   2 -10  10   30.40    2.47
   2 -10  10   30.41    2.61
   2 -10  11    4.06    1.19
  -2  10 -11    4.17    1.02
   2 -10  11    2.69    1.16
   2 -10  12   42.25    2.93
   2 -10  12   39.44    2.70
  -2  10 -12   37.09    2.45
   2 -10  13   -0.10    0.78
  -2  10 -13   -0.46    0.60
   2 -10  14   13.70    1.77
  -2  10 -14   12.24    1.47
   2 -10  14   12.19    1.50
   2 -10  15    5.15    1.21
   2 -10  15    4.12    0.91
   2 -10  16   31.36    2.04
   2 -10  16   34.24    2.43
   2 -10  16   31.88    2.27
   2 -10  17    1.50    0.63
   2 -10  17    1.91    1.03
   2 -10  17   -0.34    0.81
   2 -10  18   21.21    1.45
   2 -10  18   20.74    1.82
   2 -10  18   25.34    1.86
   2 -10  19    2.73    0.87
   2 -10  19    2.62    0.67
   2 -10  20   47.83    2.47
   2 -10  20   44.59    2.01
   2 -10  21    0.37    0.53
   2 -10  22   -0.35    0.43
  -2 -11  13    0.77    0.50
  -2 -11  12   -1.21    0.62
  -2 -11  12   -0.02    0.45
  -2 -11  11    0.51    0.59
  -2 -11  11    3.21    0.71
  -2 -11  10   -1.17    0.63
  -2 -11  10   -0.24    0.66
  -2 -11   9    0.56    0.51
  -2 -11   9    1.44    0.72
  -2 -11   8   -0.14    0.57
  -2 -11   8   -1.60    0.77
  -2 -11   7    6.77    0.94
  -2 -11   7    8.29    1.13
  -2 -11   6    0.24    0.67
  -2 -11   6   -0.68    0.65
  -2 -11   5    9.16    1.04
  -2 -11   5    9.66    1.22
  -2 -11   4    4.82    0.95
  -2 -11   4    3.50    0.73
  -2 -11   3    1.57    0.64
  -2 -11   3    1.29    0.68
  -2 -11   2    0.68    0.55
   2 -11  -2    1.41    0.59
   2 -11  -1   16.17    1.41
  -2 -11   1   17.29    1.47
   2 -11   0   17.83    1.67
   2 -11   0   15.44    1.43
  -2 -11  -1   11.93    1.10
   2 -11   1   16.76    1.60
   2 -11   1   15.46    1.45
   2 -11   2   12.97    1.38
  -2 -11  -2   11.01    1.05
   2 -11   2   13.06    1.45
   2 -11   3    2.37    0.74
   2 -11   3    1.95    0.78
   2 -11   4   -0.08    0.64
   2 -11   4    0.78    0.66
   2 -11   5   10.03    1.20
   2 -11   5    8.28    1.15
   2 -11   5    7.66    0.89
   2 -11   6    1.50    0.65
   2 -11   6    1.12    0.63
   2 -11   6    1.67    0.56
   2 -11   6    0.67    0.43
   2 -11   7    1.05    0.62
   2 -11   7   -0.01    0.47
   2 -11   7    1.65    0.58
   2 -11   7   -0.06    0.43
   2 -11   8    0.28    0.62
   2 -11   8    0.42    0.51
   2 -11   8    1.89    0.63
   2 -11   8    0.24    0.42
   2 -11   9    0.85    0.52
   2 -11   9    0.12    0.40
   2 -11   9    0.80    0.63
   2 -11  10    1.33    0.56
   2 -11  10    0.25    0.48
   2 -11  11    3.91    0.66
   3   0 -50   17.69    1.57
   3   0 -49   -0.46    0.77
   3   0 -48    1.05    0.90
   3   0 -47    1.40    1.17
   3   0 -46    2.90    1.50
   3   0 -45    1.43    0.98
   3   0 -45    0.05    1.24
   3   0 -44    3.20    1.51
   3   0 -44    7.56    1.66
   3   0 -43   -0.16    1.18
   3   0 -43    0.18    1.31
   3   0 -42   -1.02    1.54
   3   0 -42   -0.22    1.01
   3   0 -41    0.29    1.13
   3   0 -41    1.39    1.58
   3   0 -40   -1.47    1.85
   3   0 -40    0.73    1.42
   3   0 -40   -0.45    1.36
   3   0 -39   -1.94    1.59
   3   0 -39    0.82    1.36
   3   0 -39   -1.01    1.38
   3   0 -38   -0.47    1.39
   3   0 -38   -0.08    1.35
   3   0 -38   -0.16    1.45
   3   0 -37   -0.46    1.47
   3   0 -37   -0.54    1.44
   3   0 -37    0.79    1.21
   3   0 -36    8.91    1.98
   3   0 -36   13.15    2.45
   3   0 -36    9.85    2.02
   3   0 -35    0.45    1.05
   3   0 -35    0.39    1.29
   3   0 -35    1.15    1.18
   3   0 -35   -0.10    1.04
   3   0 -34   48.46    4.07
   3   0 -34   50.05    4.05
   3   0 -34   48.58    4.19
  -3   0  34   38.39    8.02
   3   0 -34   50.45    3.84
   3   0 -33    1.10    1.39
   3   0 -33    1.22    1.28
   3   0 -33    0.29    0.97
   3   0 -33    0.91    1.48
  -3   0  32   35.52    7.61
   3   0 -32   28.01    2.95
   3   0 -32   34.58    3.37
   3   0 -32   33.79    3.13
   3   0 -32   34.00    3.38
   3   0 -31    0.84    1.07
   3   0 -31    0.56    1.24
   3   0 -31    1.21    1.13
  -3   0  31    5.36    3.09
   3   0 -31    2.28    1.33
   3   0 -30    3.60    1.31
   3   0 -30    3.04    1.40
  -3   0  29   -4.91    3.40
  -3   0  28   14.85    5.19
  -3   0  27   -0.69    2.95
  -3   0  26   32.93    6.53
  -3   0  25   -0.48    2.95
  -3   0  24    4.02    2.86
  -3   0  23   -0.93    3.13
  -3   0  22   -1.28    2.49
   3   0 -21    2.13    3.41
  -3   0  21    6.00    3.34
   3   0 -20   52.28    7.30
   3   0 -19    1.73    2.90
   3   0 -18    3.69    2.85
   3   0 -17    0.64    2.94
   3   0 -16    1.63    2.36
   3   0 -15   -0.93    2.45
   3   0 -14   11.28    3.24
   3   0 -13    1.34    2.17
   3   0 -12   93.71    7.21
   3   0 -11    1.62    0.88
   3   0 -11    3.93    2.64
   3   0 -10   90.21    3.79
   3   0 -10   82.63    6.38
   3   0  -9    0.52    0.65
   3   0  -9    2.44    1.65
   3   0  -8    0.12    1.54
   3   0  -8    1.76    0.73
   3   0  -7    0.07    1.29
   3   0  -6   14.40    2.39
   3   0  -5    0.33    1.31
   3   0  -4    0.19    1.23
   3   0  -3   -0.35    1.21
   3   0  -2   16.87    2.32
   3   0  -1    0.40    1.08
   3   0   0    7.75    1.63
   3   0   1    0.01    1.09
   3   0   2   43.77    3.52
   3   0   3    1.48    1.32
   3   0   4   -0.44    1.13
   3   0   5    1.35    1.17
   3   0   6   36.10    3.54
   3   0   7    0.78    1.33
   3   0   8    3.29    1.56
   3   0   9    1.71    1.75
   3   0  10  114.86    7.27
   3   0  11   -1.03    1.81
   3   0  12   12.78    2.88
   3   0  13   -1.21    2.06
   3   0  14   21.13    3.36
   3   0  15   -1.55    2.92
   3   0  16    0.74    2.39
   3   0  17   -1.99    2.41
   3   0  18   44.19    5.87
   3   0  19   -3.19    3.50
   3   0  20   19.34    4.29
   3   0  21   -1.90    3.17
   3   0  22   -1.00    2.90
   3   0  23   -0.76    3.02
   3   0  24   14.22    4.91
   3   0  25   -2.46    3.47
   3   0  26    2.39    1.76
   3   0  27   -3.36    3.46
  -3   0 -28    5.33    1.52
   3   0  28    1.77    2.19
  -3   0 -29   -0.45    1.00
  -3   0 -29   -0.53    0.97
  -3   0 -30   -0.52    1.37
  -3   0 -30    0.16    1.15
  -3   0 -31   -1.26    1.58
  -3   0 -31    0.42    0.91
  -3   0 -32    4.97    1.57
  -3   0 -32    2.24    1.18
  -3   0 -32    5.85    1.62
  -3   0 -33    1.64    1.07
  -3   0 -33   -1.18    1.57
  -3   0 -33   -0.31    1.31
  -3   0 -34    6.14    1.92
  -3   0 -34    6.49    1.44
  -3   0 -35   -2.38    1.41
  -3   0 -35   -1.26    1.49
  -3   0 -35    1.61    1.14
  -3   0 -36    7.29    1.78
  -3   0 -36    8.34    1.92
  -3   0 -37   -1.11    1.29
  -3   0 -37   -0.28    1.72
  -3   0 -38    0.54    1.03
  -3   0 -38    0.22    1.60
  -3   0 -39    1.07    1.24
  -3   0 -39    1.24    1.13
  -3   0 -40   -0.20    0.80
  -3   0 -40    0.10    1.28
  -3   0 -41    1.34    1.87
  -3   0 -41   -2.23    1.65
  -3   0 -41    1.20    1.15
  -3   0 -42    6.80    2.06
  -3   0 -42    5.10    1.67
  -3   0 -43   -1.30    1.27
  -3   0 -43    0.62    1.33
  -3   0 -44    1.65    1.35
  -3   0 -44    0.22    1.24
  -3   0 -45   -1.52    1.11
  -3   0 -45    0.18    1.19
  -3   0 -46   15.88    1.71
  -3   0 -46   17.53    2.01
  -3   0 -47   -1.74    0.99
  -3   0 -48    0.00    0.65
   3  -1 -50   14.35    1.26
   3   1 -50   13.36    1.35
   3   1 -49    0.10    0.78
   3  -1 -49    0.10    0.64
   3   1 -48   10.70    1.55
   3  -1 -48    8.20    1.32
   3   1 -47   89.22    3.95
   3  -1 -47   85.72    4.02
   3   1 -47   87.93    4.20
   3  -1 -47   84.02    3.23
   3   1 -46   77.07    4.22
   3  -1 -46   74.40    4.05
   3   1 -46   67.47    3.74
   3  -1 -46   72.91    3.37
   3  -1 -45   16.28    1.75
   3   1 -45   20.05    2.46
   3  -1 -45   17.01    2.18
   3   1 -45   22.33    2.47
   3   1 -44   -1.10    1.62
   3  -1 -44   -0.73    1.36
   3   1 -44   -0.57    1.37
   3  -1 -43   99.76    5.27
   3   1 -43   95.21    5.42
   3   1 -43   89.37    4.96
   3  -1 -42   96.53    4.71
   3   1 -42   96.10    5.50
   3   1 -42   87.94    5.09
   3  -1 -42   91.76    5.21
   3   1 -41    3.99    1.64
   3   1 -41    5.56    1.67
   3  -1 -41    4.88    1.35
   3   1 -41    5.62    1.80
   3  -1 -41    4.96    1.61
   3  -1 -40    9.25    1.75
   3   1 -40   12.46    2.27
   3   1 -40   10.73    2.23
   3  -1 -40   12.30    2.34
   3   1 -40    8.01    2.10
   3   1 -39   83.10    5.38
   3   1 -39   81.81    5.44
   3   1 -39   78.91    5.27
   3  -1 -39   89.35    5.45
   3  -1 -39   78.71    4.72
   3   1 -38   40.38    4.04
   3  -1 -38   38.64    3.81
   3  -1 -38   36.47    3.36
   3   1 -38   36.08    3.81
   3   1 -38   39.25    3.83
   3  -1 -38   35.27    3.24
   3  -1 -37   81.35    5.35
   3   1 -37   74.78    5.24
   3   1 -37   80.23    5.39
   3  -1 -37   86.10    5.21
   3  -1 -37   85.96    5.04
   3   1 -37   85.22    5.43
   3   1 -36    5.51    1.73
   3   1 -36    8.04    1.69
   3  -1 -36    7.91    1.52
   3  -1 -36   10.83    2.02
   3   1 -36    6.36    1.75
   3   1 -36    5.23    1.68
   3  -1 -36    9.32    1.90
   3   1 -35    1.12    1.14
   3   1 -35   -0.19    1.57
   3   1 -35   -0.28    1.38
   3  -1 -35    0.98    1.13
   3  -1 -35   -2.31    1.39
   3   1 -35   -0.06    1.51
   3  -1 -35    0.06    1.36
  -3  -1  35   -3.29    4.70
   3  -1 -34   91.59    5.63
   3   1 -34   96.45    5.91
   3  -1 -34   85.84    5.17
  -3  -1  34  104.10   13.01
   3   1 -34   96.93    5.90
   3   1 -34   88.03    5.59
   3   1 -34   92.55    5.06
   3  -1 -34   86.78    5.09
   3  -1 -33  767.18   15.20
   3   1 -33  750.55   15.94
   3   1 -33  753.12   15.83
  -3  -1  33  736.96   35.64
   3   1 -33  754.96   15.92
   3   1 -33  752.11   14.25
   3  -1 -33  739.88   15.52
   3  -1 -33  774.33   15.05
   3   1 -32  233.83    8.82
   3   1 -32  232.80    7.90
   3  -1 -32  233.30    8.22
   3   1 -32  239.76    8.86
   3   1 -32  236.30    8.81
  -3  -1  32  229.96   19.99
   3  -1 -32  231.80    8.30
   3  -1 -32  230.22    8.56
   3   1 -31   39.24    3.69
   3   1 -31   36.22    3.14
   3   1 -31   37.36    3.58
   3  -1 -31   29.09    3.10
   3   1 -31   33.43    3.28
   3  -1 -31   30.88    2.97
  -3  -1  31   46.64    8.54
   3  -1 -31   29.29    2.91
   3  -1 -31   31.89    3.20
   3  -1 -30   76.55    4.59
  -3  -1  30   81.09   11.24
   3   1 -30   78.14    4.90
   3   1 -30   78.80    4.90
   3  -1 -30   84.46    5.07
   3   1 -30   83.02    5.04
  -3  -1  29  100.18   12.70
  -3   1  29   89.33   10.70
  -3   1  28   78.97   10.08
  -3  -1  28   68.42    9.97
  -3   1  27    5.78    2.98
  -3  -1  27   -2.32    3.60
  -3  -1  26  120.07   12.83
  -3   1  26  107.30   10.95
  -3   1  25  425.08   20.95
  -3  -1  25  434.42   23.60
  -3   1  24  330.44   18.16
  -3  -1  24  360.24   20.98
  -3   1  23  107.11   10.12
  -3  -1  23  111.52   11.25
   3  -1 -23   95.90   10.13
  -3   1  22   49.69    6.79
   3  -1 -22   59.62    7.84
  -3  -1  22   54.76    8.20
   3  -1 -21  150.03   11.93
  -3  -1  21  141.24   12.15
  -3  -1  20   44.33    6.97
   3  -1 -20   35.10    6.10
   3  -1 -19  133.20   10.63
  -3  -1  19  136.05   11.42
   3  -1 -18   24.46    4.93
   3  -1 -17  132.81    9.94
   3   1 -17  116.76    9.77
   3  -1 -16  290.88   14.14
   3   1 -16  292.81   14.74
   3  -1 -15  489.61   17.76
   3   1 -15  500.62   18.50
   3  -1 -15  493.45   13.74
   3   1 -14  123.40    9.11
   3  -1 -14  117.83    6.64
   3  -1 -14  131.96    9.08
   3  -1 -13    0.88    1.44
   3  -1 -13    2.35    2.33
   3   1 -13   -0.42    2.22
   3  -1 -12   42.32    3.85
   3  -1 -12   43.08    5.07
   3   1 -12   51.76    5.38
   3   1 -11    4.80    2.38
   3  -1 -11    1.21    1.73
   3  -1 -11    3.62    1.50
   3   1 -10  123.74    7.85
   3  -1 -10  115.12    7.52
   3  -1 -10  115.15    6.03
   3   1  -9  209.74    9.59
   3  -1  -9  206.31    7.76
   3  -1  -9  202.49    9.38
   3  -1  -8   95.81    6.31
   3   1  -8  100.34    6.35
   3  -1  -7  176.90    8.35
   3   1  -7  182.75    8.18
   3   1  -6  292.14    9.73
   3  -1  -6  285.72   10.26
   3  -1  -5  466.08   12.79
   3   1  -5  480.29   11.71
   3   1  -4  100.76    5.10
   3  -1  -4  105.46    5.81
   3  -1  -3    3.23    1.54
   3   1  -3    2.47    1.13
   3   1  -2   94.41    4.39
   3  -1  -2   86.76    5.35
   3   1  -1    5.66    1.25
   3  -1  -1    4.90    1.65
   3  -1   0  889.02   16.85
   3   1   0  936.57   12.32
   3  -1   1 3859.08   35.09
   3  -1   2  978.27   18.34
   3   1   2  961.45   13.96
   3   1   3    5.73    1.22
   3  -1   3    7.11    1.86
   3  -1   4   -0.08    1.69
   3   1   4   -0.04    0.75
   3  -1   5  229.59    9.68
   3   1   5  247.69    7.39
   3  -1   6  457.72   13.94
   3   1   6  462.36   10.52
   3  -1   7 1906.93   29.20
   3   1   7 1913.61   21.97
   3   1   8  411.08   10.72
   3  -1   8  400.93   13.98
   3  -1   9   25.14    3.67
   3   1   9   27.66    2.95
   3  -1  10  358.37   14.02
   3   1  10  340.65   10.71
   3   1  11  833.31   17.48
   3  -1  11  830.38   21.82
   3   1  12    4.82    1.85
   3  -1  12    4.57    2.64
   3   1  13  348.27   12.21
   3  -1  13  356.24   15.35
   3  -1  14  440.60   17.65
   3   1  14  423.82   14.05
   3   1  15 1190.03   24.54
   3  -1  15 1195.94   29.86
   3  -1  16  220.57   13.36
   3   1  16  219.61   10.91
   3  -1  17   19.58    4.78
   3   1  17   20.38    3.56
   3   1  18   13.63    3.18
   3  -1  18   13.05    4.22
   3  -1  19  302.24   16.77
   3   1  19  318.23   14.54
   3   1  20   80.54    7.68
   3  -1  20   82.45    9.07
   3   1  21    4.33    2.50
   3  -1  21   12.44    4.43
   3  -1  22   67.12    8.91
   3   1  22   66.89    7.45
   3  -1  23  415.04   22.09
   3   1  23  419.93   18.77
   3  -1  24  177.76   14.64
   3  -1  25    3.55    2.79
   3  -1  26  122.29   13.10
   3  -1  27  443.31   25.16
  -3   1 -28  123.55    6.22
  -3  -1 -28  126.45    6.32
  -3   1 -28  124.52    6.27
  -3   1 -29   35.21    3.53
  -3   1 -29   30.30    3.14
  -3  -1 -29   37.56    3.61
   3  -1  29   37.57    7.94
  -3  -1 -30    1.56    1.35
  -3   1 -30   -0.44    1.13
  -3   1 -30   -1.09    0.93
  -3  -1 -31  116.56    6.35
   3  -1  31  122.75   14.35
  -3   1 -31  117.03    6.31
  -3  -1 -31  111.52    6.05
  -3   1 -31  110.96    6.23
  -3  -1 -32  167.03    7.49
  -3  -1 -32  187.64    8.16
  -3   1 -32  175.66    7.80
  -3   1 -32  181.84    8.12
  -3  -1 -33  242.68    9.00
  -3   1 -33  244.20    9.22
  -3   1 -33  240.16    9.37
  -3   1 -34    0.38    1.30
  -3   1 -34    1.80    1.60
  -3   1 -34    1.46    1.41
  -3  -1 -34   -0.38    1.42
  -3   1 -35  100.10    6.19
  -3   1 -35   95.50    5.67
  -3  -1 -35   92.93    5.55
  -3   1 -35   94.92    5.76
  -3   1 -36  217.00    8.41
  -3   1 -36  223.55    9.03
  -3  -1 -36  215.78    8.47
  -3   1 -36  226.82    8.76
  -3   1 -37  209.76    8.11
  -3  -1 -37  226.23    8.45
  -3   1 -37  223.74    8.94
  -3   1 -38   21.39    2.69
  -3   1 -38   18.28    2.88
  -3  -1 -38   17.60    2.53
  -3   1 -39    6.95    1.78
  -3   1 -39    8.71    2.20
  -3  -1 -39    9.34    1.95
  -3   1 -40   92.09    5.54
  -3  -1 -40   86.24    4.92
  -3   1 -40   93.44    5.49
  -3   1 -40   83.87    4.91
  -3  -1 -41  197.59    7.56
  -3   1 -41  190.80    7.47
  -3   1 -41  196.69    7.69
  -3  -1 -41  192.95    6.98
  -3   1 -41  187.24    6.93
  -3  -1 -42   23.20    2.45
  -3   1 -42   23.18    2.77
  -3   1 -42   25.64    2.64
  -3   1 -42   27.70    3.05
  -3  -1 -42   24.82    2.84
  -3  -1 -43   34.80    2.77
  -3   1 -43   31.08    3.13
  -3   1 -43   34.71    3.08
  -3  -1 -43   29.31    2.85
  -3   1 -43   32.79    2.68
  -3   1 -44   78.04    4.26
  -3   1 -44   76.87    3.71
  -3   1 -44   83.12    4.37
  -3  -1 -44   76.79    4.27
  -3  -1 -44   76.90    3.69
  -3   1 -45   86.58    3.57
  -3   1 -45   95.64    4.48
  -3  -1 -45   91.99    4.30
  -3   1 -45   94.91    4.33
  -3  -1 -46   32.17    2.44
  -3   1 -46   35.11    2.58
  -3   1 -46   34.11    2.50
  -3  -1 -47   11.25    1.42
  -3   1 -47   11.40    1.47
  -3  -1 -48   33.24    1.94
  -3   1 -48   34.27    2.05
   3   2 -50    1.67    0.58
   3   2 -49    5.10    0.94
   3  -2 -48   -0.88    0.69
   3   2 -48    0.61    0.71
   3   2 -47    2.18    0.96
   3  -2 -47    1.22    0.66
   3  -2 -47    4.01    0.89
   3   2 -47    1.79    0.90
   3  -2 -46    3.79    0.96
   3   2 -46    4.49    1.25
   3   2 -46    2.81    1.08
   3  -2 -46    4.52    1.13
   3  -2 -45    7.16    1.49
   3   2 -45    5.31    1.33
   3   2 -45    5.35    1.51
   3  -2 -45    3.20    0.93
   3   2 -44    5.38    1.69
   3   2 -44    8.57    1.87
   3  -2 -44    8.76    1.54
   3  -2 -44    9.07    1.62
   3   2 -43    6.29    1.63
   3   2 -43    5.12    1.52
   3  -2 -43    9.67    1.77
   3  -2 -43    5.74    1.30
   3  -2 -42    8.44    1.53
   3   2 -42    9.23    2.14
   3   2 -42   11.71    2.13
   3   2 -41    2.04    1.38
   3   2 -41    2.49    1.47
   3  -2 -41    0.80    1.13
   3   2 -40   78.00    5.08
   3   2 -40   78.61    5.11
   3   2 -40   83.89    5.34
   3  -2 -40   87.95    5.10
   3   2 -39   10.84    2.32
   3   2 -39    9.82    2.13
   3  -2 -39   10.31    1.99
   3   2 -39    9.67    2.28
   3   2 -38   27.27    3.35
   3  -2 -38   30.47    3.12
   3   2 -38   24.87    3.17
   3   2 -38   28.52    3.38
   3   2 -37   -0.70    1.49
   3  -2 -37    0.18    1.09
   3   2 -37   -0.71    1.42
   3   2 -37   -1.31    1.44
   3   2 -36   -1.75    1.97
   3   2 -36    1.54    1.59
   3  -2 -36   -0.43    1.27
   3   2 -36   -0.76    1.32
   3   2 -35   10.25    2.12
   3   2 -35   11.23    2.22
   3   2 -35   11.74    2.46
   3  -2 -35   11.18    2.16
   3  -2 -35    9.41    1.37
   3  -2 -34   79.29    5.04
   3   2 -34   87.82    5.56
   3   2 -34   92.59    5.71
   3   2 -34   89.55    5.78
   3  -2 -34   82.51    4.79
  -3  -2  34   92.28    5.23
   3   2 -33    2.22    1.19
   3   2 -33    0.24    1.61
  -3  -2  33    1.00    2.93
  -3  -2  33   -1.60    1.24
   3   2 -33    0.36    1.19
   3  -2 -33    0.09    1.33
   3  -2 -33   -1.06    1.41
   3   2 -33   -0.89    1.40
  -3  -2  32   12.51    5.61
   3   2 -32   12.38    2.37
   3   2 -32   12.01    2.11
   3  -2 -32    9.42    1.82
   3   2 -32   12.83    2.12
   3  -2 -32   10.01    1.91
   3   2 -32    9.76    1.63
  -3  -2  32   10.93    1.88
   3   2 -31    3.60    1.13
   3  -2 -31    1.54    1.16
   3   2 -31    2.63    1.30
  -3  -2  31    3.30    3.76
   3   2 -31    2.29    0.87
   3   2 -31    3.53    1.61
  -3  -2  31    7.60    1.70
   3   2 -30   33.72    3.34
   3   2 -30   29.39    3.12
   3  -2 -30   26.66    2.86
   3   2 -30   33.96    3.39
  -3  -2  30   33.94    7.45
  -3  -2  30   33.65    3.15
   3   2 -29    5.38    1.60
   3   2 -29    3.92    1.38
   3   2 -29    2.36    1.17
  -3  -2  28   -0.64    2.80
  -3  -2  27   -2.89    3.04
  -3  -2  26   -0.91    3.49
  -3  -2  25    3.49    4.41
   3  -2 -24  174.57   13.86
  -3   2  24  150.53   11.37
  -3  -2  24  156.66   14.35
   3  -2 -23    2.85    3.27
  -3   2  23   -0.90    1.30
  -3  -2  23    1.97    3.44
  -3   2  22    0.28    2.09
   3  -2 -22    0.68    3.65
  -3  -2  22   -0.33    3.49
  -3  -2  21    2.42    2.98
   3  -2 -21    4.17    2.44
  -3  -2  20  110.28   11.05
   3  -2 -20  123.30   10.60
  -3  -2  19   35.05    6.97
   3  -2 -19   34.82    6.00
  -3  -2  18  239.25   15.30
   3  -2 -18  199.44   12.55
   3  -2 -17   10.34    3.63
   3  -2 -17   11.83    3.15
  -3  -2  17   11.20    5.06
  -3  -2  16  371.47   18.05
   3  -2 -16  348.03   14.03
   3  -2 -16  350.75   15.79
   3  -2 -15  114.86    7.97
  -3  -2  15  124.65   10.59
   3  -2 -15  126.98    9.32
   3  -2 -14 1135.58   24.33
   3  -2 -14 1127.30   26.42
   3  -2 -13    4.77    2.42
   3  -2 -13    6.46    2.30
   3  -2 -12  596.43   16.98
   3  -2 -12  614.51   18.59
   3  -2 -11    2.81    1.65
   3  -2 -11    1.72    1.71
   3  -2 -10   59.52    5.42
   3  -2 -10   55.58    5.45
   3  -2  -9   18.23    3.15
   3  -2  -9   15.53    3.10
   3  -2  -8   14.03    2.83
   3  -2  -8   17.45    2.96
   3   2  -7   81.82    5.67
   3  -2  -7   85.21    6.31
   3   2  -6  881.27   17.21
   3  -2  -6  928.59   17.91
   3  -2  -6  876.85   19.48
   3  -2  -5    9.55    2.02
   3  -2  -5    9.24    2.24
   3   2  -5   14.89    2.53
   3  -2  -4 1506.13   23.15
   3   2  -4 1496.66   19.66
   3  -2  -3  352.19   11.53
   3   2  -3  375.08    9.15
   3   2  -2 4664.47   28.59
   3  -2  -2 4752.01   41.53
   3  -2  -1   34.13    4.05
   3  -2   0   13.26    2.66
   3  -2   1   19.54    3.37
   3  -2   2  687.42   17.32
   3  -2   3   -0.42    1.77
   3  -2   4  387.00   13.70
   3  -2   5    0.30    1.80
   3  -2   6   47.12    5.34
   3  -2   7    8.96    2.88
   3  -2   8  144.73    9.48
   3   2   8  147.57    4.33
   3   2   9   26.90    2.03
   3  -2   9   29.17    4.84
   3   2  10  373.12    8.07
   3  -2  10  374.89   15.84
   3  -2  11  147.58   10.41
   3   2  11  136.76    5.28
   3   2  12   79.93    4.31
   3  -2  12   88.08    8.54
   3  -2  13    3.10    3.11
   3   2  13    3.48    1.14
   3  -2  14  270.53   15.06
   3   2  14  272.42    8.90
   3  -2  15    0.72    2.81
   3  -2  16   23.67    4.76
   3  -2  17    2.97    2.95
   3  -2  18   65.60    8.09
   3  -2  19   -3.03    4.60
   3  -2  20  137.26   12.38
   3  -2  21  -11.17    4.47
   3  -2  22   22.95    5.37
   3  -2  23   -0.27    4.41
   3  -2  24   18.23    5.78
   3  -2  25    8.26    4.37
   3  -2  26   22.59    5.15
  -3   2 -27    4.74    1.17
  -3  -2 -27    3.61    1.40
  -3   2 -27    3.71    1.14
   3  -2  27    2.53    3.17
  -3  -2 -28   29.59    2.70
  -3   2 -28   29.24    3.07
  -3  -2 -28   30.80    3.13
  -3   2 -28   26.47    2.97
   3  -2  28   20.57    5.21
   3  -2  29    2.10    3.29
  -3  -2 -29   -0.01    1.38
  -3   2 -29   -0.75    1.60
  -3  -2 -29    1.31    1.22
  -3  -2 -29   -1.51    1.26
  -3  -2 -30    0.85    0.80
  -3   2 -30    4.32    1.64
  -3  -2 -30    1.32    1.34
  -3  -2 -30   -0.18    1.27
  -3   2 -30    3.83    1.61
  -3   2 -31    3.87    1.55
  -3  -2 -31    2.53    1.10
  -3  -2 -31    2.57    1.07
  -3  -2 -31    4.44    1.29
  -3   2 -31    2.37    1.31
  -3   2 -32   34.42    3.66
  -3  -2 -32   33.85    3.32
  -3  -2 -32   34.25    3.07
  -3   2 -32   35.97    3.73
   3  -2  32   29.46    6.79
  -3  -2 -33    4.59    1.23
  -3   2 -33    8.99    2.23
  -3   2 -33    4.55    1.94
  -3  -2 -33    5.14    1.37
  -3  -2 -34   20.72    2.63
  -3   2 -34   15.06    2.49
  -3  -2 -34   20.34    2.37
  -3   2 -34   20.43    3.08
  -3   2 -35    8.01    2.06
  -3   2 -35    9.74    2.33
  -3   2 -35    5.01    1.89
  -3  -2 -35    8.22    1.59
  -3   2 -36   -0.61    1.72
  -3   2 -36    0.81    1.39
  -3   2 -36   -1.35    2.02
  -3  -2 -36   -0.66    1.07
  -3   2 -37    1.23    1.39
  -3  -2 -37    2.22    1.16
  -3   2 -37    1.32    1.52
  -3   2 -38    0.53    1.77
  -3   2 -38    1.92    1.56
  -3   2 -38    1.11    1.27
  -3  -2 -38   -0.52    0.90
  -3   2 -39    2.49    1.61
  -3   2 -39   -0.01    1.40
  -3  -2 -39   -0.91    0.99
  -3   2 -39    1.26    1.51
  -3   2 -40    3.04    1.45
  -3   2 -40   -1.27    1.50
  -3   2 -40   -1.82    1.58
  -3  -2 -40    0.63    1.20
  -3  -2 -40   -0.11    0.96
  -3   2 -41    2.09    1.34
  -3   2 -41    3.18    1.39
  -3   2 -41    5.28    1.92
  -3  -2 -41    6.61    1.73
  -3   2 -42    3.29    1.57
  -3   2 -42    3.31    1.19
  -3   2 -42    0.57    1.12
  -3  -2 -42    0.93    1.22
  -3   2 -43    0.74    1.14
  -3  -2 -43    0.39    1.04
  -3   2 -43    3.17    1.23
  -3   2 -43   -0.68    1.24
  -3   2 -44    7.88    1.49
  -3   2 -44    6.75    1.37
  -3  -2 -44    6.11    1.33
  -3   2 -44    8.06    1.80
  -3  -2 -45    0.63    0.80
  -3   2 -45   -0.23    0.96
  -3   2 -45   -0.47    0.81
  -3   2 -45   -0.17    0.73
  -3   2 -46   28.30    2.20
  -3   2 -46   24.68    1.86
  -3   2 -46   27.00    2.08
  -3  -2 -46   25.07    1.90
  -3  -2 -47    3.64    0.72
  -3   2 -47    3.64    0.83
   3   3 -48   10.44    1.10
   3   3 -47   17.33    1.64
   3  -3 -47   16.23    1.49
   3   3 -47   15.58    1.71
   3   3 -46  128.21    4.55
   3  -3 -46  122.38    4.25
   3   3 -46  133.40    4.97
   3   3 -45   27.02    2.37
   3   3 -45   30.68    2.63
   3  -3 -45   28.53    2.34
   3   3 -44    1.17    1.26
   3  -3 -44    0.58    0.88
   3   3 -44   -1.88    1.14
   3  -3 -43   26.75    2.27
   3  -3 -43   25.96    2.55
   3   3 -43   27.34    2.66
   3   3 -43   25.02    2.86
   3   3 -42  155.29    6.22
   3   3 -42  158.53    6.71
   3  -3 -42  154.35    6.08
   3  -3 -42  166.30    5.73
   3   3 -41    4.54    1.56
   3  -3 -41    9.58    1.70
   3   3 -41    8.69    1.80
   3  -3 -41    7.62    1.41
   3   3 -40    7.85    2.10
   3  -3 -40    8.37    1.72
   3   3 -40    5.97    1.61
   3  -3 -40    5.94    1.23
  -3  -3  40    5.99    1.25
   3   3 -39   -1.06    1.23
   3  -3 -39    1.46    0.95
   3   3 -39   -0.50    1.47
  -3  -3  39   -0.44    0.94
   3   3 -38  110.64    6.10
   3   3 -38  103.40    5.98
  -3  -3  38  112.46    5.61
   3  -3 -38  106.42    5.31
   3   3 -38  109.44    5.87
  -3  -3  37   75.10    4.74
   3   3 -37   81.03    5.45
   3  -3 -37   77.84    4.66
   3   3 -37   76.88    5.14
   3   3 -37   80.13    5.36
   3  -3 -36  116.56    5.74
   3   3 -36  120.85    6.60
   3   3 -36  110.16    6.01
   3   3 -36  118.26    6.37
  -3  -3  36  112.42    5.91
   3   3 -35    1.79    1.64
   3   3 -35    0.56    1.39
  -3  -3  35    2.34    1.22
   3  -3 -35    2.14    1.13
   3   3 -35    1.04    1.15
  -3  -3  34  111.21    6.07
   3   3 -34  110.73    6.25
   3   3 -34  112.40    6.40
   3   3 -34  111.76    6.11
   3  -3 -34  120.85    5.85
   3   3 -33  123.76    6.72
   3   3 -33  118.55    6.32
   3  -3 -33  124.92    5.94
   3   3 -33  120.16    6.58
  -3  -3  33  124.85    6.50
  -3  -3  32   18.95    6.89
   3   3 -32   17.02    2.69
  -3  -3  32   16.90    2.60
   3   3 -32   20.70    2.71
   3   3 -32   16.68    2.46
   3  -3 -32   15.88    2.28
   3  -3 -31    0.18    0.87
   3   3 -31    1.13    1.17
   3   3 -31   -0.39    1.31
  -3  -3  31   -0.78    1.27
  -3  -3  31    3.18    4.42
   3   3 -31   -2.02    1.64
   3   3 -30  162.34    7.34
  -3  -3  30  157.18    7.09
  -3  -3  30  166.62   17.68
   3   3 -30  173.24    7.32
   3   3 -30  159.93    7.21
   3   3 -29  118.56    6.21
   3   3 -29  116.03    6.15
  -3  -3  29  119.25   14.82
   3   3 -29  115.51    6.06
  -3  -3  29  115.11    6.11
  -3  -3  28  193.41   18.77
   3   3 -28  180.13    7.54
   3   3 -28  169.43    7.11
  -3  -3  28  177.96    7.51
   3   3 -28  176.07    7.34
   3   3 -27    0.62    1.27
   3   3 -27    1.84    1.36
   3   3 -27    1.64    1.30
  -3  -3  27   -2.03    3.09
  -3  -3  27    1.79    0.98
  -3  -3  26  394.98   25.27
  -3  -3  25  145.90   15.74
  -3  -3  24  174.75   16.31
  -3  -3  23    3.15    2.96
   3  -3 -23    5.98    2.83
   3  -3 -22  178.45   13.06
  -3  -3  22  162.94   14.68
  -3  -3  21   49.82    8.82
   3  -3 -21   51.75    7.31
   3  -3 -20  566.15   22.32
  -3  -3  20  556.38   25.84
  -3  -3  19  131.25   12.53
   3  -3 -19  135.89   10.75
   3  -3 -18   50.99    6.51
   3  -3 -18   52.29    6.73
  -3  -3  18   46.34    7.93
   3  -3 -17  138.10   10.40
   3  -3 -17  127.54    9.87
  -3  -3  17  130.13   11.91
   3  -3 -16  725.59   23.42
   3  -3 -16  775.60   23.69
  -3  -3  16  765.65   27.37
  -3  -3  15   69.03    8.58
   3  -3 -15   59.79    6.81
   3  -3 -15   73.92    7.18
  -3  -3  14   41.63    6.61
   3  -3 -14   36.48    5.33
   3  -3 -14   33.16    4.91
   3  -3 -13    2.87    2.74
  -3  -3  13    4.47    3.50
   3  -3 -13   -0.48    2.03
   3  -3 -12 1572.93   31.74
  -3  -3  12 1490.75   34.12
   3  -3 -12 1574.17   30.74
   3  -3 -11  373.09   15.01
  -3  -3  11  390.52   17.04
   3  -3 -11  374.94   15.52
  -3  -3  10 1739.39   34.56
   3  -3 -10 1783.31   33.06
   3  -3 -10 1711.22   31.06
   3  -3  -9   39.91    5.37
   3  -3  -9   37.88    4.75
  -3  -3   9   37.83    5.73
  -3  -3   8  958.27   23.84
   3  -3  -8 1018.99   24.33
   3  -3  -8 1016.91   23.24
  -3  -3   7  611.81   18.68
   3  -3  -7  608.81   18.24
   3  -3  -7  620.27   19.03
   3  -3  -6 2332.67   30.38
   3  -3  -6 2232.96   33.78
  -3  -3   6 2281.75   34.16
   3  -3  -5  234.61    9.80
  -3  -3   5  250.69   10.92
   3  -3  -4    4.85    1.66
  -3  -3   4    8.95    2.49
  -3  -3   3  133.12    7.31
   3  -3  -3  135.88    7.80
  -3  -3   2 1518.55   22.85
   3  -3  -2 1473.84   25.99
  -3  -3   1  128.94    6.41
   3  -3  -1  124.75    7.78
   3  -3   0   10.25    2.52
  -3  -3   0    9.95    1.69
   3  -3   1  151.43    9.04
  -3  -3  -1  149.07    5.67
   3  -3   2  119.55    8.22
  -3  -3  -2  134.98    4.54
  -3  -3  -3   43.67    1.72
   3  -3   3   68.68    6.58
   3  -3   4  922.46   23.39
   3  -3   5  113.32    8.67
   3  -3   6  512.03   18.42
   3  -3   7   26.65    4.89
   3  -3   8   83.26    8.13
   3  -3   9   90.08    8.78
   3  -3  10 1634.27   36.16
   3  -3  11  151.22   11.80
   3  -3  12    2.90    3.19
   3  -3  13   70.65    8.56
   3  -3  14  555.83   23.44
   3  -3  15  110.93   11.16
   3  -3  16  134.26   12.22
   3  -3  17    4.81    4.00
   3  -3  18  643.76   28.14
   3  -3  19  133.46   13.42
   3  -3  20  184.69   15.87
   3  -3  21    0.56    4.17
   3  -3  22  253.83   19.54
   3  -3  23   18.16    5.68
   3  -3  24  201.28   18.03
  -3  -3 -25    5.34    1.15
   3  -3  25    2.24    3.20
  -3   3 -25    2.61    1.22
  -3  -3 -26  312.59    9.43
  -3  -3 -26  312.06    9.14
   3  -3  26  330.43   23.72
   3  -3  26  323.12    9.85
  -3   3 -26  343.55   10.68
  -3   3 -26  335.92    9.39
  -3  -3 -27  172.89    7.14
  -3  -3 -27  181.04    7.08
  -3   3 -27  186.71    8.03
   3  -3  27  173.64    7.27
  -3   3 -27  178.55    6.93
   3  -3  27  183.98   18.31
  -3  -3 -28  650.21   13.97
  -3   3 -28  628.76   14.61
   3  -3  28  649.88   34.47
  -3   3 -28  628.86   13.02
  -3  -3 -28  640.29   13.34
   3  -3  28  642.52   14.10
  -3   3 -28  648.58   15.16
  -3  -3 -29    6.56    1.70
  -3  -3 -29    6.77    1.78
   3  -3  29    5.32    1.52
  -3   3 -29    4.92    1.83
   3  -3  29    9.27    4.82
  -3   3 -29    9.20    2.06
   3  -3  30  116.04    6.06
  -3   3 -30  113.70    6.45
  -3  -3 -30  109.94    5.64
   3  -3  30   96.00   13.65
  -3   3 -30  113.11    6.53
  -3  -3 -31    6.52    1.68
   3  -3  31    4.43    1.43
  -3   3 -31    5.57    1.83
  -3   3 -31    4.60    1.80
  -3   3 -32  139.64    7.14
  -3   3 -32  135.61    7.24
   3  -3  32  137.08    6.45
  -3  -3 -32  133.68    6.16
  -3   3 -33    3.27    1.64
  -3   3 -33    2.61    1.76
   3  -3  33    5.71    1.62
  -3  -3 -33    3.31    0.99
  -3   3 -34    4.47    1.87
  -3  -3 -34    5.29    1.38
   3  -3  34    8.05    1.77
  -3   3 -34    8.71    2.21
  -3  -3 -35    1.40    1.01
  -3   3 -35    1.88    1.66
  -3   3 -35    0.59    1.45
  -3   3 -35    1.32    1.29
  -3   3 -35   -1.68    1.54
   3  -3  35    1.94    1.24
  -3   3 -36  206.89    7.94
  -3   3 -36  212.21    8.52
  -3   3 -36  213.00    8.53
  -3  -3 -36  216.89    7.38
  -3   3 -37   24.84    3.17
  -3   3 -37   21.19    3.00
  -3   3 -37   24.96    2.87
  -3  -3 -37   23.36    2.49
  -3   3 -38    6.02    1.64
  -3   3 -38    7.64    1.89
  -3  -3 -38    6.11    1.33
  -3   3 -38    4.42    1.65
  -3  -3 -38    9.38    1.80
  -3   3 -39    1.28    1.62
  -3  -3 -39   -0.55    0.76
  -3  -3 -39    3.01    1.34
  -3   3 -39    0.55    1.46
  -3   3 -39    0.40    1.08
  -3   3 -40  143.11    5.94
  -3  -3 -40  144.46    5.77
  -3   3 -40  146.71    6.41
  -3   3 -40  153.21    6.51
  -3   3 -41   67.32    4.25
  -3   3 -41   70.90    4.38
  -3   3 -41   71.94    4.08
  -3  -3 -41   72.31    3.90
  -3   3 -42  109.51    4.70
  -3  -3 -42  109.52    4.48
  -3   3 -42  114.01    5.14
  -3   3 -42  112.77    5.14
  -3   3 -43    0.41    1.15
  -3   3 -43    2.25    1.04
  -3   3 -43    2.22    1.43
  -3  -3 -43    1.29    0.85
  -3   3 -44  178.53    5.19
  -3   3 -44  170.82    5.56
  -3   3 -44  179.78    5.70
  -3  -3 -44  170.14    4.62
  -3   3 -45   26.76    2.13
  -3   3 -45   29.21    2.26
  -3   3 -45   27.41    1.88
  -3   3 -46   24.22    1.77
   3  -4 -46   14.74    1.43
   3   4 -46   14.77    1.63
   3   4 -45    0.52    0.82
   3  -4 -45    0.42    0.75
   3   4 -45   -0.77    0.60
   3   4 -44    0.15    0.97
   3   4 -44   -0.89    0.78
   3  -4 -44   -0.48    0.90
   3   4 -43    6.09    1.17
   3   4 -43    7.28    1.51
  -3  -4  43    6.63    1.16
   3  -4 -43    7.95    1.48
   3  -4 -42    1.52    1.07
   3   4 -42   -0.69    0.89
   3   4 -42    1.19    1.31
  -3  -4  42    0.25    0.70
   3   4 -41   18.11    2.45
   3   4 -41   19.97    2.11
   3  -4 -41   19.48    2.37
  -3  -4  41   18.13    2.08
   3   4 -40    2.30    1.59
   3   4 -40    2.02    0.85
   3  -4 -40    0.33    1.39
  -3  -4  40   -1.02    1.01
   3   4 -39   20.70    2.35
   3   4 -39   25.24    3.08
  -3  -4  39   24.66    2.77
   3  -4 -39   24.58    2.79
   3   4 -38    1.49    1.76
   3  -4 -38    0.11    1.28
   3   4 -38    0.63    0.94
  -3  -4  38   -1.10    1.42
  -3  -4  37    0.31    1.06
   3   4 -37   -0.14    1.58
   3   4 -37    0.32    0.98
   3  -4 -37    2.27    1.64
  -3  -4  36   -1.97    1.71
   3   4 -36   -0.61    1.42
   3   4 -36    0.41    1.16
   3  -4 -36   -0.72    1.42
   3   4 -35  101.34    5.77
  -3  -4  35  104.62    5.98
   3  -4 -35  106.40    5.88
   3   4 -35  105.54    5.58
   3   4 -35  101.67    5.96
   3   4 -34    2.83    1.55
   3   4 -34    3.18    1.62
   3   4 -34    1.65    1.30
  -3  -4  34    1.26    1.26
   3   4 -33   11.36    2.07
   3   4 -33   13.28    2.57
  -3  -4  33   14.82    2.66
   3   4 -33    8.01    1.92
   3   4 -32    2.47    1.12
   3   4 -32    3.96    1.78
  -3  -4  32    1.49    1.43
   3   4 -32    1.53    1.34
   3   4 -31   49.85    4.08
   3   4 -31   46.75    4.06
   3   4 -31   43.44    3.64
  -3  -4  31   45.90    4.04
   3   4 -30    0.17    1.19
   3   4 -30   -0.70    1.28
   3   4 -30   -0.58    1.18
  -3  -4  30   -0.08    1.12
  -3  -4  29    6.57    1.96
   3   4 -29    2.41    1.12
   3   4 -29    4.87    1.28
   3   4 -29    4.42    1.46
  -3  -4  29    4.01    4.48
   3   4 -28    1.50    1.34
  -3  -4  28    2.52    1.40
  -3  -4  28    5.75    4.76
   3   4 -28    1.90    1.23
   3   4 -28    3.98    1.21
   3   4 -28    1.16    1.31
   3   4 -27   47.91    3.96
   3   4 -27   39.40    3.47
   3   4 -27   42.51    3.81
  -3  -4  27   46.02    4.07
   3   4 -27   37.57    3.26
  -3  -4  27   42.19    9.18
  -3  -4  26    1.96    1.36
  -3  -4  26    2.86    1.12
   3   4 -26    3.62    1.25
  -3  -4  26    7.87    5.56
   3   4 -26   -0.32    1.05
   3   4 -26   -1.30    1.31
   3   4 -26    3.24    1.36
   3   4 -25   45.91    3.65
   3   4 -25   50.50    4.02
  -3  -4  25   55.92   10.24
   3   4 -25   53.01    4.02
  -3  -4  25   49.97    4.09
  -3  -4  24   20.20    2.62
   3   4 -24   17.84    2.47
  -3  -4  24   20.59    7.28
  -3  -4  23    5.01    4.80
  -3  -4  22   -0.63    4.01
  -3  -4  21   10.24    5.22
  -3  -4  20    3.52    3.49
  -3  -4  19  169.68   15.06
   3  -4 -18   10.22    3.84
  -3  -4  18    2.77    3.03
  -3  -4  17    6.95    3.47
   3  -4 -17   14.97    4.05
   3  -4 -17   10.79    3.63
   3  -4 -16    0.39    1.43
  -3  -4  16   -3.17    4.05
   3  -4 -16    2.63    2.25
   3  -4 -15    4.32    1.33
   3  -4 -15    2.26    2.65
  -3  -4  15    6.67    3.97
   3  -4 -14    7.63    2.43
  -3  -4  14   -0.89    2.63
   3  -4 -14    0.41    3.26
  -3  -4  13    1.84    3.14
   3  -4 -13    4.75    2.10
   3  -4 -13    3.81    3.09
   3  -4 -12   10.89    3.01
   3  -4 -12    8.76    3.90
  -3  -4  12   11.54    4.01
   3  -4 -11   -1.59    3.29
  -3  -4  11    3.42    2.52
   3  -4 -11    3.21    2.26
  -3  -4  10    2.56    2.36
   3  -4 -10    3.59    2.81
   3  -4 -10    5.20    2.43
   3  -4  -9    5.39    2.57
  -3  -4   9    0.17    2.12
   3  -4  -9    1.54    1.47
   3  -4  -8   47.52    5.48
   3  -4  -8   44.83    6.28
  -3  -4   8   51.00    6.30
  -3  -4   7  162.80   10.51
   3  -4  -7  164.59   10.04
   3  -4  -7  160.17   11.10
   3  -4  -6   55.73    5.06
  -3  -4   6   48.36    5.60
   3  -4  -6   55.70    6.54
   3  -4  -6   53.16    5.58
   3  -4  -5   71.32    6.70
   3  -4  -5   66.49    6.99
  -3  -4   5   65.22    6.08
   3  -4  -5   68.28    5.74
   3  -4  -4    4.81    2.47
  -3  -4   4   10.24    2.64
   3  -4  -4    7.38    2.06
   3  -4  -3  398.78   14.58
  -3  -4   3  411.77   13.70
  -3  -4   2   11.34    2.25
   3  -4  -2   10.00    2.70
  -3  -4   1  238.25    8.99
   3  -4  -1  246.79   11.96
   3  -4   0   60.42    6.25
   3  -4   1   28.88    4.31
   3  -4   2    6.85    3.09
   3  -4   3  488.82   18.65
   3  -4   4  254.53   13.87
   3  -4   5  184.16   12.09
   3  -4   6   20.83    4.69
   3  -4   7  321.88   16.76
   3  -4   8    8.63    3.66
   3  -4   9   66.07    8.11
   3  -4  10   25.03    5.87
   3  -4  11   -1.38    3.47
   3  -4  12   -1.81    3.25
   3  -4  13   53.38    7.96
   3  -4  14   17.37    4.69
   3  -4  15   85.80   10.58
   3  -4  16   15.19    5.21
   3  -4  17   -1.94    5.00
   3  -4  18   64.02    9.60
   3  -4  19   50.79    8.60
   3  -4  20    8.49    4.01
   3  -4  21   -3.33    5.19
  -3  -4 -22    0.32    1.01
  -3   4 -22   -0.04    0.89
   3  -4  22   -0.63    5.25
   3  -4  22    0.03    1.14
   3  -4  23   47.71    3.94
  -3  -4 -23   43.04    3.54
   3  -4  23   36.75    9.07
  -3   4 -23   40.97    3.70
  -3   4 -24   61.20    4.42
   3  -4  24   54.64   10.40
  -3   4 -24   54.16    4.25
  -3  -4 -24   56.93    4.12
   3  -4  24   52.30    4.24
  -3   4 -25   63.52    4.42
  -3   4 -25   62.91    4.66
  -3  -4 -25   58.04    4.22
   3  -4  25   61.43    4.56
  -3   4 -25   70.07    4.81
   3  -4  26   -0.30    1.52
  -3  -4 -26    0.93    1.17
  -3   4 -26    1.19    1.17
  -3   4 -26    0.89    1.08
  -3   4 -26   -1.92    1.64
  -3   4 -27   21.99    2.64
   3  -4  27   17.53    4.62
  -3   4 -27   17.95    2.54
  -3   4 -27   20.10    2.80
   3  -4  27   15.34    2.16
  -3  -4 -27   19.63    2.49
  -3   4 -28   20.33    3.03
  -3   4 -28   23.20    2.83
   3  -4  28   20.18    2.80
  -3   4 -28   21.18    2.85
   3  -4  28   11.54    4.53
  -3  -4 -28   21.95    2.80
  -3   4 -29  256.03    9.85
  -3   4 -29  262.57    9.43
  -3   4 -29  253.90    8.73
  -3  -4 -29  263.53    8.99
   3  -4  29  265.71    9.56
  -3   4 -30   68.80    4.48
  -3   4 -30   65.93    4.51
   3  -4  30   67.62    4.90
  -3  -4 -30   65.02    4.56
  -3   4 -30   58.98    4.63
  -3   4 -30   59.16    4.90
  -3   4 -31    7.70    1.99
  -3   4 -31    9.04    1.72
   3  -4  31    4.18    1.63
  -3   4 -31    8.89    1.87
  -3   4 -31    5.36    1.63
  -3  -4 -31    8.37    1.94
  -3   4 -32    2.87    1.81
  -3   4 -32    2.35    1.00
  -3   4 -32    2.54    1.30
   3  -4  32    1.10    1.24
  -3  -4 -32    3.05    1.44
  -3   4 -32    2.17    1.58
  -3   4 -33    2.74    1.14
  -3   4 -33    1.71    1.60
   3  -4  33    3.53    1.64
  -3   4 -33    4.64    1.47
  -3   4 -33    2.91    1.53
  -3  -4 -33    3.98    1.44
  -3   4 -34    4.79    1.46
  -3   4 -34    1.86    1.51
  -3  -4 -34    2.06    1.20
  -3   4 -34    2.58    1.33
  -3   4 -34    4.83    1.79
   3  -4  34    1.65    1.07
   3  -4  35    6.84    1.71
  -3   4 -35    4.81    1.26
  -3   4 -35    5.11    1.74
  -3  -4 -35    5.99    1.49
  -3   4 -35    4.71    1.69
  -3   4 -36   26.50    3.30
   3  -4  36   26.68    2.81
  -3   4 -36   26.55    2.60
  -3   4 -36   25.97    2.96
  -3  -4 -36   29.89    2.87
   3  -4  37   -0.48    1.00
  -3   4 -37    2.35    1.02
  -3   4 -37    0.82    1.22
  -3  -4 -37    0.88    1.01
  -3   4 -37    2.09    1.84
  -3   4 -38    0.33    1.50
  -3   4 -38    1.50    0.98
  -3   4 -38   -1.25    1.39
   3  -4  38   -1.91    1.07
  -3   4 -39    0.81    1.09
  -3   4 -39    0.15    1.46
   3  -4  39   -1.68    0.98
  -3   4 -39    2.26    0.86
  -3   4 -40    1.27    0.68
  -3   4 -40    2.30    1.30
  -3   4 -41   -0.14    1.05
  -3   4 -41    1.72    1.30
  -3   4 -41    0.01    0.66
  -3   4 -42    7.82    1.59
  -3   4 -42    5.82    1.27
  -3   4 -43    0.11    0.92
  -3   4 -44   14.53    1.61
  -3   4 -45   -1.18    0.73
   3   5 -45   40.22    2.19
   3   5 -44   -0.49    0.69
   3  -5 -44   -1.53    0.75
  -3  -5  43   36.45    2.27
   3   5 -43   36.56    2.52
   3  -5 -43   36.85    2.46
  -3  -5  42    0.95    0.76
   3   5 -42    1.95    1.09
   3   5 -42   -0.10    0.62
   3  -5 -42    0.65    1.00
   3   5 -41   75.15    3.97
   3  -5 -41   77.82    3.98
  -3  -5  41   74.91    3.89
   3   5 -40   -0.99    1.29
   3  -5 -40    0.51    1.14
  -3  -5  40    0.69    1.08
   3   5 -39   90.66    4.74
  -3  -5  39   87.17    4.69
   3  -5 -39   96.58    4.88
   3   5 -38    1.75    1.27
  -3  -5  38    3.71    1.62
   3  -5 -38    4.10    1.86
   3  -5 -37  146.26    6.41
   3   5 -37  147.25    6.42
  -3  -5  37  149.80    6.57
   3  -5 -36   -1.62    1.40
  -3  -5  36    0.88    1.27
   3   5 -36    0.87    1.30
   3  -5 -35    0.23    1.53
  -3  -5  35   -0.78    1.44
   3   5 -35    1.90    1.41
   3  -5 -34    1.47    1.47
   3   5 -34    2.19    1.23
  -3  -5  34    4.20    1.91
   3  -5 -33  302.55    9.75
   3   5 -33  293.90    9.73
  -3  -5  33  306.55   10.27
  -3  -5  32    2.57    1.79
   3  -5 -32    1.48    1.62
   3   5 -32    1.78    1.73
   3  -5 -31    1.76    1.28
   3   5 -31    0.49    1.25
  -3  -5  31    1.17    1.66
   3   5 -30    2.49    1.57
   3  -5 -30   -0.70    1.32
  -3  -5  30    1.19    1.44
  -3  -5  29  329.74   10.93
   3   5 -29  317.48   10.13
   3   5 -29  341.71   10.87
   3  -5 -29  325.26   10.25
   3   5 -28   -0.26    1.22
  -3  -5  28    0.38    1.46
  -3  -5  28   -2.05    0.86
   3   5 -28    1.96    1.53
   3  -5 -28   -0.56    1.22
   3   5 -27   54.11    4.48
   3  -5 -27   49.32    4.08
  -3  -5  27   49.90    3.79
   3   5 -27   46.21    3.85
  -3  -5  27   38.51    9.52
  -3  -5  27   53.10    4.57
   3  -5 -26    4.05    1.55
  -3  -5  26    5.77    1.48
  -3  -5  26    3.32    5.16
   3   5 -26    5.97    1.69
  -3  -5  26    5.03    1.67
   3   5 -26    3.91    1.84
  -3  -5  25  399.34   10.42
  -3  -5  25  409.40   27.35
   3   5 -25  393.52   10.94
  -3  -5  25  407.07   11.89
   3   5 -25  403.16   11.70
   3  -5 -25  410.09   11.31
   3   5 -24    0.92    1.04
  -3  -5  24   -0.50    3.67
   3  -5 -24    4.21    1.58
   3   5 -24    3.32    1.59
  -3  -5  24    3.40    1.63
  -3  -5  24    2.07    1.10
  -3  -5  23   57.23    4.58
   3   5 -23   57.58    4.47
   3   5 -23   54.53    4.02
   3  -5 -23   56.56    4.14
  -3  -5  23   45.89    9.20
  -3  -5  23   58.33    4.08
  -3  -5  22   13.87    6.49
   3   5 -22    9.11    1.94
   3   5 -22    6.79    1.51
   3  -5 -22   10.11    1.68
  -3  -5  22   10.88    2.31
  -3  -5  22   10.70    1.94
  -3  -5  21  310.67    9.93
  -3  -5  21  303.39   21.95
   3   5 -21  316.79    9.89
   3  -5 -21  306.48    9.18
  -3  -5  21  317.63    9.23
   3  -5 -20    1.11    0.81
  -3  -5  20   -0.34    0.90
   3   5 -20    1.58    1.37
  -3  -5  20    1.64    1.04
  -3  -5  20   -1.14    2.54
  -3  -5  19  123.13   13.52
  -3  -5  18   -0.28    3.02
   3  -5 -18    7.05    4.42
   3  -5 -17  227.47   16.53
  -3  -5  17  187.18   15.92
  -3  -5  16   13.32    5.61
   3  -5 -16    5.17    3.11
  -3  -5  15  527.70   25.51
   3  -5 -15  555.65   25.52
   3  -5 -14    0.34    2.82
  -3  -5  14    4.47    3.96
  -3  -5  13  311.87   18.61
   3  -5 -13  335.38   19.39
   3  -5 -12   38.06    6.78
  -3  -5  12   46.74    7.33
   3  -5 -11  255.67   16.45
  -3  -5  11  246.63   15.72
  -3  -5  10    1.68    2.72
   3  -5 -10   -6.81    3.59
   3  -5  -9  304.96   17.51
  -3  -5   9  296.20   16.06
  -3  -5   8   14.98    3.68
   3  -5  -8   17.40    4.64
  -3  -5   7  398.88   17.20
   3  -5  -7  396.58   19.78
  -3  -5   6   -6.40    2.34
   3  -5  -6   -2.61    2.80
   3  -5  -6   -3.97    1.83
   3  -5  -5   22.65    4.98
   3  -5  -5   19.36    3.84
   3  -5  -4   -3.03    3.51
   3  -5  -4   -3.63    1.90
   3  -5  -3  245.62   15.07
   3  -5  -2   -3.78    2.92
   3  -5  -2    8.12    2.33
   3  -5  -1   18.82    3.55
   3  -5  -1   20.16    3.97
   3  -5   0   15.70    4.54
   3  -5   0    2.06    1.82
   3  -5   1  899.86   28.27
   3  -5   1  910.58   26.45
   3  -5   2    7.27    2.83
   3  -5   3   97.85    9.13
   3  -5   4    4.86    3.27
   3  -5   5  385.03   18.97
   3  -5   6    1.22    2.54
   3  -5   7  152.21   12.60
   3  -5   8   -1.76    3.83
   3  -5   9   21.11    5.25
   3  -5  10   -0.02    2.87
   3  -5  11  172.80   14.65
   3  -5  12    1.46    3.03
   3  -5  13  292.29   19.83
   3  -5  14   21.09    6.70
   3  -5  15  678.44   31.50
   3  -5  16   -2.78    4.07
   3  -5  17   21.68    6.43
  -3  -5 -18   26.28    2.86
   3  -5  18   27.62    3.05
   3  -5  19  374.57   10.13
   3  -5  19  385.23   11.06
  -3  -5 -19  410.76   10.81
  -3   5 -19  371.22   10.57
   3  -5  19  367.45   24.91
  -3   5 -20   11.33    1.95
   3  -5  20   13.79    2.11
   3  -5  20    9.31    1.89
   3  -5  20    8.88    4.92
  -3  -5 -20   12.11    2.22
  -3  -5 -21    2.77    1.43
   3  -5  21   -1.55    1.19
   3  -5  21    0.56    1.26
  -3   5 -21    0.16    1.05
  -3  -5 -22    2.04    1.82
   3  -5  22    1.85    1.37
   3  -5  22   -1.04    1.03
  -3   5 -22   -0.15    1.21
   3  -5  22    0.67    3.66
  -3   5 -23  851.48   16.83
  -3  -5 -23  846.87   16.28
   3  -5  23  819.90   17.04
   3  -5  23  847.91   15.04
   3  -5  23  868.29   40.56
   3  -5  24    2.93    1.39
  -3   5 -24    5.63    1.89
   3  -5  24    2.79    3.13
  -3   5 -24    1.45    1.24
  -3  -5 -24    6.19    2.00
   3  -5  24    6.64    1.56
  -3   5 -25   11.67    2.13
  -3   5 -25   10.03    1.84
  -3   5 -25   13.20    2.36
   3  -5  25   10.58    2.23
  -3  -5 -25   13.20    2.28
  -3   5 -26   35.59    3.58
  -3   5 -26   32.85    3.18
  -3  -5 -26   34.44    3.46
  -3   5 -26   34.83    3.61
   3  -5  26   39.00    3.93
  -3   5 -27  333.37   10.39
  -3   5 -27  345.29   11.09
   3  -5  27  340.30   11.05
  -3  -5 -27  345.22   10.50
  -3   5 -27  344.38   10.23
   3  -5  28    2.25    1.50
  -3   5 -28    1.59    1.59
  -3  -5 -28    1.97    1.64
  -3   5 -28    2.71    1.36
  -3   5 -28    3.08    1.58
  -3   5 -29    7.41    1.79
   3  -5  29   11.19    2.27
  -3  -5 -29   10.46    2.16
  -3   5 -29    8.13    1.81
  -3   5 -29    9.09    2.02
  -3   5 -30    0.38    1.40
  -3   5 -30    0.45    1.05
  -3  -5 -30    1.46    1.36
  -3   5 -30    1.59    1.27
   3  -5  30    0.03    1.43
   3  -5  31  115.67    6.24
  -3   5 -31  109.21    5.81
  -3   5 -31  115.35    5.85
  -3  -5 -31  105.25    5.69
  -3   5 -32    1.72    1.31
  -3   5 -32    2.92    1.19
  -3   5 -32    4.27    2.00
   3  -5  32    4.09    1.81
  -3  -5 -32    1.99    1.61
  -3   5 -33  155.29    6.59
  -3   5 -33  153.54    6.48
  -3   5 -33  164.41    7.25
  -3  -5 -33  165.34    6.77
   3  -5  33  162.98    7.07
  -3   5 -34   -0.44    1.15
  -3   5 -34   -0.13    1.38
  -3   5 -34    1.71    1.07
   3  -5  34   -0.26    1.26
  -3   5 -35   28.99    3.12
  -3   5 -35   26.54    2.75
   3  -5  35   26.43    2.85
  -3   5 -36   28.74    2.67
   3  -5  36   25.82    2.69
  -3   5 -36   26.12    2.85
   3  -5  37  190.33    6.61
  -3   5 -37  199.11    7.19
  -3   5 -37  193.94    6.49
   3  -5  38    1.84    0.97
  -3   5 -38    2.49    1.43
  -3   5 -38    4.79    1.30
   3  -5  39   19.64    1.93
  -3   5 -39   19.69    2.31
  -3   5 -39   16.40    1.77
  -3   5 -40    6.60    1.59
   3  -5  40    3.54    0.76
  -3   5 -41   85.20    3.84
  -3   5 -42    0.32    0.72
  -3   5 -43   15.86    1.47
  -3  -6  42    2.57    0.69
   3   6 -41   11.02    1.26
   3   6 -41   11.98    1.35
  -3  -6  41   13.00    1.49
  -3  -6  40   11.44    1.62
   3   6 -40   10.57    1.40
   3  -6 -40   12.33    1.69
   3   6 -39   -1.35    0.89
  -3  -6  39   -0.47    1.13
   3  -6 -39    0.94    1.00
  -3  -6  38   35.84    2.92
   3  -6 -38   33.06    2.74
   3   6 -38   34.76    2.67
  -3  -6  37   10.75    2.02
   3   6 -37    6.96    1.42
   3  -6 -37    8.05    1.72
  -3  -6  36    7.40    1.91
   3   6 -36    8.46    1.57
   3  -6 -36    6.40    1.56
   3   6 -35   13.68    1.95
  -3  -6  35   13.63    2.39
   3  -6 -35   11.88    2.14
   3  -6 -34   -0.12    1.47
  -3  -6  34    2.51    1.59
   3   6 -34    0.87    1.12
   3  -6 -33    0.96    1.43
  -3  -6  33   -0.45    1.80
   3   6 -33    0.54    1.00
   3   6 -32    8.20    1.77
  -3  -6  32    8.78    2.27
   3  -6 -32    4.84    1.67
  -3  -6  31   14.18    2.58
   3   6 -31   15.76    2.28
   3  -6 -31   14.48    2.46
  -3  -6  30    6.02    2.10
   3  -6 -30    5.96    1.77
   3   6 -30    2.27    1.26
   3   6 -29    1.06    1.16
   3  -6 -29    1.00    1.47
  -3  -6  29    0.44    1.52
  -3  -6  28   57.15    4.59
   3   6 -28   63.05    4.36
  -3  -6  28   55.03    3.93
   3  -6 -28   55.73    4.28
  -3  -6  27    6.70    1.92
  -3  -6  27    6.24    2.14
   3   6 -27    4.91    2.03
   3   6 -27    4.70    1.34
   3  -6 -27    3.88    1.51
  -3  -6  26   14.19    2.22
  -3  -6  26   14.27    2.72
   3   6 -26   13.70    2.00
   3   6 -26   14.41    2.61
   3  -6 -26   14.05    2.46
   3   6 -25   40.40    4.00
  -3  -6  25   41.24    3.55
   3   6 -25   42.19    3.65
  -3  -6  25   37.45    3.87
   3  -6 -25   42.19    3.78
   3   6 -24  110.05    6.47
  -3  -6  24  107.26    6.35
  -3  -6  24  102.82    5.57
   3  -6 -24  112.66    5.99
   3   6 -23    1.53    1.48
  -3  -6  23    1.33    1.26
  -3  -6  23    0.83    1.08
   3  -6 -23   -0.10    1.03
  -3  -6  22   42.86    4.03
  -3  -6  22   46.49    9.51
   3   6 -22   44.64    4.14
  -3  -6  22   43.50    3.73
   3  -6 -22   44.98    3.81
  -3  -6  21    3.29    1.35
   3   6 -21    5.62    1.83
   3  -6 -21    3.58    1.39
  -3  -6  21    3.44    1.37
  -3  -6  20   64.64    4.78
   3   6 -20   72.81    5.05
   3  -6 -20   69.97    4.59
  -3  -6  20   71.02    4.74
   3  -6 -19    2.55    1.00
  -3  -6  19    1.95    1.39
   3  -6 -19    3.05    0.88
  -3  -6  19    0.10    3.89
   3   6 -19    2.43    1.18
  -3  -6  19    1.13    1.09
   3  -6 -18   88.63    4.74
   3   6 -18   94.75    5.66
  -3  -6  18   93.33    5.31
   3  -6 -18   94.22    5.21
  -3  -6  18   79.20   11.08
  -3  -6  18   89.24    5.46
  -3  -6  17   64.89    4.45
   3  -6 -17   65.94    4.32
   3   6 -17   70.39    4.79
  -3  -6  17   57.62    9.69
  -3  -6  17   64.08    4.61
   3  -6 -17   70.40    4.28
  -3  -6  16    0.12    1.03
  -3  -6  16    0.36    1.05
   3  -6 -16    0.52    2.22
   3  -6 -16   -1.71    0.98
   3   6 -16   -0.28    1.39
   3  -6 -16    0.51    0.92
  -3  -6  15  100.38   11.82
  -3  -6  15   94.65    5.46
   3   6 -15  101.56    5.53
   3  -6 -15   95.71   11.74
  -3  -6  15   92.24    5.26
   3  -6 -15   96.62    5.02
   3  -6 -15   98.05    5.04
   3   6 -14  101.11    5.49
   3  -6 -14  104.62    5.17
   3  -6 -14  111.84   12.59
  -3  -6  14  108.96    5.58
  -3  -6  14  103.13    5.57
  -3  -6  13    3.89    1.00
   3  -6 -13    5.90    3.49
  -3  -6  12   23.35    2.66
   3  -6 -12   26.58    6.51
   3  -6 -11   -1.95    4.20
   3  -6 -10  -10.26    4.20
   3  -6  -9    4.47    3.12
   3  -6  -8    0.02    3.24
   3  -6  -7    8.20    3.10
   3  -6  -6   12.14    4.44
   3  -6  -5   -9.77    3.90
   3  -6  -4    4.25    2.19
   3  -6  -3   13.33    4.79
   3  -6  -2   42.97    7.21
   3  -6  -1   23.76    5.10
   3  -6   0   -2.76    2.38
   3  -6   1   60.50    8.30
   3  -6   2   95.00   10.14
   3  -6   3   37.45    6.19
   3  -6   4   -0.13    2.22
   3  -6   5   93.62    9.98
   3  -6   6   49.66    7.23
   3  -6   6   59.64    8.43
   3  -6   7   10.56    2.71
   3  -6   7   21.20    4.60
   3  -6   8  204.65   14.61
   3  -6   8  196.39   15.69
   3  -6   9   54.01    7.52
   3  -6   9   58.56    8.59
  -3  -6 -10    9.26    1.81
   3  -6  10    6.65    1.47
   3  -6  10    5.29    3.34
   3  -6  10    6.80    2.67
   3  -6  11   55.15    4.07
   3  -6  11   47.34    3.78
   3  -6  11   44.27    8.38
  -3  -6 -11   45.75    3.60
   3  -6  12   32.68    3.13
   3  -6  12   37.91    3.54
  -3  -6 -12   30.06    2.96
   3  -6  12   35.33    8.04
   3  -6  13    0.24    1.10
  -3  -6 -13    0.52    1.00
   3  -6  13   -0.97    1.45
   3  -6  13    0.88    3.22
   3  -6  14   24.58    6.84
   3  -6  14   28.00    2.86
   3  -6  14   24.67    2.86
   3  -6  15   11.44    2.02
   3  -6  15   11.05    2.06
   3  -6  15    8.17    3.73
   3  -6  16   42.95    3.67
   3  -6  16   33.99    8.09
   3  -6  16   40.04    3.65
   3  -6  17    5.19    4.16
   3  -6  17    3.30    1.22
   3  -6  17    4.39    1.23
   3  -6  18    5.84    1.55
   3  -6  18    3.71    1.27
   3  -6  19    2.65    4.47
   3  -6  19    0.47    1.62
   3  -6  19    0.76    1.04
   3  -6  20   -1.12    1.69
   3  -6  20   -2.30    5.01
   3  -6  20   -0.54    1.05
  -3   6 -20   -0.47    1.33
   3  -6  21   61.46    4.33
   3  -6  21   51.90    4.54
  -3   6 -21   55.48    4.21
   3  -6  22  169.82    7.07
  -3   6 -22  175.69    7.75
  -3   6 -22  164.75    7.25
   3  -6  22  171.46    7.98
  -3   6 -23   25.04    3.20
   3  -6  23   22.67    2.72
  -3   6 -23   24.93    2.98
   3  -6  23   20.26    3.01
   3  -6  24    5.09    1.16
   3  -6  24    3.11    1.69
  -3   6 -24    5.03    1.74
  -3   6 -24    3.57    1.18
   3  -6  25   -1.14    1.69
  -3   6 -25    0.65    1.37
  -3   6 -25   -0.99    1.23
   3  -6  25   -0.04    0.91
  -3   6 -26    0.09    1.35
   3  -6  26    0.51    0.94
   3  -6  26   -0.38    1.72
   3  -6  27   14.68    1.91
   3  -6  27   12.25    2.51
  -3   6 -27   13.80    2.31
   3  -6  28   25.08    3.09
  -3   6 -28   26.76    3.13
  -3   6 -29    1.38    1.33
  -3   6 -29    1.65    1.16
   3  -6  29   -0.52    1.44
   3  -6  30    1.72    1.49
  -3   6 -30    3.06    1.52
  -3   6 -30    2.39    1.54
   3  -6  31    1.47    1.54
  -3   6 -31   -2.47    1.64
  -3   6 -31   -2.42    1.52
   3  -6  32   -0.84    1.51
  -3   6 -32   -1.89    1.55
  -3   6 -32   -0.48    1.30
  -3   6 -33    1.50    1.17
  -3   6 -33   -1.52    1.29
   3  -6  33   -1.33    1.35
  -3   6 -34    2.49    1.17
   3  -6  34   -1.60    1.40
  -3   6 -35    2.38    1.06
   3  -6  35    2.28    1.04
   3  -6  36   -2.09    1.18
  -3   6 -36   -0.93    1.10
  -3   6 -37    1.63    1.00
   3  -6  37    0.48    0.88
   3  -6  38    7.76    1.26
  -3   6 -38    7.49    1.31
   3  -6  39   -0.46    0.60
  -3   6 -39    1.92    0.90
  -3   6 -40    0.01    0.56
  -3  -7  40   10.45    1.11
  -3  -7  39    0.86    0.68
   3   7 -39    0.75    0.59
  -3  -7  38  145.59    4.81
  -3  -7  37    1.60    0.87
  -3  -7  36    3.09    1.14
  -3  -7  35    2.05    1.28
  -3  -7  34   81.00    4.51
  -3  -7  33    1.65    1.58
  -3  -7  32   59.91    4.14
   3  -7 -32   51.03    3.54
  -3  -7  31    1.58    1.45
   3  -7 -31    2.32    1.45
  -3  -7  30  204.27    7.93
   3  -7 -30  202.06    7.18
  -3  -7  29    3.85    1.86
  -3  -7  29    2.47    0.95
   3  -7 -29    5.13    1.83
   3  -7 -28  167.51    6.79
  -3  -7  28  175.42    7.56
  -3  -7  27    1.14    1.24
  -3  -7  27    1.36    1.47
   3  -7 -27    2.64    1.54
  -3  -7  26   73.85    5.12
   3  -7 -26   68.98    4.57
  -3  -7  26   69.02    4.41
   3   7 -25   -0.19    1.55
  -3  -7  25   -1.63    1.02
  -3  -7  25    1.18    1.37
  -3  -7  25    1.45    1.30
   3  -7 -25    1.12    1.28
  -3  -7  24   35.23    3.57
   3   7 -24   30.76    3.37
  -3  -7  24   32.60    2.87
   3  -7 -24   30.18    3.15
  -3  -7  24   36.82    3.40
   3  -7 -23    2.15    1.17
   3   7 -23    1.53    1.41
  -3  -7  23   -0.92    1.14
  -3  -7  23    2.37    1.44
  -3  -7  23    1.41    1.23
   3   7 -22   55.13    4.46
  -3  -7  22   56.37    4.64
  -3  -7  22   58.09    4.01
   3  -7 -22   58.41    4.25
  -3  -7  22   55.62    4.22
  -3  -7  21    8.30    2.08
   3  -7 -21    7.39    1.82
   3   7 -21    6.84    2.13
  -3  -7  21    6.15    2.06
  -3  -7  20  161.11    7.54
   3   7 -20  169.66    7.81
  -3  -7  20  170.92    7.34
   3  -7 -20  165.23    6.97
  -3  -7  19   -0.12    1.22
   3  -7 -19    2.82    1.47
   3   7 -19    2.79    1.89
  -3  -7  19    0.60    1.27
   3  -7 -19    2.14    1.02
   3  -7 -18    1.54    1.03
   3   7 -18    1.99    1.48
  -3  -7  18   -0.16    1.28
  -3  -7  18    0.36    1.15
   3  -7 -18   -0.27    1.05
  -3  -7  17    2.62    1.70
  -3  -7  17    0.77    1.80
   3   7 -17    2.86    1.90
   3  -7 -17    5.01    1.91
   3  -7 -17    0.80    0.96
   3   7 -16  692.30   15.32
  -3  -7  16  727.92   15.32
   3  -7 -16  685.79   13.86
   3  -7 -16  712.38   14.01
  -3  -7  16  701.44   15.09
  -3  -7  15   17.52    2.83
   3   7 -15   22.95    2.99
  -3  -7  15   16.51    2.66
   3  -7 -15   19.91    2.63
   3  -7 -15   16.79    2.42
   3  -7 -14   26.06    2.76
   3   7 -14   19.31    2.61
  -3  -7  14   21.39    2.84
  -3  -7  14   23.65    2.93
  -3  -7  13   -0.85    1.21
   3   7 -13   -0.93    1.36
  -3  -7  13   -0.81    1.21
   3  -7 -13    2.00    1.38
   3   7 -12   37.52    3.51
   3  -7 -12   34.97    3.18
  -3  -7  12   40.35    3.65
  -3  -7  12   37.80    3.44
   3  -7 -11   18.17    6.02
  -3  -7  11   15.55    2.23
   3   7 -11   17.52    2.47
  -3  -7  11   18.63    2.57
   3  -7 -11   16.63    2.24
   3  -7 -10  191.59    7.48
   3   7 -10  208.68    7.85
  -3  -7  10  205.63    7.93
   3  -7 -10  192.75   17.36
   3   7  -9    0.16    0.89
  -3  -7   9    2.83    1.41
  -3  -7   8  123.81    6.09
  -3  -7   8  120.52    5.70
   3  -7  -8  117.85   13.26
   3   7  -8  115.11    5.67
  -3  -7   7    0.60    1.00
  -3  -7   7   -0.14    1.11
   3  -7  -7    0.74    1.96
   3  -7  -7    2.15    1.10
  -3  -7   6  126.71    6.11
   3  -7  -6  123.22    5.84
   3  -7  -6  125.40   13.63
  -3  -7   6  134.16    6.08
   3  -7  -5    3.58    1.18
   3  -7  -5    6.11    3.34
  -3  -7   5    5.86    1.79
  -3  -7   5    3.33    1.56
  -3  -7   4  818.15   15.05
   3  -7  -4  790.26   33.22
   3  -7  -4  775.86   15.00
  -3  -7   4  776.17   14.75
   3  -7  -3   20.49    6.32
  -3  -7   3   18.75    2.71
   3  -7  -3   15.33    2.28
  -3  -7   3   13.20    2.13
   3  -7  -2  319.88    9.69
   3  -7  -2  331.98   21.25
  -3  -7   2  339.48    9.80
  -3  -7   2  324.78    9.37
  -3  -7   1    3.50    1.54
   3  -7  -1    7.07    3.28
  -3  -7   1    3.24    1.28
   3  -7  -1    2.90    1.23
  -3  -7   0  177.43    6.80
   3  -7   0  190.46    7.56
  -3  -7   0  185.64    7.34
   3  -7   0  194.05   16.02
  -3  -7  -1    0.82    0.86
  -3  -7  -1    0.32    1.00
   3  -7   1    1.85    0.92
   3  -7   2  134.47    6.48
   3  -7   2  128.42   12.80
  -3  -7  -2  143.18    6.47
  -3  -7  -3   -0.55    0.88
   3  -7   3   -2.64    1.94
  -3  -7  -4   36.39    3.44
   3  -7   4   34.84    3.35
   3  -7   4   35.53    6.72
  -3  -7  -5   16.75    2.46
   3  -7   5   22.52    5.21
   3  -7   5   14.42    2.35
   3  -7   6  463.32   23.64
   3  -7   6  470.11   11.47
  -3  -7  -6  499.78   12.35
   3  -7   6  487.37   12.48
   3  -7   7    2.30    1.15
  -3  -7  -7    1.55    1.12
   3  -7   7    0.71    1.23
  -3  -7  -7    3.09    1.28
   3  -7   8   33.52    3.38
  -3  -7  -8   36.90    3.52
   3  -7   8   35.84    3.31
   3  -7   9    0.81    1.06
   3  -7   9    0.90    1.35
  -3  -7  -9    2.49    1.54
  -3  -7 -10  373.46   10.90
   3  -7  10  382.00   11.29
   3  -7  10  364.50   10.64
   3  -7  11    7.56    2.17
   3  -7  11    7.63    1.81
  -3  -7 -11    7.16    1.85
  -3  -7 -12   57.63    4.32
   3  -7  12   47.82    4.04
   3  -7  12   44.32    3.87
   3  -7  13    0.23    1.03
   3  -7  13    0.79    1.25
   3  -7  14   56.27    4.37
   3  -7  14   59.45    4.51
   3  -7  15   -0.79    1.43
   3  -7  15   -0.31    1.35
   3  -7  16   65.88    4.84
   3  -7  16   65.19    4.70
   3  -7  17    3.27    1.60
   3  -7  17    0.21    1.25
   3  -7  18  171.77    7.81
   3  -7  18  180.50    7.61
   3  -7  19    2.87    1.69
  -3   7 -19    4.41    1.91
   3  -7  19    2.53    1.57
   3  -7  20   33.58    3.38
   3  -7  20   35.11    3.73
  -3   7 -20   35.30    3.68
  -3   7 -21    0.93    1.46
   3  -7  21    3.02    1.52
   3  -7  21    1.45    1.54
   3  -7  22   15.07    2.29
   3  -7  22   13.93    2.40
  -3   7 -22   15.27    2.54
   3  -7  23    2.15    1.17
  -3   7 -23    6.14    1.52
  -3   7 -23    3.36    1.88
   3  -7  23    3.67    1.64
  -3   7 -24    2.00    1.13
   3  -7  24    0.44    1.02
  -3   7 -24    0.94    1.80
   3  -7  24    0.32    1.74
  -3   7 -25    2.45    1.52
  -3   7 -25    4.10    1.30
   3  -7  25    2.33    1.09
   3  -7  25    5.55    2.07
  -3   7 -26   56.17    4.32
   3  -7  26   59.53    3.77
   3  -7  26   60.52    4.59
  -3   7 -26   61.27    3.93
  -3   7 -27    3.78    1.00
  -3   7 -27    2.88    1.64
   3  -7  27    4.56    1.66
   3  -7  27    3.08    1.12
   3  -7  28   63.98    4.45
  -3   7 -28   70.23    4.07
  -3   7 -28   64.18    4.36
   3  -7  28   68.64    3.64
  -3   7 -29   -1.75    1.62
  -3   7 -29    0.90    0.84
   3  -7  29   -1.16    1.60
  -3   7 -30   30.57    2.99
   3  -7  30   33.75    3.20
  -3   7 -30   27.97    2.54
  -3   7 -31    3.83    1.16
  -3   7 -31    0.71    1.07
   3  -7  31    2.25    1.35
   3  -7  32  109.44    5.08
  -3   7 -32  110.21    4.51
  -3   7 -32  111.65    4.96
   3  -7  33    0.35    1.05
  -3   7 -33    1.65    0.89
  -3   7 -34    7.35    1.17
   3  -7  34    4.48    1.15
   3  -7  35    5.30    1.17
  -3   7 -35    4.67    0.91
   3  -7  36   57.91    3.00
  -3   7 -36   54.02    2.41
   3  -7  37   -0.62    0.67
  -3  -8  36    1.09    0.57
  -3  -8  35    0.19    0.66
  -3  -8  34    4.86    1.13
  -3  -8  33    2.67    1.07
  -3  -8  32    6.16    1.26
  -3  -8  31   -1.24    1.14
  -3  -8  30    5.88    1.55
  -3  -8  29    7.90    1.14
  -3  -8  29   10.81    1.92
  -3  -8  28    5.69    1.10
  -3  -8  28    3.41    1.33
  -3  -8  27    0.81    1.12
  -3  -8  27    3.65    1.01
  -3  -8  26   30.57    2.69
  -3  -8  26   30.63    2.95
  -3  -8  25   -0.45    1.25
  -3  -8  25   -0.75    0.81
  -3  -8  24   10.67    1.93
  -3  -8  24    8.60    1.84
  -3  -8  24   10.42    1.62
  -3  -8  23   12.24    2.05
  -3  -8  23   17.13    2.39
  -3  -8  23   11.15    1.65
  -3  -8  22   -0.13    1.21
  -3  -8  22    0.47    1.03
  -3  -8  22   -0.40    1.37
  -3  -8  21    6.34    1.72
  -3  -8  21    8.13    1.93
  -3  -8  21    8.59    1.69
   3   8 -20   -0.88    1.32
  -3  -8  20    1.28    1.40
  -3  -8  20    0.60    1.02
  -3  -8  20    1.02    1.08
   3   8 -19   -0.52    1.29
  -3  -8  19   -1.74    1.36
  -3  -8  19   -1.34    1.49
  -3  -8  19   -0.59    1.13
  -3  -8  18    7.28    1.82
  -3  -8  18    6.24    1.59
   3  -8 -18    7.80    1.43
   3   8 -18    6.93    1.77
   3  -8 -17    0.86    1.06
  -3  -8  17    0.73    1.28
  -3  -8  17    2.13    1.30
   3   8 -17    0.87    1.18
  -3  -8  16    0.66    0.90
   3   8 -16    0.48    1.21
  -3  -8  16    2.07    1.55
   3  -8 -16   -1.92    1.52
  -3  -8  15   23.91    2.99
   3   8 -15   18.10    2.50
   3  -8 -15   19.78    2.51
  -3  -8  15   21.40    2.74
  -3  -8  14   29.47    3.20
  -3  -8  14   29.12    2.75
   3   8 -14   28.56    3.18
   3  -8 -14   29.77    3.00
  -3  -8  14   34.96    3.23
   3   8 -13    4.45    1.58
  -3  -8  13    5.24    1.28
  -3  -8  13    5.37    1.38
  -3  -8  13    7.37    1.91
   3  -8 -13    3.89    1.41
  -3  -8  12   47.74    3.56
   3   8 -12   40.35    3.52
   3  -8 -12   44.73    3.76
  -3  -8  12   45.01    3.81
   3   8 -11    7.12    1.75
  -3  -8  11    6.87    1.72
   3  -8 -11    6.33    1.84
  -3  -8  11    8.09    1.75
  -3  -8  10   33.93    3.12
  -3  -8  10   30.55    3.28
   3  -8 -10   34.21    3.35
   3   8 -10   27.72    2.98
  -3  -8   9    6.23    1.77
   3  -8  -9    5.73    1.70
  -3  -8   9    5.49    1.49
  -3  -8   8   17.57    2.39
  -3  -8   8   16.23    2.42
   3  -8  -8   16.53    2.41
   3  -8  -7   -0.41    0.70
  -3  -8   7   -0.85    1.27
   3  -8  -7   -2.16    1.65
  -3  -8   7   -0.42    1.09
  -3  -8   6   -0.60    1.32
  -3  -8   6   -3.99    1.73
   3  -8  -6   -0.22    0.76
   3  -8  -6   -0.24    1.29
  -3  -8   5   -0.90    1.33
  -3  -8   5    1.79    1.10
   3  -8  -5    1.83    1.08
  -3  -8   4    3.14    1.32
   3  -8  -4    6.25    1.48
  -3  -8   4    6.05    1.50
  -3  -8   3    1.06    0.97
  -3  -8   3    4.39    1.44
   3  -8  -3    3.01    1.34
  -3  -8   2   11.63    2.07
  -3  -8   2    9.74    1.71
   3  -8  -2   10.82    1.96
  -3  -8   1   -1.49    1.27
  -3  -8   1    0.73    0.86
   3  -8  -1    1.39    1.37
  -3  -8   0   14.51    2.38
   3  -8   0   12.79    2.24
  -3  -8   0   14.48    2.01
  -3  -8  -1    9.39    1.65
   3  -8   1    9.92    2.05
  -3  -8  -1   10.29    2.10
   3  -8   2   62.94    4.62
  -3  -8  -2   62.68    4.58
  -3  -8  -3    1.43    1.32
   3  -8   3    0.27    1.22
  -3  -8  -4   27.36    2.86
  -3  -8  -4   28.73    3.18
   3  -8   4   27.80    3.23
   3  -8   5   26.93    3.17
  -3  -8  -5   26.67    3.13
  -3  -8  -5   24.51    2.68
   3  -8   6   20.79    2.76
  -3  -8  -6   20.86    2.53
  -3  -8  -6   25.09    3.14
  -3  -8  -7   -1.02    0.93
   3  -8   7   -3.73    1.82
  -3  -8  -7   -1.19    1.26
   3  -8   8    1.50    1.28
  -3  -8  -8    2.49    1.60
  -3  -8  -8   -0.02    1.48
  -3  -8  -9   -0.98    1.18
  -3  -8  -9    1.38    0.91
   3  -8   9    1.00    1.30
   3  -8   9    0.19    0.87
   3  -8  10   -1.60    1.87
   3  -8  10   -0.52    1.18
  -3  -8 -10    1.01    1.33
   3  -8  11   -0.18    1.40
   3  -8  11    0.84    1.40
   3  -8  12    0.53    1.23
   3  -8  12   -0.65    1.76
   3  -8  13    2.19    1.24
  -3   8 -13    3.06    1.38
   3  -8  13    2.16    1.49
   3  -8  14   -1.45    1.63
   3  -8  14   -2.25    1.60
  -3   8 -14   -2.48    1.92
  -3   8 -15   -0.91    1.71
   3  -8  15    1.23    1.42
   3  -8  15    1.68    1.34
  -3   8 -16    6.85    1.91
   3  -8  16    7.65    1.98
   3  -8  16    7.56    2.00
  -3   8 -17    0.20    1.34
   3  -8  17   -1.65    1.78
   3  -8  17   -0.06    1.22
   3  -8  18   -0.78    1.39
   3  -8  18    1.04    1.40
  -3   8 -18   -0.74    1.58
  -3   8 -19    0.27    1.77
   3  -8  19   -0.73    1.55
   3  -8  19   -1.66    1.65
  -3   8 -20    1.08    1.45
   3  -8  20    2.24    1.21
   3  -8  20    0.61    1.25
  -3   8 -21    2.58    1.68
   3  -8  21    1.21    1.23
   3  -8  21    0.47    1.14
   3  -8  22   17.03    2.23
   3  -8  22   18.96    2.50
  -3   8 -22   21.87    2.81
   3  -8  23    7.55    1.87
  -3   8 -23    4.99    1.66
   3  -8  23    7.42    1.57
   3  -8  24   -0.71    1.12
  -3   8 -24   -1.26    1.74
   3  -8  24   -0.49    1.39
  -3   8 -25   25.69    2.87
   3  -8  25   27.04    2.44
   3  -8  25   25.70    2.80
   3  -8  26   78.11    4.48
  -3   8 -26   79.56    4.55
   3  -8  26   79.63    3.82
   3  -8  27    2.33    0.85
   3  -8  27    0.25    1.25
  -3   8 -27    1.78    1.25
  -3   8 -28    7.60    1.69
   3  -8  28    5.07    0.94
   3  -8  28    5.38    1.48
   3  -8  29    4.09    1.17
  -3   8 -29    2.93    1.12
   3  -8  30    0.63    1.09
   3  -8  31   -1.12    1.10
   3  -8  32   -0.78    0.83
   3  -8  33   -0.53    0.75
   3  -8  34    1.36    0.58
  -3  -9  30    3.70    0.78
  -3  -9  29   64.07    2.81
  -3  -9  28    1.88    0.74
  -3  -9  28    2.37    0.56
  -3  -9  27    8.99    1.29
  -3  -9  27    8.90    1.12
  -3  -9  26    0.39    0.67
  -3  -9  26    1.29    0.97
  -3  -9  25   75.28    3.42
  -3  -9  25   76.29    2.98
  -3  -9  24    7.90    1.36
  -3  -9  24    7.72    1.43
  -3  -9  24    5.46    0.99
  -3  -9  23   54.66    3.20
  -3  -9  23   55.59    2.97
  -3  -9  23   57.47    3.30
  -3  -9  22    0.43    0.98
  -3  -9  22    0.23    0.73
  -3  -9  22   -0.05    0.82
  -3  -9  21   72.83    3.76
  -3  -9  21   71.61    3.95
  -3  -9  21   73.94    3.81
  -3  -9  20   12.71    1.72
  -3  -9  20   12.10    2.01
  -3  -9  20   10.00    1.71
  -3  -9  20   13.57    2.03
  -3  -9  19   62.58    3.93
  -3  -9  19   54.72    3.37
  -3  -9  19   58.25    3.66
  -3  -9  18    0.82    1.22
  -3  -9  18   -0.24    0.79
  -3  -9  18    1.64    1.51
  -3  -9  17  115.33    5.33
  -3  -9  17  119.82    5.58
  -3  -9  16   33.59    3.09
  -3  -9  16   35.35    3.28
  -3  -9  15  112.54    5.45
   3  -9 -15   97.87    4.90
  -3  -9  15  113.33    5.58
   3  -9 -14    3.44    1.14
  -3  -9  14    5.01    1.23
  -3  -9  14    4.40    1.70
  -3  -9  14    6.23    1.95
  -3  -9  13   69.41    4.38
  -3  -9  13   56.29    4.09
  -3  -9  13   63.12    3.68
   3  -9 -13   63.39    4.09
  -3  -9  12   18.85    2.06
  -3  -9  12   24.30    2.86
   3  -9 -12   22.76    2.67
  -3  -9  12   28.30    3.25
  -3  -9  11  168.51    6.31
   3  -9 -11  161.51    6.57
  -3  -9  11  176.30    6.86
   3  -9 -10    1.91    1.50
  -3  -9  10    1.45    0.88
  -3  -9  10    3.15    1.74
   3  -9  -9  132.56    6.15
  -3  -9   9  118.43    5.67
  -3  -9   9  131.17    5.76
   3  -9  -8   32.11    3.31
  -3  -9   8   28.03    2.95
  -3  -9   8   27.00    2.84
  -3  -9   7   88.31    4.89
   3  -9  -7   86.97    5.13
  -3  -9   7   82.06    4.73
  -3  -9   6    2.61    1.28
  -3  -9   6    5.10    1.55
   3  -9  -6    3.87    1.47
   3  -9  -6    5.43    1.09
   3  -9  -5    6.74    1.46
   3  -9  -5    8.03    1.92
  -3  -9   5    5.64    1.49
  -3  -9   5    6.25    1.62
  -3  -9   4   -1.38    1.42
   3  -9  -4    0.05    1.23
  -3  -9   4    0.89    1.07
   3  -9  -4    0.36    0.83
  -3  -9   3    8.34    1.49
  -3  -9   3    6.48    1.51
   3  -9  -3    6.03    1.47
  -3  -9   2   -4.19    1.81
   3  -9  -2   -1.40    1.74
   3  -9  -2    1.11    1.10
  -3  -9   2   -0.28    0.91
  -3  -9   2   -0.09    1.20
  -3  -9   1    1.05    0.93
  -3  -9   1    2.10    1.23
   3  -9  -1    1.88    1.07
   3  -9  -1   -1.21    1.86
  -3  -9   1    1.28    1.37
  -3  -9   0    1.26    1.37
  -3  -9   0   -0.40    1.06
   3  -9   0    0.97    1.49
   3  -9   0    0.45    0.95
  -3  -9   0    1.78    1.06
  -3  -9  -1   33.22    3.13
  -3  -9  -1   32.81    3.22
  -3  -9  -1   34.84    3.41
   3  -9   1   30.86    3.00
  -3  -9  -2    9.56    2.15
   3  -9   2    7.25    1.78
  -3  -9  -2    8.30    1.70
  -3  -9  -2    5.00    1.61
  -3  -9  -3   15.04    2.07
  -3  -9  -3   21.34    2.84
   3  -9   3   14.79    2.30
  -3  -9  -3   15.91    2.22
   3  -9   4   11.16    2.16
  -3  -9  -4   12.38    2.62
  -3  -9  -4    7.27    1.48
  -3  -9  -4    8.16    1.67
  -3   9  -5  255.51    7.97
  -3  -9  -5  271.55    8.96
  -3  -9  -5  244.69    7.53
   3  -9   5  259.00    8.65
  -3  -9  -5  239.54    7.87
  -3   9  -6   19.43    2.42
  -3  -9  -6   26.85    3.38
   3  -9   6   23.67    2.90
  -3  -9  -6   23.11    2.39
  -3  -9  -6   21.62    2.42
  -3  -9  -7   15.35    1.99
   3  -9   7   16.97    2.55
  -3   9  -7   15.21    2.14
  -3   9  -8   -0.56    1.03
  -3  -9  -8    1.01    0.78
   3  -9   8    2.36    1.58
  -3   9  -9  162.56    6.59
   3  -9   9  180.42    7.26
   3  -9  10   62.66    4.49
  -3   9 -10   49.39    3.84
  -3   9 -11   93.17    5.14
   3  -9  11  106.15    5.58
  -3   9 -12    2.11    1.27
   3  -9  12   -0.93    1.46
   3  -9  13   35.81    2.88
   3  -9  13   36.35    3.22
  -3   9 -13   29.78    2.99
  -3   9 -14   18.72    2.41
   3  -9  14   20.02    2.31
   3  -9  14   18.38    2.55
  -3   9 -15  125.36    5.77
   3  -9  15  123.34    5.22
   3  -9  15  127.68    5.80
   3  -9  16    2.19    1.50
  -3   9 -16   -0.02    1.04
   3  -9  16    1.35    0.90
   3  -9  17   17.57    2.03
  -3   9 -17   20.41    2.45
   3  -9  17   23.02    2.57
  -3   9 -18   12.38    2.07
   3  -9  18   11.73    1.78
   3  -9  18   13.40    2.02
   3  -9  19   91.36    4.43
   3  -9  19   93.08    4.46
  -3   9 -19   95.49    4.89
  -3   9 -20    6.30    1.62
   3  -9  20    8.33    1.59
   3  -9  20   10.72    1.69
   3  -9  21    5.80    1.00
   3  -9  21    6.64    1.38
   3  -9  21    6.17    1.30
  -3   9 -21    8.95    1.62
   3  -9  22   15.90    1.42
   3  -9  22   21.04    2.15
  -3   9 -22   16.84    2.18
   3  -9  22   18.33    1.92
  -3   9 -23   61.93    3.59
   3  -9  23   61.51    3.17
   3  -9  23   63.09    3.42
   3  -9  24    5.76    1.09
   3  -9  24    5.38    1.15
  -3   9 -24    6.87    1.49
   3  -9  25   43.90    2.37
  -3   9 -25   47.52    2.98
   3  -9  25   41.02    2.60
   3  -9  26   -1.11    0.90
   3  -9  27  111.70    3.79
   3  -9  28   15.08    1.36
  -3 -10  24    0.98    0.58
  -3 -10  23    1.05    0.45
  -3 -10  22   -0.05    0.53
  -3 -10  21   10.77    1.10
  -3 -10  21   11.72    1.29
  -3 -10  20   -0.47    0.73
  -3 -10  20   -1.63    0.71
  -3 -10  19   10.22    1.28
  -3 -10  19   11.54    1.41
  -3 -10  18    3.38    1.03
  -3 -10  18    3.61    0.96
  -3 -10  17   12.63    1.61
  -3 -10  17    8.68    1.33
  -3 -10  16    0.61    0.83
  -3 -10  16    0.85    0.86
  -3 -10  15   17.22    1.98
  -3 -10  15   17.41    1.85
  -3 -10  14    6.64    1.41
  -3 -10  14    5.50    1.31
  -3 -10  13    5.60    1.33
  -3 -10  13    6.67    1.47
  -3 -10  12    0.00    0.98
  -3 -10  12    1.46    1.13
  -3 -10  11    4.61    1.34
  -3 -10  11    4.61    1.42
  -3 -10  10   -1.55    1.23
   3 -10 -10   -1.00    1.03
  -3 -10  10   -0.35    1.14
   3 -10  -9    5.39    1.24
  -3 -10   9    3.79    0.98
  -3 -10   9    3.84    1.41
  -3 -10   9    3.57    1.28
  -3 -10   8    0.97    1.10
  -3 -10   8    0.50    1.13
  -3 -10   8   -1.01    0.82
   3 -10  -8   -0.85    1.17
   3 -10  -7    2.85    1.24
  -3 -10   7    2.07    1.17
  -3 -10   7    2.28    1.06
  -3 -10   7    3.18    1.34
  -3 -10   6    0.09    1.08
   3 -10  -6   -2.75    1.38
  -3 -10   6   -0.18    0.92
  -3 -10   6    1.62    1.22
   3 -10  -5    0.76    1.17
  -3 -10   5    2.12    1.18
  -3 -10   5    0.49    0.85
  -3 -10   5    1.56    1.14
  -3 -10   4    2.32    1.26
  -3 -10   4   -0.05    1.13
   3 -10  -4    0.46    1.29
  -3 -10   3    0.32    0.91
  -3 -10   3    0.39    1.02
   3 -10  -3    0.27    1.23
   3 -10  -3    1.23    0.82
   3 -10  -2    0.07    1.14
   3 -10  -2    0.70    0.80
  -3 -10   2    0.89    1.01
  -3 -10   2    0.13    1.04
  -3 -10   1   14.16    1.96
   3 -10  -1   15.84    1.79
  -3 -10   1   14.50    1.97
   3 -10  -1   16.25    2.23
   3 -10   0    1.60    0.98
   3 -10   0    1.53    1.27
  -3 -10   0    1.12    0.87
  -3 -10   0    0.01    1.04
   3 -10   1   49.51    3.15
  -3 -10  -1   59.00    3.34
   3 -10   1   56.12    3.75
  -3 -10  -1   54.52    3.39
   3 -10   2    0.16    1.19
   3 -10   2    1.67    1.10
  -3 -10  -2   -0.14    1.01
  -3 -10  -2    1.55    0.78
  -3 -10  -3    5.05    1.24
  -3 -10  -3    3.31    0.88
   3 -10   3    5.06    1.44
   3 -10   3    4.54    1.27
   3 -10   4    8.56    1.82
  -3 -10  -4    5.38    1.29
   3 -10   4    6.27    1.43
   3 -10   5   17.59    2.24
   3 -10   5   17.15    1.98
  -3 -10  -5   19.12    1.88
   3 -10   6    0.21    0.92
  -3 -10  -6   -0.03    0.71
   3 -10   6    0.03    1.01
  -3 -10  -7    2.75    0.79
   3 -10   7    3.40    1.13
   3 -10   7    3.63    1.23
   3 -10   8    0.91    1.05
   3 -10   8    0.13    1.07
   3 -10   9   -1.06    1.09
   3 -10   9    0.82    0.92
   3 -10  10    0.12    0.87
  -3  10 -10    1.78    0.68
   3 -10  10   -0.02    0.99
   3 -10  11    1.79    1.01
  -3  10 -11    1.76    0.70
   3 -10  11    2.76    1.00
  -3  10 -12   -0.05    0.59
   3 -10  12   -0.46    0.97
   3 -10  12    0.10    0.74
  -3  10 -13    0.14    0.57
   3 -10  13    0.13    0.73
   3 -10  13   -0.02    1.04
   3 -10  14   -0.45    0.94
   3 -10  14    0.80    0.72
  -3  10 -14    0.28    0.64
  -3  10 -15    1.27    0.80
   3 -10  15    2.76    0.86
   3 -10  15    1.93    0.74
   3 -10  16   -0.43    0.54
  -3  10 -16    0.06    0.67
   3 -10  16    0.20    0.76
   3 -10  17   11.60    1.38
   3 -10  17   11.07    1.17
   3 -10  17   12.93    1.37
   3 -10  18    0.96    0.71
   3 -10  18    1.05    0.50
   3 -10  18    1.28    0.64
   3 -10  19   -1.46    0.77
   3 -10  19   -1.12    0.53
   3 -10  20    2.26    0.67
   3 -10  21    0.41    0.49
  -3 -11  12   56.21    2.25
  -3 -11  12   55.17    2.22
  -3 -11  11   14.02    1.21
  -3 -11  11   15.75    1.27
  -3 -11  10   -0.51    0.53
  -3 -11  10   -0.09    0.51
  -3 -11   9    0.09    0.54
  -3 -11   9    1.73    0.60
  -3 -11   8    9.76    1.15
  -3 -11   8   11.84    1.17
  -3 -11   7   20.78    1.51
  -3 -11   7   19.75    1.53
  -3 -11   6   39.04    2.14
  -3 -11   6   37.31    1.94
  -3 -11   5    0.58    0.47
  -3 -11   5   -0.22    0.65
  -3 -11   4   22.74    1.47
  -3 -11   4   29.61    1.85
   3 -11  -3   37.56    1.88
  -3 -11   3   40.85    2.14
   3 -11  -2   54.67    2.35
  -3 -11   2   58.33    2.50
  -3 -11   1   15.87    1.34
   3 -11  -1   13.71    1.28
   3 -11   0    1.31    0.79
  -3 -11   0    0.85    0.55
   3 -11   0   -0.43    0.60
   3 -11   1    5.45    0.99
  -3 -11  -1    6.57    0.83
   3 -11   2   42.81    2.29
   3 -11   2   46.04    2.46
   3 -11   3   19.41    1.67
   3 -11   3   16.09    1.48
   3 -11   4   -0.87    0.64
   3 -11   4    1.27    0.65
   3 -11   5   10.24    1.21
   3 -11   5   12.13    1.26
   3 -11   6   53.40    2.43
   3 -11   6   48.83    2.40
   3 -11   7    6.06    0.92
   3 -11   7    7.30    1.01
   3 -11   8    7.67    0.93
   3 -11   8    8.60    1.12
   3 -11   9   16.66    1.33
   3 -11  10   51.88    2.19
   4   0 -50   -0.53    0.69
   4   0 -49    0.53    0.78
   4   0 -48  179.43    5.52
   4   0 -47    0.64    1.02
   4   0 -46   32.43    2.84
   4   0 -45    0.16    1.25
   4   0 -44  130.70    5.51
   4   0 -44  134.75    6.04
   4   0 -43    0.73    1.10
   4   0 -43    0.35    1.34
   4   0 -42   96.18    5.19
   4   0 -42   92.91    5.36
   4   0 -41    1.56    1.51
   4   0 -41    2.41    1.39
   4   0 -40   19.70    2.54
   4   0 -40   17.74    2.61
   4   0 -39   -1.00    1.26
   4   0 -39    0.17    1.41
   4   0 -38    0.35    1.47
   4   0 -38   -0.31    1.40
   4   0 -38   -0.23    1.22
   4   0 -37   -0.76    1.25
   4   0 -37   -0.73    1.45
   4   0 -37   -0.17    1.44
   4   0 -36  184.43    7.47
   4   0 -36  185.61    7.79
   4   0 -36  178.71    8.00
   4   0 -36  187.98    7.99
   4   0 -35    0.78    1.12
   4   0 -35    2.80    1.60
   4   0 -35    4.42    2.21
   4   0 -35    6.58    2.37
   4   0 -34 2221.44   26.84
   4   0 -34 2248.20   27.04
  -4   0  34 2255.56   61.19
   4   0 -34 2256.64   25.70
   4   0 -34 2246.72   27.65
   4   0 -33    4.48    2.10
   4   0 -33    2.75    1.63
   4   0 -33    4.49    2.12
   4   0 -33    2.78    1.87
   4   0 -32   19.45    2.72
   4   0 -32   17.78    2.48
   4   0 -32   21.85    2.60
   4   0 -32   17.86    2.47
  -4   0  32   15.02    5.26
   4   0 -31   -0.15    1.11
   4   0 -31    3.10    1.52
   4   0 -31    1.38    1.50
   4   0 -31    3.15    1.44
   4   0 -30  853.15   15.08
   4   0 -30  867.46   15.88
   4   0 -30  841.12   15.92
   4   0 -30  857.41   15.78
  -4   0  30  877.63   36.06
  -4   0  29    1.71    3.94
  -4   0  28   -1.17    2.61
  -4   0  27    0.48    3.11
  -4   0  26  363.23   21.25
  -4   0  25   -2.81    3.42
  -4   0  24   16.08    4.69
  -4   0  23   -2.31    3.08
   4   0 -23    0.07    3.56
   4   0 -22  311.13   18.04
   4   0 -21   -2.24    3.58
   4   0 -20   15.54    4.57
   4   0 -19   -2.88    4.34
   4   0 -18   92.56    9.09
   4   0 -17   -1.77    3.40
   4   0 -16    0.29    2.67
   4   0 -15   -0.78    2.30
   4   0 -14  101.73    8.34
   4   0 -13    0.51    0.68
   4   0 -13    0.29    2.29
   4   0 -12 1500.90   16.63
   4   0 -12 1497.22   29.12
   4   0 -11   -0.22    2.55
   4   0 -11   -0.52    0.91
   4   0 -10    4.85    2.09
   4   0 -10    3.98    0.98
   4   0  -9    2.43    1.94
   4   0  -8 9999.00   66.47
   4   0  -7   -1.78    1.87
   4   0  -6 4085.34   39.73
   4   0  -5    2.56    2.08
   4   0  -4   42.20    4.01
   4   0  -3   -1.70    1.68
   4   0  -2  318.32   10.41
   4   0  -1    0.03    1.47
   4   0   0 1169.44   19.95
   4   0   1   -0.62    1.29
   4   0   2 1969.62   26.07
   4   0   3   -1.08    1.46
   4   0   4   53.28    4.62
   4   0   5    1.11    1.42
   4   0   6  735.40   17.23
   4   0   7   -1.07    1.60
   4   0   8    8.62    2.34
   4   0   9    0.30    1.51
   4   0  10 1695.32   29.23
   4   0  11   -2.14    1.77
   4   0  12 1355.20   27.64
   4   0  13   -2.77    3.28
   4   0  14 4353.56   52.75
   4   0  15   15.45    4.79
   4   0  16  109.09    9.04
   4   0  17    8.41    3.87
   4   0  18 3647.59   54.60
   4   0  19    4.96    3.49
   4   0  20   14.86    4.30
   4   0  21   -7.85    3.22
   4   0  22  158.84   12.75
   4   0  23    0.11    2.91
   4   0  24  116.73   11.48
   4   0  25   -4.89    2.85
   4   0  26 1043.34   36.02
  -4   0 -27    1.35    1.21
   4   0  27  -11.42    4.15
  -4   0 -28   64.70    4.53
  -4   0 -28   55.98    4.02
  -4   0 -29    0.43    1.54
  -4   0 -29   -0.23    1.08
  -4   0 -30   80.17    5.31
  -4   0 -30   86.70    5.22
  -4   0 -31    0.43    0.96
  -4   0 -31   -0.99    1.14
  -4   0 -32  100.11    6.06
  -4   0 -32  105.65    5.81
  -4   0 -33   -1.57    1.29
  -4   0 -33   -1.44    1.24
  -4   0 -33    0.95    1.48
  -4   0 -33   -1.79    1.71
  -4   0 -34  156.67    6.81
  -4   0 -34  171.85    7.35
  -4   0 -34  157.79    7.62
  -4   0 -35    0.65    1.00
  -4   0 -35    0.77    1.36
  -4   0 -35    3.07    1.33
  -4   0 -36  429.39   11.04
  -4   0 -36  406.92   11.84
  -4   0 -37    1.20    1.12
  -4   0 -37    1.12    1.31
  -4   0 -38  128.32    6.57
  -4   0 -38  137.61    5.97
  -4   0 -39    0.25    1.26
  -4   0 -39    3.14    1.39
  -4   0 -40  375.29    9.08
  -4   0 -40  372.16   10.33
  -4   0 -41    1.11    1.71
  -4   0 -41   -1.51    1.37
  -4   0 -42   11.29    2.00
  -4   0 -42   11.75    2.26
  -4   0 -43    0.56    1.24
  -4   0 -43    0.54    1.18
  -4   0 -44  327.25    8.39
  -4   0 -44  327.03    8.02
  -4   0 -45   -0.24    0.89
  -4   0 -45   -0.68    0.98
  -4   0 -46    0.01    0.82
  -4   0 -46    0.33    0.65
  -4   0 -47   -1.36    0.85
  -4   0 -48   76.90    2.84
   4  -1 -50    1.23    0.57
   4   1 -50   -0.03    0.77
   4   1 -49   -0.89    0.95
   4  -1 -49   -0.01    0.59
   4   1 -48   -0.93    1.03
   4  -1 -48   -0.10    0.71
   4  -1 -48   -1.67    0.78
   4  -1 -47    2.85    0.86
   4  -1 -47    3.36    1.06
   4   1 -47    1.07    1.05
   4  -1 -46    1.52    1.02
   4  -1 -46    0.58    0.98
   4   1 -46    0.04    1.12
   4   1 -46   -1.09    1.17
   4   1 -45    2.64    1.21
   4   1 -45    1.87    1.53
   4  -1 -45    1.47    1.12
   4   1 -44   17.74    2.35
   4   1 -44   14.78    2.34
   4  -1 -44   20.09    2.45
   4   1 -43    7.76    1.85
   4  -1 -43    6.40    1.64
   4   1 -43    8.27    2.23
   4   1 -42    1.46    1.61
   4  -1 -42    0.14    1.15
   4   1 -42    2.10    1.53
   4  -1 -41   21.42    2.47
   4   1 -41   17.21    2.37
   4   1 -41   18.28    2.74
   4  -1 -41   18.52    2.54
   4  -1 -40   26.11    2.87
   4   1 -40   23.46    2.89
   4   1 -40   31.48    3.42
   4  -1 -40   26.10    2.99
   4  -1 -39   16.83    2.34
   4   1 -39   13.64    2.37
   4   1 -39   17.26    2.66
   4  -1 -39   16.85    2.61
   4  -1 -38   83.34    4.99
   4   1 -38   76.56    5.29
   4  -1 -38   77.90    5.23
   4   1 -38   70.18    4.98
   4   1 -38   75.74    5.10
   4   1 -38   76.28    4.58
   4  -1 -37    0.07    1.25
   4   1 -37   -0.74    0.93
   4   1 -37   -0.72    1.40
   4   1 -37    1.53    1.68
   4   1 -37   -1.33    1.69
   4  -1 -37    1.79    1.10
   4   1 -36   92.83    5.16
   4  -1 -36   85.46    5.10
   4   1 -36   90.31    5.78
   4   1 -36   87.57    5.65
   4   1 -36   84.08    5.54
   4  -1 -36   86.38    5.44
   4  -1 -35   28.39    2.97
   4  -1 -35   29.27    3.23
   4  -1 -35   25.06    2.84
   4   1 -35   31.43    3.06
   4   1 -35   29.42    3.34
   4   1 -35   29.23    3.48
   4   1 -35   28.18    3.30
   4  -1 -34   29.75    3.02
   4   1 -34   28.17    3.35
   4   1 -34   30.17    3.43
  -4  -1  34   30.79    7.37
   4   1 -34   30.87    3.48
   4  -1 -34   33.23    3.33
   4   1 -34   35.83    3.36
   4  -1 -34   32.04    3.34
   4  -1 -33  153.96    6.87
   4   1 -33  152.80    6.58
   4  -1 -33  146.15    6.65
   4   1 -33  163.79    7.53
   4  -1 -33  148.80    6.97
   4   1 -33  151.61    7.23
   4   1 -33  154.67    7.23
  -4  -1  33  158.09   16.75
   4  -1 -33  150.98    6.79
   4  -1 -32   70.36    4.61
   4   1 -32   82.11    5.29
   4  -1 -32   71.65    4.80
   4   1 -32   77.21    5.10
  -4  -1  32   71.96   11.59
   4  -1 -32   63.36    4.35
   4  -1 -32   70.43    4.62
   4   1 -32   81.58    4.73
   4   1 -32   79.12    5.16
  -4  -1  31    4.22    4.43
   4  -1 -31    2.02    0.87
   4  -1 -31    3.55    1.24
   4   1 -31    4.94    1.51
   4   1 -31    2.60    0.91
   4   1 -31    4.81    1.38
   4  -1 -31    2.17    1.35
   4   1 -31    3.05    1.16
   4  -1 -31    2.04    1.02
   4  -1 -30  100.12    5.31
   4   1 -30  100.30    5.60
  -4   1  30   93.50   11.37
   4  -1 -30   91.95    5.02
  -4  -1  30   99.40   12.55
   4   1 -30   98.95    5.11
   4  -1 -30   97.65    5.25
   4  -1 -30   93.64    5.29
   4   1 -30   97.53    5.56
   4   1 -30  101.93    5.57
  -4   1  29   20.27    5.56
  -4  -1  29   10.30    4.07
  -4  -1  28   22.67    6.69
  -4   1  28   19.75    5.05
  -4   1  27   -8.38    3.55
  -4  -1  27   10.60    5.27
  -4   1  26  134.68   12.51
  -4  -1  26  119.12   12.92
  -4   1  25   60.77    8.40
  -4  -1  25   60.36    9.13
   4  -1 -25   63.23    9.43
  -4  -1  24   32.39    6.81
   4  -1 -24   33.08    6.77
  -4   1  24   35.89    6.34
  -4  -1  23    5.14    3.45
   4  -1 -23    0.04    3.85
   4  -1 -22    9.00    3.99
  -4  -1  22    1.52    2.97
   4  -1 -21    2.04    3.32
   4   1 -20   -1.72    3.93
   4  -1 -20   -0.30    2.78
   4   1 -19   -1.73    3.12
   4  -1 -19    2.30    3.32
   4  -1 -18  156.13   11.70
   4   1 -18  152.02   11.69
   4  -1 -17   77.04    8.15
   4   1 -17   86.04    8.76
   4  -1 -16    1.69    2.55
   4  -1 -16    3.68    1.65
   4   1 -16    3.13    3.00
   4  -1 -15   37.21    3.82
   4   1 -15   41.05    5.77
   4  -1 -15   37.25    5.45
   4  -1 -14   17.20    4.12
   4   1 -14   17.83    4.14
   4  -1 -14   12.99    2.27
   4  -1 -13   26.56    3.24
   4   1 -13   28.96    4.72
   4  -1 -13   32.19    5.09
   4  -1 -12  560.53   13.90
   4  -1 -12  591.21   18.79
   4   1 -12  611.25   18.80
   4  -1 -11  182.73    7.95
   4   1 -11  176.23    9.88
   4  -1 -11  185.27   10.35
   4   1 -10  174.75    9.46
   4  -1 -10  185.41    7.83
   4  -1 -10  175.98    9.77
   4   1  -9    0.74    1.59
   4  -1  -9    2.12    2.15
   4  -1  -8  344.06   12.99
   4   1  -8  331.68   12.10
   4  -1  -7  504.52   15.66
   4   1  -7  489.50   14.06
   4   1  -6 1832.48   26.05
   4  -1  -6 1849.28   29.00
   4  -1  -5  858.20   18.71
   4   1  -5  870.73   17.27
   4  -1  -5  866.69   19.21
   4  -1  -4   39.23    4.10
   4   1  -4   43.63    3.84
   4  -1  -3  180.50    8.56
   4   1  -3  168.67    6.98
   4  -1  -2  665.56   16.08
   4   1  -2  673.39   13.39
   4  -1  -1   40.37    4.26
   4   1  -1   44.62    3.44
   4  -1   0 1703.60   26.15
   4   1   0 1660.12   20.05
   4   1   1 1234.20   19.09
   4  -1   1 1240.93   22.76
   4  -1   2  656.89   16.67
   4   1   2  703.52   14.30
   4  -1   3   55.94    5.09
   4   1   3   52.29    4.00
   4   1   4  365.70   10.39
   4  -1   4  369.04   12.93
   4   1   5  179.98    7.55
   4  -1   5  187.59    9.57
   4  -1   6  404.28   14.15
   4   1   6  427.80   11.66
   4  -1   7    2.70    2.33
   4   1   7    2.50    1.33
   4  -1   8  275.61   12.33
   4   1   8  285.34   10.09
   4   1   9   31.20    3.50
   4  -1   9   39.63    4.87
   4   1  10   65.25    5.16
   4  -1  10   67.36    6.60
   4   1  11   42.39    4.30
   4  -1  11   41.83    5.44
   4   1  12   14.41    2.70
   4  -1  12   13.44    3.73
   4   1  13    8.20    2.40
   4  -1  13    6.54    2.88
   4   1  14   -2.88    1.77
   4  -1  14    0.84    2.62
   4  -1  15   11.51    3.50
   4   1  15   12.95    3.14
   4   1  16  124.88    8.57
   4  -1  16  114.95   10.14
   4  -1  17  103.02   10.05
   4   1  17  108.18    8.41
   4  -1  18   98.79    9.88
   4   1  18  121.07    9.07
   4   1  19   39.81    5.28
   4  -1  19   27.86    5.77
   4  -1  20    1.93    3.18
   4   1  20    4.91    2.23
   4  -1  21    0.07    2.49
   4   1  21    2.50    1.87
   4  -1  22    4.74    3.30
   4  -1  23   -0.13    3.16
   4  -1  24   18.34    4.50
   4  -1  25  -10.04    4.30
   4  -1  26    8.16    3.29
  -4  -1 -27   19.41    2.50
  -4   1 -27   15.67    2.37
  -4   1 -27   19.55    2.73
   4  -1  27   15.44    3.40
  -4   1 -28   -1.97    1.48
  -4  -1 -28   -1.82    1.61
  -4   1 -28   -0.04    1.11
  -4   1 -29   -0.22    1.36
   4  -1  29   -0.84    2.53
  -4  -1 -29    3.97    1.74
  -4   1 -29    3.44    1.31
  -4   1 -30    0.66    1.45
  -4   1 -30    1.19    1.32
  -4  -1 -30    1.04    1.32
  -4   1 -31    0.35    1.14
  -4  -1 -31    2.66    1.43
  -4   1 -31    0.11    1.50
  -4   1 -32    6.30    1.86
  -4  -1 -32    9.41    2.23
  -4  -1 -32    8.11    1.93
  -4  -1 -33   18.73    2.89
  -4   1 -33   17.94    2.81
  -4  -1 -33   19.93    2.69
  -4   1 -33   22.36    3.08
  -4   1 -34    3.98    1.59
  -4   1 -34    5.58    2.06
  -4  -1 -34    3.52    1.19
  -4   1 -35   23.80    2.93
  -4   1 -35   22.00    2.85
  -4  -1 -35   21.46    2.87
  -4   1 -35   22.97    3.26
  -4   1 -36   26.46    3.36
  -4   1 -36   25.19    2.98
  -4  -1 -36   24.02    2.81
  -4   1 -36   31.18    3.35
  -4   1 -37   30.76    3.18
  -4  -1 -37   30.12    3.22
  -4   1 -37   27.38    3.26
  -4   1 -38    2.09    1.43
  -4   1 -38    2.60    1.67
  -4  -1 -38    1.77    1.11
  -4   1 -39    0.40    1.12
  -4  -1 -39   -1.37    1.51
  -4   1 -39   -0.86    1.68
  -4   1 -40   -0.32    1.08
  -4   1 -40   -1.30    1.46
  -4  -1 -40   -0.05    1.10
  -4   1 -40   -1.81    1.71
  -4  -1 -41   14.75    2.17
  -4   1 -41   14.81    2.07
  -4  -1 -41   16.57    2.46
  -4   1 -41   14.29    2.30
  -4   1 -41   12.73    2.05
  -4  -1 -42    1.26    0.97
  -4   1 -42    3.47    1.18
  -4   1 -42    3.30    1.52
  -4   1 -42    2.76    1.43
  -4  -1 -42    3.61    1.62
  -4   1 -43    4.22    1.07
  -4   1 -43    1.94    1.25
  -4  -1 -43    1.18    1.13
  -4   1 -43    3.97    1.47
  -4  -1 -43    4.23    1.21
  -4   1 -44   -1.72    0.96
  -4   1 -44    0.51    1.09
  -4  -1 -44   -2.54    1.12
  -4   1 -44   -0.45    1.07
  -4  -1 -44   -0.62    1.14
  -4   1 -45    6.05    1.33
  -4  -1 -45    6.33    1.36
  -4   1 -45    8.22    1.45
  -4  -1 -46    0.61    0.79
  -4   1 -46   -0.69    0.77
  -4  -1 -47   -0.35    0.73
  -4   1 -47    0.13    0.60
  -4   1 -48   15.25    1.26
   4   2 -50    0.86    0.59
   4   2 -49   44.98    2.44
   4   2 -48    6.50    1.25
   4  -2 -48    7.13    1.02
   4  -2 -48    5.99    0.94
   4   2 -47   74.13    3.70
   4  -2 -47   75.48    3.23
   4  -2 -47   74.04    3.26
   4   2 -47   78.85    3.73
   4   2 -46    1.65    1.15
   4  -2 -46    0.81    0.72
   4   2 -46    2.10    1.09
   4  -2 -46    1.15    0.85
   4   2 -45    1.37    1.19
   4  -2 -45   -1.23    0.90
   4   2 -45   -0.61    1.18
   4  -2 -45   -0.46    0.94
   4   2 -44    1.18    1.28
   4  -2 -44    2.62    1.29
   4  -2 -44    3.45    1.32
   4   2 -44    1.18    1.34
   4   2 -43  155.94    6.46
   4  -2 -43  159.48    6.10
   4   2 -43  162.09    6.66
   4   2 -42   -0.13    1.38
   4   2 -42   -0.73    1.55
   4  -2 -42    0.20    1.03
   4   2 -41   18.30    2.67
   4   2 -41   17.54    2.59
   4  -2 -41   18.91    2.29
   4   2 -40    1.99    1.54
   4   2 -40   -0.38    1.32
   4  -2 -40    0.61    0.99
   4   2 -39   38.05    3.02
   4   2 -39   45.58    4.02
   4  -2 -39   37.75    3.51
   4   2 -39   36.76    3.59
   4   2 -38    0.12    1.62
   4   2 -38    3.47    1.25
   4  -2 -38    1.80    1.13
   4   2 -38    0.27    1.52
   4   2 -38    1.19    1.54
   4  -2 -37   26.73    2.99
   4   2 -37   25.80    3.29
   4   2 -37   32.28    3.58
   4   2 -37   28.77    2.76
   4   2 -37   27.82    3.21
   4   2 -36    0.24    0.99
  -4  -2  36    4.19    1.14
   4   2 -36    0.08    1.59
   4   2 -36   -0.57    1.62
   4   2 -36    0.03    1.46
   4  -2 -36    2.33    1.35
   4   2 -35   88.48    5.74
   4   2 -35   87.00    5.49
   4  -2 -35   86.69    5.30
   4   2 -35   84.37    5.57
   4   2 -35   91.71    5.03
  -4  -2  35   89.54    5.16
   4   2 -34    9.54    2.07
   4   2 -34    5.80    1.62
   4   2 -34   11.06    1.94
  -4  -2  34    8.18    1.67
   4  -2 -34    7.29    1.71
   4   2 -34    9.55    2.06
   4   2 -33  203.77    7.42
  -4  -2  33  201.52    7.83
   4   2 -33  205.21    8.39
   4   2 -33  196.76    8.35
  -4  -2  33  211.32   19.89
   4  -2 -33  202.71    7.88
   4   2 -33  204.54    8.43
   4   2 -32    2.41    0.81
   4   2 -32    3.88    1.69
   4   2 -32    3.40    1.63
   4  -2 -32    3.16    1.30
   4   2 -32    2.38    1.39
  -4  -2  32    4.36    2.97
  -4  -2  32    3.58    1.31
  -4  -2  31  221.68   20.42
   4   2 -31  212.74    8.42
   4   2 -31  215.47    8.38
   4  -2 -31  221.46    8.08
   4   2 -31  217.30    8.59
   4   2 -31  217.15    7.59
  -4  -2  31  211.15    7.97
   4  -2 -30    2.29    1.22
   4   2 -30    3.31    1.41
   4   2 -30    5.95    1.70
  -4  -2  30    3.92    1.51
   4   2 -30    1.95    1.35
  -4  -2  30    4.75    4.61
   4   2 -30    4.02    1.21
   4   2 -29   68.95    4.73
  -4  -2  29   71.85    4.65
   4   2 -29   75.50    4.82
   4  -2 -29   69.44    4.42
   4   2 -29   68.16    4.21
   4   2 -29   65.67    4.56
   4  -2 -28   -0.60    0.91
  -4  -2  28   -0.89    2.79
   4   2 -28   -0.86    1.30
  -4  -2  27  476.39   27.51
   4  -2 -26   53.00    8.66
  -4  -2  26   58.03    9.81
  -4   2  25  457.97   21.13
  -4  -2  25  451.03   25.58
   4  -2 -25  445.11   23.12
  -4  -2  24    5.03    4.61
   4  -2 -24    2.72    2.97
  -4   2  24    3.94    2.41
  -4  -2  23   73.23   10.06
   4  -2 -23   62.99    8.66
   4  -2 -22   23.55    4.99
  -4  -2  22   19.34    5.52
   4  -2 -21  192.45   13.98
  -4  -2  21  188.73   14.99
  -4  -2  20    5.57    3.88
   4  -2 -20    3.54    2.63
   4  -2 -19  403.14   19.17
   4  -2 -19  402.54   16.05
  -4  -2  19  425.77   21.26
   4  -2 -18   43.82    6.60
   4  -2 -18   43.94    5.45
  -4  -2  18   49.82    7.90
   4  -2 -17  304.38   15.88
   4  -2 -17  281.86   12.94
   4  -2 -16    3.63    1.70
   4  -2 -16    3.44    3.02
   4  -2 -15   76.48    6.65
   4  -2 -15   75.12    7.42
   4  -2 -14   10.65    2.67
   4  -2 -14   11.76    3.69
   4  -2 -13  699.09   21.51
   4  -2 -13  658.39   18.48
   4   2 -13  702.84   21.48
   4  -2 -12   24.32    4.60
   4   2 -12   21.69    4.07
   4  -2 -12   18.23    3.30
   4  -2 -11    5.17    2.08
   4   2 -11    4.48    2.27
   4  -2 -11    4.52    1.91
   4   2 -10    6.17    2.36
   4  -2 -10    6.34    2.21
   4  -2 -10    6.33    3.12
   4   2  -9   63.93    5.77
   4  -2  -9   60.11    5.91
   4  -2  -8   21.79    4.03
   4   2  -8   21.09    3.28
   4   2  -7 2965.76   34.80
   4  -2  -7 2935.50   39.30
   4   2  -6   56.46    4.75
   4  -2  -6   52.78    5.55
   4  -2  -6   52.20    5.04
   4   2  -5  129.62    6.58
   4  -2  -5  134.56    7.72
   4   2  -4  216.39    8.02
   4  -2  -4  212.15    9.87
   4   2  -3 2994.21   27.95
   4  -2  -3 3098.99   37.58
   4  -2  -2   81.81    6.34
   4   2  -2   87.99    4.55
   4  -2  -1 1049.27   22.16
   4   2  -1 1058.88   14.03
   4  -2   0  149.23    8.64
   4   2   0  149.91    4.91
   4  -2   1 1774.97   29.79
   4   2   1 1747.08   14.84
   4   2   2   14.29    1.24
   4  -2   2   16.87    3.52
   4  -2   3  957.42   22.44
   4   2   3  827.54    8.73
   4   2   4  140.53    3.74
   4  -2   4  156.51    9.60
   4  -2   5   88.12    7.27
   4  -2   6   20.83    4.42
   4  -2   7    2.03    2.47
   4  -2   8    6.23    2.86
   4   2   8    6.12    1.33
   4  -2   9  124.28    9.60
   4   2   9  138.11    5.73
   4  -2  10  128.05   10.25
   4   2  10  122.67    5.61
   4   2  11  512.85   11.81
   4  -2  11  527.61   20.33
   4  -2  12   20.69    5.10
   4   2  12   14.16    2.28
   4  -2  13  329.40   16.89
   4  -2  14   -1.50    2.93
   4  -2  15   33.99    5.98
   4  -2  16   11.54    3.98
   4  -2  17  316.27   18.36
   4  -2  18  118.59   11.77
   4  -2  19  728.19   28.90
   4  -2  20    4.01    3.79
   4  -2  21  281.77   19.09
   4  -2  22  125.13   13.52
   4  -2  23  528.56   27.17
   4  -2  24   -0.68    2.80
   4  -2  25  149.95   15.35
   4  -2  26   23.04    6.07
  -4   2 -26   25.40    2.92
  -4   2 -26   32.94    3.20
  -4  -2 -26   31.84    3.20
   4  -2  27  236.85   19.63
  -4   2 -27  243.44    8.97
  -4   2 -27  246.34    8.69
  -4  -2 -27  248.35    8.71
   4  -2  28    2.58    5.00
  -4   2 -28    0.14    1.24
  -4  -2 -28    0.71    1.08
  -4   2 -28   -1.38    1.74
  -4   2 -29   -0.97    1.27
  -4   2 -29   -0.78    1.41
  -4  -2 -29   -0.33    1.10
  -4  -2 -30   44.72    3.91
  -4   2 -30   40.96    3.97
  -4  -2 -30   43.56    3.70
   4  -2  30   42.18    8.30
  -4  -2 -31  302.41   10.07
  -4   2 -31  312.23   10.71
   4  -2  31  305.13   23.68
  -4  -2 -31  311.23    9.77
  -4  -2 -32    2.20    1.51
  -4  -2 -32    3.47    1.38
  -4   2 -32    2.69    1.64
  -4   2 -32    1.70    1.45
  -4   2 -33   20.05    3.05
  -4   2 -33   15.20    2.70
  -4  -2 -33   21.39    2.70
  -4  -2 -34   25.94    3.00
  -4   2 -34   21.62    3.07
  -4   2 -34   30.03    3.59
  -4  -2 -35  320.54    9.62
  -4   2 -35  325.94   10.72
  -4   2 -35  306.59   10.56
  -4   2 -36    2.64    1.65
  -4   2 -36    3.22    1.69
  -4  -2 -36    1.78    1.06
  -4   2 -36    0.78    1.53
  -4   2 -37   57.02    4.51
  -4  -2 -37   56.26    3.90
  -4   2 -37   49.96    4.16
  -4   2 -37   51.92    4.34
  -4  -2 -38    2.41    1.08
  -4   2 -38    0.88    1.51
  -4   2 -38   -0.08    1.36
  -4   2 -39  206.24    7.68
  -4  -2 -39  216.06    6.99
  -4   2 -39  209.41    7.80
  -4   2 -39  208.42    8.09
  -4   2 -40    4.08    1.50
  -4   2 -40    3.29    1.37
  -4  -2 -40    4.25    1.14
  -4   2 -40    3.33    1.59
  -4  -2 -40    6.74    1.67
  -4   2 -41   82.41    4.58
  -4  -2 -41   86.95    4.67
  -4   2 -41   85.88    4.97
  -4   2 -41   85.82    4.60
  -4   2 -42    2.32    1.31
  -4   2 -42    2.41    1.60
  -4   2 -42    1.83    1.14
  -4  -2 -42    0.42    1.03
  -4   2 -43  225.91    6.82
  -4  -2 -43  228.84    6.74
  -4   2 -43  224.52    6.59
  -4   2 -43  238.80    7.24
  -4   2 -44   19.93    2.03
  -4   2 -44   19.31    1.95
  -4  -2 -44   20.49    2.02
  -4   2 -44   22.60    2.36
  -4   2 -45   34.42    2.39
  -4   2 -45   35.82    2.24
  -4  -2 -45   35.09    2.37
  -4   2 -45   36.36    2.57
  -4  -2 -46    7.56    1.05
  -4   2 -46    9.70    1.11
  -4   2 -46    7.30    1.12
  -4   2 -46    7.27    1.19
   4   3 -48    2.84    0.76
   4  -3 -48    2.99    0.74
   4   3 -47   -0.18    0.85
   4   3 -47   -0.49    0.70
   4  -3 -47    0.24    0.61
   4  -3 -46   -0.54    0.75
   4   3 -46   -0.97    0.78
   4   3 -46   -0.71    0.95
   4   3 -45   13.25    2.01
   4   3 -45   11.77    1.60
   4  -3 -45   14.21    1.74
   4   3 -44    4.29    1.20
   4  -3 -44    6.17    1.45
   4   3 -44    2.98    1.37
   4   3 -43   -1.31    1.10
   4   3 -43   -1.11    1.51
   4  -3 -43    0.33    1.20
   4   3 -42    2.67    1.77
   4  -3 -42    1.20    0.79
   4   3 -42    3.73    1.22
   4  -3 -42    2.34    1.28
   4  -3 -41    6.57    1.64
   4   3 -41    3.99    1.41
  -4  -3  41    3.82    1.00
   4   3 -41    3.01    1.39
   4   3 -40    0.91    1.73
   4   3 -40    1.31    1.31
   4  -3 -40    2.01    1.07
  -4  -3  40    2.44    1.29
   4   3 -39    6.65    1.94
  -4  -3  39   12.39    1.92
   4  -3 -39   12.35    1.86
   4   3 -39   12.40    2.23
  -4  -3  38   -0.45    1.13
   4   3 -38    0.10    1.54
   4   3 -38    0.28    1.26
   4  -3 -38   -0.36    0.94
   4   3 -37    6.25    1.99
  -4  -3  37    5.24    1.64
   4  -3 -37    7.94    1.63
   4   3 -37    8.40    1.87
   4   3 -36   35.32    3.69
  -4  -3  36   31.94    3.24
   4  -3 -36   36.56    3.19
   4   3 -36   36.01    3.56
   4   3 -36   34.90    3.63
   4  -3 -35   32.71    3.08
   4   3 -35   27.05    3.34
   4   3 -35   32.39    3.48
   4   3 -35   33.66    3.48
  -4  -3  35   28.88    3.11
   4   3 -34    2.38    1.55
   4   3 -34    2.28    1.60
   4  -3 -34    0.96    1.04
   4   3 -34    0.90    1.41
  -4  -3  34    1.78    1.15
   4   3 -33   35.25    3.48
   4  -3 -33   32.84    3.07
   4   3 -33   36.91    3.77
   4   3 -33   33.60    3.39
  -4  -3  33   30.48    3.26
   4   3 -32   44.64    4.08
  -4  -3  32   40.08    3.73
  -4  -3  32   52.38    9.83
   4   3 -32   42.19    3.37
   4   3 -32   41.42    3.87
   4   3 -32   40.86    3.75
   4   3 -31    9.49    1.76
   4   3 -31   11.93    2.32
  -4  -3  31   10.68    2.19
   4   3 -31    8.42    1.73
   4   3 -31    6.29    1.50
   4   3 -30    8.05    2.03
   4   3 -30    0.68    1.27
  -4  -3  30    5.85    3.42
   4   3 -30    3.33    1.36
  -4  -3  30    6.74    1.72
   4   3 -30    3.72    0.87
   4   3 -29    2.88    1.51
  -4  -3  29   -3.44    3.85
   4   3 -29    1.25    1.01
   4   3 -29   -0.51    1.04
   4   3 -29   -0.32    1.30
  -4  -3  29   -0.26    1.08
  -4  -3  28   19.20    2.51
   4   3 -28   20.82    2.69
  -4  -3  28   19.70    6.48
   4   3 -28   15.93    2.09
   4   3 -28   17.47    2.41
   4   3 -27   43.40    3.62
  -4  -3  27   40.10    3.52
  -4  -3  27   43.69    9.30
   4   3 -27   45.80    3.71
   4   3 -27   46.22    3.77
  -4  -3  26   -5.78    4.64
   4  -3 -25   21.78    5.36
  -4  -3  25   23.60    6.05
   4  -3 -24    9.60    3.98
  -4  -3  24    2.89    4.47
   4  -3 -23    8.35    4.25
  -4  -3  23    6.00    4.35
  -4  -3  22   -1.97    4.06
   4  -3 -22   -0.13    2.43
   4  -3 -21   -0.88    2.37
  -4  -3  21   -0.84    3.42
  -4  -3  20   -0.02    3.41
   4  -3 -20    2.84    2.64
   4  -3 -20    3.62    2.83
  -4  -3  19   27.08    5.73
   4  -3 -19   32.72    5.40
   4  -3 -18   86.65    8.56
  -4  -3  18   83.00    9.75
   4  -3 -18   95.31    9.57
   4  -3 -17    9.80    3.06
  -4  -3  17   16.41    5.55
   4  -3 -17   11.85    3.94
   4  -3 -16   61.35    7.04
  -4  -3  16   59.99    8.17
   4  -3 -16   62.68    7.46
   4  -3 -15  259.51   14.24
   4  -3 -15  264.28   13.90
  -4  -3  15  254.70   15.79
   4  -3 -14    0.81    1.87
  -4  -3  14   -0.04    2.75
   4  -3 -14    0.97    2.63
   4  -3 -13    0.96    1.99
  -4  -3  13    3.53    3.64
   4  -3 -13    0.61    2.08
   4  -3 -12    0.03    2.32
   4  -3 -12    0.71    2.35
  -4  -3  12   -1.28    2.64
   4  -3 -11  357.24   15.40
   4  -3 -11  358.98   15.75
  -4  -3  11  366.81   16.56
   4  -3 -10    4.01    2.52
   4  -3 -10   10.39    3.10
   4  -3  -9   -0.97    2.92
   4  -3  -9    3.18    2.05
   4  -3  -8    7.43    2.59
   4  -3  -8    6.07    2.92
   4  -3  -7   27.70    3.90
   4  -3  -7   25.79    4.35
   4  -3  -6   60.79    5.88
   4  -3  -6   52.66    5.81
   4  -3  -5   97.79    7.25
   4  -3  -4    1.28    1.66
   4  -3  -3   27.29    4.03
   4  -3  -2   15.04    3.22
   4  -3  -1  209.52   10.95
   4  -3   0   88.12    7.49
   4  -3   1   75.91    7.04
   4  -3   2    5.86    2.37
   4  -3   3  174.69   10.83
   4  -3   4   84.03    7.90
   4  -3   5  899.64   25.11
   4  -3   6   63.29    7.15
   4  -3   7   -0.82    2.90
   4  -3   8   96.15    9.07
   4  -3   9   86.01    8.81
   4  -3  10   25.32    5.45
   4  -3  11   68.15    8.43
   4  -3  12    0.56    3.63
   4  -3  13  106.96   10.74
   4  -3  14   -0.30    3.33
   4  -3  15    9.56    3.96
   4  -3  16    0.14    4.19
   4  -3  17    2.34    3.61
   4  -3  18    4.41    3.40
   4  -3  19  109.83   11.95
   4  -3  20   15.26    4.72
   4  -3  21    2.89    4.73
   4  -3  22   -6.51    6.03
   4  -3  23   16.83    4.77
   4  -3  24   -0.02    1.11
  -4   3 -24    0.49    1.29
   4  -3  24   -2.14    4.22
  -4   3 -25    1.27    1.39
   4  -3  25    3.44    1.01
  -4  -3 -25    2.93    1.12
  -4   3 -25    4.99    1.49
  -4  -3 -25    2.43    1.26
   4  -3  25    5.19    4.70
   4  -3  26   -1.56    1.45
  -4  -3 -26   -1.72    1.50
  -4   3 -26    0.44    0.94
   4  -3  26   -0.58    4.57
  -4   3 -26   -0.67    1.27
  -4  -3 -26    1.37    1.30
  -4  -3 -27  189.05    7.58
   4  -3  27  189.60    7.66
  -4   3 -27  188.91    8.22
   4  -3  27  173.58   17.46
  -4  -3 -27  194.54    7.24
  -4  -3 -28    0.77    0.93
   4  -3  28    1.65    1.14
  -4   3 -28   -0.11    1.52
  -4  -3 -28    3.07    1.28
   4  -3  29   63.15    4.55
  -4  -3 -29   57.42    3.96
   4  -3  29   55.45    9.36
  -4   3 -29   60.61    4.93
  -4  -3 -29   55.51    4.32
  -4   3 -30   16.63    2.72
   4  -3  30   14.22    2.19
  -4  -3 -30   16.51    2.27
  -4  -3 -30   13.87    2.22
  -4   3 -30   15.33    2.66
   4  -3  31    2.04    1.29
  -4   3 -31    2.20    1.43
  -4  -3 -31    1.87    1.04
  -4  -3 -31    1.13    1.20
  -4   3 -31    2.06    1.66
  -4   3 -32    2.47    1.29
   4  -3  32    2.63    1.17
  -4   3 -32    0.68    1.61
  -4  -3 -32    3.14    1.16
  -4   3 -33    0.67    1.38
  -4   3 -33    2.07    1.71
   4  -3  33    2.08    0.97
  -4  -3 -33    1.47    1.30
  -4   3 -34    6.88    1.98
  -4   3 -34    3.96    1.57
   4  -3  34    9.62    1.89
  -4  -3 -34    9.31    1.64
  -4  -3 -35   24.98    2.55
  -4   3 -35   24.09    3.11
  -4   3 -35   25.00    3.16
  -4   3 -36    7.68    2.34
  -4   3 -36    8.70    2.12
  -4   3 -36    5.61    1.95
  -4  -3 -36    8.13    1.60
  -4   3 -36    5.09    1.75
  -4   3 -37    5.56    1.94
  -4   3 -37    5.79    1.80
  -4   3 -37    6.61    1.97
  -4   3 -38   15.82    2.26
  -4   3 -38   15.47    2.45
  -4   3 -38   15.84    2.62
  -4   3 -39    0.97    1.46
  -4  -3 -39    1.95    1.17
  -4   3 -39   -0.13    1.34
  -4   3 -39    0.04    0.97
  -4   3 -40   -1.00    1.34
  -4   3 -40   -0.57    1.08
  -4  -3 -40    1.67    1.08
  -4   3 -40   -2.69    1.64
  -4   3 -41    5.16    1.61
  -4   3 -41    5.21    1.48
  -4  -3 -41    5.76    1.22
  -4   3 -41    2.02    1.09
  -4   3 -42    4.17    1.38
  -4  -3 -42    5.91    1.20
  -4   3 -42    5.59    1.53
  -4   3 -42    3.88    1.09
  -4   3 -43    7.02    1.43
  -4  -3 -43    7.71    1.20
  -4   3 -43    6.35    1.14
  -4   3 -43    6.79    1.47
  -4   3 -44    5.57    1.17
  -4   3 -44    6.50    1.03
  -4  -3 -44    5.81    0.92
  -4   3 -44    8.62    1.45
  -4   3 -45   -0.49    0.72
  -4   3 -45   -0.08    0.71
  -4   3 -45    0.33    0.45
   4  -4 -47   16.19    1.29
   4   4 -46   72.34    3.28
   4  -4 -46   67.75    2.95
   4  -4 -45    3.48    1.16
   4   4 -45    4.45    0.86
   4   4 -45    4.38    1.24
   4   4 -44   70.05    3.22
   4  -4 -44   71.81    3.56
   4   4 -44   71.69    3.80
   4   4 -43   51.20    3.48
   4   4 -43   50.79    3.01
  -4  -4  43   52.98    2.99
   4  -4 -43   51.64    3.31
  -4  -4  42  130.07    5.03
   4   4 -42  136.28    5.79
   4   4 -42  133.52    5.10
   4  -4 -42  134.49    5.50
   4   4 -42  130.62    4.68
   4   4 -41    5.79    1.72
   4   4 -41    3.55    1.10
   4   4 -41    3.30    0.94
   4  -4 -41    6.38    1.76
  -4  -4  41    5.06    1.43
   4   4 -40   46.86    3.73
   4   4 -40   44.70    3.22
   4  -4 -40   49.28    3.74
  -4  -4  40   46.89    3.49
   4   4 -39   43.06    3.90
   4  -4 -39   41.62    3.62
   4   4 -39   41.73    3.28
  -4  -4  39   37.79    3.34
   4   4 -38   44.48    3.48
   4  -4 -38   35.47    3.41
   4   4 -38   40.86    3.80
  -4  -4  38   38.30    3.44
   4   4 -37    5.82    1.82
  -4  -4  37    5.95    1.73
   4   4 -37    6.59    1.73
   4  -4 -37    5.54    1.70
   4   4 -36    8.85    2.21
   4   4 -36    8.73    1.73
  -4  -4  36    8.90    1.97
   4   4 -35   26.71    3.21
   4   4 -35   30.25    3.02
  -4  -4  35   28.44    3.26
   4   4 -34   81.84    5.39
   4   4 -34   76.00    4.76
  -4  -4  34   77.44    5.25
   4   4 -33   35.69    3.63
  -4  -4  33   34.75    3.61
   4   4 -33   29.23    3.13
  -4  -4  32    1.37    1.32
   4   4 -32    0.22    1.46
   4   4 -32    1.38    1.23
  -4  -4  31   44.97    4.17
   4   4 -31   40.52    3.67
   4   4 -31   41.93    3.91
   4   4 -31   39.43    3.53
  -4  -4  30   89.65    5.70
   4   4 -30   84.89    5.34
   4   4 -30   85.18    5.07
   4   4 -30   82.65    5.33
   4   4 -29   32.42    3.40
   4   4 -29   33.38    3.43
   4   4 -29   38.68    3.44
  -4  -4  29   28.93    8.40
  -4  -4  29   30.47    3.39
   4   4 -28   23.67    2.99
   4   4 -28   25.15    2.80
  -4  -4  28   23.34    7.35
  -4  -4  28   24.98    2.99
   4   4 -28   24.38    2.85
   4   4 -27   48.29    4.01
  -4  -4  27   45.94    9.95
   4   4 -27   46.33    3.86
   4   4 -27   45.32    3.61
  -4  -4  27   49.53    4.25
   4   4 -26  158.21    6.63
  -4  -4  26  168.45    7.48
  -4  -4  26  157.54    6.25
  -4  -4  26  165.65   17.67
   4   4 -26  160.70    7.23
   4   4 -26  162.05    7.10
   4   4 -26  160.78    6.93
   4   4 -25   53.65    4.19
   4   4 -25   52.82    4.04
  -4  -4  25   58.73    4.44
  -4  -4  25   57.09   10.74
  -4  -4  25   58.05    3.86
   4   4 -25   53.61    4.10
  -4  -4  24   82.21    5.13
   4   4 -24   82.07    4.87
   4   4 -24   81.70    5.06
  -4  -4  24   66.37   10.93
  -4  -4  23   21.62    7.01
  -4  -4  22  577.94   29.75
  -4  -4  21  255.72   19.50
  -4  -4  20  236.50   18.37
   4  -4 -20  264.89   17.03
   4  -4 -20  281.54   16.51
   4  -4 -19    4.32    2.95
  -4  -4  19   -0.51    3.77
   4  -4 -19    2.70    3.14
   4  -4 -18  246.43   15.12
   4  -4 -18  222.12   15.21
  -4  -4  18  224.30   16.99
   4  -4 -17  122.54   10.58
   4  -4 -17  106.47   10.43
  -4  -4  17  112.68   11.89
   4  -4 -16   32.99    5.37
  -4  -4  16   25.25    5.45
   4  -4 -16   38.39    6.51
  -4  -4  15    4.82    2.85
   4  -4 -15    8.28    2.91
   4  -4 -15    7.68    3.46
   4  -4 -14  111.31    9.56
   4  -4 -14  105.85    9.94
  -4  -4  14  102.38   10.37
   4  -4 -13   60.94    7.94
  -4  -4  13   70.01    8.50
   4  -4 -13   63.15    7.40
  -4  -4  12  109.65   10.33
   4  -4 -12  107.58    9.20
   4  -4 -12  120.19   10.48
  -4  -4  11    4.76    3.37
   4  -4 -11    4.92    2.62
   4  -4 -11    3.77    2.25
   4  -4 -10  110.51    9.96
   4  -4 -10  105.79    9.02
  -4  -4  10  100.49    9.20
   4  -4  -9   45.33    5.70
  -4  -4   9   43.86    6.20
   4  -4  -9   35.56    5.75
   4  -4  -8   47.10    6.39
   4  -4  -8   56.01    6.45
  -4  -4   8   48.59    6.08
   4  -4  -7    1.33    2.29
   4  -4  -7    1.85    0.99
   4  -4  -7   -2.36    3.62
  -4  -4   7    0.76    1.59
   4  -4  -6   93.99    8.75
   4  -4  -6  114.89    8.19
   4  -4  -6  106.12    8.92
  -4  -4   6   99.96    7.95
  -4  -4   5  101.54    7.74
   4  -4  -5  102.66    7.85
   4  -4  -5   88.44    8.20
  -4  -4   4  664.01   18.72
   4  -4  -4  615.42   19.35
   4  -4  -3  341.47   14.85
  -4  -4   3  350.99   12.89
   4  -4  -2  561.09   19.36
  -4  -4   2  552.92   15.13
   4  -4  -1    8.00    3.22
  -4  -4   1    6.38    1.83
   4  -4   0  454.92   17.87
   4  -4   1   27.76    4.97
   4  -4   2    3.44    2.05
   4  -4   3    5.47    2.81
   4  -4   4  206.10   13.19
   4  -4   5   76.67    8.54
   4  -4   6  175.54   12.72
   4  -4   7    7.68    3.37
   4  -4   8   28.07    5.33
   4  -4   9  173.94   13.43
   4  -4  10  333.29   18.88
   4  -4  11    0.69    3.03
   4  -4  12  359.35   20.53
   4  -4  13  145.02   13.48
   4  -4  14  199.16   16.08
   4  -4  15   34.92    7.13
   4  -4  16   36.04    8.01
   4  -4  17  110.48   12.81
   4  -4  18  561.90   29.26
   4  -4  19   87.09   12.14
   4  -4  20   -2.01    3.96
   4  -4  21  129.95   15.39
  -4   4 -21  129.88    6.44
  -4  -4 -21  120.89    5.76
   4  -4  21  129.51    6.36
   4  -4  22  490.49   29.23
   4  -4  22  490.88   12.47
  -4   4 -22  489.72   12.63
  -4  -4 -22  484.36   11.52
  -4  -4 -23  175.53    7.05
   4  -4  23  158.31    7.20
  -4   4 -23  168.41    7.61
   4  -4  23  168.14   17.62
   4  -4  24   44.15    3.84
  -4   4 -24   41.80    3.82
   4  -4  24   38.76    7.64
  -4  -4 -24   43.78    3.65
  -4   4 -25   89.71    5.75
   4  -4  25   92.18    5.61
  -4  -4 -25   89.88    5.23
   4  -4  25   87.27   12.85
  -4   4 -26 1060.96   18.59
  -4  -4 -26 1066.49   17.72
  -4   4 -26 1095.83   19.88
  -4   4 -26 1067.24   17.73
   4  -4  26 1073.43   19.09
  -4   4 -27  172.72    8.12
  -4   4 -27  179.13    7.32
   4  -4  27  164.23   17.95
  -4   4 -27  180.12    7.84
   4  -4  27  185.88    8.07
  -4  -4 -27  194.31    7.67
  -4   4 -28   76.05    5.45
  -4  -4 -28   77.56    5.00
  -4   4 -28   78.28    4.87
   4  -4  28   71.45    5.04
  -4   4 -28   78.67    5.19
   4  -4  29    7.94    2.01
  -4  -4 -29    8.71    1.98
  -4   4 -29   10.06    1.83
  -4   4 -29   10.42    2.23
  -4   4 -29    8.28    1.97
  -4   4 -30  177.18    7.13
   4  -4  30  174.92    7.69
  -4   4 -30  170.19    7.64
  -4   4 -30  173.30    8.12
  -4  -4 -30  161.71    6.96
  -4   4 -31   42.10    3.52
  -4   4 -31   41.28    3.78
   4  -4  31   40.41    3.75
  -4   4 -31   39.61    3.41
  -4   4 -31   39.48    4.04
  -4  -4 -31   38.35    3.49
  -4   4 -32   69.49    4.38
  -4   4 -32   74.45    4.53
  -4   4 -32   70.67    4.90
  -4   4 -32   69.53    5.16
   4  -4  32   70.24    4.79
  -4  -4 -32   65.46    4.35
  -4   4 -33    4.12    1.78
   4  -4  33    5.36    1.71
  -4  -4 -33    4.05    1.42
  -4   4 -33    3.06    1.34
  -4   4 -33    6.58    1.58
   4  -4  34    6.19    1.57
  -4   4 -34    3.50    1.69
  -4   4 -34    1.82    1.51
  -4   4 -34    3.13    1.20
  -4  -4 -34    3.42    1.41
  -4   4 -35   24.27    2.98
  -4   4 -35   23.71    3.02
  -4   4 -35   22.55    2.40
   4  -4  35   20.46    2.48
  -4   4 -36  132.48    6.47
   4  -4  36  131.35    5.78
  -4   4 -36  130.84    5.51
  -4   4 -36  123.34    6.03
   4  -4  37   38.88    2.98
  -4   4 -37   39.36    3.41
  -4   4 -37   44.14    3.78
  -4   4 -37   42.16    3.02
   4  -4  38   31.04    2.52
  -4   4 -38   29.11    2.98
  -4   4 -38   30.17    2.48
  -4   4 -38   29.66    2.84
  -4   4 -39   59.23    3.98
  -4   4 -39   54.36    3.63
  -4   4 -39   53.99    3.10
  -4   4 -40  119.09    5.23
  -4   4 -40  114.19    4.93
  -4   4 -41   18.17    2.01
  -4   4 -41   19.83    2.20
  -4   4 -42    2.36    1.16
  -4   4 -42    1.90    0.91
  -4   4 -43   13.40    1.65
  -4   4 -43   11.23    1.35
  -4   4 -44  132.13    4.09
  -4  -5  44   -0.01    0.46
   4   5 -44    1.24    0.74
   4   5 -43    0.21    0.74
   4   5 -43   -0.79    0.54
   4  -5 -43   -0.01    0.84
  -4  -5  43    0.99    0.62
   4   5 -42    6.42    1.36
  -4  -5  42    4.05    0.95
   4   5 -42    4.08    0.90
   4  -5 -42    4.37    1.26
  -4  -5  41    0.16    0.88
   4   5 -41   -1.40    1.03
   4   5 -41   -0.48    1.04
   4  -5 -41   -0.39    0.98
  -4  -5  40    6.95    1.54
   4   5 -40    6.03    1.45
   4  -5 -40    6.28    1.56
  -4  -5  39    2.85    1.26
   4   5 -39    2.38    1.16
   4  -5 -39    5.82    1.74
  -4  -5  38   51.18    3.82
   4   5 -38   51.38    3.76
   4  -5 -38   51.25    3.77
   4   5 -37    5.66    1.66
   4  -5 -37    8.74    1.95
  -4  -5  37    9.62    1.86
   4  -5 -36    8.43    2.04
   4   5 -36    8.86    1.97
  -4  -5  36    7.19    1.88
   4  -5 -35    6.68    1.88
  -4  -5  35    6.91    1.88
   4   5 -35    6.88    1.97
  -4  -5  34   15.26    2.57
   4  -5 -34   16.11    2.55
   4   5 -34   14.86    2.32
   4  -5 -33    1.03    1.45
   4   5 -33    0.18    1.21
  -4  -5  33   -1.18    1.52
  -4  -5  32    2.49    1.62
   4   5 -32    4.62    1.67
   4  -5 -32    2.47    1.44
  -4  -5  31    2.80    1.75
   4   5 -31    0.28    1.17
   4  -5 -31    3.47    1.43
   4  -5 -30    0.60    1.30
   4   5 -30    0.59    1.26
  -4  -5  30    0.30    1.55
   4   5 -29    7.94    1.84
   4  -5 -29    6.09    1.95
  -4  -5  29    4.28    1.88
  -4  -5  28    6.88    2.00
   4   5 -28    5.54    1.74
   4  -5 -28   10.03    2.15
  -4  -5  27   11.15    2.38
  -4  -5  27   12.05    2.00
   4   5 -27   10.66    2.05
   4  -5 -27   11.11    2.08
   4   5 -26    1.12    1.37
  -4  -5  26    0.78    1.24
   4   5 -26    2.85    1.47
  -4  -5  26    3.42    1.32
  -4  -5  26   -1.55    4.75
  -4  -5  25    0.74    1.25
   4   5 -25    1.14    1.37
   4   5 -25   -0.74    1.20
  -4  -5  25    0.73    0.95
  -4  -5  25    1.73    4.91
  -4  -5  24   33.99    3.44
   4   5 -24   37.63    3.41
   4   5 -24   36.02    3.55
  -4  -5  24   37.37    3.27
  -4  -5  24   31.25    8.50
  -4  -5  23    1.38    1.24
   4   5 -23    1.95    1.07
   4   5 -23    2.69    1.40
  -4  -5  23    2.53    4.07
  -4  -5  23    1.67    1.01
  -4  -5  22   20.86    2.77
   4   5 -22   19.19    2.42
   4   5 -22   25.14    2.98
  -4  -5  22   23.00    6.85
  -4  -5  22   23.12    2.59
  -4  -5  21    0.70    1.27
   4   5 -21    1.49    1.08
  -4  -5  21   -0.68    1.02
  -4  -5  21    2.26    5.04
   4   5 -20    0.59    0.85
  -4  -5  20   -0.42    0.79
  -4  -5  20    1.58    4.72
  -4  -5  20   -0.39    0.91
  -4  -5  19    0.85    0.93
   4   5 -19   -0.55    0.99
  -4  -5  19    0.60    1.05
   4  -5 -19   -0.23    2.65
   4  -5 -18   12.95    5.04
  -4  -5  18   12.06    5.68
   4  -5 -17   -1.14    4.31
  -4  -5  17    5.85    5.06
  -4  -5  16  106.44   12.03
   4  -5 -16  123.14   12.37
   4  -5 -15    4.71    3.33
  -4  -5  15    5.10    3.69
   4  -5 -14   -1.33    4.08
  -4  -5  14    2.94    3.58
   4  -5 -13   -1.75    3.90
  -4  -5  13   -2.02    3.57
   4  -5 -12   54.18    8.34
  -4  -5  12   53.05    7.80
   4  -5 -11   17.62    3.66
  -4  -5  11   14.24    4.55
  -4  -5  10  108.87   10.28
   4  -5 -10  102.29   10.52
   4  -5  -9    6.56    2.78
  -4  -5   9    5.09    3.30
   4  -5  -9    2.12    2.28
   4  -5  -8   46.07    6.43
   4  -5  -8   42.65    6.67
  -4  -5   8   37.06    5.79
   4  -5  -7    0.43    2.23
  -4  -5   7    3.36    1.92
   4  -5  -7   -2.46    2.45
   4  -5  -6   91.63    9.60
   4  -5  -6   90.96    8.61
   4  -5  -5   -1.26    2.41
   4  -5  -5    2.50    2.71
   4  -5  -4   -0.96    2.08
   4  -5  -4    1.32    2.37
   4  -5  -3    1.45    1.42
   4  -5  -3   -2.91    2.41
   4  -5  -2   -0.33    2.71
   4  -5  -2   -0.47    1.56
   4  -5  -1   -1.35    1.98
   4  -5   0   59.43    7.31
   4  -5   1   -0.49    1.81
   4  -5   2   65.83    7.92
   4  -5   3    4.51    3.17
   4  -5   4   73.25    8.70
   4  -5   5    4.18    2.41
   4  -5   6  168.89   13.67
   4  -5   7   14.13    4.64
   4  -5   8  134.33   12.40
   4  -5   9    2.85    2.94
   4  -5  10   80.81   10.53
   4  -5  11    5.38    3.84
   4  -5  12    4.37    4.17
   4  -5  13    2.68    3.49
   4  -5  14   60.02    9.62
   4  -5  15    1.22    3.71
   4  -5  16   46.86    3.82
  -4  -5 -16   50.15    3.70
   4  -5  16   51.98    9.80
   4  -5  17    4.95    1.24
   4  -5  17    6.01    4.96
   4  -5  17    3.08    1.09
  -4  -5 -17    5.83    1.49
  -4   5 -18    4.37    1.18
   4  -5  18    6.42    4.17
   4  -5  18    5.67    1.21
   4  -5  18    6.71    1.48
  -4  -5 -18    8.95    1.83
   4  -5  19    1.15    1.03
   4  -5  19    1.38    1.44
  -4   5 -19    1.40    1.20
  -4  -5 -19    1.93    1.09
   4  -5  19   -1.37    3.44
   4  -5  20    6.72    1.58
   4  -5  20    6.94    1.35
  -4   5 -20    4.93    1.27
  -4  -5 -20    8.33    1.84
   4  -5  21   -1.19    1.72
   4  -5  21    1.23    1.06
  -4   5 -21    0.27    1.32
   4  -5  21    5.52    4.52
  -4  -5 -21    4.57    1.67
   4  -5  22  192.19    8.26
   4  -5  22  191.64   19.07
  -4  -5 -22  186.60    7.59
   4  -5  22  197.69    7.41
  -4   5 -22  179.24    7.78
   4  -5  23   22.01    2.99
  -4   5 -23   18.59    2.79
   4  -5  23   21.83    2.50
  -4  -5 -23   24.32    3.08
  -4   5 -24  273.48    9.02
   4  -5  24  269.06    9.94
  -4   5 -24  262.51    9.66
  -4  -5 -24  260.97    9.09
   4  -5  25    5.86    1.97
  -4   5 -25    2.99    1.56
  -4   5 -25    4.25    1.54
  -4   5 -25    3.68    1.08
  -4  -5 -25    6.33    1.88
  -4   5 -26   40.36    3.73
   4  -5  26   29.08    3.25
  -4   5 -26   36.36    3.66
  -4   5 -26   38.47    3.45
  -4  -5 -26   33.76    3.33
  -4   5 -27   -1.62    1.29
   4  -5  27   -1.64    1.63
  -4   5 -27    0.33    1.03
  -4   5 -27   -0.74    1.27
  -4  -5 -27    0.28    1.14
  -4  -5 -28   99.09    5.62
  -4   5 -28   98.80    5.52
  -4   5 -28   97.23    5.63
  -4   5 -28   97.97    6.04
   4  -5  28   94.51    5.88
  -4   5 -29    8.27    2.02
  -4   5 -29    6.55    1.69
  -4   5 -29    7.85    1.89
   4  -5  29    8.02    2.15
  -4  -5 -29    8.19    2.05
   4  -5  30   59.48    4.56
  -4   5 -30   55.16    4.10
  -4   5 -30   50.61    3.96
  -4   5 -30   49.77    4.30
  -4   5 -31    8.65    1.80
  -4   5 -31    8.62    2.06
   4  -5  31   10.18    2.20
  -4   5 -31   12.60    2.16
  -4   5 -32   14.90    2.25
  -4   5 -32   10.56    1.71
   4  -5  32   14.71    2.54
   4  -5  33   -0.48    1.23
  -4   5 -33    0.87    1.45
  -4   5 -33    1.77    1.26
  -4   5 -33    0.17    0.95
  -4   5 -34    5.50    1.19
  -4   5 -34   10.74    2.19
   4  -5  34    7.45    1.61
  -4   5 -34    7.04    1.52
   4  -5  35    2.15    1.18
  -4   5 -35    2.16    1.37
  -4   5 -35    1.61    0.93
   4  -5  36   -1.34    1.27
  -4   5 -36   -1.88    1.52
  -4   5 -36   -0.52    1.03
  -4   5 -37   -0.55    1.31
  -4   5 -37   -1.60    1.07
   4  -5  37    0.00    0.83
  -4   5 -38    1.83    0.94
   4  -5  38   -0.41    0.89
  -4   5 -38   -0.49    1.16
  -4   5 -39    0.33    1.11
  -4   5 -39    0.45    0.67
   4  -5  39    0.30    0.63
   4  -5  40    8.59    1.11
  -4   5 -40    7.45    1.43
  -4   5 -41   -0.30    0.77
  -4   5 -42    3.72    0.82
  -4   5 -43    0.87    0.55
  -4  -6  42    4.28    0.89
   4   6 -41    0.83    0.66
  -4  -6  41   -0.25    0.66
   4   6 -40   66.50    3.12
   4  -6 -40   64.56    3.33
  -4  -6  40   68.28    3.52
   4  -6 -39   60.42    3.40
   4   6 -39   63.09    3.26
  -4  -6  39   67.87    3.77
   4   6 -38   43.22    2.85
  -4  -6  38   44.54    3.24
   4  -6 -38   45.04    3.08
   4   6 -37    9.62    1.60
  -4  -6  37    9.74    1.79
   4  -6 -37    7.96    1.73
   4   6 -36    2.16    1.06
  -4  -6  36    3.75    1.51
   4  -6 -36    1.95    1.25
  -4  -6  35   70.04    4.57
   4  -6 -35   67.22    4.22
   4   6 -35   66.81    3.98
  -4  -6  34  133.61    6.43
   4  -6 -34  124.72    5.79
   4   6 -34  127.52    5.64
   4   6 -33   43.27    3.38
   4  -6 -33   38.05    3.45
  -4  -6  33   43.12    3.92
   4  -6 -32    9.16    1.93
   4   6 -32    7.47    1.77
  -4  -6  32    7.91    2.33
  -4  -6  31  119.62    6.43
   4  -6 -31  117.54    6.03
   4   6 -31  118.68    5.70
  -4  -6  30  193.57    8.27
   4   6 -30  189.69    7.27
   4  -6 -30  189.91    7.55
   4   6 -29   61.14    4.25
  -4  -6  29   55.97    4.63
   4  -6 -29   53.79    4.14
   4   6 -28   15.01    2.13
  -4  -6  28    9.37    2.26
   4  -6 -28   10.50    2.21
   4  -6 -27    9.33    2.17
  -4  -6  27   13.69    2.19
   4   6 -27   12.36    2.13
  -4  -6  27   12.06    2.57
  -4  -6  26  147.02    6.53
   4   6 -26  150.27    6.59
  -4  -6  26  147.67    7.46
   4  -6 -26  142.90    6.75
  -4  -6  25  153.57    7.57
  -4  -6  25  154.41    6.77
   4  -6 -25  150.44    6.89
   4   6 -25  149.93    7.46
   4   6 -24   11.53    2.45
   4  -6 -24   12.70    2.13
  -4  -6  24   16.00    2.46
  -4  -6  24   15.75    2.72
  -4  -6  23    7.72    2.23
   4   6 -23    6.25    1.97
  -4  -6  23    5.99    1.44
   4  -6 -23    4.19    1.25
  -4  -6  23    7.54    1.90
  -4  -6  22   47.08    3.86
  -4  -6  22   50.06    4.31
   4   6 -22   44.48    4.02
   4  -6 -22   52.57    4.04
  -4  -6  22   47.60    3.61
  -4  -6  22   56.25   10.60
   4   6 -21   34.69    3.63
   4  -6 -21   36.68    3.38
  -4  -6  21   33.06    3.24
  -4  -6  21   34.95    3.68
  -4  -6  21   38.97    8.32
  -4  -6  21   34.32    3.08
  -4  -6  20   26.42    3.06
   4   6 -20   23.74    3.12
  -4  -6  20   20.82    2.77
   4  -6 -20   22.02    2.64
  -4  -6  20   30.56    7.65
  -4  -6  19   14.04    2.34
  -4  -6  19   11.26    2.31
   4  -6 -19   12.77    2.03
  -4  -6  19   15.97    6.14
   4   6 -19   12.81    2.42
  -4  -6  18   96.86    5.75
   4  -6 -18  101.40   12.51
  -4  -6  18   98.82   12.83
   4   6 -18  101.14    5.84
  -4  -6  18  101.21    5.61
   4  -6 -18  109.94    5.59
   4  -6 -17  476.99   26.52
  -4  -6  17  446.55   12.04
   4   6 -17  452.60   12.10
  -4  -6  17  457.35   11.61
   4  -6 -17  450.42   10.58
  -4  -6  17  437.68   25.16
   4  -6 -17  459.18   11.06
  -4  -6  16  182.59    7.62
   4  -6 -16  188.49   16.62
   4   6 -16  196.33    7.93
   4  -6 -16  179.67    6.71
  -4  -6  16  197.17    7.60
   4  -6 -16  177.43    6.81
   4  -6 -15    9.25    1.62
  -4  -6  15   12.17    2.25
   4   6 -15    8.32    1.96
   4  -6 -15    8.47    1.56
  -4  -6  15   11.78    2.03
  -4  -6  14  268.52    8.90
   4  -6 -14  269.73   19.71
   4   6 -14  277.10    9.10
   4  -6 -14  256.60    8.00
  -4  -6  14  261.35    8.68
  -4  -6  13  219.72    7.98
   4  -6 -13  225.54   17.94
   4   6 -13  227.40    8.11
   4  -6 -13  215.07    7.32
  -4  -6  13  235.71    8.10
   4  -6 -12  125.58   13.39
  -4  -6  12  130.80    6.00
  -4  -6  11   14.43    2.10
   4  -6 -11   11.95    4.52
   4  -6 -10   21.96    5.86
   4  -6  -9  161.41   14.68
   4  -6  -8  225.05   17.12
   4  -6  -7   63.85    9.00
   4  -6  -6   33.16    6.71
   4  -6  -5  251.39   17.75
   4  -6  -4  216.46   16.45
   4  -6  -3   81.63    9.91
   4  -6  -2   21.02    5.36
   4  -6  -1   24.80    5.88
   4  -6   0  137.54   12.97
   4  -6   1  187.07   14.81
   4  -6   2    1.80    2.48
   4  -6   3   77.29    9.43
   4  -6   4  282.53   18.05
   4  -6   5  292.76   18.60
   4  -6   5  280.18   18.00
   4  -6   6   91.58   10.89
   4  -6   6  118.81   11.65
   4  -6   7    4.54    4.00
   4  -6   7    6.61    3.01
   4  -6   8   53.14    7.86
   4  -6   8   41.30    7.36
  -4  -6  -8   50.60    3.79
   4  -6   8   55.19    4.08
   4  -6   9  247.71   18.73
  -4  -6  -9  257.31    8.46
   4  -6   9  258.55    8.73
  -4  -6 -10  110.51    5.56
   4  -6  10   94.29    5.32
   4  -6  10   93.60   11.48
   4  -6  10   95.97    5.40
   4  -6  11   29.16    3.15
   4  -6  11   26.67    2.99
   4  -6  11   34.28    7.44
  -4  -6 -11   25.80    2.81
   4  -6  12  163.64   16.14
   4  -6  12  159.47    7.07
   4  -6  12  155.67    7.01
   4  -6  13  240.82    8.81
   4  -6  13  227.02   19.19
   4  -6  13  243.75    8.69
   4  -6  14  190.48    7.70
   4  -6  14  189.71    7.93
   4  -6  15   18.58    2.86
   4  -6  15   13.16    4.89
   4  -6  15   17.71    2.53
   4  -6  16   35.56    3.53
   4  -6  16   32.73    3.42
   4  -6  16   34.38    9.68
   4  -6  17  262.26    9.53
   4  -6  17  244.80   20.91
   4  -6  17  250.29    8.88
   4  -6  18  270.73    9.83
   4  -6  18  290.99    9.53
   4  -6  18  252.94   21.60
  -4   6 -19    6.12    1.33
   4  -6  19    7.70    1.89
   4  -6  19    8.51    1.73
   4  -6  19    7.49    5.98
  -4   6 -20   -2.62    1.33
   4  -6  20   -2.54    2.05
   4  -6  20    0.48    1.16
   4  -6  21   15.20    2.23
  -4   6 -21   18.50    2.54
   4  -6  21   13.21    2.29
   4  -6  22   95.08    5.91
   4  -6  22  101.51    5.45
  -4   6 -22  100.19    5.70
   4  -6  23   55.17    4.58
   4  -6  23   58.32    4.07
  -4   6 -23   54.66    4.32
  -4   6 -24   45.36    4.03
   4  -6  24   42.15    4.12
   4  -6  24   47.18    3.64
  -4   6 -24   41.51    3.79
   4  -6  25    2.90    1.61
  -4   6 -25    2.27    1.44
  -4   6 -25    4.32    1.57
   4  -6  25    2.70    1.00
  -4   6 -26   -0.12    1.22
   4  -6  26   -0.71    1.76
   4  -6  26   -1.78    1.16
  -4   6 -26    0.08    1.25
   4  -6  27    2.76    1.65
  -4   6 -27    2.89    1.38
  -4   6 -27    1.80    1.17
   4  -6  28   -1.00    1.68
  -4   6 -28    1.72    1.31
   4  -6  29   20.77    2.89
  -4   6 -29   20.66    2.60
  -4   6 -30   94.95    5.29
   4  -6  30  107.79    5.86
  -4   6 -30   96.25    5.26
  -4   6 -31   71.73    4.43
   4  -6  31   78.23    4.89
  -4   6 -31   70.08    4.48
   4  -6  32   24.47    2.79
  -4   6 -32   27.88    2.87
  -4   6 -32   24.12    2.51
  -4   6 -33    3.32    1.33
  -4   6 -33    1.79    1.14
   4  -6  33    5.05    1.62
   4  -6  34   53.61    3.62
  -4   6 -34   52.21    3.55
  -4   6 -35   85.34    4.29
   4  -6  35   90.98    4.46
   4  -6  36   15.97    1.92
  -4   6 -36   19.18    2.16
  -4   6 -37    1.17    0.96
   4  -6  37    1.13    0.75
   4  -6  38   14.34    1.52
  -4   6 -38   12.87    1.64
  -4   6 -39   66.94    2.96
   4  -6  39   60.16    2.57
  -4   6 -40   37.34    1.99
  -4  -7  40    0.59    0.52
   4   7 -39   12.01    1.28
  -4  -7  39   16.62    1.54
  -4  -7  38    3.03    0.87
  -4  -7  37    2.85    1.21
  -4  -7  36   -0.46    1.03
  -4  -7  35    3.08    1.23
  -4  -7  34    1.37    1.23
   4  -7 -33   16.64    2.12
  -4  -7  33   18.83    2.45
  -4  -7  32    0.63    1.41
   4  -7 -32   -0.18    1.03
  -4  -7  31    1.38    1.41
   4  -7 -31    3.47    1.34
  -4  -7  30    1.91    1.47
   4  -7 -30    3.73    1.45
  -4  -7  29   10.16    2.17
   4  -7 -29   10.58    1.99
  -4  -7  28    1.94    0.94
   4  -7 -28    0.50    1.19
  -4  -7  27    2.93    1.02
   4  -7 -27    2.71    1.21
  -4  -7  27    3.83    1.46
  -4  -7  26   -0.01    1.40
   4  -7 -26    2.64    1.20
  -4  -7  25   15.83    2.61
  -4  -7  25   13.94    2.29
  -4  -7  25   20.09    2.31
   4  -7 -25   15.91    2.32
  -4  -7  24    3.34    1.46
  -4  -7  24    2.89    1.29
   4  -7 -24    1.00    1.24
  -4  -7  24    3.75    1.18
  -4  -7  23    7.74    1.90
   4  -7 -23    6.25    1.60
  -4  -7  23    6.91    1.99
  -4  -7  23    7.49    1.51
  -4  -7  22    3.13    1.51
   4  -7 -22    3.30    1.51
  -4  -7  22    3.16    1.14
  -4  -7  22    3.56    1.78
  -4  -7  21   18.15    2.64
   4   7 -21   14.77    2.43
  -4  -7  21   21.28    2.54
  -4  -7  21   20.99    2.92
   4  -7 -21   19.47    2.46
   4   7 -20   -1.51    1.66
  -4  -7  20    1.60    1.44
  -4  -7  20    1.99    1.60
  -4  -7  20   -3.68    1.70
   4  -7 -20    1.37    1.18
   4  -7 -19   26.79    2.90
  -4  -7  19   17.37    2.62
   4   7 -19   16.25    2.62
  -4  -7  19   20.80    2.51
   4  -7 -19   17.15    2.20
  -4  -7  19   18.90    2.63
  -4  -7  18    0.27    1.34
   4   7 -18   -0.55    1.45
   4  -7 -18    1.99    1.28
   4  -7 -18    0.82    0.87
  -4  -7  18   -1.19    1.43
  -4  -7  17   72.00    4.90
   4   7 -17   65.84    4.84
   4  -7 -17   69.31    4.36
   4  -7 -17   67.50    4.27
  -4  -7  17   67.67    4.66
   4   7 -16    2.81    1.72
  -4  -7  16    0.66    1.38
   4  -7 -16    0.81    1.03
   4  -7 -16    1.23    0.85
  -4  -7  16    1.32    1.06
   4   7 -15  199.22    8.10
   4  -7 -15  207.56    7.55
  -4  -7  15  203.61    8.04
   4  -7 -15  218.17    7.53
  -4  -7  15  204.12    8.12
  -4  -7  14    0.65    1.37
   4  -7 -14   -0.11    1.12
   4   7 -14    1.87    1.20
  -4  -7  14   -0.36    1.02
   4  -7 -13  257.78   20.34
   4   7 -13  250.67    8.92
  -4  -7  13  249.09    8.86
  -4  -7  13  260.96    8.88
   4  -7 -13  247.14    8.37
   4   7 -12    1.57    1.41
  -4  -7  12    0.64    0.76
   4  -7 -12    0.23    0.84
  -4  -7  12    0.13    0.99
  -4  -7  12    0.24    0.98
   4   7 -11    9.97    2.00
   4  -7 -11   12.33    2.05
  -4  -7  11   12.63    1.93
   4  -7 -11   10.19    3.79
  -4  -7  11   14.39    2.10
  -4  -7  11   13.15    2.27
   4   7 -10    2.31    1.21
  -4  -7  10   -2.15    0.91
   4  -7 -10   -1.56    3.37
  -4  -7  10    0.18    1.10
   4   7  -9   58.36    4.12
   4  -7  -9   43.93    8.25
  -4  -7   9   53.97    3.80
  -4  -7   9   59.23    4.34
   4  -7  -8   26.87    2.71
   4  -7  -8   20.15    5.96
  -4  -7   8   23.56    2.81
  -4  -7   8   20.34    2.39
   4  -7  -7    7.48    1.54
  -4  -7   7    5.79    1.41
   4  -7  -7    1.69    2.31
  -4  -7   7    6.61    1.78
  -4  -7   6    0.33    0.94
  -4  -7   6    1.68    1.04
   4  -7  -6    0.84    0.69
  -4  -7   5    2.56    1.19
   4  -7  -5    3.01    1.10
  -4  -7   5    1.68    0.97
   4  -7  -4    9.08    3.78
   4  -7  -4    4.21    1.37
  -4  -7   4    4.69    1.34
  -4  -7   4    4.72    1.47
   4  -7  -3   -0.89    2.59
   4  -7  -3    0.61    1.09
  -4  -7   3   -0.11    1.25
  -4  -7   3    1.23    0.77
  -4  -7   2    1.10    1.15
   4  -7  -2    1.11    2.30
   4  -7  -2    1.72    1.22
  -4  -7   2   -0.17    1.05
   4  -7  -1   -2.77    2.33
  -4  -7   1    1.25    1.01
  -4  -7   1   -0.72    1.17
   4  -7  -1    0.17    1.10
  -4  -7   0   -0.08    1.05
   4  -7   0   -0.24    0.92
   4  -7   0    1.93    1.86
  -4  -7   0   -0.63    0.96
   4  -7   1    0.59    1.28
   4  -7   1    0.39    1.60
  -4  -7  -1   -0.69    1.01
  -4  -7  -1    0.41    0.91
   4  -7   2    0.76    1.04
  -4  -7  -2   -0.65    1.23
  -4  -7  -3    0.56    1.10
   4  -7   3    1.39    1.09
   4  -7   3    2.99    2.24
  -4  -7  -4    1.62    1.14
   4  -7   4   -0.62    1.25
  -4  -7  -4   -1.14    1.27
   4  -7   5    0.31    0.98
  -4  -7  -5    5.53    1.19
   4  -7   5    5.12    1.29
   4  -7   5    2.61    2.12
  -4  -7  -5    6.37    1.60
   4  -7   6   -1.04    1.14
  -4  -7  -6    0.06    1.15
   4  -7   6   -2.79    1.95
  -4  -7  -6   -0.58    1.19
   4  -7   6   -1.99    1.51
   4  -7   7   15.29    2.07
   4  -7   7   23.54    3.02
   4  -7   7   28.97    6.22
  -4  -7  -7   24.68    2.59
  -4  -7  -7   23.92    3.02
   4  -7   8    1.23    1.32
  -4  -7  -8    1.58    1.49
  -4  -7  -8    0.40    1.32
   4  -7   8    0.04    1.04
   4  -7   9    1.01    1.11
  -4  -7  -9    4.41    1.83
   4  -7   9    1.11    1.64
   4  -7  10    4.50    1.61
  -4  -7 -10    4.43    1.81
   4  -7  10    4.07    1.15
   4  -7  11    9.44    1.89
   4  -7  11   12.87    2.36
   4  -7  12   -2.53    1.56
   4  -7  12    0.95    1.39
   4  -7  13   58.72    4.53
   4  -7  13   48.46    4.06
   4  -7  14   -0.73    1.44
   4  -7  14   -0.77    1.30
   4  -7  15   23.82    3.06
   4  -7  15   24.42    2.99
   4  -7  16    0.07    1.39
   4  -7  16    0.24    1.17
   4  -7  17   38.70    3.70
   4  -7  17   34.63    3.58
   4  -7  18    2.65    1.46
   4  -7  18   -0.72    1.70
   4  -7  19    2.87    1.36
   4  -7  19    5.83    1.83
   4  -7  20    0.17    1.30
  -4   7 -20    1.15    1.36
   4  -7  20   -0.47    1.12
   4  -7  21    9.44    2.05
  -4   7 -21   11.36    2.34
   4  -7  21   10.72    1.96
   4  -7  22    0.20    1.60
  -4   7 -22    0.05    1.44
   4  -7  22    0.18    1.16
   4  -7  23   17.95    2.29
   4  -7  23   21.88    3.01
  -4   7 -23   18.63    2.55
   4  -7  24   -1.62    1.99
  -4   7 -24    0.52    1.40
   4  -7  24    0.08    1.01
  -4   7 -25   31.05    2.92
  -4   7 -25   37.92    3.65
   4  -7  25   32.55    3.48
   4  -7  25   32.27    2.86
   4  -7  26    2.03    1.63
  -4   7 -26    5.93    1.48
  -4   7 -26    2.82    1.29
   4  -7  26    2.33    0.90
  -4   7 -27   -0.07    1.51
   4  -7  27   -0.06    0.90
   4  -7  27    0.68    1.64
  -4   7 -27    0.10    0.96
  -4   7 -28   -0.81    0.95
  -4   7 -28   -2.11    1.65
   4  -7  28   -1.95    1.64
  -4   7 -29   14.85    1.91
  -4   7 -29   18.47    2.37
   4  -7  29   17.48    2.44
  -4   7 -30   -0.17    0.74
  -4   7 -30    0.84    1.15
   4  -7  30    0.34    1.20
  -4   7 -31    4.33    1.35
  -4   7 -31    2.84    0.93
   4  -7  31    0.93    1.17
   4  -7  32    1.15    1.11
  -4   7 -32    2.09    0.81
  -4   7 -32   -0.60    1.00
  -4   7 -33   19.27    1.85
   4  -7  33   20.35    2.15
  -4   7 -34    1.96    0.87
   4  -7  34    0.92    0.82
  -4   7 -35    2.15    0.61
   4  -7  35    3.38    0.97
   4  -7  36    0.45    0.59
  -4  -8  36    1.84    0.71
   4   8 -36    0.76    0.56
  -4  -8  35   40.84    2.32
  -4  -8  34   10.62    1.06
  -4  -8  34    9.86    1.38
  -4  -8  33    2.84    1.00
  -4  -8  32    0.77    0.98
  -4  -8  31   79.53    4.01
  -4  -8  30  102.60    4.74
  -4  -8  29  131.17    4.30
  -4  -8  29  139.71    5.63
  -4  -8  28   -1.62    1.13
  -4  -8  28    1.19    0.83
  -4  -8  27   25.78    2.30
  -4  -8  27   29.61    2.82
  -4  -8  26   38.04    2.57
  -4  -8  26   46.57    3.64
  -4  -8  26   38.89    2.89
  -4  -8  25  127.23    5.29
  -4  -8  25  132.94    5.91
  -4  -8  25  141.12    5.13
  -4  -8  24    6.86    1.51
  -4  -8  24    7.32    1.80
  -4  -8  24    7.34    1.31
  -4  -8  23    1.22    0.88
  -4  -8  23    2.31    1.21
  -4  -8  22   16.44    2.34
  -4  -8  22   11.26    1.98
  -4  -8  22   12.55    1.92
  -4  -8  21   96.60    5.02
  -4  -8  21  105.00    5.49
  -4  -8  21  107.56    5.55
  -4  -8  20   16.97    2.21
  -4  -8  20   17.34    2.38
  -4  -8  20   22.14    2.79
  -4  -8  19    3.47    1.37
  -4  -8  19    3.97    1.31
  -4  -8  19    3.50    1.53
   4  -8 -18   33.37    2.92
  -4  -8  18   33.50    3.20
  -4  -8  18   35.10    3.46
  -4  -8  18   30.85    3.07
   4  -8 -17   76.91    4.46
  -4  -8  17   88.10    5.25
  -4  -8  17   91.37    5.22
  -4  -8  17   89.19    5.16
  -4  -8  16   39.79    3.68
  -4  -8  16   35.92    3.43
   4  -8 -16   34.94    3.11
  -4  -8  16   40.26    3.51
   4  -8 -15   25.62    2.72
  -4  -8  15   27.52    3.04
  -4  -8  15   30.78    3.27
  -4  -8  15   26.24    2.78
   4  -8 -14   18.47    2.40
  -4  -8  14   25.74    3.08
  -4  -8  14   21.59    2.48
  -4  -8  13  217.88    7.25
  -4  -8  13  233.38    8.43
   4  -8 -13  218.97    7.97
   4  -8 -12   70.30    4.68
  -4  -8  12   81.12    5.10
  -4  -8  12   72.00    4.29
  -4  -8  11   19.26    2.67
   4  -8 -11   17.50    2.50
  -4  -8  11   21.80    2.40
  -4  -8  10   11.52    2.26
  -4  -8  10   12.63    1.98
   4  -8 -10   12.25    2.05
  -4  -8   9  103.48    5.36
   4  -8  -9  104.61    5.62
  -4  -8   9  107.61    5.77
  -4  -8   8   33.34    3.36
  -4  -8   8   31.62    3.01
   4  -8  -8   27.57    3.09
   4  -8  -8   34.69    3.10
  -4  -8   7    5.55    1.70
  -4  -8   7    3.01    1.27
   4  -8  -7    3.02    1.20
  -4  -8   6   13.35    2.43
   4  -8  -6   11.06    1.95
  -4  -8   6   12.00    2.05
  -4  -8   5  370.02   10.38
  -4  -8   5  358.51   10.17
   4  -8  -5  362.81   10.39
   4  -8  -4  161.41    7.09
  -4  -8   4  164.88    7.12
  -4  -8   4  163.32    6.87
  -4  -8   3  216.97    7.81
   4  -8  -3  204.42    8.05
  -4  -8   3  228.19    8.34
   4  -8  -2    3.78    1.46
  -4  -8   2    3.55    1.62
  -4  -8   2    4.76    1.48
  -4  -8   1   50.54    3.66
   4  -8  -1   56.31    4.36
  -4  -8   1   53.17    4.23
  -4  -8   0   51.41    4.13
  -4  -8   0   46.32    3.86
   4  -8   0   48.08    4.06
  -4  -8   0   52.15    3.69
  -4  -8  -1  108.50    5.72
  -4  -8  -1  118.24    5.43
   4  -8   1  102.78    5.86
  -4  -8  -1  107.18    5.87
  -4  -8  -2    9.04    2.14
   4  -8   2    8.33    1.95
  -4  -8  -2    6.30    1.61
  -4  -8  -3    1.51    1.31
   4  -8   3    2.53    1.55
  -4  -8  -3    1.29    1.45
  -4  -8  -4   47.17    3.77
  -4  -8  -4   50.41    4.23
  -4  -8  -4   51.12    3.99
   4  -8   4   51.06    4.32
  -4  -8  -5  248.53    8.23
  -4  -8  -5  246.65    9.03
   4  -8   5  247.42    9.16
  -4  -8  -5  253.29    8.55
  -4  -8  -6   53.71    3.84
  -4  -8  -6   54.31    4.46
  -4  -8  -6   48.69    3.79
   4  -8   6   55.68    4.54
  -4  -8  -7   10.60    1.80
  -4  -8  -7   13.36    1.96
  -4  -8  -7   16.41    2.82
   4  -8   7   16.83    2.68
   4  -8   8   94.56    5.75
  -4  -8  -8   91.54    4.87
   4  -8   8   93.17    5.18
   4  -8   9  444.43   11.31
   4  -8   9  436.00   12.05
  -4  -8  -9  428.18   10.26
   4  -8  10   48.09    3.84
   4  -8  10   63.67    4.82
   4  -8  11    6.16    1.66
   4  -8  11    7.05    2.09
   4  -8  12   19.00    2.66
   4  -8  12   23.43    3.09
   4  -8  13  209.99    8.06
   4  -8  13  220.13    8.43
   4  -8  14   58.01    4.39
   4  -8  14   57.63    4.49
   4  -8  15    2.30    1.66
  -4   8 -15    1.23    1.35
   4  -8  15    0.51    1.13
  -4   8 -16   14.11    2.43
   4  -8  16   10.25    2.04
   4  -8  16   14.91    2.67
  -4   8 -17  151.11    6.93
   4  -8  17  137.48    6.53
   4  -8  17  149.64    6.69
  -4   8 -18   54.36    4.45
   4  -8  18   52.94    4.00
   4  -8  18   56.41    4.30
  -4   8 -19   26.27    3.05
   4  -8  19   22.02    2.72
   4  -8  19   24.45    2.80
  -4   8 -20   -0.17    1.77
   4  -8  20    0.37    1.44
   4  -8  20    2.05    1.24
   4  -8  21   64.80    4.42
   4  -8  21   63.78    4.05
   4  -8  22   22.59    2.42
  -4   8 -22   25.97    3.03
   4  -8  22   25.59    2.85
   4  -8  23   33.46    3.21
   4  -8  23   32.95    2.79
  -4   8 -23   35.68    3.31
   4  -8  24    2.78    1.35
  -4   8 -24    4.71    1.35
   4  -8  24    4.33    1.20
  -4   8 -25    6.74    1.56
   4  -8  25   10.74    1.55
   4  -8  25    9.08    1.84
   4  -8  26   27.80    2.68
  -4   8 -26   36.33    3.14
   4  -8  26   29.59    2.29
   4  -8  27  152.67    5.86
  -4   8 -27  141.82    5.61
   4  -8  27  136.50    4.41
   4  -8  28   14.16    1.93
   4  -8  28   12.99    1.32
  -4   8 -28   14.51    1.98
   4  -8  29    7.91    1.50
  -4   8 -29    6.49    1.27
   4  -8  30   27.94    2.36
   4  -8  31   55.78    2.98
   4  -8  32    0.84    0.61
   4  -8  33    0.94    0.52
  -4  -9  30    1.02    0.58
  -4  -9  29   -1.85    0.68
  -4  -9  28   -0.87    0.67
  -4  -9  27   -1.03    0.60
  -4  -9  27   -0.06    0.68
  -4  -9  26    3.49    0.79
  -4  -9  26    3.58    0.93
  -4  -9  25    3.14    0.92
  -4  -9  25    1.42    0.69
  -4  -9  25    1.75    0.59
  -4  -9  24   32.18    2.36
  -4  -9  24   31.78    2.35
  -4  -9  24   33.37    2.16
  -4  -9  23    5.67    1.21
  -4  -9  23    6.56    1.31
  -4  -9  23    5.11    1.01
  -4  -9  22    6.22    1.28
  -4  -9  22    3.54    0.96
  -4  -9  22    4.45    1.17
  -4  -9  21    0.35    0.97
  -4  -9  21   -1.20    0.93
  -4  -9  20   22.37    2.21
  -4  -9  20   23.19    2.22
  -4  -9  20   23.51    2.43
  -4  -9  19    2.34    1.07
  -4  -9  19    2.99    1.39
  -4  -9  19    3.20    1.13
  -4  -9  18    4.35    1.47
  -4  -9  18    2.94    1.27
  -4  -9  17    4.45    1.52
  -4  -9  17    5.04    1.66
  -4  -9  17    3.41    1.27
  -4  -9  16   65.34    4.16
  -4  -9  16   70.57    4.23
  -4  -9  16   62.92    4.08
  -4  -9  15    2.36    1.46
  -4  -9  15    1.16    1.43
   4  -9 -15    0.93    0.84
  -4  -9  15    0.12    1.27
  -4  -9  14    4.24    1.47
   4  -9 -14    1.26    0.92
  -4  -9  14    6.44    1.91
  -4  -9  14    3.06    1.45
   4  -9 -13    3.06    1.19
  -4  -9  13    3.13    1.53
  -4  -9  13    3.36    1.55
  -4  -9  13    3.36    1.72
  -4  -9  13    2.31    0.98
  -4  -9  12   32.32    3.25
  -4  -9  12   29.04    2.52
  -4  -9  12   31.66    3.04
  -4  -9  12   31.29    3.19
   4  -9 -12   29.76    2.94
   4  -9 -11    1.14    1.18
  -4  -9  11    2.70    1.10
  -4  -9  11    0.30    1.33
  -4  -9  11    4.06    1.49
  -4  -9  11    3.59    1.59
  -4  -9  10    8.98    1.91
  -4  -9  10    7.97    1.80
   4  -9 -10    6.95    1.54
  -4  -9  10    9.59    2.04
  -4  -9  10    8.32    1.53
  -4  -9   9    0.36    1.56
   4  -9  -9   -1.67    1.54
  -4  -9   9    1.11    1.25
  -4  -9   9    0.20    0.89
  -4  -9   9   -1.82    1.59
  -4  -9   8    4.24    1.28
   4  -9  -8    7.52    1.73
  -4  -9   8    8.05    1.66
  -4  -9   8    8.84    1.89
  -4  -9   8    8.15    2.12
  -4  -9   7    1.92    1.56
  -4  -9   7   -0.55    1.24
   4  -9  -7   -1.43    1.66
   4  -9  -7    1.62    0.82
  -4  -9   7    1.92    1.19
  -4  -9   7   -0.03    1.47
   4  -9  -6   -0.35    1.53
  -4  -9   6   -1.14    1.33
  -4  -9   6   -0.44    1.41
   4  -9  -6   -0.51    0.68
  -4  -9   6    1.05    0.92
  -4  -9   6    0.98    1.38
  -4  -9   5   -0.08    1.61
  -4  -9   5    0.41    0.99
   4  -9  -5   -1.86    1.77
   4  -9  -5    1.81    0.88
  -4  -9   5    1.59    1.06
  -4  -9   5    1.64    1.37
  -4  -9   4    6.78    1.42
   4  -9  -4    5.98    1.34
   4  -9  -4    4.48    1.41
  -4  -9   4    5.63    1.58
  -4  -9   4    5.23    1.53
  -4  -9   4    5.25    1.52
   4  -9  -3   -0.73    1.64
   4  -9  -3   -0.18    0.87
  -4  -9   3   -0.05    1.18
  -4  -9   3   -1.07    1.24
  -4  -9   3    0.46    0.78
  -4  -9   3   -1.50    1.57
   4  -9  -2   16.67    2.29
   4  -9  -2   14.07    2.13
  -4  -9   2   16.08    2.26
  -4  -9   2   14.58    2.27
  -4  -9   2   16.38    2.08
  -4  -9   2   14.96    2.23
  -4  -9   1    2.08    1.27
  -4  -9   1    3.53    1.10
  -4  -9   1    2.94    1.25
   4  -9  -1    2.10    1.33
  -4  -9   1    2.34    1.29
  -4  -9   0   13.17    2.04
  -4  -9   0   12.53    2.17
  -4  -9   0   11.57    2.10
   4  -9   0   12.53    2.08
   4  -9   1   -0.88    1.14
  -4  -9  -1    0.57    1.26
  -4  -9  -1   -0.06    1.20
  -4  -9  -1   -0.40    1.15
  -4  -9  -2   12.43    2.14
   4  -9   2   10.07    1.92
  -4  -9  -2    9.97    1.71
  -4  -9  -2    9.93    1.85
  -4  -9  -3    0.42    0.94
   4  -9   3    1.34    1.45
  -4  -9  -3   -0.74    1.32
  -4   9  -4   -1.80    1.15
  -4  -9  -4    0.21    0.80
   4  -9   4   -0.72    1.24
  -4  -9  -4   -0.15    1.06
  -4   9  -5   -1.40    1.21
  -4  -9  -5    0.74    0.90
   4  -9   5    0.15    1.35
  -4  -9  -5    0.69    0.84
  -4   9  -6    1.20    0.97
  -4  -9  -6    1.07    0.93
  -4  -9  -6   -0.77    0.76
   4  -9   6    2.67    1.27
  -4   9  -7    2.11    0.95
   4  -9   7    4.74    1.68
  -4  -9  -7    5.78    1.49
   4  -9   8   51.70    4.04
  -4   9  -8   46.23    3.56
  -4  -9  -8   42.25    3.03
  -4   9  -9    1.17    1.06
   4  -9   9    1.86    1.44
  -4   9 -10   26.11    2.80
   4  -9  10   31.73    3.21
  -4   9 -11   -0.29    1.16
   4  -9  11    0.08    1.34
  -4   9 -12    5.58    1.46
   4  -9  12    3.36    1.47
   4  -9  12    6.67    1.54
  -4   9 -13    2.15    1.08
   4  -9  13    2.73    1.09
   4  -9  13    1.30    1.41
   4  -9  14   12.93    1.89
   4  -9  14   11.12    1.91
  -4   9 -14   13.54    1.99
   4  -9  15    4.84    1.28
  -4   9 -15    3.08    1.29
   4  -9  15    2.43    1.31
  -4   9 -16    2.31    1.09
   4  -9  16    2.16    1.16
   4  -9  16    3.53    1.09
  -4   9 -17   -0.40    1.11
   4  -9  17   -2.63    1.50
   4  -9  17    0.30    0.89
  -4   9 -18    2.83    1.29
   4  -9  18    4.40    1.22
   4  -9  18    1.71    0.92
   4  -9  19    0.52    0.93
  -4   9 -19   -0.22    1.14
   4  -9  19    1.28    0.91
   4  -9  20    6.72    1.35
   4  -9  20    4.03    1.14
  -4   9 -20    3.94    1.16
  -4   9 -21    0.02    1.11
   4  -9  21    0.09    0.83
   4  -9  21    0.88    0.88
  -4   9 -22   10.67    1.53
   4  -9  22    8.96    1.32
   4  -9  22    8.56    1.44
   4  -9  23   -0.41    0.81
  -4   9 -23    0.41    0.91
   4  -9  23   -0.39    0.43
   4  -9  23    0.61    0.67
   4  -9  24   14.42    1.64
   4  -9  24   10.94    1.23
  -4   9 -24   12.81    1.70
   4  -9  25   10.40    1.37
  -4   9 -25   11.15    1.53
   4  -9  25    9.08    1.04
   4  -9  26   23.17    1.79
   4  -9  27    0.44    0.55
  -4 -10  24   14.24    1.20
  -4 -10  23    7.63    1.02
  -4 -10  22   28.43    1.72
  -4 -10  22   32.74    2.00
  -4 -10  21    5.46    0.91
  -4 -10  21    6.50    0.86
  -4 -10  20   55.73    2.49
  -4 -10  20   57.76    2.77
  -4 -10  19    0.64    0.76
  -4 -10  19    0.90    0.72
  -4 -10  18   47.38    2.76
  -4 -10  18   44.77    2.53
  -4 -10  17   14.53    1.61
  -4 -10  17   12.70    1.63
  -4 -10  16   75.43    3.61
  -4 -10  16   72.32    3.45
  -4 -10  15    1.47    1.08
  -4 -10  15    2.42    1.03
  -4 -10  14   59.85    3.39
  -4 -10  14   55.92    3.21
  -4 -10  13    5.30    1.36
  -4 -10  13    6.44    1.53
  -4 -10  12   34.35    2.76
  -4 -10  12   34.13    2.61
  -4 -10  11   -0.47    1.03
   4 -10 -11    0.62    0.76
  -4 -10  11    0.16    0.97
  -4 -10  10   15.31    2.02
  -4 -10  10   11.66    1.79
   4 -10 -10   13.05    1.70
  -4 -10   9    4.27    1.45
   4 -10  -9    4.20    1.25
  -4 -10   9    3.52    1.35
  -4 -10   8  112.37    4.83
   4 -10  -8  103.63    4.63
  -4 -10   8  110.16    4.84
  -4 -10   7    0.97    0.79
  -4 -10   7    5.42    1.51
  -4 -10   7    3.20    1.41
   4 -10  -7    2.52    1.18
   4 -10  -6    1.28    0.90
  -4 -10   6   -0.95    0.76
  -4 -10   6    2.92    1.25
  -4 -10   6    2.14    1.26
  -4 -10   5    7.45    1.67
   4 -10  -5    8.48    1.72
  -4 -10   5    7.28    1.64
  -4 -10   4   62.34    3.62
   4 -10  -4   51.67    3.42
   4 -10  -4   61.01    3.08
  -4 -10   4   58.51    3.59
   4 -10  -3    4.76    1.18
   4 -10  -3    2.78    1.35
  -4 -10   3    4.94    1.46
  -4 -10   3    6.51    1.50
  -4 -10   2   15.56    2.01
   4 -10  -2   13.75    2.06
   4 -10  -2   13.43    1.62
  -4 -10   2   16.96    2.00
   4 -10  -1   -0.24    1.13
   4 -10  -1   -1.49    0.90
  -4 -10   1    0.12    0.79
  -4 -10   1    1.26    1.11
   4 -10   0   67.70    3.61
  -4 -10   0   66.37    3.53
  -4 -10   0   67.08    3.72
   4 -10   0   79.18    4.23
  -4 -10  -1   12.06    1.62
   4 -10   1   14.53    2.14
   4 -10   1   11.26    1.64
  -4 -10  -1   12.04    1.84
  -4 -10  -2   39.95    2.66
   4 -10   2   31.81    2.55
[truncated: 850,225 more chars]
