# Supplementary material for: On the Viability of Carbonyl Hydroboration Catalysed by Aluminium Hydrides
Source: Angew Chem Int Ed Engl. 2025 Sep 20;64(46):e202517007. doi: 10.1002/anie.202517007 (PMC12603974; doi:10.1002/anie.202517007)
Supplement: Supplementary file 2 — Supporting Information [file ANIE-64-e202517007-s001.zip › (Nacnac)DippGa(OTf)H_cif.cif]

data_global 
_audit_creation_date        "2017-01-17"
_audit_creation_method CRYSTALS_ver_14.43

_oxford_structure_analysis_title  '176acek17'
_chemical_name_systematic         ?
_chemical_melting_point           ?


_cell_length_a                    10.4376(4)
_cell_length_b                    12.2280(4)
_cell_length_c                    17.2794(5)
_cell_angle_alpha                 70.314(3)
_cell_angle_beta                  81.733(3)
_cell_angle_gamma                 79.506(3)
_cell_volume                      2033.65(13)
 
_symmetry_cell_setting            'triclinic' 
_symmetry_space_group_name_H-M    'P -1 ' 
_symmetry_space_group_name_Hall   ? 
loop_
 _symmetry_equiv_pos_as_xyz
 'x,y,z'
 '-x,-y,-z'

loop_
_atom_type_symbol
_atom_type_scat_dispersion_real
_atom_type_scat_dispersion_imag
_atom_type_scat_Cromer_Mann_a1
_atom_type_scat_Cromer_Mann_b1
_atom_type_scat_Cromer_Mann_a2
_atom_type_scat_Cromer_Mann_b2
_atom_type_scat_Cromer_Mann_a3
_atom_type_scat_Cromer_Mann_b3
_atom_type_scat_Cromer_Mann_a4
_atom_type_scat_Cromer_Mann_b4
_atom_type_scat_Cromer_Mann_c
_atom_type_scat_source  
 C       0.0181   0.0091   2.3100  20.8439   1.0200  10.2075   1.5886   0.5687
   0.8650  51.6512   0.2156 'International Tables Vol C 4.2.6.8 and 6.1.1.4'
 H       0.0000   0.0000   0.4930  10.5109   0.3229  26.1257   0.1402   3.1424
   0.0408  57.7998   0.0030 'International Tables Vol C 4.2.6.8 and 6.1.1.4'
 N       0.0311   0.0180  12.2126   0.0057   3.1322   9.8933   2.0125  28.9975
   1.1663   0.5826 -11.5290 'International Tables Vol C 4.2.6.8 and 6.1.1.4'
 O       0.0492   0.0322   3.0485  13.2771   2.2868   5.7011   1.5463   0.3239
   0.8670  32.9089   0.2508 'International Tables Vol C 4.2.6.8 and 6.1.1.4'
 F       0.0727   0.0534   3.5392  10.2825   2.6412   4.2944   1.5170   0.2615
   1.0243  26.1476   0.2776 'International Tables Vol C 4.2.6.8 and 6.1.1.4'
 Ga     -1.2846   0.7763  15.2354   3.0669   6.7006   0.2412   4.3591  10.7805
   2.9623  61.4135   1.7189 'International Tables Vol C 4.2.6.8 and 6.1.1.4'
 S       0.3331   0.5567   6.9053   1.4679   5.2034  22.2151   1.4379   0.2536
   1.5863  56.1720   0.8669 'International Tables Vol C 4.2.6.8 and 6.1.1.4'
 
 
_cell_formula_units_Z                    2

# Given Formula = C11 H10 F1 Ga1 N1 O1 S1 
# Dc =      0.48 Fooo =    768.00 Mu =     13.90 M =    292.99
# Found Formula = C37 H50 F3 Ga1 N2 O3 S1 
# Dc =      1.19 FOOO =    768.00 Mu =     17.97 M =    729.59

_chemical_formula_sum             'C37 H50 F3 Ga1 N2 O3 S1'
_chemical_formula_moiety          'C37 H50 F3 Ga1 N2 O3 S1'
_chemical_compound_source                ?
_chemical_formula_weight            729.59
 
 
_cell_measurement_reflns_used        10909
_cell_measurement_theta_min              4
_cell_measurement_theta_max             76
_cell_measurement_temperature          150
 
_exptl_crystal_description        'block' 
_exptl_crystal_colour             'colourless' 
_exptl_crystal_size_min           0.210 
_exptl_crystal_size_mid           0.210 
_exptl_crystal_size_max           0.240 
 
_exptl_crystal_density_diffrn     1.191 
_exptl_crystal_density_meas       ? 
_exptl_crystal_density_method     'not measured' 
# Non-dispersive F(000): 
_exptl_crystal_F_000              768 
_exptl_absorpt_coefficient_mu     1.797 
 
# Sheldrick geometric approximatio 0.69 0.69 
_exptl_absorpt_correction_type    multi-scan 
_exptl_absorpt_process_details    'CrysAlis, (Oxford Diffraction, 2002)' 
_exptl_absorpt_correction_T_min   0.63 
_exptl_absorpt_correction_T_max   0.69 
_diffrn_measurement_device_type   'Oxford Diffraction SuperNova' 
_diffrn_measurement_device        'Area' 
_diffrn_radiation_monochromator   'graphite' 
_diffrn_radiation_type            'Cu K\a'
_diffrn_radiation_wavelength           1.54180
_diffrn_measurement_method        \w 
 
# If a reference occurs more than once, delete the author 
# and date from subsequent references. 
_computing_data_collection        'SuperNova, (Oxford Diffraction, 2010)' 
_computing_cell_refinement        'CrysAlis, (Oxford Diffraction, 2002)' 
_computing_data_reduction         'CrysAlis, (Oxford Diffraction, 2002)' 
_computing_structure_solution     'Superflip (Palatinus & Chapuis, 2007)' 
_computing_structure_refinement   'CRYSTALS (Betteridge et al., 2003)' 
_computing_publication_material   'CRYSTALS (Betteridge et al., 2003)' 
_computing_molecular_graphics     'CAMERON (Watkin et al., 1996)' 
 
_diffrn_standards_interval_time   . 
_diffrn_standards_interval_count  . 
_diffrn_standards_number          0 
_diffrn_standards_decay_%         ? 
 
_diffrn_ambient_temperature        150
_diffrn_reflns_number             8405 
_reflns_number_total              8405 
_diffrn_reflns_av_R_equivalents   0.020 
# Number of reflections without Friedels Law is 0 
# Number of reflections with Friedels Law is 8405 
# Theoretical number of reflections is about 17049 
 
 
_diffrn_reflns_theta_min          3.879 
_diffrn_reflns_theta_max          76.290 
_diffrn_measured_fraction_theta_max 0.987 
 
_diffrn_reflns_theta_full         74.001 
_diffrn_measured_fraction_theta_full 0.997 
 
 
_diffrn_reflns_limit_h_min        -12 
_diffrn_reflns_limit_h_max        13 
_diffrn_reflns_limit_k_min        -14 
_diffrn_reflns_limit_k_max        15 
_diffrn_reflns_limit_l_min        0 
_diffrn_reflns_limit_l_max        21 
_reflns_limit_h_min               -12 
_reflns_limit_h_max               13 
_reflns_limit_k_min               -14 
_reflns_limit_k_max               15 
_reflns_limit_l_min               0 
_reflns_limit_l_max               21 
 
_oxford_diffrn_Wilson_B_factor    2.27 
_oxford_diffrn_Wilson_scale       0.00 
 
_atom_sites_solution_primary      Other  #heavy,direct,difmap,geom
# _atom_sites_solution_secondary  difmap
_atom_sites_solution_hydrogens    difmap
 
_refine_diff_density_min          -0.55 
_refine_diff_density_max          1.75 
 
 
# The current dictionary definitions do not cover the 
# situation where the reflections used for refinement were 
# selected by a user-defined sigma threshold 
 
 
# The values actually used during refinement 
_oxford_reflns_threshold_expression_ref     I>-3.0\s(I)
_refine_ls_number_reflns          8373 
_refine_ls_number_restraints      0 
_refine_ls_number_parameters      424 
_oxford_refine_ls_R_factor_ref    0.0506 
_refine_ls_wR_factor_ref          0.1204 
_refine_ls_goodness_of_fit_ref    0.9823 
_refine_ls_shift/su_max           0.0006552 
_refine_ls_shift/su_mean          0.0000153 
 
 
# The values computed with all filters except I/sigma 
_oxford_reflns_number_all         8373 
_refine_ls_R_factor_all           0.0506 
_refine_ls_wR_factor_all          0.1204 
 
# The values computed with a 2 sigma cutoff - a la SHELX 
_reflns_threshold_expression      I>2.0\s(I)
_reflns_number_gt                 7680 
_refine_ls_R_factor_gt            0.0471 
_refine_ls_wR_factor_gt           0.1173 
 
# choose from: rm (reference molecule of known chirality), 
# ad (anomolous dispersion - Flack), rmad (rm and ad), 
# syn (from synthesis), unk (unknown) or . (not applicable). 
_chemical_absolute_configuration  '.' 
 
 
_refine_ls_structure_factor_coef  Fsqd 
_refine_ls_matrix_type            full
_refine_ls_hydrogen_treatment     noref          #undef, noref, refall,
                                                 # refxyz, refU, constr or mixed
_refine_ls_weighting_scheme       calc 
_refine_ls_weighting_details 
;
 Method= Modified Sheldrick 
 w=1/[\s^2^(F^2^) + ( 0.05P)^2^ + 3.28P] 
 ,where P=(max(Fo^2^,0) + 2Fc^2^)/3 
;
# Insert your own references if required - in alphabetical order 
_publ_section_references 
; 
Betteridge, P.W., Carruthers, J.R., Cooper, R.I., 
Prout, K. & Watkin, D.J. (2003). J. Appl. Cryst. 36, 1487. 
 
Oxford Diffraction, (2010). CrysAlisPro. 
 
Oxford Diffraction, (2010). Supernova User Manual. 
 
Palatinus, L. & Chapuis, G. (2007). J. Appl. Cryst. 40, 786-790. 
 
Watkin, D.J., Prout, C.K. & Pearce, L.J. (1996). CAMERON, Chemical 
Crystallography Laboratory, Oxford, UK. 
; 

# Uequiv = arithmetic mean of Ui i.e. Ueqiv = (U1+U2+U3)/3

# Replace last . with number of unfound hydrogen atoms attached to an atom.

# ..._refinement_flags_... 
# . no refinement constraints           S special position constraint on site
# G rigid group refinement of site      R riding atom
# D distance or angle restraint on site T thermal displacement constraints
# U Uiso or Uij restraint (rigid bond)  P partial occupancy constraint


loop_
_atom_site_label
_atom_site_type_symbol
_atom_site_fract_x
_atom_site_fract_y
_atom_site_fract_z
_atom_site_U_iso_or_equiv
_atom_site_occupancy
_atom_site_adp_type
_atom_site_refinement_flags_posn
_atom_site_refinement_flags_adp
_atom_site_refinement_flags_occupancy
_atom_site_disorder_assembly
_atom_site_disorder_group
_atom_site_attached_hydrogens
Ga1 Ga 0.78892(3) 0.09612(2) 0.184514(16) 0.0244 1.0000 Uani . . . . . . 
O2 O 0.92571(15) 0.14285(15) 0.22703(10) 0.0307 1.0000 Uani . . . . . . 
S3 S 1.06877(6) 0.12866(6) 0.20176(4) 0.0361 1.0000 Uani . . . . . . 
O4 O 1.1327(2) 0.2018(2) 0.22801(17) 0.0575 1.0000 Uani . . . . . . 
O5 O 1.0975(2) 0.1251(2) 0.11984(13) 0.0588 1.0000 Uani . . . . . . 
C6 C 1.1232(3) -0.0199(3) 0.26749(18) 0.0415 1.0000 Uani . . . . . . 
F7 F 1.24998(17) -0.0493(2) 0.25035(14) 0.0665 1.0000 Uani . . . . . . 
F8 F 1.0605(2) -0.09687(16) 0.25569(14) 0.0607 1.0000 Uani . . . . . . 
F9 F 1.1041(2) -0.02778(19) 0.34609(11) 0.0631 1.0000 Uani . . . . . . 
N10 N 0.68736(18) 0.23666(17) 0.12292(12) 0.0280 1.0000 Uani . . . . . . 
C11 C 0.5564(2) 0.2489(2) 0.13681(15) 0.0319 1.0000 Uani . . . . . . 
C12 C 0.4754(3) 0.3433(3) 0.07529(18) 0.0446 1.0000 Uani . . . . . . 
C13 C 0.4893(2) 0.1780(2) 0.20568(16) 0.0323 1.0000 Uani . . . . . . 
C14 C 0.5408(2) 0.0967(2) 0.27670(15) 0.0301 1.0000 Uani . . . . . . 
N15 N 0.66835(18) 0.05675(16) 0.28123(11) 0.0254 1.0000 Uani . . . . . . 
C16 C 0.7173(2) -0.0221(2) 0.35770(14) 0.0283 1.0000 Uani . . . . . . 
C17 C 0.7575(2) 0.0252(2) 0.41220(14) 0.0325 1.0000 Uani . . . . . . 
C18 C 0.7465(3) 0.1561(2) 0.39617(15) 0.0371 1.0000 Uani . . . . . . 
C19 C 0.6315(3) 0.1987(3) 0.4499(2) 0.0570 1.0000 Uani . . . . . . 
C20 C 0.8719(3) 0.1919(3) 0.41053(18) 0.0461 1.0000 Uani . . . . . . 
C21 C 0.8067(3) -0.0532(3) 0.48455(16) 0.0417 1.0000 Uani . . . . . . 
C22 C 0.8160(3) -0.1729(3) 0.50203(17) 0.0475 1.0000 Uani . . . . . . 
C23 C 0.7775(3) -0.2178(2) 0.44735(18) 0.0445 1.0000 Uani . . . . . . 
C24 C 0.7272(2) -0.1437(2) 0.37370(16) 0.0349 1.0000 Uani . . . . . . 
C25 C 0.6866(3) -0.1963(2) 0.31472(19) 0.0428 1.0000 Uani . . . . . . 
C26 C 0.5764(4) -0.2706(4) 0.3546(3) 0.0749 1.0000 Uani . . . . . . 
C27 C 0.8016(4) -0.2694(3) 0.2822(3) 0.0637 1.0000 Uani . . . . . . 
C28 C 0.4451(3) 0.0521(3) 0.34952(18) 0.0454 1.0000 Uani . . . . . . 
C29 C 0.7484(2) 0.3301(2) 0.06150(15) 0.0324 1.0000 Uani . . . . . . 
C30 C 0.7636(2) 0.4266(2) 0.08348(16) 0.0351 1.0000 Uani . . . . . . 
C31 C 0.8193(3) 0.5177(2) 0.02315(18) 0.0426 1.0000 Uani . . . . . . 
C32 C 0.8591(3) 0.5104(3) -0.05572(18) 0.0484 1.0000 Uani . . . . . . 
C33 C 0.8460(3) 0.4143(3) -0.07502(17) 0.0464 1.0000 Uani . . . . . . 
C34 C 0.7908(3) 0.3204(3) -0.01751(16) 0.0396 1.0000 Uani . . . . . . 
C35 C 0.7792(3) 0.2144(3) -0.04147(17) 0.0462 1.0000 Uani . . . . . . 
C36 C 0.9145(4) 0.1500(4) -0.0586(2) 0.0673 1.0000 Uani . . . . . . 
C37 C 0.6992(4) 0.2459(3) -0.1154(2) 0.0632 1.0000 Uani . . . . . . 
C38 C 0.7209(3) 0.4361(2) 0.16943(17) 0.0398 1.0000 Uani . . . . . . 
C39 C 0.8353(3) 0.4488(3) 0.2102(2) 0.0498 1.0000 Uani . . . . . . 
C40 C 0.6105(3) 0.5386(3) 0.1667(2) 0.0569 1.0000 Uani . . . . . . 
C44 C 0.3467(4) 0.4782(4) 0.3746(3) 0.0743 1.0000 Uani . . . . . . 
C45 C 0.3382(6) 0.4118(5) 0.3194(4) 0.0979 1.0000 Uani . . . . . . 
C46 C 0.2315(9) 0.4086(4) 0.2950(3) 0.1035 1.0000 Uani . . . . . . 
C47 C 0.1115(6) 0.4715(6) 0.3266(5) 0.1121 1.0000 Uani . . . . . . 
C48 C 0.1193(5) 0.5291(6) 0.3752(4) 0.1012 1.0000 Uani . . . . . . 
C49 C 0.2430(10) 0.5988(6) 0.4541(4) 0.1441 1.0000 Uani . . . . . . 
C3 C 0.2400(6) 0.5361(4) 0.3999(3) 0.0913 1.0000 Uani . . . . . . 
H123 H 0.3846 0.3390 0.0886 0.0690 1.0000 Uiso . . . . . . 
H122 H 0.4881 0.4193 0.0738 0.0688 1.0000 Uiso . . . . . . 
H121 H 0.4981 0.3393 0.0206 0.0692 1.0000 Uiso . . . . . . 
H131 H 0.3954 0.1924 0.2063 0.0389 1.0000 Uiso . . . . . . 
H181 H 0.7287 0.1966 0.3375 0.0453 1.0000 Uiso . . . . . . 
H191 H 0.6220 0.2847 0.4343 0.0849 1.0000 Uiso . . . . . . 
H193 H 0.6471 0.1626 0.5089 0.0847 1.0000 Uiso . . . . . . 
H192 H 0.5493 0.1775 0.4406 0.0852 1.0000 Uiso . . . . . . 
H201 H 0.8640 0.2771 0.3976 0.0709 1.0000 Uiso . . . . . . 
H203 H 0.8904 0.1561 0.4677 0.0714 1.0000 Uiso . . . . . . 
H202 H 0.9465 0.1670 0.3755 0.0711 1.0000 Uiso . . . . . . 
H211 H 0.8351 -0.0230 0.5234 0.0501 1.0000 Uiso . . . . . . 
H221 H 0.8482 -0.2239 0.5527 0.0566 1.0000 Uiso . . . . . . 
H231 H 0.7858 -0.3016 0.4600 0.0533 1.0000 Uiso . . . . . . 
H251 H 0.6529 -0.1299 0.2660 0.0521 1.0000 Uiso . . . . . . 
H263 H 0.5463 -0.2963 0.3135 0.1126 1.0000 Uiso . . . . . . 
H262 H 0.6087 -0.3378 0.3987 0.1134 1.0000 Uiso . . . . . . 
H261 H 0.5016 -0.2241 0.3763 0.1135 1.0000 Uiso . . . . . . 
H273 H 0.7752 -0.2966 0.2405 0.0945 1.0000 Uiso . . . . . . 
H272 H 0.8356 -0.3375 0.3282 0.0951 1.0000 Uiso . . . . . . 
H271 H 0.8731 -0.2211 0.2568 0.0952 1.0000 Uiso . . . . . . 
H283 H 0.4832 0.0322 0.4002 0.0709 1.0000 Uiso . . . . . . 
H282 H 0.3678 0.1084 0.3492 0.0713 1.0000 Uiso . . . . . . 
H281 H 0.4176 -0.0176 0.3476 0.0713 1.0000 Uiso . . . . . . 
H311 H 0.8312 0.5825 0.0386 0.0517 1.0000 Uiso . . . . . . 
H321 H 0.8951 0.5747 -0.0966 0.0576 1.0000 Uiso . . . . . . 
H331 H 0.8741 0.4125 -0.1312 0.0566 1.0000 Uiso . . . . . . 
H351 H 0.7295 0.1605 0.0062 0.0566 1.0000 Uiso . . . . . . 
H362 H 0.9077 0.0808 -0.0711 0.1034 1.0000 Uiso . . . . . . 
H361 H 0.9609 0.2020 -0.1059 0.1027 1.0000 Uiso . . . . . . 
H363 H 0.9668 0.1303 -0.0106 0.1030 1.0000 Uiso . . . . . . 
H372 H 0.6920 0.1746 -0.1288 0.0974 1.0000 Uiso . . . . . . 
H371 H 0.7492 0.3012 -0.1605 0.0965 1.0000 Uiso . . . . . . 
H373 H 0.6119 0.2881 -0.1044 0.0971 1.0000 Uiso . . . . . . 
H381 H 0.6861 0.3621 0.2050 0.0494 1.0000 Uiso . . . . . . 
H391 H 0.8089 0.4527 0.2662 0.0745 1.0000 Uiso . . . . . . 
H393 H 0.8699 0.5215 0.1793 0.0752 1.0000 Uiso . . . . . . 
H392 H 0.9096 0.3846 0.2151 0.0745 1.0000 Uiso . . . . . . 
H401 H 0.5907 0.5414 0.2242 0.0840 1.0000 Uiso . . . . . . 
H403 H 0.6404 0.6119 0.1317 0.0853 1.0000 Uiso . . . . . . 
H402 H 0.5320 0.5278 0.1475 0.0854 1.0000 Uiso . . . . . . 
H441 H 0.4329 0.4772 0.3910 0.0949 1.0000 Uiso . . . . . . 
H451 H 0.4172 0.3684 0.2992 0.1237 1.0000 Uiso . . . . . . 
H461 H 0.2277 0.3640 0.2580 0.1199 1.0000 Uiso . . . . . . 
H471 H 0.0236 0.4691 0.3115 0.1399 1.0000 Uiso . . . . . . 
H481 H 0.0377 0.5714 0.4010 0.1379 1.0000 Uiso . . . . . . 
H11 H 0.8497 0.0094 0.1437 0.0427 1.0000 Uiso . . . . . . 
H491 H 0.3311 0.5965 0.4663 0.1634 1.0000 Uiso . . . . . . 
H492 H 0.2070 0.6800 0.4317 0.1634 1.0000 Uiso . . . . . . 
H493 H 0.1935 0.5672 0.5064 0.1634 1.0000 Uiso . . . . . . 
loop_
_atom_site_aniso_label
_atom_site_aniso_U_11
_atom_site_aniso_U_22
_atom_site_aniso_U_33
_atom_site_aniso_U_23
_atom_site_aniso_U_13
_atom_site_aniso_U_12
Ga1 0.02142(14) 0.02694(15) 0.02369(14) -0.00863(11) -0.00317(10) 0.00103(10) 
O2 0.0218(8) 0.0361(9) 0.0356(9) -0.0143(7) -0.0024(6) -0.0025(6) 
S3 0.0218(3) 0.0434(3) 0.0412(3) -0.0124(3) -0.0002(2) -0.0044(2) 
O4 0.0315(10) 0.0536(13) 0.0937(18) -0.0277(12) -0.0069(11) -0.0127(9) 
O5 0.0380(11) 0.0888(18) 0.0388(11) -0.0147(11) 0.0083(9) -0.0026(11) 
C6 0.0335(13) 0.0477(15) 0.0478(15) -0.0224(13) -0.0152(11) 0.0057(11) 
F7 0.0359(9) 0.0794(14) 0.0883(15) -0.0410(12) -0.0221(9) 0.0219(9) 
F8 0.0629(12) 0.0405(9) 0.0847(14) -0.0209(9) -0.0358(10) 0.0019(8) 
F9 0.0759(13) 0.0694(13) 0.0400(9) -0.0167(9) -0.0215(9) 0.0106(10) 
N10 0.0248(9) 0.0299(10) 0.0256(9) -0.0066(8) -0.0026(7) 0.0015(7) 
C11 0.0265(11) 0.0340(12) 0.0352(12) -0.0122(10) -0.0084(9) 0.0025(9) 
C12 0.0314(13) 0.0458(15) 0.0465(15) -0.0036(12) -0.0130(11) 0.0057(11) 
C13 0.0196(10) 0.0355(12) 0.0416(13) -0.0112(10) -0.0058(9) -0.0028(9) 
C14 0.0245(11) 0.0344(12) 0.0329(12) -0.0119(10) 0.0000(9) -0.0076(9) 
N15 0.0244(9) 0.0264(9) 0.0249(9) -0.0069(7) -0.0031(7) -0.0038(7) 
C16 0.0260(11) 0.0308(11) 0.0245(10) -0.0042(9) -0.0007(8) -0.0047(9) 
C17 0.0332(12) 0.0371(13) 0.0249(11) -0.0074(9) 0.0000(9) -0.0061(10) 
C18 0.0473(15) 0.0381(13) 0.0289(12) -0.0127(10) -0.0065(10) -0.0076(11) 
C19 0.0502(18) 0.0530(19) 0.072(2) -0.0306(17) 0.0003(16) -0.0024(14) 
C20 0.0525(17) 0.0518(17) 0.0416(15) -0.0218(13) -0.0032(12) -0.0142(13) 
C21 0.0467(15) 0.0481(16) 0.0269(12) -0.0063(11) -0.0067(11) -0.0065(12) 
C22 0.0514(17) 0.0465(16) 0.0311(13) 0.0047(11) -0.0074(12) -0.0035(13) 
C23 0.0478(16) 0.0321(13) 0.0424(15) 0.0015(11) -0.0035(12) -0.0039(11) 
C24 0.0341(12) 0.0304(12) 0.0363(13) -0.0060(10) -0.0016(10) -0.0051(10) 
C25 0.0494(16) 0.0303(13) 0.0496(16) -0.0124(11) -0.0074(12) -0.0064(11) 
C26 0.067(2) 0.082(3) 0.094(3) -0.042(2) 0.005(2) -0.036(2) 
C27 0.063(2) 0.058(2) 0.082(3) -0.0415(19) -0.0036(18) -0.0039(17) 
C28 0.0279(13) 0.0583(18) 0.0431(15) -0.0072(13) 0.0035(11) -0.0115(12) 
C29 0.0257(11) 0.0325(12) 0.0294(11) -0.0020(9) -0.0030(9) 0.0051(9) 
C30 0.0265(11) 0.0349(13) 0.0350(13) -0.0017(10) -0.0026(9) -0.0002(10) 
C31 0.0320(13) 0.0377(14) 0.0488(15) -0.0015(12) -0.0054(11) -0.0041(11) 
C32 0.0291(13) 0.0560(18) 0.0394(14) 0.0106(13) -0.0004(11) -0.0059(12) 
C33 0.0366(14) 0.0557(18) 0.0323(13) -0.0014(12) 0.0012(11) 0.0018(12) 
C34 0.0309(12) 0.0458(15) 0.0304(12) -0.0038(11) -0.0024(10) 0.0075(11) 
C35 0.0511(17) 0.0505(16) 0.0319(13) -0.0142(12) -0.0025(12) 0.0071(13) 
C36 0.069(2) 0.076(2) 0.0502(19) -0.0283(18) -0.0087(16) 0.0257(19) 
C37 0.068(2) 0.065(2) 0.060(2) -0.0246(17) -0.0227(17) 0.0045(17) 
C38 0.0425(14) 0.0320(13) 0.0433(14) -0.0114(11) 0.0025(11) -0.0073(11) 
C39 0.0549(18) 0.0443(16) 0.0527(17) -0.0213(14) -0.0087(14) 0.0007(13) 
C40 0.0441(17) 0.0565(19) 0.069(2) -0.0264(17) 0.0023(15) 0.0010(14) 
C44 0.064(2) 0.074(3) 0.079(3) -0.017(2) 0.003(2) -0.018(2) 
C45 0.110(4) 0.073(3) 0.094(4) -0.013(3) 0.015(3) -0.016(3) 
C46 0.196(7) 0.062(3) 0.061(3) -0.008(2) -0.035(3) -0.044(4) 
C47 0.101(4) 0.102(4) 0.128(5) -0.019(4) -0.040(4) -0.013(4) 
C48 0.076(3) 0.107(4) 0.111(4) -0.012(3) -0.043(3) -0.004(3) 
C49 0.247(10) 0.101(5) 0.101(4) -0.040(4) -0.018(5) -0.049(5) 
C3 0.131(5) 0.067(3) 0.077(3) -0.021(2) -0.008(3) -0.024(3) 

_refine_ls_extinction_method 
    'None'
_oxford_refine_ls_scale 5.23(7) 
loop_
 _geom_bond_atom_site_label_1
 _geom_bond_site_symmetry_1
 _geom_bond_atom_site_label_2
 _geom_bond_site_symmetry_2
 _geom_bond_distance
 _geom_bond_publ_flag
Ga1 . O2 . 1.9459(16)    yes
Ga1 . N10 . 1.9075(19)    yes
Ga1 . N15 . 1.9189(19)    yes
Ga1 . H11 . 1.468    no
O2 . S3 . 1.4898(16)    yes
S3 . O4 . 1.424(2)    yes
S3 . O5 . 1.418(2)    yes
S3 . C6 . 1.825(3)    yes
C6 . F7 . 1.324(3)    yes
C6 . F8 . 1.322(3)    yes
C6 . F9 . 1.317(3)    yes
N10 . C11 . 1.343(3)    yes
N10 . C29 . 1.446(3)    yes
C11 . C12 . 1.501(3)    yes
C11 . C13 . 1.395(4)    yes
C12 . H123 . 0.949    no
C12 . H122 . 0.955    no
C12 . H121 . 0.956    no
C13 . C14 . 1.399(3)    yes
C13 . H131 . 0.962    no
C14 . N15 . 1.336(3)    yes
C14 . C28 . 1.501(3)    yes
N15 . C16 . 1.446(3)    yes
C16 . C17 . 1.402(3)    yes
C16 . C24 . 1.404(3)    yes
C17 . C18 . 1.514(4)    yes
C17 . C21 . 1.395(4)    yes
C18 . C19 . 1.534(4)    yes
C18 . C20 . 1.530(4)    yes
C18 . H181 . 0.994    no
C19 . H191 . 0.983    no
C19 . H193 . 0.991    no
C19 . H192 . 0.988    no
C20 . H201 . 0.979    no
C20 . H203 . 0.968    no
C20 . H202 . 0.984    no
C21 . C22 . 1.379(4)    yes
C21 . H211 . 0.969    no
C22 . C23 . 1.377(4)    yes
C22 . H221 . 0.954    no
C23 . C24 . 1.399(4)    yes
C23 . H231 . 0.963    no
C24 . C25 . 1.516(4)    yes
C25 . C26 . 1.534(5)    yes
C25 . C27 . 1.519(4)    yes
C25 . H251 . 1.007    no
C26 . H263 . 0.977    no
C26 . H262 . 0.959    no
C26 . H261 . 0.986    no
C27 . H273 . 0.979    no
C27 . H272 . 0.989    no
C27 . H271 . 0.995    no
C28 . H283 . 0.952    no
C28 . H282 . 0.960    no
C28 . H281 . 0.960    no
C29 . C30 . 1.396(4)    yes
C29 . C34 . 1.411(4)    yes
C30 . C31 . 1.394(4)    yes
C30 . C38 . 1.525(4)    yes
C31 . C32 . 1.394(4)    yes
C31 . H311 . 0.950    no
C32 . C33 . 1.359(5)    yes
C32 . H321 . 0.957    no
C33 . C34 . 1.395(4)    yes
C33 . H331 . 0.980    no
C34 . C35 . 1.516(4)    yes
C35 . C36 . 1.528(4)    yes
C35 . C37 . 1.527(4)    yes
C35 . H351 . 1.008    no
C36 . H362 . 0.959    no
C36 . H361 . 0.977    no
C36 . H363 . 0.996    no
C37 . H372 . 0.992    no
C37 . H371 . 0.998    no
C37 . H373 . 0.989    no
C38 . C39 . 1.526(4)    yes
C38 . C40 . 1.533(4)    yes
C38 . H381 . 1.005    no
C39 . H391 . 0.981    no
C39 . H393 . 0.973    no
C39 . H392 . 0.989    no
C40 . H401 . 0.995    no
C40 . H403 . 0.974    no
C40 . H402 . 0.973    no
C44 . C45 . 1.465(8)    yes
C44 . C3 . 1.309(7)    yes
C44 . H441 . 0.978    no
C45 . C46 . 1.257(8)    yes
C45 . H451 . 0.984    no
C46 . C47 . 1.482(9)    yes
C46 . H461 . 0.979    no
C47 . C48 . 1.283(9)    yes
C47 . H471 . 0.997    no
C48 . C3 . 1.412(7)    yes
C48 . H481 . 1.038    no
C49 . C3 . 1.403(7)    yes
C49 . H491 . 0.966    no
C49 . H492 . 0.961    no
C49 . H493 . 0.968    no
loop_
 _geom_angle_atom_site_label_1
 _geom_angle_site_symmetry_1
 _geom_angle_atom_site_label_2
 _geom_angle_site_symmetry_2
 _geom_angle_atom_site_label_3
 _geom_angle_site_symmetry_3
 _geom_angle
 _geom_angle_publ_flag
O2 . Ga1 . N10 . 107.03(8)    yes
O2 . Ga1 . N15 . 100.61(7)    yes
N10 . Ga1 . N15 . 97.77(8)    yes
O2 . Ga1 . H11 . 108.4    no
N10 . Ga1 . H11 . 119.1    no
N15 . Ga1 . H11 . 121.7    no
Ga1 . O2 . S3 . 127.46(10)    yes
O2 . S3 . O4 . 111.07(12)    yes
O2 . S3 . O5 . 112.79(12)    yes
O4 . S3 . O5 . 119.26(15)    yes
O2 . S3 . C6 . 101.98(12)    yes
O4 . S3 . C6 . 104.43(14)    yes
O5 . S3 . C6 . 105.22(14)    yes
S3 . C6 . F7 . 110.1(2)    yes
S3 . C6 . F8 . 111.04(18)    yes
F7 . C6 . F8 . 108.1(2)    yes
S3 . C6 . F9 . 111.24(19)    yes
F7 . C6 . F9 . 107.7(2)    yes
F8 . C6 . F9 . 108.6(3)    yes
Ga1 . N10 . C11 . 119.25(16)    yes
Ga1 . N10 . C29 . 121.40(15)    yes
C11 . N10 . C29 . 119.34(19)    yes
N10 . C11 . C12 . 119.2(2)    yes
N10 . C11 . C13 . 123.8(2)    yes
C12 . C11 . C13 . 117.0(2)    yes
C11 . C12 . H123 . 111.9    no
C11 . C12 . H122 . 110.9    no
H123 . C12 . H122 . 106.8    no
C11 . C12 . H121 . 111.8    no
H123 . C12 . H121 . 108.3    no
H122 . C12 . H121 . 106.9    no
C11 . C13 . C14 . 127.9(2)    yes
C11 . C13 . H131 . 115.5    no
C14 . C13 . H131 . 116.3    no
C13 . C14 . N15 . 123.2(2)    yes
C13 . C14 . C28 . 116.9(2)    yes
N15 . C14 . C28 . 119.9(2)    yes
Ga1 . N15 . C14 . 120.37(16)    yes
Ga1 . N15 . C16 . 118.69(14)    yes
C14 . N15 . C16 . 120.85(19)    yes
N15 . C16 . C17 . 118.9(2)    yes
N15 . C16 . C24 . 119.0(2)    yes
C17 . C16 . C24 . 122.1(2)    yes
C16 . C17 . C18 . 122.7(2)    yes
C16 . C17 . C21 . 117.5(2)    yes
C18 . C17 . C21 . 119.8(2)    yes
C17 . C18 . C19 . 111.1(2)    yes
C17 . C18 . C20 . 112.6(2)    yes
C19 . C18 . C20 . 109.2(2)    yes
C17 . C18 . H181 . 107.8    no
C19 . C18 . H181 . 107.4    no
C20 . C18 . H181 . 108.4    no
C18 . C19 . H191 . 109.1    no
C18 . C19 . H193 . 110.0    no
H191 . C19 . H193 . 110.1    no
C18 . C19 . H192 . 110.3    no
H191 . C19 . H192 . 108.2    no
H193 . C19 . H192 . 109.2    no
C18 . C20 . H201 . 111.3    no
C18 . C20 . H203 . 110.5    no
H201 . C20 . H203 . 107.6    no
C18 . C20 . H202 . 110.3    no
H201 . C20 . H202 . 108.3    no
H203 . C20 . H202 . 108.7    no
C17 . C21 . C22 . 121.5(3)    yes
C17 . C21 . H211 . 119.3    no
C22 . C21 . H211 . 119.3    no
C21 . C22 . C23 . 120.2(2)    yes
C21 . C22 . H221 . 119.2    no
C23 . C22 . H221 . 120.5    no
C22 . C23 . C24 . 121.0(3)    yes
C22 . C23 . H231 . 119.3    no
C24 . C23 . H231 . 119.6    no
C16 . C24 . C23 . 117.7(2)    yes
C16 . C24 . C25 . 122.8(2)    yes
C23 . C24 . C25 . 119.5(2)    yes
C24 . C25 . C26 . 111.8(3)    yes
C24 . C25 . C27 . 111.8(3)    yes
C26 . C25 . C27 . 109.9(3)    yes
C24 . C25 . H251 . 107.9    no
C26 . C25 . H251 . 107.9    no
C27 . C25 . H251 . 107.5    no
C25 . C26 . H263 . 109.8    no
C25 . C26 . H262 . 109.2    no
H263 . C26 . H262 . 109.6    no
C25 . C26 . H261 . 110.5    no
H263 . C26 . H261 . 108.1    no
H262 . C26 . H261 . 109.7    no
C25 . C27 . H273 . 110.5    no
C25 . C27 . H272 . 109.8    no
H273 . C27 . H272 . 109.8    no
C25 . C27 . H271 . 109.6    no
H273 . C27 . H271 . 108.9    no
H272 . C27 . H271 . 108.2    no
C14 . C28 . H283 . 111.5    no
C14 . C28 . H282 . 111.4    no
H283 . C28 . H282 . 109.6    no
C14 . C28 . H281 . 109.9    no
H283 . C28 . H281 . 107.3    no
H282 . C28 . H281 . 106.9    no
N10 . C29 . C30 . 118.1(2)    yes
N10 . C29 . C34 . 119.3(2)    yes
C30 . C29 . C34 . 122.6(2)    yes
C29 . C30 . C31 . 117.6(2)    yes
C29 . C30 . C38 . 122.8(2)    yes
C31 . C30 . C38 . 119.6(3)    yes
C30 . C31 . C32 . 120.4(3)    yes
C30 . C31 . H311 . 117.5    no
C32 . C31 . H311 . 122.1    no
C31 . C32 . C33 . 120.8(3)    yes
C31 . C32 . H321 . 119.0    no
C33 . C32 . H321 . 120.1    no
C32 . C33 . C34 . 121.6(3)    yes
C32 . C33 . H331 . 118.7    no
C34 . C33 . H331 . 119.7    no
C29 . C34 . C33 . 116.9(3)    yes
C29 . C34 . C35 . 123.3(2)    yes
C33 . C34 . C35 . 119.8(3)    yes
C34 . C35 . C36 . 110.6(3)    yes
C34 . C35 . C37 . 112.8(3)    yes
C36 . C35 . C37 . 110.3(3)    yes
C34 . C35 . H351 . 107.6    no
C36 . C35 . H351 . 109.5    no
C37 . C35 . H351 . 105.9    no
C35 . C36 . H362 . 110.9    no
C35 . C36 . H361 . 109.0    no
H362 . C36 . H361 . 108.6    no
C35 . C36 . H363 . 110.2    no
H362 . C36 . H363 . 110.9    no
H361 . C36 . H363 . 107.1    no
C35 . C37 . H372 . 110.8    no
C35 . C37 . H371 . 103.7    no
H372 . C37 . H371 . 112.1    no
C35 . C37 . H373 . 110.2    no
H372 . C37 . H373 . 111.3    no
H371 . C37 . H373 . 108.5    no
C30 . C38 . C39 . 111.7(2)    yes
C30 . C38 . C40 . 111.2(2)    yes
C39 . C38 . C40 . 110.1(2)    yes
C30 . C38 . H381 . 108.7    no
C39 . C38 . H381 . 107.5    no
C40 . C38 . H381 . 107.5    no
C38 . C39 . H391 . 112.1    no
C38 . C39 . H393 . 110.7    no
H391 . C39 . H393 . 105.9    no
C38 . C39 . H392 . 114.5    no
H391 . C39 . H392 . 106.3    no
H393 . C39 . H392 . 106.7    no
C38 . C40 . H401 . 106.6    no
C38 . C40 . H403 . 109.7    no
H401 . C40 . H403 . 108.7    no
C38 . C40 . H402 . 111.9    no
H401 . C40 . H402 . 109.4    no
H403 . C40 . H402 . 110.4    no
C45 . C44 . C3 . 119.3(5)    yes
C45 . C44 . H441 . 118.0    no
C3 . C44 . H441 . 122.7    no
C44 . C45 . C46 . 122.3(6)    yes
C44 . C45 . H451 . 120.7    no
C46 . C45 . H451 . 117.0    no
C45 . C46 . C47 . 117.5(5)    yes
C45 . C46 . H461 . 121.2    no
C47 . C46 . H461 . 121.3    no
C46 . C47 . C48 . 120.0(6)    yes
C46 . C47 . H471 . 121.2    no
C48 . C47 . H471 . 118.8    no
C47 . C48 . C3 . 122.2(6)    yes
C47 . C48 . H481 . 122.8    no
C3 . C48 . H481 . 114.9    no
C3 . C49 . H491 . 111.8    no
C3 . C49 . H492 . 111.8    no
H491 . C49 . H492 . 107.2    no
C3 . C49 . H493 . 111.9    no
H491 . C49 . H493 . 106.7    no
H492 . C49 . H493 . 107.1    no
C48 . C3 . C49 . 119.9(7)    yes
C48 . C3 . C44 . 118.7(5)    yes
C49 . C3 . C44 . 121.3(7)    yes
loop_
 _geom_hbond_atom_site_label_D
 _geom_hbond_site_symmetry_D
 _geom_hbond_atom_site_label_H
 _geom_hbond_site_symmetry_H
 _geom_hbond_atom_site_label_A
 _geom_hbond_site_symmetry_A
 _geom_hbond_angle_DHA
 _geom_hbond_distance_DH
 _geom_hbond_distance_HA
 _geom_hbond_distance_DA
 _geom_hbond_publ_flag
C46 . H461 . O4 1_455 149.2(4) 0.979 2.597 3.474(5)    yes


_iucr_refine_instructions_details_constraints
;
#
# Punched on 17/01/17 at 11:36:31
#
#LIST     12                                                                    
BLOCK SCALE X'S, U'S 
END                                                                             
;


_iucr_refine_instructions_details_restraints
;
#
# Punched on 17/01/17 at 11:36:31
#
#LIST     16                                                                    
NO 
REM   HREST   START (DO NOT REMOVE THIS LINE) 
REM   HREST   END (DO NOT REMOVE THIS LINE) 
END                                                                             
;

# SQUEEZE RESULTS (APPEND TO CIF)
# Note: Data are Listed for all Voids in the P1 Unit Cell
# i.e. Centre of Gravity, Solvent Accessible Volume,
# Recovered number of Electrons in the Void and
# Details about the Squeezed Material
loop_
  _platon_squeeze_void_nr
  _platon_squeeze_void_average_x
  _platon_squeeze_void_average_y
  _platon_squeeze_void_average_z
  _platon_squeeze_void_volume
  _platon_squeeze_void_count_electrons
  _platon_squeeze_void_content
   1  0.500  0.000  1.000       226        46 ' '
   2  0.343  0.531  0.635        14         1 ' '
   3  0.656  0.469  0.365        14         1 ' '
_platon_squeeze_details
;
;
