# Supplementary material for: On the Viability of Carbonyl Hydroboration Catalysed by Aluminium Hydrides
Source: Angew Chem Int Ed Engl. 2025 Sep 20;64(46):e202517007. doi: 10.1002/anie.202517007 (PMC12603974; doi:10.1002/anie.202517007)
Supplement: Supplementary file 2 — Supporting Information [file ANIE-64-e202517007-s001.zip › 4-Cl_cif.cif]

data_global 
_audit_creation_date        "2016-10-24"
_audit_creation_method CRYSTALS_ver_14.43

_oxford_structure_analysis_title  '155acek16'
_chemical_name_systematic         ?
_chemical_melting_point           ?


_cell_length_a                    9.5393(2)
_cell_length_b                    17.3322(3)
_cell_length_c                    20.7329(3)
_cell_angle_alpha                 90
_cell_angle_beta                  93.0306(15)
_cell_angle_gamma                 90
_cell_volume                      3423.12(11)
 
_symmetry_cell_setting            'monoclinic' 
_symmetry_space_group_name_H-M    'P 21/n ' 
_symmetry_space_group_name_Hall   '-P 2yn '
loop_
 _symmetry_equiv_pos_as_xyz
 'x,y,z'
 '-x,-y,-z'
 'x+1/2,-y+1/2,z+1/2'
 '-x+1/2,y+1/2,-z+1/2'

loop_
_atom_type_symbol
_atom_type_scat_dispersion_real
_atom_type_scat_dispersion_imag
_atom_type_scat_Cromer_Mann_a1
_atom_type_scat_Cromer_Mann_b1
_atom_type_scat_Cromer_Mann_a2
_atom_type_scat_Cromer_Mann_b2
_atom_type_scat_Cromer_Mann_a3
_atom_type_scat_Cromer_Mann_b3
_atom_type_scat_Cromer_Mann_a4
_atom_type_scat_Cromer_Mann_b4
_atom_type_scat_Cromer_Mann_c
_atom_type_scat_source  
 C       0.0181   0.0091   2.3100  20.8439   1.0200  10.2075   1.5886   0.5687
   0.8650  51.6512   0.2156 'International Tables Vol C 4.2.6.8 and 6.1.1.4'
 H       0.0000   0.0000   0.4930  10.5109   0.3229  26.1257   0.1402   3.1424
   0.0408  57.7998   0.0030 'International Tables Vol C 4.2.6.8 and 6.1.1.4'
 N       0.0311   0.0180  12.2126   0.0057   3.1322   9.8933   2.0125  28.9975
   1.1663   0.5826 -11.5290 'International Tables Vol C 4.2.6.8 and 6.1.1.4'
 O       0.0492   0.0322   3.0485  13.2771   2.2868   5.7011   1.5463   0.3239
   0.8670  32.9089   0.2508 'International Tables Vol C 4.2.6.8 and 6.1.1.4'
 Al      0.2130   0.2455   6.4202   3.0387   1.9002   0.7426   1.5936  31.5472
   1.9646  85.0886   1.1151 'International Tables Vol C 4.2.6.8 and 6.1.1.4'
 Cl      0.3639   0.7018  11.4604   0.0104   7.1964   1.1662   6.2556  18.5194
   1.6455  47.7784  -9.5574 'International Tables Vol C 4.2.6.8 and 6.1.1.4'
 
 
_cell_formula_units_Z                    4

# Given Formula = C30 H40 Al1 Cl1 N2 O1 
# Dc =      0.98 Fooo =   1264.00 Mu =     13.83 M =    507.10
# Found Formula = C36 H48 Al1 Cl1 N2 O1 
# Dc =      1.14 FOOO =   1264.00 Mu =     14.46 M =    587.22

_chemical_formula_sum             'C36 H48 Al1 Cl1 N2 O1'
_chemical_formula_moiety          'C36 H48 Al1 Cl1 N2 O1'
_chemical_compound_source                ?
_chemical_formula_weight            587.22
 
 
_cell_measurement_reflns_used         7901
_cell_measurement_theta_min              3
_cell_measurement_theta_max             76
_cell_measurement_temperature          150
 
_exptl_crystal_description        'block' 
_exptl_crystal_colour             'colourless' 
_exptl_crystal_size_min           0.110 
_exptl_crystal_size_mid           0.120 
_exptl_crystal_size_max           0.340 
 
_exptl_crystal_density_diffrn     1.139 
_exptl_crystal_density_meas       ? 
_exptl_crystal_density_method     'not measured' 
# Non-dispersive F(000): 
_exptl_crystal_F_000              1264 
_exptl_absorpt_coefficient_mu     1.446 
 
# Sheldrick geometric approximatio 0.84 0.85 
_exptl_absorpt_correction_type    multi-scan 
_exptl_absorpt_process_details    'CrysAlis, (Oxford Diffraction, 2002)' 
_exptl_absorpt_correction_T_min   0.70 
_exptl_absorpt_correction_T_max   0.85 
_diffrn_measurement_device_type   'Oxford Diffraction SuperNova' 
_diffrn_measurement_device        'Area' 
_diffrn_radiation_monochromator   'graphite' 
_diffrn_radiation_type            'Cu K\a'
_diffrn_radiation_wavelength           1.54180
_diffrn_measurement_method        \w 
 
# If a reference occurs more than once, delete the author 
# and date from subsequent references. 
_computing_data_collection        'SuperNova, (Oxford Diffraction, 2010)' 
_computing_cell_refinement        'CrysAlis, (Oxford Diffraction, 2002)' 
_computing_data_reduction         'CrysAlis, (Oxford Diffraction, 2002)' 
_computing_structure_solution     'Superflip (Palatinus & Chapuis, 2007)' 
_computing_structure_refinement   'CRYSTALS (Betteridge et al., 2003)' 
_computing_publication_material   'CRYSTALS (Betteridge et al., 2003)' 
_computing_molecular_graphics     'CAMERON (Watkin et al., 1996)' 
 
_diffrn_standards_interval_time   . 
_diffrn_standards_interval_count  . 
_diffrn_standards_number          0 
_diffrn_standards_decay_%         ? 
 
_diffrn_ambient_temperature        150
_diffrn_reflns_number             19072 
_reflns_number_total              7025 
_diffrn_reflns_av_R_equivalents   0.036 
# Number of reflections without Friedels Law is 0 
# Number of reflections with Friedels Law is 7025 
# Theoretical number of reflections is about 14295 
 
 
_diffrn_reflns_theta_min          3.325 
_diffrn_reflns_theta_max          75.998 
_diffrn_measured_fraction_theta_max 0.984 
 
_diffrn_reflns_theta_full         71.438 
_diffrn_measured_fraction_theta_full 0.995 
 
 
_diffrn_reflns_limit_h_min        -11 
_diffrn_reflns_limit_h_max        11 
_diffrn_reflns_limit_k_min        -18 
_diffrn_reflns_limit_k_max        21 
_diffrn_reflns_limit_l_min        -23 
_diffrn_reflns_limit_l_max        25 
_reflns_limit_h_min               -11 
_reflns_limit_h_max               11 
_reflns_limit_k_min               0 
_reflns_limit_k_max               21 
_reflns_limit_l_min               0 
_reflns_limit_l_max               25 
 
_oxford_diffrn_Wilson_B_factor    2.99 
_oxford_diffrn_Wilson_scale       0.05 
 
_atom_sites_solution_primary      Other  #heavy,direct,difmap,geom
# _atom_sites_solution_secondary  difmap
_atom_sites_solution_hydrogens    difmap
 
_refine_diff_density_min          -0.40 
_refine_diff_density_max          0.39 
 
 
# The current dictionary definitions do not cover the 
# situation where the reflections used for refinement were 
# selected by a user-defined sigma threshold 
 
 
# The values actually used during refinement 
_oxford_reflns_threshold_expression_ref     I>-3.0\s(I)
_refine_ls_number_reflns          7000 
_refine_ls_number_restraints      0 
_refine_ls_number_parameters      370 
_oxford_refine_ls_R_factor_ref    0.0510 
_refine_ls_wR_factor_ref          0.1169 
_refine_ls_goodness_of_fit_ref    0.9732 
_refine_ls_shift/su_max           0.0009305 
_refine_ls_shift/su_mean          0.0000379 
 
 
# The values computed with all filters except I/sigma 
_oxford_reflns_number_all         7000 
_refine_ls_R_factor_all           0.0510 
_refine_ls_wR_factor_all          0.1169 
 
# The values computed with a 2 sigma cutoff - a la SHELX 
_reflns_threshold_expression      I>2.0\s(I)
_reflns_number_gt                 5957 
_refine_ls_R_factor_gt            0.0435 
_refine_ls_wR_factor_gt           0.1104 
 
# choose from: rm (reference molecule of known chirality), 
# ad (anomolous dispersion - Flack), rmad (rm and ad), 
# syn (from synthesis), unk (unknown) or . (not applicable). 
_chemical_absolute_configuration  '.' 
 
 
_refine_ls_structure_factor_coef  Fsqd 
_refine_ls_matrix_type            full
_refine_ls_hydrogen_treatment     noref          #undef, noref, refall,
                                                 # refxyz, refU, constr or mixed
_refine_ls_weighting_scheme       calc 
_refine_ls_weighting_details 
;
 Method= Modified Sheldrick 
 w=1/[\s^2^(F^2^) + ( 0.05P)^2^ + 1.50P] 
 ,where P=(max(Fo^2^,0) + 2Fc^2^)/3 
;
# Insert your own references if required - in alphabetical order 
_publ_section_references 
; 
Betteridge, P.W., Carruthers, J.R., Cooper, R.I., 
Prout, K. & Watkin, D.J. (2003). J. Appl. Cryst. 36, 1487. 
 
Oxford Diffraction, (2010). CrysAlisPro. 
 
Oxford Diffraction, (2010). Supernova User Manual. 
 
Palatinus, L. & Chapuis, G. (2007). J. Appl. Cryst. 40, 786-790. 
 
Watkin, D.J., Prout, C.K. & Pearce, L.J. (1996). CAMERON, Chemical 
Crystallography Laboratory, Oxford, UK. 
; 

# Uequiv = arithmetic mean of Ui i.e. Ueqiv = (U1+U2+U3)/3

# Replace last . with number of unfound hydrogen atoms attached to an atom.

# ..._refinement_flags_... 
# . no refinement constraints           S special position constraint on site
# G rigid group refinement of site      R riding atom
# D distance or angle restraint on site T thermal displacement constraints
# U Uiso or Uij restraint (rigid bond)  P partial occupancy constraint


loop_
_atom_site_label
_atom_site_type_symbol
_atom_site_fract_x
_atom_site_fract_y
_atom_site_fract_z
_atom_site_U_iso_or_equiv
_atom_site_occupancy
_atom_site_adp_type
_atom_site_refinement_flags_posn
_atom_site_refinement_flags_adp
_atom_site_refinement_flags_occupancy
_atom_site_disorder_assembly
_atom_site_disorder_group
_atom_site_attached_hydrogens
Cl1 Cl 0.59931(4) 0.35027(3) 0.78077(2) 0.0441 1.0000 Uani . . . . . . 
Al2 Al 0.38718(5) 0.38769(3) 0.77166(2) 0.0262 1.0000 Uani . . . . . . 
O3 O 0.37933(13) 0.48572(7) 0.77669(6) 0.0409 1.0000 Uani . . . . . . 
C4 C 0.4749(2) 0.53380(11) 0.81072(9) 0.0467 1.0000 Uani . . . . . . 
C5 C 0.57273(18) 0.57595(9) 0.76769(9) 0.0355 1.0000 Uani . . . . . . 
C6 C 0.6692(2) 0.62759(11) 0.79573(10) 0.0439 1.0000 Uani . . . . . . 
C7 C 0.7590(2) 0.66823(14) 0.75815(12) 0.0553 1.0000 Uani . . . . . . 
C8 C 0.7546(2) 0.65731(14) 0.69212(12) 0.0550 1.0000 Uani . . . . . . 
C9 C 0.6601(2) 0.60560(12) 0.66405(10) 0.0497 1.0000 Uani . . . . . . 
C10 C 0.5688(2) 0.56491(10) 0.70141(9) 0.0420 1.0000 Uani . . . . . . 
N11 N 0.29165(13) 0.35005(7) 0.69727(6) 0.0266 1.0000 Uani . . . . . . 
C12 C 0.21004(17) 0.28714(9) 0.69992(7) 0.0298 1.0000 Uani . . . . . . 
C13 C 0.17615(18) 0.25141(9) 0.75713(8) 0.0344 1.0000 Uani . . . . . . 
C14 C 0.20080(18) 0.27886(10) 0.82041(7) 0.0338 1.0000 Uani . . . . . . 
N15 N 0.28168(14) 0.33995(8) 0.83417(6) 0.0300 1.0000 Uani . . . . . . 
C16 C 0.28608(18) 0.37381(10) 0.89820(7) 0.0351 1.0000 Uani . . . . . . 
C17 C 0.3861(2) 0.34836(12) 0.94566(8) 0.0421 1.0000 Uani . . . . . . 
C18 C 0.4865(2) 0.28230(12) 0.93556(8) 0.0482 1.0000 Uani . . . . . . 
C19 C 0.4518(3) 0.21228(15) 0.97762(11) 0.0691 1.0000 Uani . . . . . . 
C20 C 0.6386(3) 0.30694(16) 0.94941(10) 0.0625 1.0000 Uani . . . . . . 
C21 C 0.3899(2) 0.38592(15) 1.00566(9) 0.0572 1.0000 Uani . . . . . . 
C22 C 0.3001(3) 0.44519(16) 1.01757(11) 0.0668 1.0000 Uani . . . . . . 
C23 C 0.2030(3) 0.46958(15) 0.97022(11) 0.0604 1.0000 Uani . . . . . . 
C24 C 0.1938(2) 0.43469(13) 0.90964(9) 0.0450 1.0000 Uani . . . . . . 
C25 C 0.0834(2) 0.46195(16) 0.85930(10) 0.0581 1.0000 Uani . . . . . . 
C26 C -0.0591(3) 0.4239(2) 0.86985(17) 0.0923 1.0000 Uani . . . . . . 
C27 C 0.0662(4) 0.5481(2) 0.85831(19) 0.0923 1.0000 Uani . . . . . . 
C28 C 0.1280(2) 0.23684(13) 0.87262(9) 0.0521 1.0000 Uani . . . . . . 
C29 C 0.1462(2) 0.25310(11) 0.63828(8) 0.0448 1.0000 Uani . . . . . . 
C30 C 0.30272(17) 0.38939(9) 0.63583(7) 0.0317 1.0000 Uani . . . . . . 
C31 C 0.40372(19) 0.36614(11) 0.59293(8) 0.0377 1.0000 Uani . . . . . . 
C32 C 0.4080(2) 0.40558(13) 0.53413(9) 0.0516 1.0000 Uani . . . . . . 
C33 C 0.3168(3) 0.46484(14) 0.51841(10) 0.0574 1.0000 Uani . . . . . . 
C34 C 0.2201(2) 0.48777(12) 0.56143(10) 0.0506 1.0000 Uani . . . . . . 
C35 C 0.21128(19) 0.45133(10) 0.62095(8) 0.0384 1.0000 Uani . . . . . . 
C36 C 0.1021(2) 0.47843(12) 0.66632(10) 0.0468 1.0000 Uani . . . . . . 
C37 C -0.0452(3) 0.45602(19) 0.64154(19) 0.0890 1.0000 Uani . . . . . . 
C38 C 0.1105(3) 0.56530(14) 0.67887(14) 0.0665 1.0000 Uani . . . . . . 
C39 C 0.5090(2) 0.30220(12) 0.60749(8) 0.0413 1.0000 Uani . . . . . . 
C40 C 0.5002(3) 0.23805(14) 0.55650(11) 0.0592 1.0000 Uani . . . . . . 
C41 C 0.6583(2) 0.33527(15) 0.61289(11) 0.0587 1.0000 Uani . . . . . . 
H42 H 0.4207 0.5736 0.8340 0.0590 1.0000 Uiso . . . . . . 
H41 H 0.5352 0.5031 0.8447 0.0586 1.0000 Uiso . . . . . . 
H61 H 0.6747 0.6339 0.8438 0.0556 1.0000 Uiso . . . . . . 
H71 H 0.8282 0.7064 0.7793 0.0684 1.0000 Uiso . . . . . . 
H81 H 0.8185 0.6880 0.6637 0.0690 1.0000 Uiso . . . . . . 
H91 H 0.6555 0.5972 0.6167 0.0627 1.0000 Uiso . . . . . . 
H101 H 0.4993 0.5268 0.6808 0.0525 1.0000 Uiso . . . . . . 
H131 H 0.1248 0.2033 0.7528 0.0417 1.0000 Uiso . . . . . . 
H181 H 0.4770 0.2647 0.8884 0.0574 1.0000 Uiso . . . . . . 
H193 H 0.5211 0.1717 0.9718 0.1073 1.0000 Uiso . . . . . . 
H192 H 0.4566 0.2277 1.0229 0.1065 1.0000 Uiso . . . . . . 
H191 H 0.3581 0.1912 0.9649 0.1072 1.0000 Uiso . . . . . . 
H203 H 0.7052 0.2635 0.9403 0.0968 1.0000 Uiso . . . . . . 
H202 H 0.6541 0.3242 0.9943 0.0965 1.0000 Uiso . . . . . . 
H201 H 0.6615 0.3521 0.9209 0.0963 1.0000 Uiso . . . . . . 
H211 H 0.4602 0.3694 1.0391 0.0688 1.0000 Uiso . . . . . . 
H221 H 0.3037 0.4691 1.0593 0.0816 1.0000 Uiso . . . . . . 
H231 H 0.1397 0.5123 0.9795 0.0751 1.0000 Uiso . . . . . . 
H251 H 0.1156 0.4453 0.8168 0.0701 1.0000 Uiso . . . . . . 
H262 H -0.1278 0.4422 0.8357 0.1436 1.0000 Uiso . . . . . . 
H261 H -0.0876 0.4418 0.9116 0.1437 1.0000 Uiso . . . . . . 
H263 H -0.0517 0.3664 0.8689 0.1452 1.0000 Uiso . . . . . . 
H272 H 0.0042 0.5646 0.8211 0.1366 1.0000 Uiso . . . . . . 
H271 H 0.0263 0.5702 0.8985 0.1380 1.0000 Uiso . . . . . . 
H273 H 0.1588 0.5743 0.8518 0.1374 1.0000 Uiso . . . . . . 
H282 H 0.1375 0.2653 0.9137 0.0795 1.0000 Uiso . . . . . . 
H281 H 0.0268 0.2342 0.8586 0.0809 1.0000 Uiso . . . . . . 
H283 H 0.1668 0.1848 0.8785 0.0808 1.0000 Uiso . . . . . . 
H292 H 0.0680 0.2167 0.6451 0.0689 1.0000 Uiso . . . . . . 
H291 H 0.1130 0.2920 0.6092 0.0690 1.0000 Uiso . . . . . . 
H293 H 0.2161 0.2243 0.6177 0.0697 1.0000 Uiso . . . . . . 
H321 H 0.4793 0.3903 0.5024 0.0634 1.0000 Uiso . . . . . . 
H331 H 0.3214 0.4910 0.4780 0.0693 1.0000 Uiso . . . . . . 
H341 H 0.1549 0.5311 0.5499 0.0632 1.0000 Uiso . . . . . . 
H361 H 0.1229 0.4514 0.7093 0.0579 1.0000 Uiso . . . . . . 
H371 H -0.1110 0.4724 0.6730 0.1321 1.0000 Uiso . . . . . . 
H373 H -0.0671 0.4845 0.5989 0.1329 1.0000 Uiso . . . . . . 
H372 H -0.0497 0.4004 0.6348 0.1313 1.0000 Uiso . . . . . . 
H381 H 0.0398 0.5788 0.7112 0.0998 1.0000 Uiso . . . . . . 
H383 H 0.2074 0.5778 0.6945 0.0988 1.0000 Uiso . . . . . . 
H382 H 0.0881 0.5915 0.6372 0.0990 1.0000 Uiso . . . . . . 
H391 H 0.4877 0.2786 0.6501 0.0501 1.0000 Uiso . . . . . . 
H403 H 0.5696 0.1958 0.5670 0.0886 1.0000 Uiso . . . . . . 
H402 H 0.4028 0.2157 0.5533 0.0889 1.0000 Uiso . . . . . . 
H401 H 0.5218 0.2592 0.5153 0.0884 1.0000 Uiso . . . . . . 
H413 H 0.7261 0.2921 0.6256 0.0906 1.0000 Uiso . . . . . . 
H412 H 0.6667 0.3752 0.6457 0.0913 1.0000 Uiso . . . . . . 
H411 H 0.6818 0.3556 0.5718 0.0899 1.0000 Uiso . . . . . . 
loop_
_atom_site_aniso_label
_atom_site_aniso_U_11
_atom_site_aniso_U_22
_atom_site_aniso_U_33
_atom_site_aniso_U_23
_atom_site_aniso_U_13
_atom_site_aniso_U_12
Cl1 0.0302(2) 0.0567(3) 0.0448(2) -0.00155(19) -0.00400(16) 0.00542(18) 
Al2 0.0256(2) 0.0272(2) 0.0253(2) -0.00118(16) -0.00295(16) -0.00478(17) 
O3 0.0418(7) 0.0323(6) 0.0475(7) -0.0037(5) -0.0087(5) -0.0066(5) 
C4 0.0606(12) 0.0362(9) 0.0427(10) -0.0053(8) -0.0017(8) -0.0194(9) 
C5 0.0370(9) 0.0251(7) 0.0439(9) -0.0010(7) -0.0031(7) 0.0014(7) 
C6 0.0441(10) 0.0382(9) 0.0488(10) -0.0042(8) -0.0021(8) -0.0075(8) 
C7 0.0442(11) 0.0551(12) 0.0662(13) 0.0011(10) -0.0011(9) -0.0161(9) 
C8 0.0423(11) 0.0577(12) 0.0656(13) 0.0124(10) 0.0087(9) -0.0022(9) 
C9 0.0526(12) 0.0512(11) 0.0454(10) 0.0042(9) 0.0034(8) 0.0094(9) 
C10 0.0476(10) 0.0339(9) 0.0439(9) 0.0006(7) -0.0047(8) 0.0016(8) 
N11 0.0290(6) 0.0277(6) 0.0227(6) 0.0013(5) -0.0020(5) -0.0031(5) 
C12 0.0346(8) 0.0297(7) 0.0246(7) -0.0027(6) -0.0030(6) -0.0061(6) 
C13 0.0441(9) 0.0315(8) 0.0271(7) -0.0017(6) -0.0026(6) -0.0155(7) 
C14 0.0378(9) 0.0380(8) 0.0252(7) -0.0001(6) -0.0004(6) -0.0115(7) 
N15 0.0324(7) 0.0353(7) 0.0219(6) -0.0044(5) -0.0017(5) -0.0078(5) 
C16 0.0358(8) 0.0449(9) 0.0247(7) -0.0091(7) 0.0018(6) -0.0109(7) 
C17 0.0473(10) 0.0524(10) 0.0260(8) -0.0070(7) -0.0044(7) -0.0081(8) 
C18 0.0622(12) 0.0535(11) 0.0272(8) -0.0030(8) -0.0131(8) 0.0037(10) 
C19 0.101(2) 0.0640(14) 0.0394(11) 0.0058(10) -0.0217(11) -0.0046(14) 
C20 0.0582(13) 0.0859(17) 0.0417(11) -0.0044(11) -0.0141(9) 0.0104(12) 
C21 0.0622(13) 0.0770(15) 0.0311(9) -0.0167(10) -0.0115(9) -0.0019(11) 
C22 0.0727(15) 0.0861(17) 0.0408(11) -0.0343(11) -0.0064(10) 0.0021(13) 
C23 0.0585(13) 0.0764(15) 0.0462(11) -0.0277(11) 0.0028(9) 0.0062(11) 
C24 0.0368(9) 0.0617(12) 0.0367(9) -0.0145(8) 0.0034(7) -0.0022(9) 
C25 0.0433(11) 0.0884(17) 0.0426(10) -0.0200(11) 0.0023(8) 0.0192(11) 
C26 0.0462(14) 0.121(3) 0.108(2) -0.038(2) -0.0172(14) 0.0027(16) 
C27 0.0744(19) 0.087(2) 0.114(3) 0.0043(19) -0.0144(17) 0.0233(17) 
C28 0.0646(13) 0.0629(13) 0.0291(8) 0.0002(8) 0.0056(8) -0.0304(11) 
C29 0.0602(12) 0.0469(10) 0.0261(8) -0.0033(7) -0.0081(7) -0.0211(9) 
C30 0.0352(8) 0.0336(8) 0.0257(7) 0.0042(6) -0.0046(6) -0.0065(7) 
C31 0.0428(9) 0.0413(9) 0.0291(8) 0.0063(7) 0.0025(7) -0.0055(7) 
C32 0.0613(13) 0.0597(12) 0.0347(9) 0.0134(9) 0.0100(8) -0.0030(10) 
C33 0.0755(15) 0.0589(13) 0.0376(10) 0.0229(9) 0.0015(10) -0.0015(11) 
C34 0.0607(12) 0.0452(10) 0.0447(10) 0.0159(8) -0.0090(9) 0.0018(9) 
C35 0.0415(9) 0.0357(8) 0.0369(8) 0.0061(7) -0.0068(7) -0.0036(7) 
C36 0.0440(10) 0.0450(10) 0.0509(11) 0.0095(8) -0.0022(8) 0.0100(8) 
C37 0.0456(14) 0.085(2) 0.136(3) -0.018(2) 0.0070(15) -0.0051(14) 
C38 0.0667(15) 0.0529(13) 0.0792(16) -0.0033(12) -0.0017(12) 0.0127(11) 
C39 0.0435(10) 0.0495(10) 0.0317(8) 0.0055(7) 0.0096(7) 0.0023(8) 
C40 0.0746(15) 0.0587(13) 0.0456(11) -0.0033(10) 0.0147(10) 0.0077(11) 
C41 0.0433(11) 0.0760(15) 0.0579(12) 0.0124(11) 0.0135(9) -0.0018(11) 

_refine_ls_extinction_method 
    'None'
_oxford_refine_ls_scale 4.32(5) 
loop_
 _geom_bond_atom_site_label_1
 _geom_bond_site_symmetry_1
 _geom_bond_atom_site_label_2
 _geom_bond_site_symmetry_2
 _geom_bond_distance
 _geom_bond_publ_flag
Cl1 . Al2 . 2.1239(6)    yes
Al2 . O3 . 1.7041(13)    yes
Al2 . N11 . 1.8671(12)    yes
Al2 . N15 . 1.8748(14)    yes
O3 . C4 . 1.398(2)    yes
C4 . C5 . 1.513(3)    yes
C4 . H42 . 1.000    no
C4 . H41 . 1.033    no
C5 . C6 . 1.389(2)    yes
C5 . C10 . 1.386(3)    yes
C6 . C7 . 1.381(3)    yes
C6 . H61 . 1.002    no
C7 . C8 . 1.380(3)    yes
C7 . H71 . 1.018    no
C8 . C9 . 1.378(3)    yes
C8 . H81 . 1.020    no
C9 . C10 . 1.388(3)    yes
C9 . H91 . 0.991    no
C10 . H101 . 1.015    no
N11 . C12 . 1.343(2)    yes
N11 . C30 . 1.4535(19)    yes
C12 . C13 . 1.391(2)    yes
C12 . C29 . 1.507(2)    yes
C13 . C14 . 1.404(2)    yes
C13 . H131 . 0.969    no
C14 . N15 . 1.332(2)    yes
C14 . C28 . 1.504(2)    yes
N15 . C16 . 1.4501(19)    yes
C16 . C17 . 1.405(3)    yes
C16 . C24 . 1.402(3)    yes
C17 . C18 . 1.514(3)    yes
C17 . C21 . 1.403(2)    yes
C18 . C19 . 1.540(3)    yes
C18 . C20 . 1.526(3)    yes
C18 . H181 . 1.023    no
C19 . H193 . 0.977    no
C19 . H192 . 0.975    no
C19 . H191 . 0.988    no
C20 . H203 . 1.009    no
C20 . H202 . 0.980    no
C20 . H201 . 1.012    no
C21 . C22 . 1.368(3)    yes
C21 . H211 . 0.982    no
C22 . C23 . 1.380(3)    yes
C22 . H221 . 0.958    no
C23 . C24 . 1.393(3)    yes
C23 . H231 . 0.980    no
C24 . C25 . 1.519(3)    yes
C25 . C26 . 1.536(4)    yes
C25 . C27 . 1.503(4)    yes
C25 . H251 . 0.991    no
C26 . H262 . 0.992    no
C26 . H261 . 0.973    no
C26 . H263 . 0.999    no
C27 . H272 . 0.989    no
C27 . H271 . 1.009    no
C27 . H273 . 1.009    no
C28 . H282 . 0.984    no
C28 . H281 . 0.995    no
C28 . H283 . 0.980    no
C29 . H292 . 0.993    no
C29 . H291 . 0.948    no
C29 . H293 . 0.952    no
C30 . C31 . 1.405(2)    yes
C30 . C35 . 1.407(2)    yes
C31 . C32 . 1.400(2)    yes
C31 . C39 . 1.515(3)    yes
C32 . C33 . 1.374(3)    yes
C32 . H321 . 1.006    no
C33 . C34 . 1.376(3)    yes
C33 . H331 . 0.955    no
C34 . C35 . 1.393(3)    yes
C34 . H341 . 0.996    no
C35 . C36 . 1.514(3)    yes
C36 . C37 . 1.521(3)    yes
C36 . C38 . 1.529(3)    yes
C36 . H361 . 1.017    no
C37 . H371 . 0.972    no
C37 . H373 . 1.023    no
C37 . H372 . 0.974    no
C38 . H381 . 1.003    no
C38 . H383 . 0.988    no
C38 . H382 . 0.989    no
C39 . C40 . 1.533(3)    yes
C39 . C41 . 1.534(3)    yes
C39 . H391 . 1.004    no
C40 . H403 . 1.003    no
C40 . H402 . 1.006    no
C40 . H401 . 0.962    no
C41 . H413 . 1.014    no
C41 . H412 . 0.970    no
C41 . H411 . 0.959    no
loop_
 _geom_angle_atom_site_label_1
 _geom_angle_site_symmetry_1
 _geom_angle_atom_site_label_2
 _geom_angle_site_symmetry_2
 _geom_angle_atom_site_label_3
 _geom_angle_site_symmetry_3
 _geom_angle
 _geom_angle_publ_flag
Cl1 . Al2 . O3 . 110.10(5)    yes
Cl1 . Al2 . N11 . 112.82(5)    yes
O3 . Al2 . N11 . 112.19(6)    yes
Cl1 . Al2 . N15 . 110.34(5)    yes
O3 . Al2 . N15 . 111.77(7)    yes
N11 . Al2 . N15 . 99.23(6)    yes
Al2 . O3 . C4 . 126.55(12)    yes
O3 . C4 . C5 . 113.35(15)    yes
O3 . C4 . H42 . 108.3    no
C5 . C4 . H42 . 107.6    no
O3 . C4 . H41 . 111.2    no
C5 . C4 . H41 . 108.2    no
H42 . C4 . H41 . 108.1    no
C4 . C5 . C6 . 118.70(16)    yes
C4 . C5 . C10 . 122.21(16)    yes
C6 . C5 . C10 . 119.09(17)    yes
C5 . C6 . C7 . 120.63(19)    yes
C5 . C6 . H61 . 119.0    no
C7 . C6 . H61 . 120.3    no
C6 . C7 . C8 . 120.18(19)    yes
C6 . C7 . H71 . 119.8    no
C8 . C7 . H71 . 120.1    no
C7 . C8 . C9 . 119.5(2)    yes
C7 . C8 . H81 . 121.0    no
C9 . C8 . H81 . 119.5    no
C8 . C9 . C10 . 120.69(19)    yes
C8 . C9 . H91 . 120.5    no
C10 . C9 . H91 . 118.8    no
C9 . C10 . C5 . 119.90(18)    yes
C9 . C10 . H101 . 120.7    no
C5 . C10 . H101 . 119.4    no
Al2 . N11 . C12 . 120.58(10)    yes
Al2 . N11 . C30 . 120.34(10)    yes
C12 . N11 . C30 . 119.07(12)    yes
N11 . C12 . C13 . 123.89(13)    yes
N11 . C12 . C29 . 119.52(14)    yes
C13 . C12 . C29 . 116.56(14)    yes
C12 . C13 . C14 . 127.67(14)    yes
C12 . C13 . H131 . 116.3    no
C14 . C13 . H131 . 115.9    no
C13 . C14 . N15 . 122.42(14)    yes
C13 . C14 . C28 . 116.59(14)    yes
N15 . C14 . C28 . 120.98(14)    yes
C14 . N15 . Al2 . 121.92(11)    yes
C14 . N15 . C16 . 120.41(13)    yes
Al2 . N15 . C16 . 117.62(10)    yes
N15 . C16 . C17 . 119.99(16)    yes
N15 . C16 . C24 . 118.12(15)    yes
C17 . C16 . C24 . 121.79(15)    yes
C16 . C17 . C18 . 123.47(15)    yes
C16 . C17 . C21 . 117.39(19)    yes
C18 . C17 . C21 . 119.13(17)    yes
C17 . C18 . C19 . 111.17(19)    yes
C17 . C18 . C20 . 111.38(18)    yes
C19 . C18 . C20 . 110.15(18)    yes
C17 . C18 . H181 . 109.5    no
C19 . C18 . H181 . 107.1    no
C20 . C18 . H181 . 107.3    no
C18 . C19 . H193 . 109.3    no
C18 . C19 . H192 . 109.1    no
H193 . C19 . H192 . 108.6    no
C18 . C19 . H191 . 111.1    no
H193 . C19 . H191 . 108.0    no
H192 . C19 . H191 . 110.7    no
C18 . C20 . H203 . 111.0    no
C18 . C20 . H202 . 111.0    no
H203 . C20 . H202 . 109.9    no
C18 . C20 . H201 . 109.8    no
H203 . C20 . H201 . 108.0    no
H202 . C20 . H201 . 107.0    no
C17 . C21 . C22 . 121.4(2)    yes
C17 . C21 . H211 . 118.4    no
C22 . C21 . H211 . 120.2    no
C21 . C22 . C23 . 120.31(18)    yes
C21 . C22 . H221 . 119.6    no
C23 . C22 . H221 . 120.0    no
C22 . C23 . C24 . 121.1(2)    yes
C22 . C23 . H231 . 119.3    no
C24 . C23 . H231 . 119.6    no
C16 . C24 . C23 . 118.00(19)    yes
C16 . C24 . C25 . 122.47(16)    yes
C23 . C24 . C25 . 119.52(19)    yes
C24 . C25 . C26 . 110.8(2)    yes
C24 . C25 . C27 . 112.9(2)    yes
C26 . C25 . C27 . 109.4(2)    yes
C24 . C25 . H251 . 106.5    no
C26 . C25 . H251 . 108.6    no
C27 . C25 . H251 . 108.4    no
C25 . C26 . H262 . 108.5    no
C25 . C26 . H261 . 106.3    no
H262 . C26 . H261 . 109.2    no
C25 . C26 . H263 . 111.2    no
H262 . C26 . H263 . 110.5    no
H261 . C26 . H263 . 111.0    no
C25 . C27 . H272 . 111.0    no
C25 . C27 . H271 . 114.2    no
H272 . C27 . H271 . 107.3    no
C25 . C27 . H273 . 110.7    no
H272 . C27 . H273 . 104.9    no
H271 . C27 . H273 . 108.2    no
C14 . C28 . H282 . 110.8    no
C14 . C28 . H281 . 106.9    no
H282 . C28 . H281 . 108.6    no
C14 . C28 . H283 . 110.4    no
H282 . C28 . H283 . 109.7    no
H281 . C28 . H283 . 110.4    no
C12 . C29 . H292 . 113.7    no
C12 . C29 . H291 . 111.5    no
H292 . C29 . H291 . 108.3    no
C12 . C29 . H293 . 109.0    no
H292 . C29 . H293 . 106.3    no
H291 . C29 . H293 . 107.8    no
N11 . C30 . C31 . 120.29(14)    yes
N11 . C30 . C35 . 118.50(15)    yes
C31 . C30 . C35 . 121.21(15)    yes
C30 . C31 . C32 . 117.64(17)    yes
C30 . C31 . C39 . 123.60(14)    yes
C32 . C31 . C39 . 118.76(17)    yes
C31 . C32 . C33 . 121.62(19)    yes
C31 . C32 . H321 . 119.4    no
C33 . C32 . H321 . 118.9    no
C32 . C33 . C34 . 120.02(18)    yes
C32 . C33 . H331 . 120.3    no
C34 . C33 . H331 . 119.7    no
C33 . C34 . C35 . 121.15(19)    yes
C33 . C34 . H341 . 119.6    no
C35 . C34 . H341 . 119.3    no
C30 . C35 . C34 . 118.33(18)    yes
C30 . C35 . C36 . 122.62(15)    yes
C34 . C35 . C36 . 119.03(17)    yes
C35 . C36 . C37 . 111.4(2)    yes
C35 . C36 . C38 . 112.31(19)    yes
C37 . C36 . C38 . 110.4(2)    yes
C35 . C36 . H361 . 107.0    no
C37 . C36 . H361 . 108.2    no
C38 . C36 . H361 . 107.4    no
C36 . C37 . H371 . 108.5    no
C36 . C37 . H373 . 108.1    no
H371 . C37 . H373 . 109.2    no
C36 . C37 . H372 . 109.5    no
H371 . C37 . H372 . 111.2    no
H373 . C37 . H372 . 110.3    no
C36 . C38 . H381 . 108.2    no
C36 . C38 . H383 . 108.2    no
H381 . C38 . H383 . 112.3    no
C36 . C38 . H382 . 107.2    no
H381 . C38 . H382 . 110.8    no
H383 . C38 . H382 . 110.0    no
C31 . C39 . C40 . 112.42(16)    yes
C31 . C39 . C41 . 110.14(17)    yes
C40 . C39 . C41 . 109.75(18)    yes
C31 . C39 . H391 . 108.1    no
C40 . C39 . H391 . 107.8    no
C41 . C39 . H391 . 108.6    no
C39 . C40 . H403 . 111.7    no
C39 . C40 . H402 . 110.0    no
H403 . C40 . H402 . 109.3    no
C39 . C40 . H401 . 109.3    no
H403 . C40 . H401 . 107.5    no
H402 . C40 . H401 . 109.1    no
C39 . C41 . H413 . 108.7    no
C39 . C41 . H412 . 111.0    no
H413 . C41 . H412 . 108.4    no
C39 . C41 . H411 . 109.4    no
H413 . C41 . H411 . 109.0    no
H412 . C41 . H411 . 110.2    no


_iucr_refine_instructions_details_constraints
;
#
# Punched on 24/10/16 at 12:06:52
#
#LIST     12                                                                    
BLOCK SCALE X'S, U'S 
END                                                                             
;


_iucr_refine_instructions_details_restraints
;
#
# Punched on 24/10/16 at 12:06:52
#
#LIST     16                                                                    
NO 
REM   HREST   START (DO NOT REMOVE THIS LINE) 
REM   HREST   END (DO NOT REMOVE THIS LINE) 
END                                                                             
;
