# Supplementary material for: On the Viability of Carbonyl Hydroboration Catalysed by Aluminium Hydrides
Source: Angew Chem Int Ed Engl. 2025 Sep 20;64(46):e202517007. doi: 10.1002/anie.202517007 (PMC12603974; doi:10.1002/anie.202517007)
Supplement: Supplementary file 2 — Supporting Information [file ANIE-64-e202517007-s001.zip › 4-Et_cif.cif]

 
data_001acmaf17
 
_audit_creation_method            'SHELXL-2017/1'
_shelx_SHELXL_version_number      '2017/1'
_chemical_name_systematic         .
_chemical_name_common             .
_chemical_melting_point           'not measured'
_chemical_formula_moiety          'C38 H53 Al N2 O'
_chemical_formula_sum
 'C38 H53 Al N2 O' 
_chemical_formula_weight          580.80

loop_
 _atom_type_symbol
 _atom_type_description
 _atom_type_scat_dispersion_real
 _atom_type_scat_dispersion_imag
 _atom_type_scat_source
 'C'  'C'   0.0181   0.0091
 'International Tables Vol C Tables 4.2.6.8 and 6.1.1.4'
 'H'  'H'   0.0000   0.0000
 'International Tables Vol C Tables 4.2.6.8 and 6.1.1.4'
 'N'  'N'   0.0311   0.0180
 'International Tables Vol C Tables 4.2.6.8 and 6.1.1.4'
 'O'  'O'   0.0492   0.0322
 'International Tables Vol C Tables 4.2.6.8 and 6.1.1.4'
 'Al'  'Al'   0.2130   0.2455
 'International Tables Vol C Tables 4.2.6.8 and 6.1.1.4'
 
_space_group_crystal_system       monoclinic
_space_group_IT_number            14
_space_group_name_H-M_alt         'P 21/c'
_space_group_name_Hall            '-P 2ybc'
 
_shelx_space_group_comment
;
The symmetry employed for this shelxl refinement is uniquely defined
by the following loop, which should always be used as a source of
symmetry information in preference to the above space-group names.
They are only intended as comments.
;
 
loop_
 _space_group_symop_operation_xyz
 'x, y, z'
 '-x, y+1/2, -z+1/2'
 '-x, -y, -z'
 'x, -y-1/2, z-1/2'
 
_cell_length_a                    14.7787(3)
_cell_length_b                    12.5452(3)
_cell_length_c                    18.4876(5)
_cell_angle_alpha                 90
_cell_angle_beta                  91.020(2)
_cell_angle_gamma                 90
_cell_volume                      3427.09(14)
_cell_formula_units_Z             4
_cell_measurement_temperature     150(2)
_cell_measurement_reflns_used   9099
_cell_measurement_theta_min     4.2210
_cell_measurement_theta_max     76.2240
 
_exptl_crystal_description        block
_exptl_crystal_colour             colourless
_exptl_crystal_density_meas       'not measured'
_exptl_crystal_density_method     .
_exptl_crystal_density_diffrn     1.126          
_exptl_crystal_F_000              1264
_exptl_transmission_factor_min    ?
_exptl_transmission_factor_max    ?
_exptl_crystal_size_max           0.19
_exptl_crystal_size_mid           0.16
_exptl_crystal_size_min           0.10
_exptl_absorpt_coefficient_mu     0.738
_shelx_estimated_absorpt_T_min    ?
_shelx_estimated_absorpt_T_max    ?
_exptl_absorpt_correction_T_min                   0.80795
_exptl_absorpt_correction_T_max                   1.00000
_exptl_absorpt_correction_type            multi-scan
_exptl_absorpt_process_details
;
CrysAlisPro 1.171.38.43 (Rigaku Oxford Diffraction, 2015)
Empirical absorption correction using spherical harmonics,
 implemented in SCALE3 ABSPACK scaling algorithm.
;
_exptl_absorpt_special_details    .
_diffrn_ambient_temperature       150(2)
_diffrn_radiation_wavelength      1.54184
_diffrn_radiation_type            CuK\a
_diffrn_source                    'micro-focus sealed X-ray tube'
_diffrn_measurement_device_type   'SuperNova, Dual, Cu at zero, Atlas'
_diffrn_measurement_method        '\w scans'
_diffrn_detector_area_resol_mean  .
_diffrn_reflns_number             24207
_diffrn_reflns_av_unetI/netI      0.0256
_diffrn_reflns_av_R_equivalents   0.0284
_diffrn_reflns_limit_h_min        -18
_diffrn_reflns_limit_h_max        13
_diffrn_reflns_limit_k_min        -14
_diffrn_reflns_limit_k_max        15
_diffrn_reflns_limit_l_min        -21
_diffrn_reflns_limit_l_max        23
_diffrn_reflns_theta_min          4.259
_diffrn_reflns_theta_max          76.225
_diffrn_reflns_theta_full         67.684
_diffrn_measured_fraction_theta_max   0.990
_diffrn_measured_fraction_theta_full  1.000
_diffrn_reflns_Laue_measured_fraction_max    0.990
_diffrn_reflns_Laue_measured_fraction_full   1.000
_diffrn_reflns_point_group_measured_fraction_max   0.990
_diffrn_reflns_point_group_measured_fraction_full  1.000
_reflns_number_total              7110
_reflns_number_gt                 6016
_reflns_threshold_expression      'I > 2\s(I)'
_reflns_Friedel_coverage          0.000
_reflns_Friedel_fraction_max      .
_reflns_Friedel_fraction_full     .
 
_reflns_special_details
;
 Reflections were merged by SHELXL according to the crystal
 class for the calculation of statistics and refinement.
 
 _reflns_Friedel_fraction is defined as the number of unique
 Friedel pairs measured divided by the number that would be
 possible theoretically, ignoring centric projections and
 systematic absences.
;
 
_computing_data_collection     'CrysAlisPro 1.171.38.43 (Rigaku OD, 2015)'
_computing_cell_refinement     'CrysAlisPro 1.171.38.43 (Rigaku OD, 2015)'
_computing_data_reduction      'CrysAlisPro 1.171.38.43 (Rigaku OD, 2015)'
_computing_structure_solution     'SHELXT-2014/5 (Sheldrick, 2014)'
_computing_structure_refinement 'SHELXL-2017/1 (Sheldrick, 2017)'
_computing_molecular_graphics     'SHELXLE (HUbschle, 2017)'
_computing_publication_material   'CIFTAB-2014/2 (Sheldrick, 2014)'
_refine_special_details           .
_refine_ls_structure_factor_coef  Fsqd
_refine_ls_matrix_type            full
_refine_ls_weighting_scheme       calc
_refine_ls_weighting_details
'w=1/[\s^2^(Fo^2^)+(0.0514P)^2^+0.9780P] where P=(Fo^2^+2Fc^2^)/3'
_atom_sites_solution_primary      direct
_atom_sites_solution_secondary    .
_atom_sites_solution_hydrogens    geom
_refine_ls_hydrogen_treatment     constr
_refine_ls_extinction_method      none
_refine_ls_extinction_coef        .
_refine_ls_number_reflns          7110
_refine_ls_number_parameters      390
_refine_ls_number_restraints      0
_refine_ls_R_factor_all           0.0464
_refine_ls_R_factor_gt            0.0376
_refine_ls_wR_factor_ref          0.1029
_refine_ls_wR_factor_gt           0.0964
_refine_ls_goodness_of_fit_ref    1.023
_refine_ls_restrained_S_all       1.023
_refine_ls_shift/su_max           0.001
_refine_ls_shift/su_mean          0.000
 
loop_
 _atom_site_label
 _atom_site_type_symbol
 _atom_site_fract_x
 _atom_site_fract_y
 _atom_site_fract_z
 _atom_site_U_iso_or_equiv
 _atom_site_adp_type
 _atom_site_occupancy
 _atom_site_site_symmetry_order  
 _atom_site_calc_flag
 _atom_site_refinement_flags_posn
 _atom_site_refinement_flags_adp
 _atom_site_refinement_flags_occupancy
 _atom_site_disorder_assembly
 _atom_site_disorder_group
Al1 Al 0.74749(2) 0.36907(3) 0.70110(2) 0.01812(9) Uani 1 1 d . . . . .
C1 C 0.67430(8) 0.45658(10) 0.82790(7) 0.0233(2) Uani 1 1 d . . . . .
O1 O 0.72384(6) 0.45448(7) 0.63048(5) 0.0265(2) Uani 1 1 d . . . . .
N1 N 0.75098(7) 0.43621(8) 0.79361(5) 0.0201(2) Uani 1 1 d . . . . .
N2 N 0.63947(7) 0.28918(8) 0.71657(5) 0.0198(2) Uani 1 1 d . . . . .
C2 C 0.59084(8) 0.41151(11) 0.80749(7) 0.0264(3) Uani 1 1 d . . . . .
H2 H 0.538590 0.442542 0.828044 0.032 Uiso 1 1 calc R U . . .
C5 C 0.67465(10) 0.52647(12) 0.89423(8) 0.0322(3) Uani 1 1 d . . . . .
H5A H 0.724948 0.577191 0.891889 0.048 Uiso 1 1 calc R U . . .
H5AB H 0.681877 0.482085 0.937570 0.048 Uiso 1 1 calc R U . . .
H5AC H 0.617355 0.565576 0.896355 0.048 Uiso 1 1 calc R U . . .
C4 C 0.48375(9) 0.27389(13) 0.76204(9) 0.0374(3) Uani 1 1 d . . . . .
H4A H 0.442030 0.311971 0.729351 0.056 Uiso 1 1 calc R U . . .
H4AB H 0.460794 0.276550 0.811413 0.056 Uiso 1 1 calc R U . . .
H4AC H 0.488659 0.199441 0.746547 0.056 Uiso 1 1 calc R U . . .
C3 C 0.57597(8) 0.32590(10) 0.76021(7) 0.0242(2) Uani 1 1 d . . . . .
C6 C 0.83744(8) 0.46110(10) 0.82847(6) 0.0220(2) Uani 1 1 d . . . . .
C8 C 0.95491(9) 0.41883(12) 0.91558(8) 0.0327(3) Uani 1 1 d . . . . .
H8 H 0.977206 0.376747 0.954723 0.039 Uiso 1 1 calc R U . . .
C7 C 0.86841(9) 0.39837(11) 0.88685(7) 0.0252(3) Uani 1 1 d . . . . .
C9 C 1.00844(9) 0.49871(13) 0.88830(8) 0.0358(3) Uani 1 1 d . . . . .
H9 H 1.067090 0.511100 0.908423 0.043 Uiso 1 1 calc R U . . .
C10 C 0.97662(10) 0.56060(12) 0.83172(8) 0.0337(3) Uani 1 1 d . . . . .
H10 H 1.013649 0.616046 0.813560 0.040 Uiso 1 1 calc R U . . .
C11 C 0.89107(9) 0.54346(10) 0.80053(7) 0.0262(3) Uani 1 1 d . . . . .
C12 C 0.85765(10) 0.61546(11) 0.73967(8) 0.0306(3) Uani 1 1 d . . . . .
H12 H 0.818420 0.571095 0.706923 0.037 Uiso 1 1 calc R U . . .
C13 C 0.93325(12) 0.66121(17) 0.69377(10) 0.0521(5) Uani 1 1 d . . . . .
H13A H 0.906906 0.696081 0.650891 0.078 Uiso 1 1 calc R U . . .
H13B H 0.973408 0.603494 0.678681 0.078 Uiso 1 1 calc R U . . .
H13C H 0.967942 0.713433 0.722290 0.078 Uiso 1 1 calc R U . . .
C14 C 0.79860(16) 0.70485(14) 0.76899(10) 0.0557(5) Uani 1 1 d . . . . .
H14A H 0.779264 0.751572 0.729142 0.083 Uiso 1 1 calc R U . . .
H14B H 0.833362 0.746266 0.804816 0.083 Uiso 1 1 calc R U . . .
H14C H 0.745261 0.674111 0.791838 0.083 Uiso 1 1 calc R U . . .
C15 C 0.81486(9) 0.30796(11) 0.91994(7) 0.0280(3) Uani 1 1 d . . . . .
H15 H 0.753289 0.306521 0.896634 0.034 Uiso 1 1 calc R U . . .
C16 C 0.80405(11) 0.32433(14) 1.00189(8) 0.0397(3) Uani 1 1 d . . . . .
H16A H 0.775710 0.393642 1.010672 0.060 Uiso 1 1 calc R U . . .
H16B H 0.863695 0.322157 1.025882 0.060 Uiso 1 1 calc R U . . .
H16C H 0.765881 0.267594 1.021274 0.060 Uiso 1 1 calc R U . . .
C17 C 0.86044(11) 0.20072(12) 0.90688(8) 0.0376(3) Uani 1 1 d . . . . .
H17A H 0.868714 0.190550 0.854860 0.056 Uiso 1 1 calc R U . . .
H17B H 0.822360 0.143400 0.925592 0.056 Uiso 1 1 calc R U . . .
H17C H 0.919507 0.199339 0.931802 0.056 Uiso 1 1 calc R U . . .
C18 C 0.62350(8) 0.19630(10) 0.67192(7) 0.0214(2) Uani 1 1 d . . . . .
C19 C 0.66099(8) 0.09854(10) 0.69473(7) 0.0236(2) Uani 1 1 d . . . . .
C20 C 0.65066(9) 0.01047(10) 0.64938(7) 0.0277(3) Uani 1 1 d . . . . .
H20 H 0.675468 -0.056233 0.663831 0.033 Uiso 1 1 calc R U . . .
C21 C 0.60482(9) 0.01852(11) 0.58356(7) 0.0289(3) Uani 1 1 d . . . . .
H21 H 0.598299 -0.042361 0.553361 0.035 Uiso 1 1 calc R U . . .
C22 C 0.56871(9) 0.11493(11) 0.56195(7) 0.0285(3) Uani 1 1 d . . . . .
H22 H 0.537361 0.119560 0.516749 0.034 Uiso 1 1 calc R U . . .
C23 C 0.57720(8) 0.20618(10) 0.60514(7) 0.0244(3) Uani 1 1 d . . . . .
C24 C 0.53669(9) 0.31071(11) 0.57782(8) 0.0300(3) Uani 1 1 d . . . . .
H24 H 0.548044 0.366379 0.615619 0.036 Uiso 1 1 calc R U . . .
C25 C 0.58141(12) 0.34733(13) 0.50810(8) 0.0408(4) Uani 1 1 d . . . . .
H25A H 0.575091 0.291496 0.471286 0.061 Uiso 1 1 calc R U . . .
H25B H 0.645759 0.361251 0.517705 0.061 Uiso 1 1 calc R U . . .
H25C H 0.552030 0.412711 0.490648 0.061 Uiso 1 1 calc R U . . .
C26 C 0.43388(11) 0.30128(14) 0.56564(10) 0.0454(4) Uani 1 1 d . . . . .
H26A H 0.409122 0.370968 0.551779 0.068 Uiso 1 1 calc R U . . .
H26B H 0.405738 0.277219 0.610372 0.068 Uiso 1 1 calc R U . . .
H26C H 0.421213 0.249657 0.526984 0.068 Uiso 1 1 calc R U . . .
C27 C 0.70935(10) 0.08685(10) 0.76755(7) 0.0295(3) Uani 1 1 d . . . . .
H27 H 0.736252 0.157771 0.780088 0.035 Uiso 1 1 calc R U . . .
C28 C 0.64200(15) 0.0595(2) 0.82611(9) 0.0630(6) Uani 1 1 d . . . . .
H28A H 0.611177 -0.007407 0.813680 0.095 Uiso 1 1 calc R U . . .
H28B H 0.597281 0.116810 0.829755 0.095 Uiso 1 1 calc R U . . .
H28C H 0.674196 0.051370 0.872587 0.095 Uiso 1 1 calc R U . . .
C29 C 0.78616(15) 0.00668(15) 0.76662(11) 0.0559(5) Uani 1 1 d . . . . .
H29A H 0.761323 -0.065299 0.760736 0.084 Uiso 1 1 calc R U . . .
H29B H 0.820726 0.010861 0.812258 0.084 Uiso 1 1 calc R U . . .
H29C H 0.826048 0.022667 0.726247 0.084 Uiso 1 1 calc R U . . .
C30 C 0.68117(9) 0.55218(10) 0.61877(7) 0.0270(3) Uani 1 1 d . . . . .
H30A H 0.670306 0.586936 0.665900 0.032 Uiso 1 1 calc R U . . .
H30B H 0.621744 0.540078 0.594599 0.032 Uiso 1 1 calc R U . . .
C31 C 0.73762(9) 0.62532(11) 0.57242(7) 0.0260(3) Uani 1 1 d . . . . .
C32 C 0.79962(11) 0.58381(12) 0.52436(8) 0.0367(3) Uani 1 1 d . . . . .
H32 H 0.807268 0.508821 0.520740 0.044 Uiso 1 1 calc R U . . .
C33 C 0.85053(13) 0.65134(16) 0.48152(9) 0.0482(4) Uani 1 1 d . . . . .
H33 H 0.892240 0.622217 0.448372 0.058 Uiso 1 1 calc R U . . .
C34 C 0.84079(12) 0.76097(14) 0.48690(9) 0.0457(4) Uani 1 1 d . . . . .
H34 H 0.875941 0.806949 0.457775 0.055 Uiso 1 1 calc R U . . .
C35 C 0.77987(11) 0.80278(12) 0.53472(9) 0.0392(3) Uani 1 1 d . . . . .
H35 H 0.773116 0.877833 0.538842 0.047 Uiso 1 1 calc R U . . .
C36 C 0.72841(10) 0.73539(11) 0.57682(8) 0.0316(3) Uani 1 1 d . . . . .
H36 H 0.686067 0.764943 0.609280 0.038 Uiso 1 1 calc R U . . .
C37 C 0.85540(8) 0.28385(11) 0.68374(7) 0.0252(3) Uani 1 1 d . . . . .
H37A H 0.878971 0.257166 0.730815 0.030 Uiso 1 1 calc R U . . .
H37B H 0.837624 0.221100 0.654285 0.030 Uiso 1 1 calc R U . . .
C38 C 0.93204(10) 0.34219(14) 0.64541(10) 0.0429(4) Uani 1 1 d . . . . .
H38A H 0.980632 0.291670 0.634859 0.064 Uiso 1 1 calc R U . . .
H38B H 0.955732 0.399063 0.676770 0.064 Uiso 1 1 calc R U . . .
H38C H 0.908773 0.373147 0.600107 0.064 Uiso 1 1 calc R U . . .
 
loop_
 _atom_site_aniso_label
 _atom_site_aniso_U_11
 _atom_site_aniso_U_22
 _atom_site_aniso_U_33
 _atom_site_aniso_U_23
 _atom_site_aniso_U_13
 _atom_site_aniso_U_12
Al1 0.01954(16) 0.01728(17) 0.01755(17) -0.00071(12) 0.00049(12) -0.00064(13)
C1 0.0272(6) 0.0202(6) 0.0226(6) -0.0031(5) 0.0007(5) 0.0018(5)
O1 0.0346(5) 0.0209(4) 0.0238(4) 0.0032(3) -0.0021(4) -0.0005(4)
N1 0.0218(5) 0.0188(5) 0.0197(5) -0.0017(4) -0.0004(4) -0.0017(4)
N2 0.0214(4) 0.0178(5) 0.0204(5) -0.0020(4) 0.0010(4) -0.0019(4)
C2 0.0226(6) 0.0290(7) 0.0277(6) -0.0071(5) 0.0044(5) 0.0022(5)
C5 0.0329(7) 0.0347(7) 0.0291(7) -0.0136(6) 0.0020(5) 0.0028(6)
C4 0.0265(7) 0.0422(8) 0.0437(8) -0.0113(7) 0.0084(6) -0.0095(6)
C3 0.0221(6) 0.0246(6) 0.0260(6) -0.0010(5) 0.0017(5) -0.0016(5)
C6 0.0235(5) 0.0224(6) 0.0200(6) -0.0040(5) -0.0010(4) -0.0013(5)
C8 0.0314(7) 0.0393(8) 0.0271(7) 0.0041(6) -0.0079(5) -0.0023(6)
C7 0.0267(6) 0.0273(6) 0.0216(6) -0.0009(5) -0.0005(5) -0.0013(5)
C9 0.0274(6) 0.0442(8) 0.0355(7) 0.0012(6) -0.0089(6) -0.0085(6)
C10 0.0318(7) 0.0346(7) 0.0345(7) 0.0017(6) -0.0034(6) -0.0121(6)
C11 0.0295(6) 0.0237(6) 0.0252(6) -0.0019(5) -0.0027(5) -0.0048(5)
C12 0.0362(7) 0.0259(6) 0.0295(7) 0.0030(5) -0.0065(5) -0.0094(5)
C13 0.0489(9) 0.0638(12) 0.0433(9) 0.0240(9) -0.0119(7) -0.0254(9)
C14 0.0910(14) 0.0326(8) 0.0429(9) 0.0014(7) -0.0118(9) 0.0149(9)
C15 0.0300(6) 0.0298(7) 0.0240(6) 0.0042(5) -0.0016(5) -0.0032(5)
C16 0.0426(8) 0.0490(9) 0.0276(7) 0.0031(6) 0.0041(6) -0.0045(7)
C17 0.0479(8) 0.0300(7) 0.0347(7) 0.0033(6) -0.0040(6) -0.0003(6)
C18 0.0216(5) 0.0206(6) 0.0221(6) -0.0034(5) 0.0032(4) -0.0056(4)
C19 0.0280(6) 0.0200(6) 0.0228(6) -0.0007(5) 0.0041(5) -0.0045(5)
C20 0.0344(7) 0.0192(6) 0.0297(7) -0.0032(5) 0.0057(5) -0.0045(5)
C21 0.0342(7) 0.0251(6) 0.0276(6) -0.0091(5) 0.0057(5) -0.0096(5)
C22 0.0298(6) 0.0325(7) 0.0233(6) -0.0050(5) -0.0010(5) -0.0089(5)
C23 0.0232(6) 0.0252(6) 0.0247(6) -0.0013(5) 0.0005(5) -0.0050(5)
C24 0.0318(7) 0.0279(7) 0.0302(7) -0.0011(5) -0.0078(5) -0.0013(5)
C25 0.0567(9) 0.0349(8) 0.0307(7) 0.0057(6) -0.0058(7) -0.0012(7)
C26 0.0349(8) 0.0421(9) 0.0585(10) -0.0015(8) -0.0172(7) 0.0014(7)
C27 0.0429(7) 0.0194(6) 0.0261(6) 0.0000(5) -0.0040(6) -0.0015(5)
C28 0.0741(13) 0.0887(16) 0.0262(8) 0.0119(9) 0.0022(8) -0.0179(12)
C29 0.0789(13) 0.0387(9) 0.0493(10) -0.0089(8) -0.0243(9) 0.0249(9)
C30 0.0281(6) 0.0240(6) 0.0287(6) 0.0038(5) -0.0021(5) 0.0008(5)
C31 0.0296(6) 0.0255(6) 0.0228(6) 0.0038(5) -0.0055(5) -0.0014(5)
C32 0.0470(8) 0.0310(7) 0.0323(7) 0.0018(6) 0.0053(6) -0.0016(6)
C33 0.0554(10) 0.0534(10) 0.0364(8) 0.0058(8) 0.0142(7) -0.0053(8)
C34 0.0517(9) 0.0472(9) 0.0379(8) 0.0182(7) -0.0035(7) -0.0165(8)
C35 0.0485(8) 0.0278(7) 0.0407(8) 0.0115(6) -0.0128(7) -0.0063(6)
C36 0.0364(7) 0.0256(7) 0.0325(7) 0.0047(5) -0.0066(6) 0.0005(6)
C37 0.0257(6) 0.0264(6) 0.0236(6) -0.0005(5) 0.0022(5) 0.0035(5)
C38 0.0297(7) 0.0421(9) 0.0574(10) 0.0061(8) 0.0152(7) 0.0049(6)
 
_geom_special_details
;
 All esds (except the esd in the dihedral angle between two l.s. planes)
 are estimated using the full covariance matrix.  The cell esds are taken
 into account individually in the estimation of esds in distances, angles
 and torsion angles; correlations between esds in cell parameters are only
 used when they are defined by crystal symmetry.  An approximate (isotropic)
 treatment of cell esds is used for estimating esds involving l.s. planes.
;
 
loop_
 _geom_bond_atom_site_label_1
 _geom_bond_atom_site_label_2
 _geom_bond_distance
 _geom_bond_site_symmetry_2
 _geom_bond_publ_flag
Al1 O1 1.7200(9) . ?
Al1 N1 1.9063(10) . ?
Al1 N2 1.9107(10) . ?
Al1 C37 1.9513(13) . ?
C1 N1 1.3330(16) . ?
C1 C2 1.4025(18) . ?
C1 C5 1.5075(17) . ?
O1 C30 1.3936(15) . ?
N1 C6 1.4547(15) . ?
N2 C3 1.3308(16) . ?
N2 C18 1.4449(15) . ?
C2 C3 1.3997(18) . ?
C2 H2 0.9500 . ?
C5 H5A 0.9800 . ?
C5 H5AB 0.9800 . ?
C5 H5AC 0.9800 . ?
C4 C3 1.5119(17) . ?
C4 H4A 0.9800 . ?
C4 H4AB 0.9800 . ?
C4 H4AC 0.9800 . ?
C6 C7 1.4058(18) . ?
C6 C11 1.4062(18) . ?
C8 C9 1.378(2) . ?
C8 C7 1.3992(18) . ?
C8 H8 0.9500 . ?
C7 C15 1.5179(18) . ?
C9 C10 1.379(2) . ?
C9 H9 0.9500 . ?
C10 C11 1.3968(18) . ?
C10 H10 0.9500 . ?
C11 C12 1.5186(18) . ?
C12 C14 1.526(2) . ?
C12 C13 1.527(2) . ?
C12 H12 1.0000 . ?
C13 H13A 0.9800 . ?
C13 H13B 0.9800 . ?
C13 H13C 0.9800 . ?
C14 H14A 0.9800 . ?
C14 H14B 0.9800 . ?
C14 H14C 0.9800 . ?
C15 C17 1.526(2) . ?
C15 C16 1.5401(19) . ?
C15 H15 1.0000 . ?
C16 H16A 0.9800 . ?
C16 H16B 0.9800 . ?
C16 H16C 0.9800 . ?
C17 H17A 0.9800 . ?
C17 H17B 0.9800 . ?
C17 H17C 0.9800 . ?
C18 C23 1.4063(17) . ?
C18 C19 1.4072(18) . ?
C19 C20 1.3938(18) . ?
C19 C27 1.5201(18) . ?
C20 C21 1.386(2) . ?
C20 H20 0.9500 . ?
C21 C22 1.378(2) . ?
C21 H21 0.9500 . ?
C22 C23 1.4002(18) . ?
C22 H22 0.9500 . ?
C23 C24 1.5239(19) . ?
C24 C25 1.530(2) . ?
C24 C26 1.5366(19) . ?
C24 H24 1.0000 . ?
C25 H25A 0.9800 . ?
C25 H25B 0.9800 . ?
C25 H25C 0.9800 . ?
C26 H26A 0.9800 . ?
C26 H26B 0.9800 . ?
C26 H26C 0.9800 . ?
C27 C29 1.517(2) . ?
C27 C28 1.523(2) . ?
C27 H27 1.0000 . ?
C28 H28A 0.9800 . ?
C28 H28B 0.9800 . ?
C28 H28C 0.9800 . ?
C29 H29A 0.9800 . ?
C29 H29B 0.9800 . ?
C29 H29C 0.9800 . ?
C30 C31 1.5157(18) . ?
C30 H30A 0.9900 . ?
C30 H30B 0.9900 . ?
C31 C32 1.389(2) . ?
C31 C36 1.3901(19) . ?
C32 C33 1.390(2) . ?
C32 H32 0.9500 . ?
C33 C34 1.387(3) . ?
C33 H33 0.9500 . ?
C34 C35 1.377(3) . ?
C34 H34 0.9500 . ?
C35 C36 1.386(2) . ?
C35 H35 0.9500 . ?
C36 H36 0.9500 . ?
C37 C38 1.5328(19) . ?
C37 H37A 0.9900 . ?
C37 H37B 0.9900 . ?
C38 H38A 0.9800 . ?
C38 H38B 0.9800 . ?
C38 H38C 0.9800 . ?
 
loop_
 _geom_angle_atom_site_label_1
 _geom_angle_atom_site_label_2
 _geom_angle_atom_site_label_3
 _geom_angle
 _geom_angle_site_symmetry_1
 _geom_angle_site_symmetry_3
 _geom_angle_publ_flag
O1 Al1 N1 114.05(5) . . ?
O1 Al1 N2 106.34(5) . . ?
N1 Al1 N2 96.14(4) . . ?
O1 Al1 C37 111.84(5) . . ?
N1 Al1 C37 112.37(5) . . ?
N2 Al1 C37 115.13(5) . . ?
N1 C1 C2 123.09(11) . . ?
N1 C1 C5 120.51(11) . . ?
C2 C1 C5 116.33(11) . . ?
C30 O1 Al1 138.69(9) . . ?
C1 N1 C6 119.71(10) . . ?
C1 N1 Al1 120.11(8) . . ?
C6 N1 Al1 120.13(8) . . ?
C3 N2 C18 121.05(10) . . ?
C3 N2 Al1 120.61(8) . . ?
C18 N2 Al1 117.77(8) . . ?
C3 C2 C1 127.22(12) . . ?
C3 C2 H2 116.4 . . ?
C1 C2 H2 116.4 . . ?
C1 C5 H5A 109.5 . . ?
C1 C5 H5AB 109.5 . . ?
H5A C5 H5AB 109.5 . . ?
C1 C5 H5AC 109.5 . . ?
H5A C5 H5AC 109.5 . . ?
H5AB C5 H5AC 109.5 . . ?
C3 C4 H4A 109.5 . . ?
C3 C4 H4AB 109.5 . . ?
H4A C4 H4AB 109.5 . . ?
C3 C4 H4AC 109.5 . . ?
H4A C4 H4AC 109.5 . . ?
H4AB C4 H4AC 109.5 . . ?
N2 C3 C2 122.67(11) . . ?
N2 C3 C4 120.66(12) . . ?
C2 C3 C4 116.66(11) . . ?
C7 C6 C11 121.02(11) . . ?
C7 C6 N1 119.44(11) . . ?
C11 C6 N1 119.43(11) . . ?
C9 C8 C7 121.40(13) . . ?
C9 C8 H8 119.3 . . ?
C7 C8 H8 119.3 . . ?
C8 C7 C6 118.13(12) . . ?
C8 C7 C15 117.61(12) . . ?
C6 C7 C15 124.24(11) . . ?
C8 C9 C10 119.81(13) . . ?
C8 C9 H9 120.1 . . ?
C10 C9 H9 120.1 . . ?
C9 C10 C11 121.36(13) . . ?
C9 C10 H10 119.3 . . ?
C11 C10 H10 119.3 . . ?
C10 C11 C6 118.26(12) . . ?
C10 C11 C12 119.63(12) . . ?
C6 C11 C12 122.09(11) . . ?
C11 C12 C14 110.75(12) . . ?
C11 C12 C13 113.82(12) . . ?
C14 C12 C13 110.48(15) . . ?
C11 C12 H12 107.2 . . ?
C14 C12 H12 107.2 . . ?
C13 C12 H12 107.2 . . ?
C12 C13 H13A 109.5 . . ?
C12 C13 H13B 109.5 . . ?
H13A C13 H13B 109.5 . . ?
C12 C13 H13C 109.5 . . ?
H13A C13 H13C 109.5 . . ?
H13B C13 H13C 109.5 . . ?
C12 C14 H14A 109.5 . . ?
C12 C14 H14B 109.5 . . ?
H14A C14 H14B 109.5 . . ?
C12 C14 H14C 109.5 . . ?
H14A C14 H14C 109.5 . . ?
H14B C14 H14C 109.5 . . ?
C7 C15 C17 111.12(11) . . ?
C7 C15 C16 111.15(12) . . ?
C17 C15 C16 109.09(12) . . ?
C7 C15 H15 108.5 . . ?
C17 C15 H15 108.5 . . ?
C16 C15 H15 108.5 . . ?
C15 C16 H16A 109.5 . . ?
C15 C16 H16B 109.5 . . ?
H16A C16 H16B 109.5 . . ?
C15 C16 H16C 109.5 . . ?
H16A C16 H16C 109.5 . . ?
H16B C16 H16C 109.5 . . ?
C15 C17 H17A 109.5 . . ?
C15 C17 H17B 109.5 . . ?
H17A C17 H17B 109.5 . . ?
C15 C17 H17C 109.5 . . ?
H17A C17 H17C 109.5 . . ?
H17B C17 H17C 109.5 . . ?
C23 C18 C19 121.52(11) . . ?
C23 C18 N2 120.16(11) . . ?
C19 C18 N2 118.17(11) . . ?
C20 C19 C18 118.18(12) . . ?
C20 C19 C27 120.07(12) . . ?
C18 C19 C27 121.73(11) . . ?
C21 C20 C19 121.13(13) . . ?
C21 C20 H20 119.4 . . ?
C19 C20 H20 119.4 . . ?
C22 C21 C20 119.95(12) . . ?
C22 C21 H21 120.0 . . ?
C20 C21 H21 120.0 . . ?
C21 C22 C23 121.45(12) . . ?
C21 C22 H22 119.3 . . ?
C23 C22 H22 119.3 . . ?
C22 C23 C18 117.76(12) . . ?
C22 C23 C24 118.94(12) . . ?
C18 C23 C24 123.30(12) . . ?
C23 C24 C25 111.39(12) . . ?
C23 C24 C26 111.35(12) . . ?
C25 C24 C26 109.91(13) . . ?
C23 C24 H24 108.0 . . ?
C25 C24 H24 108.0 . . ?
C26 C24 H24 108.0 . . ?
C24 C25 H25A 109.5 . . ?
C24 C25 H25B 109.5 . . ?
H25A C25 H25B 109.5 . . ?
C24 C25 H25C 109.5 . . ?
H25A C25 H25C 109.5 . . ?
H25B C25 H25C 109.5 . . ?
C24 C26 H26A 109.5 . . ?
C24 C26 H26B 109.5 . . ?
H26A C26 H26B 109.5 . . ?
C24 C26 H26C 109.5 . . ?
H26A C26 H26C 109.5 . . ?
H26B C26 H26C 109.5 . . ?
C29 C27 C19 113.20(12) . . ?
C29 C27 C28 110.93(16) . . ?
C19 C27 C28 110.39(13) . . ?
C29 C27 H27 107.3 . . ?
C19 C27 H27 107.3 . . ?
C28 C27 H27 107.3 . . ?
C27 C28 H28A 109.5 . . ?
C27 C28 H28B 109.5 . . ?
H28A C28 H28B 109.5 . . ?
C27 C28 H28C 109.5 . . ?
H28A C28 H28C 109.5 . . ?
H28B C28 H28C 109.5 . . ?
C27 C29 H29A 109.5 . . ?
C27 C29 H29B 109.5 . . ?
H29A C29 H29B 109.5 . . ?
C27 C29 H29C 109.5 . . ?
H29A C29 H29C 109.5 . . ?
H29B C29 H29C 109.5 . . ?
O1 C30 C31 111.60(11) . . ?
O1 C30 H30A 109.3 . . ?
C31 C30 H30A 109.3 . . ?
O1 C30 H30B 109.3 . . ?
C31 C30 H30B 109.3 . . ?
H30A C30 H30B 108.0 . . ?
C32 C31 C36 118.45(13) . . ?
C32 C31 C30 120.71(12) . . ?
C36 C31 C30 120.84(13) . . ?
C31 C32 C33 120.39(15) . . ?
C31 C32 H32 119.8 . . ?
C33 C32 H32 119.8 . . ?
C34 C33 C32 120.38(16) . . ?
C34 C33 H33 119.8 . . ?
C32 C33 H33 119.8 . . ?
C35 C34 C33 119.60(15) . . ?
C35 C34 H34 120.2 . . ?
C33 C34 H34 120.2 . . ?
C34 C35 C36 120.00(15) . . ?
C34 C35 H35 120.0 . . ?
C36 C35 H35 120.0 . . ?
C35 C36 C31 121.19(15) . . ?
C35 C36 H36 119.4 . . ?
C31 C36 H36 119.4 . . ?
C38 C37 Al1 115.30(10) . . ?
C38 C37 H37A 108.5 . . ?
Al1 C37 H37A 108.5 . . ?
C38 C37 H37B 108.5 . . ?
Al1 C37 H37B 108.5 . . ?
H37A C37 H37B 107.5 . . ?
C37 C38 H38A 109.5 . . ?
C37 C38 H38B 109.5 . . ?
H38A C38 H38B 109.5 . . ?
C37 C38 H38C 109.5 . . ?
H38A C38 H38C 109.5 . . ?
H38B C38 H38C 109.5 . . ?
 
loop_
 _geom_torsion_atom_site_label_1
 _geom_torsion_atom_site_label_2
 _geom_torsion_atom_site_label_3
 _geom_torsion_atom_site_label_4
 _geom_torsion
 _geom_torsion_site_symmetry_1
 _geom_torsion_site_symmetry_2
 _geom_torsion_site_symmetry_3
 _geom_torsion_site_symmetry_4
 _geom_torsion_publ_flag
N1 Al1 O1 C30 -24.06(14) . . . . ?
N2 Al1 O1 C30 80.58(13) . . . . ?
C37 Al1 O1 C30 -152.95(12) . . . . ?
C2 C1 N1 C6 -163.17(12) . . . . ?
C5 C1 N1 C6 13.65(18) . . . . ?
C2 C1 N1 Al1 14.10(17) . . . . ?
C5 C1 N1 Al1 -169.08(10) . . . . ?
N1 C1 C2 C3 13.4(2) . . . . ?
C5 C1 C2 C3 -163.50(13) . . . . ?
C18 N2 C3 C2 175.94(12) . . . . ?
Al1 N2 C3 C2 -12.92(17) . . . . ?
C18 N2 C3 C4 -2.48(19) . . . . ?
Al1 N2 C3 C4 168.66(10) . . . . ?
C1 C2 C3 N2 -14.1(2) . . . . ?
C1 C2 C3 C4 164.38(14) . . . . ?
C1 N1 C6 C7 72.03(15) . . . . ?
Al1 N1 C6 C7 -105.24(12) . . . . ?
C1 N1 C6 C11 -111.72(14) . . . . ?
Al1 N1 C6 C11 71.02(13) . . . . ?
C9 C8 C7 C6 0.6(2) . . . . ?
C9 C8 C7 C15 179.37(14) . . . . ?
C11 C6 C7 C8 -1.18(19) . . . . ?
N1 C6 C7 C8 175.01(12) . . . . ?
C11 C6 C7 C15 -179.82(12) . . . . ?
N1 C6 C7 C15 -3.63(19) . . . . ?
C7 C8 C9 C10 0.3(2) . . . . ?
C8 C9 C10 C11 -0.7(2) . . . . ?
C9 C10 C11 C6 0.2(2) . . . . ?
C9 C10 C11 C12 178.32(14) . . . . ?
C7 C6 C11 C10 0.79(19) . . . . ?
N1 C6 C11 C10 -175.40(12) . . . . ?
C7 C6 C11 C12 -177.31(12) . . . . ?
N1 C6 C11 C12 6.49(19) . . . . ?
C10 C11 C12 C14 -95.95(17) . . . . ?
C6 C11 C12 C14 82.13(17) . . . . ?
C10 C11 C12 C13 29.2(2) . . . . ?
C6 C11 C12 C13 -152.69(14) . . . . ?
C8 C7 C15 C17 -65.10(16) . . . . ?
C6 C7 C15 C17 113.55(14) . . . . ?
C8 C7 C15 C16 56.59(17) . . . . ?
C6 C7 C15 C16 -124.76(14) . . . . ?
C3 N2 C18 C23 82.66(15) . . . . ?
Al1 N2 C18 C23 -88.73(12) . . . . ?
C3 N2 C18 C19 -101.82(14) . . . . ?
Al1 N2 C18 C19 86.80(12) . . . . ?
C23 C18 C19 C20 -0.39(18) . . . . ?
N2 C18 C19 C20 -175.86(11) . . . . ?
C23 C18 C19 C27 -178.68(12) . . . . ?
N2 C18 C19 C27 5.86(17) . . . . ?
C18 C19 C20 C21 0.03(19) . . . . ?
C27 C19 C20 C21 178.34(12) . . . . ?
C19 C20 C21 C22 0.1(2) . . . . ?
C20 C21 C22 C23 0.1(2) . . . . ?
C21 C22 C23 C18 -0.41(19) . . . . ?
C21 C22 C23 C24 179.31(12) . . . . ?
C19 C18 C23 C22 0.58(18) . . . . ?
N2 C18 C23 C22 175.95(11) . . . . ?
C19 C18 C23 C24 -179.13(12) . . . . ?
N2 C18 C23 C24 -3.76(18) . . . . ?
C22 C23 C24 C25 -62.54(16) . . . . ?
C18 C23 C24 C25 117.17(14) . . . . ?
C22 C23 C24 C26 60.53(17) . . . . ?
C18 C23 C24 C26 -119.77(14) . . . . ?
C20 C19 C27 C29 34.44(19) . . . . ?
C18 C19 C27 C29 -147.31(14) . . . . ?
C20 C19 C27 C28 -90.58(17) . . . . ?
C18 C19 C27 C28 87.67(17) . . . . ?
Al1 O1 C30 C31 133.59(11) . . . . ?
O1 C30 C31 C32 25.72(17) . . . . ?
O1 C30 C31 C36 -154.48(12) . . . . ?
C36 C31 C32 C33 -0.4(2) . . . . ?
C30 C31 C32 C33 179.38(14) . . . . ?
C31 C32 C33 C34 0.8(3) . . . . ?
C32 C33 C34 C35 -0.4(3) . . . . ?
C33 C34 C35 C36 -0.3(2) . . . . ?
C34 C35 C36 C31 0.7(2) . . . . ?
C32 C31 C36 C35 -0.3(2) . . . . ?
C30 C31 C36 C35 179.90(12) . . . . ?
 
_refine_diff_density_max    0.341
_refine_diff_density_min   -0.215
_refine_diff_density_rms    0.038

_shelx_res_file
;
TITL 001acmaf17_a.res in P2(1)/c
    001acmaf17.res
    created by SHELXL-2017/1 at 22:34:27 on 15-Jul-2017
REM Old TITL 001acmaf17 in P2(1)/c
REM SHELXT solution in P2(1)/c
REM R1 0.132,  Rweak 0.065,  Alpha 0.031,  Orientation as input
REM Formula found by SHELXT:  C38 N2 O Al
CELL  1.54184  14.7787  12.5452  18.4876   90.000   91.020   90.000
ZERR    4.000   0.0003   0.0003   0.0005    0.000    0.002    0.000
LATT  1
SYMM -X, 1/2+Y, 1/2-Z
SFAC C H N O AL
UNIT 152 212 8 4 4
L.S. 10
BOND $H
acta
conf
temp -123.0
LIST 6
FMAP 2
PLAN 20
WGHT    0.051400    0.978000
FVAR       4.07090
AL1   5    0.747486    0.369066    0.701101    11.00000    0.01954    0.01728 =
         0.01755   -0.00071    0.00049   -0.00064
C1    1    0.674303    0.456575    0.827899    11.00000    0.02722    0.02015 =
         0.02259   -0.00310    0.00070    0.00185
O1    4    0.723838    0.454481    0.630485    11.00000    0.03455    0.02091 =
         0.02384    0.00323   -0.00210   -0.00050
N1    3    0.750980    0.436212    0.793608    11.00000    0.02182    0.01879 =
         0.01971   -0.00174   -0.00040   -0.00169
N2    3    0.639470    0.289175    0.716567    11.00000    0.02144    0.01775 =
         0.02038   -0.00196    0.00099   -0.00189
C2    1    0.590836    0.411514    0.807493    11.00000    0.02258    0.02902 =
         0.02773   -0.00710    0.00442    0.00221
AFIX  43
H2    2    0.538590    0.442542    0.828044    11.00000   -1.20000
AFIX   0
C5    1    0.674651    0.526471    0.894231    11.00000    0.03286    0.03473 =
         0.02915   -0.01358    0.00204    0.00284
AFIX 137
H5A   2    0.724948    0.577191    0.891889    11.00000   -1.50000
H5AB  2    0.681877    0.482085    0.937570    11.00000   -1.50000
H5AC  2    0.617355    0.565576    0.896355    11.00000   -1.50000
AFIX   0
C4    1    0.483752    0.273891    0.762041    11.00000    0.02646    0.04224 =
         0.04373   -0.01128    0.00836   -0.00947
AFIX 137
H4A   2    0.442030    0.311971    0.729351    11.00000   -1.50000
H4AB  2    0.460794    0.276550    0.811413    11.00000   -1.50000
H4AC  2    0.488659    0.199441    0.746547    11.00000   -1.50000
AFIX   0
C3    1    0.575967    0.325900    0.760210    11.00000    0.02213    0.02465 =
         0.02600   -0.00100    0.00174   -0.00164
C6    1    0.837436    0.461101    0.828471    11.00000    0.02350    0.02240 =
         0.02004   -0.00400   -0.00105   -0.00126
C8    1    0.954909    0.418826    0.915578    11.00000    0.03144    0.03926 =
         0.02714    0.00410   -0.00787   -0.00228
AFIX  43
H8    2    0.977206    0.376747    0.954723    11.00000   -1.20000
AFIX   0
C7    1    0.868413    0.398366    0.886850    11.00000    0.02675    0.02725 =
         0.02160   -0.00086   -0.00055   -0.00132
C9    1    1.008436    0.498708    0.888299    11.00000    0.02738    0.04416 =
         0.03550    0.00116   -0.00888   -0.00848
AFIX  43
H9    2    1.067090    0.511100    0.908423    11.00000   -1.20000
AFIX   0
C10   1    0.976622    0.560598    0.831716    11.00000    0.03177    0.03463 =
         0.03453    0.00168   -0.00345   -0.01208
AFIX  43
H10   2    1.013649    0.616046    0.813560    11.00000   -1.20000
AFIX   0
C11   1    0.891073    0.543463    0.800530    11.00000    0.02953    0.02369 =
         0.02523   -0.00187   -0.00271   -0.00477
C12   1    0.857654    0.615463    0.739669    11.00000    0.03615    0.02585 =
         0.02947    0.00304   -0.00649   -0.00940
AFIX  13
H12   2    0.818420    0.571095    0.706923    11.00000   -1.20000
AFIX   0
C13   1    0.933245    0.661214    0.693773    11.00000    0.04887    0.06380 =
         0.04327    0.02401   -0.01188   -0.02545
AFIX 137
H13A  2    0.906906    0.696081    0.650891    11.00000   -1.50000
H13B  2    0.973408    0.603494    0.678681    11.00000   -1.50000
H13C  2    0.967942    0.713433    0.722290    11.00000   -1.50000
AFIX   0
C14   1    0.798600    0.704853    0.768990    11.00000    0.09105    0.03261 =
         0.04285    0.00144   -0.01184    0.01491
AFIX 137
H14A  2    0.779264    0.751572    0.729142    11.00000   -1.50000
H14B  2    0.833362    0.746266    0.804816    11.00000   -1.50000
H14C  2    0.745261    0.674111    0.791838    11.00000   -1.50000
AFIX   0
C15   1    0.814860    0.307960    0.919940    11.00000    0.02999    0.02977 =
         0.02402    0.00422   -0.00159   -0.00324
AFIX  13
H15   2    0.753289    0.306521    0.896634    11.00000   -1.20000
AFIX   0
C16   1    0.804054    0.324326    1.001893    11.00000    0.04261    0.04900 =
         0.02760    0.00308    0.00413   -0.00446
AFIX 137
H16A  2    0.775710    0.393642    1.010672    11.00000   -1.50000
H16B  2    0.863695    0.322157    1.025882    11.00000   -1.50000
H16C  2    0.765881    0.267594    1.021274    11.00000   -1.50000
AFIX   0
C17   1    0.860435    0.200724    0.906881    11.00000    0.04790    0.02997 =
         0.03472    0.00329   -0.00405   -0.00033
AFIX 137
H17A  2    0.868714    0.190550    0.854860    11.00000   -1.50000
H17B  2    0.822360    0.143400    0.925592    11.00000   -1.50000
H17C  2    0.919507    0.199339    0.931802    11.00000   -1.50000
AFIX   0
C18   1    0.623497    0.196295    0.671920    11.00000    0.02156    0.02060 =
         0.02208   -0.00343    0.00316   -0.00563
C19   1    0.660989    0.098544    0.694730    11.00000    0.02800    0.02001 =
         0.02281   -0.00073    0.00409   -0.00448
C20   1    0.650659    0.010465    0.649375    11.00000    0.03437    0.01922 =
         0.02965   -0.00317    0.00567   -0.00448
AFIX  43
H20   2    0.675468   -0.056233    0.663831    11.00000   -1.20000
AFIX   0
C21   1    0.604824    0.018521    0.583562    11.00000    0.03419    0.02508 =
         0.02758   -0.00910    0.00569   -0.00960
AFIX  43
H21   2    0.598299   -0.042361    0.553361    11.00000   -1.20000
AFIX   0
C22   1    0.568708    0.114926    0.561949    11.00000    0.02976    0.03248 =
         0.02328   -0.00502   -0.00104   -0.00893
AFIX  43
H22   2    0.537361    0.119560    0.516749    11.00000   -1.20000
AFIX   0
C23   1    0.577200    0.206182    0.605141    11.00000    0.02318    0.02524 =
         0.02472   -0.00127    0.00046   -0.00503
C24   1    0.536690    0.310706    0.577825    11.00000    0.03177    0.02791 =
         0.03017   -0.00112   -0.00778   -0.00127
AFIX  13
H24   2    0.548044    0.366379    0.615619    11.00000   -1.20000
AFIX   0
C25   1    0.581410    0.347331    0.508103    11.00000    0.05665    0.03488 =
         0.03067    0.00566   -0.00580   -0.00115
AFIX 137
H25A  2    0.575091    0.291496    0.471286    11.00000   -1.50000
H25B  2    0.645759    0.361251    0.517705    11.00000   -1.50000
H25C  2    0.552030    0.412711    0.490648    11.00000   -1.50000
AFIX   0
C26   1    0.433881    0.301284    0.565636    11.00000    0.03485    0.04211 =
         0.05846   -0.00150   -0.01720    0.00143
AFIX 137
H26A  2    0.409122    0.370968    0.551779    11.00000   -1.50000
H26B  2    0.405738    0.277219    0.610372    11.00000   -1.50000
H26C  2    0.421213    0.249657    0.526984    11.00000   -1.50000
AFIX   0
C27   1    0.709353    0.086853    0.767552    11.00000    0.04285    0.01940 =
         0.02611   -0.00003   -0.00403   -0.00149
AFIX  13
H27   2    0.736252    0.157771    0.780088    11.00000   -1.20000
AFIX   0
C28   1    0.641998    0.059466    0.826113    11.00000    0.07413    0.08874 =
         0.02618    0.01189    0.00217   -0.01793
AFIX 137
H28A  2    0.611177   -0.007407    0.813680    11.00000   -1.50000
H28B  2    0.597281    0.116810    0.829755    11.00000   -1.50000
H28C  2    0.674196    0.051370    0.872587    11.00000   -1.50000
AFIX   0
C29   1    0.786159    0.006675    0.766615    11.00000    0.07888    0.03871 =
         0.04932   -0.00893   -0.02431    0.02495
AFIX 137
H29A  2    0.761323   -0.065299    0.760736    11.00000   -1.50000
H29B  2    0.820726    0.010861    0.812258    11.00000   -1.50000
H29C  2    0.826048    0.022667    0.726247    11.00000   -1.50000
AFIX   0
C30   1    0.681172    0.552185    0.618768    11.00000    0.02813    0.02400 =
         0.02865    0.00383   -0.00206    0.00083
AFIX  23
H30A  2    0.670306    0.586936    0.665900    11.00000   -1.20000
H30B  2    0.621744    0.540078    0.594599    11.00000   -1.20000
AFIX   0
C31   1    0.737624    0.625319    0.572421    11.00000    0.02957    0.02545 =
         0.02281    0.00381   -0.00552   -0.00136
C32   1    0.799616    0.583808    0.524360    11.00000    0.04700    0.03098 =
         0.03234    0.00176    0.00530   -0.00157
AFIX  43
H32   2    0.807268    0.508821    0.520740    11.00000   -1.20000
AFIX   0
C33   1    0.850532    0.651342    0.481523    11.00000    0.05540    0.05342 =
         0.03636    0.00576    0.01420   -0.00527
AFIX  43
H33   2    0.892240    0.622217    0.448372    11.00000   -1.20000
AFIX   0
C34   1    0.840792    0.760971    0.486903    11.00000    0.05172    0.04721 =
         0.03789    0.01818   -0.00348   -0.01645
AFIX  43
H34   2    0.875941    0.806949    0.457775    11.00000   -1.20000
AFIX   0
C35   1    0.779872    0.802784    0.534715    11.00000    0.04848    0.02784 =
         0.04069    0.01147   -0.01275   -0.00631
AFIX  43
H35   2    0.773116    0.877833    0.538842    11.00000   -1.20000
AFIX   0
C36   1    0.728409    0.735389    0.576822    11.00000    0.03640    0.02564 =
         0.03253    0.00471   -0.00664    0.00047
AFIX  43
H36   2    0.686067    0.764943    0.609280    11.00000   -1.20000
AFIX   0
C37   1    0.855399    0.283850    0.683738    11.00000    0.02574    0.02638 =
         0.02356   -0.00050    0.00224    0.00353
AFIX  23
H37A  2    0.878971    0.257166    0.730815    11.00000   -1.20000
H37B  2    0.837624    0.221100    0.654285    11.00000   -1.20000
AFIX   0
C38   1    0.932044    0.342193    0.645413    11.00000    0.02968    0.04205 =
         0.05742    0.00610    0.01525    0.00488
AFIX 137
H38A  2    0.980632    0.291670    0.634859    11.00000   -1.50000
H38B  2    0.955732    0.399063    0.676770    11.00000   -1.50000
H38C  2    0.908773    0.373147    0.600107    11.00000   -1.50000
AFIX   0
HKLF 4


REM  001acmaf17_a.res in P2(1)/c
REM R1 =  0.0376 for    6016 Fo > 4sig(Fo)  and  0.0464 for all    7110 data
REM    390 parameters refined using      0 restraints

END

WGHT      0.0513      0.9775

REM Highest difference peak  0.341,  deepest hole -0.215,  1-sigma level  0.038
Q1    1   0.8080  0.3143  0.6898  11.00000  0.05    0.34
Q2    1   0.6822  0.3220  0.7078  11.00000  0.05    0.30
Q3    1   0.5580  0.2566  0.5915  11.00000  0.05    0.25
Q4    1   0.5297  0.3018  0.7626  11.00000  0.05    0.23
Q5    1   0.5943  0.1995  0.6391  11.00000  0.05    0.22
Q6    1   0.9013  0.4187  0.9061  11.00000  0.05    0.22
Q7    1   0.6431  0.1431  0.6839  11.00000  0.05    0.22
Q8    1   0.8416  0.3542  0.9021  11.00000  0.05    0.22
Q9    1   0.6642 -0.0091  0.8169  11.00000  0.05    0.21
Q10   1   0.4375  0.3173  0.7817  11.00000  0.05    0.21
Q11   1   0.8439  0.4460  0.8680  11.00000  0.05    0.21
Q12   1   0.5830  0.1585  0.5841  11.00000  0.05    0.20
Q13   1   0.9295  0.5562  0.8195  11.00000  0.05    0.20
Q14   1   0.6336  0.4264  0.8191  11.00000  0.05    0.20
Q15   1   0.6341  0.2443  0.6958  11.00000  0.05    0.20
Q16   1   0.8737  0.4889  0.8031  11.00000  0.05    0.20
Q17   1   0.7448  0.0440  0.7677  11.00000  0.05    0.19
Q18   1   0.7435  0.4222  0.7526  11.00000  0.05    0.19
Q19   1   0.4883  0.3025  0.5731  11.00000  0.05    0.19
Q20   1   0.6784  0.4844  0.8637  11.00000  0.05    0.19
;
_shelx_res_checksum   81773

_shelx_hkl_file
;
   0   0   2 226998. 2733.83  19
   0   0   2 227733. 2685.08   3
   0   0   3-30.8589 64.8792   3
   0   0   3 96.8660 115.353  19
   0   0   4 9155.00 389.854  19
   0   0   4 9608.83 360.865   3
   0   0   5-6.81717 120.657   3
   0   0   5-21.6074 155.250  19
   0   0   6 4344.70 310.626   3
   0   0   6 4926.18 362.225  19
   0   0   7 274.802 237.839  19
   0   0   7-89.3666 136.880   3
   0   0   8 34241.4 1026.70   3
   0   0   8 32906.4 1098.86  19
   0   0   9 58.6602 287.387  19
   0   0   9 8.24111 216.031   3
   0   0  10 154738. 2882.91   3
   0   0  11 159.067 192.064   3
   0   0  12 16813.6 918.483   3
   0   0  13-217.129 236.004   3
   0   0  14 102.659 107.570  10
   0   0 -14-78.2367 102.247  13
   0   0  14-150.449 273.174   3
   0   0 -15-47.7638 196.885   4
   0   0 -15 68.8252 103.137  13
   0   0  15 54.5089 107.098  10
   0   0  15-410.034 279.201   3
   0   0 -16 7030.12 362.535  13
   0   0 -16 7713.22 776.022   4
   0   0  16 7255.23 379.380  10
   0   0  17-99.5640 137.979  10
   0   0 -17 81.0288 127.867  13
   0   0 -18 3960.92 282.193  13
   0   0  18 3810.11 284.047  10
   0   0  19-31.8507 131.930  10
   0   0  20 819.315 150.056  10
   0   0  21 64.7095 97.1340  10
   0   0  22 4414.19 203.366  10
   0   0  23 147.944 65.6633   8
   0  -1   0 6.41420 27.8617   2
   0   1  -1 34173.6 534.207   4
   0   1   1 33770.2 511.404  21
   0   1   1 32870.1 546.338  19
   0  -1  -1 32753.6 527.268   1
   0  -1   2 18909.2 429.904   3
   0   1   2 18377.8 433.635  19
   0   1   3 82829.6 1311.52  19
   0  -1   3 81671.0 1274.82   3
   0  -1   4 70536.6 1226.29   3
   0   1   4 70311.7 1274.55  19
   0   1   5 18066.2 627.100  19
   0  -1   5 17792.0 583.019   3
   0   1   6 16774.9 662.588  19
   0  -1   6 16722.4 613.745   3
   0   1   7 11956.5 607.360  19
   0   1   7 11071.0 533.921   3
   0  -1   7 11062.9 533.608   3
   0  -1   8 14141.9 670.413   3
   0   1   8 13975.2 654.416   3
   0   1   8 14702.8 736.370  19
   0  -1   9 21056.2 872.631   3
   0   1   9 21009.3 932.026  19
   0   1   9 19967.6 836.878   3
   0   1  10 4136.92 487.153  19
   0   1  10 5078.11 467.082   3
   0  -1  10 4581.88 448.292   3
   0   1  11 47706.8 1629.70  19
   0   1  11 48408.4 1508.50   3
   0  -1  11 50543.5 1549.63   3
   0   1  12 6457.79 565.968   3
   0   1  12 7041.46 655.242  19
   0  -1  12 8397.90 655.185   3
   0   1  13 1014.09 267.423   3
   0  -1  13 1040.64 295.286   3
   0   1 -13 685.297 273.596   4
   0  -1 -14 9824.22 393.540  13
   0   1  14 9820.67 410.147  10
   0   1  14 9146.53 767.704   3
   0  -1  14 9159.29 398.519  10
   0   1 -14 8869.30 777.185   4
   0   1 -14 9772.41 404.593  13
   0  -1 -15 7482.81 357.925  13
   0   1 -15 8035.30 374.466  13
   0   1 -15 7497.64 745.042   4
   0   1  15 6663.10 669.512   3
   0   1  15 7345.54 374.393  10
   0  -1  15 7500.03 375.310  10
   0  -1 -16 9572.89 417.323  13
   0   1  16 9311.07 428.808  10
   0   1 -16 9625.51 419.537  13
   0  -1  16 9425.76 427.263  10
   0  -1  17 96.3224 117.949  10
   0   1  17 19.5641 130.238  10
   0   1 -17 86.8344 115.734  13
   0  -1 -17 203.728 137.481  13
   0   1  18 753.260 170.385  10
   0  -1  18 440.342 144.708  10
   0   1 -18 507.443 147.619  13
   0  -1  19 8271.49 375.579  10
   0   1  19 8999.27 398.721  10
   0   1 -19 8925.61 398.632  13
   0  -1  20 11315.6 411.337  10
   0   1  20 12373.9 432.804  10
   0   1  21-68.0329 96.9890  10
   0  -1  21-48.9679 85.8073  10
   0   1  22 2225.16 153.106  10
   0  -1  22 2273.79 142.290  10
   0  -1  23 93.8778 55.2519   8
   0   1  23 0.45010 41.7950  10
   0   1  23-38.5828 52.7791   8
   0  -2   0 341.295 115.754   1
   0  -2   0 407.255 89.0512   2
   0   2   1 3156.81 187.743  19
   0  -2  -1 3279.73 117.668  20
   0   2  -1 3349.78 172.874   4
   0  -2  -1 3276.52 204.675   1
   0  -2   1 3584.34 206.516   2
   0   2   1 3221.46 170.446  21
   0   2   2 111830. 1640.58  19
   0  -2  -2 115534. 1607.69   1
   0   2  -2 114275. 1591.61   4
   0   2   2 112735. 1553.53  21
   0   2   3 3075.46 242.788  19
   0   2  -3 2841.23 204.979   4
   0  -2  -3 2840.31 192.891   1
   0   2  -4 287998. 3717.24   4
   0  -2  -4 291137. 3602.29   1
   0   2   4 291278. 3814.35  19
   0   2   5 1609.09 250.463  19
   0  -2  -5 1745.04 175.912   1
   0   2  -5 1704.29 219.222   4
   0   2   6 45711.2 1175.24  19
   0  -2   6 44401.4 1111.89   3
   0   2  -6 44821.1 1092.29   4
   0   2   7 3418.10 395.809  19
   0  -2   7 2893.53 318.484   3
   0   2  -7 3144.46 315.557   4
   0   2  -8 124.570 217.359   4
   0   2   8 207.603 266.542  19
   0  -2   8 315.170 217.390   3
   0   2  -9 2349.63 341.284   4
   0   2   9 2425.01 398.786  19
   0   2   9 2087.27 303.679   3
   0  -2   9 2124.73 340.089   3
   0   2  10 14.5826 269.794  19
   0   2 -10-113.578 254.339   4
   0   2  10-292.559 227.827   3
   0   2 -11 29103.9 1189.12   4
   0   2  11 28468.7 1263.14  19
   0   2  11 28054.5 1136.55   3
   0   2  12 10416.6 806.565  19
   0   2 -12 10887.6 764.068   4
   0   2  12 9588.94 695.727   3
   0   2  13 11790.3 924.983  19
   0   2  13 10180.4 747.202   3
   0   2 -13 11453.0 841.761   4
   0   2  14 9397.72 770.671   3
   0   2 -14 8613.54 786.143   4
   0  -2 -14 9211.82 383.705  13
   0   2 -14 8399.21 379.830  13
   0   2  14 8471.86 390.408  10
   0   2  15 4588.27 309.311  10
   0   2 -15 3498.80 258.737  13
   0   2  15 3586.90 512.839   3
   0  -2 -15 4378.00 283.881  13
   0   2 -15 3619.86 501.027   4
   0  -2  15 3673.11 263.406  10
   0   2  16 302.660 127.260  10
   0   2 -16 442.807 143.628  13
   0  -2  16 426.470 123.268  10
   0  -2  17 2785.14 247.014  10
   0   2  17 3195.27 279.042  10
   0   2 -17 3357.20 267.614  13
   0  -2  18 705.517 154.462  10
   0   2 -18 652.522 160.335  13
   0   2  18 575.906 166.714  10
   0  -2  19 6405.34 323.844  10
   0   2 -19 6993.90 349.533  13
   0   2  19 6402.01 340.025  10
   0   2 -20-66.1020 117.648  13
   0   2  20 257.843 128.426  10
   0  -2  20 227.303 104.779  10
   0   2  21 841.609 132.211  10
   0  -2  21 871.306 111.902  10
   0   2  22 1058.62 112.231  10
   0  -2  22 998.059 85.9918  10
   0   2  23 2800.05 123.839  10
   0  -3   0 50.6478 163.650   1
   0   3   0 25.2748 79.3674   4
   0   3   1 151273. 2130.51  19
   0   3  -1 154068. 2060.14   4
   0  -3  -1 148382. 1894.96  20
   0  -3  -1 151232. 2241.52   1
   0  -3   1 149146. 2182.84   2
   0   3   1 147804. 2065.66  21
   0   3   2 41816.7 827.317  21
   0  -3  -2 40874.6 582.084  20
   0  -3  -2 39653.7 908.294   1
   0   3   2 40290.4 881.196  19
   0   3  -2 40537.9 834.759   4
   0  -3   2 40736.3 930.433   2
   0  -3  -3 126053. 1939.99   1
   0   3  -3 126399. 1904.79   4
   0   3   3 124950. 1984.82  19
   0   3  -4 32498.5 816.058   4
   0   3   4 31380.9 864.129  19
   0  -3  -4 30332.2 775.986   1
   0  -3  -5 5632.08 329.837   1
   0   3   5 6269.31 421.113  19
   0   3  -5 5759.93 364.093   4
   0   3   6 17678.4 740.026  19
   0   3  -6 17121.9 666.203   4
   0  -3  -6 16318.8 588.354   1
   0   3  -7 47452.7 1243.06   4
   0  -3  -7 46716.0 1106.58   1
   0   3   7 47962.0 1348.12  19
   0  -3  -8 152.461 137.799   1
   0   3  -8 171.917 217.789   4
   0   3   8-145.830 291.680  19
   0  -3  -9 3392.32 315.876   1
   0   3  -9 3263.75 385.018   4
   0   3   9 2847.68 431.702  19
   0   3 -10 785.450 236.200   4
   0   3  10 879.511 317.500  19
   0  -3 -10 442.011 150.157   1
   0   3  11 29838.2 1202.22   3
   0   3  11 28563.9 1295.55  19
   0   3 -11 29346.4 1216.27   4
   0   3  12 1220.13 356.640  19
   0   3  12 1522.04 331.196   3
   0   3 -12 1379.87 312.673   4
   0   3  13 92.7017 104.944  10
   0   3  13-221.772 329.996  19
   0   3  13-13.9106 189.504   3
   0   3 -13-39.8369 89.5589  13
   0   3 -13-236.443 248.040   4
   0   3 -14 17186.3 1065.05   4
   0   3  14 15723.2 538.196  10
   0   3 -14 16242.5 542.910  13
   0   3  14 16166.0 1018.53   3
   0   3  14 17188.2 1147.81  19
   0   3  15 14149.3 519.463  10
   0   3 -15 13946.9 512.275  13
   0   3 -15 15547.0 1043.99   4
   0  -3  15 13145.7 486.948  10
   0   3  15 14749.6 996.130   3
   0   3 -16 19851.6 625.220  13
   0   3  16 19844.4 624.970  10
   0   3  17 25726.5 714.695  10
   0  -3  17 23312.2 665.477  10
   0   3 -17 24878.2 704.992  13
   0   3 -18 7950.30 379.510  13
   0  -3  18 7375.88 352.430  10
   0   3  18 7949.95 391.601  10
   0   3 -19 3194.78 244.467  13
   0  -3  19 2530.25 202.705  10
   0   3  19 3026.12 246.490  10
   0   3 -20 1350.06 162.700  13
   0  -3  20 1127.06 127.374  10
   0   3  20 1585.23 180.216  10
   0  -3  21 848.341 96.1798  10
   0   3  21 771.970 129.307  10
   0  -3  22 1998.91 126.281   8
   0   3  22 2022.27 130.187   8
   0   3  22 1841.67 133.640  10
   0   4   0 4410.44 266.604   4
   0  -4   0 4889.22 372.893   1
   0   4  -1 24220.9 651.032   4
   0  -4  -1 25022.1 803.400   1
   0   4   1 23839.4 676.136  21
   0   4   1 24376.6 708.161  19
   0  -4   1 23629.4 727.451   2
   0  -4  -1 24079.4 556.558  20
   0  -4   1 24696.3 830.050   1
   0   4  -2 3767.51 259.989   4
   0  -4  -2 3851.31 162.699  20
   0  -4   2 3844.08 316.759   2
   0   4   2 3669.59 261.914  21
   0  -4  -2 3491.68 320.639   1
   0   4   2 3523.25 291.364  19
   0  -4   2 3977.15 360.978   1
   0  -4  -3 314.106 177.674   1
   0  -4   3 71.7497 182.484   1
   0   4   3-164.327 181.732  19
   0   4  -3 175.125 132.632   4
   0  -4   3 6.25060 142.649   2
   0   4  -4 76545.3 1475.30   4
   0   4   4 80334.3 1591.60  19
   0  -4   4 77584.8 1618.55   2
   0   4   5 82167.3 1719.72  19
   0   4  -5 78446.1 1575.84   4
   0  -4  -5 77898.1 1586.69   1
   0  -4  -6 15473.6 648.064   1
   0   4  -6 14381.2 641.251   4
   0   4   6 14882.0 729.279  19
   0  -4  -7 347.687 189.723   1
   0   4  -7 361.035 220.623   4
   0   4   7-143.516 271.093  19
   0   4  -8 19582.4 865.854   4
   0  -4  -8 20966.1 794.403   1
   0   4   8 22092.0 997.110  19
   0  -4  -9 6446.42 456.271   1
   0   4  -9 5313.83 485.809   4
   0   4   9 6012.96 584.314  19
   0   4  10 6362.60 623.707  19
   0   4 -10 5859.55 534.029   4
   0   4  11 517.919 237.562  19
   0   4 -11 546.110 249.539   4
   0   4  12 9231.08 728.158   3
   0   4  12 11413.0 871.209  19
   0   4 -12 11183.9 800.721   4
   0   4 -13 395.916 193.909   4
   0   4  13 312.740 235.639   3
   0   4  13 64.4160 102.028  10
   0   4 -13 330.433 114.925  13
   0   4 -14 4338.31 293.965  13
   0   4  14 4666.30 295.709  10
   0   4 -14 3970.27 528.509   4
   0   4  14 5207.83 672.399  19
   0   4  14 4289.21 543.866   3
   0   4 -15 1384.51 348.201   4
   0   4  15 1584.43 201.155  10
   0   4 -15 1621.72 203.019  13
   0   4  16 10940.5 456.822  10
   0   4 -16 10685.9 456.900  13
   0  -4  16 9523.85 404.157  10
   0  -4  17 2801.28 220.982  10
   0   4 -17 3154.07 261.623  13
   0   4  17 3402.17 266.606  10
   0   4  18 6410.92 351.182  10
   0   4 -18 6577.08 348.777  13
   0  -4  18 6260.75 306.924  10
   0   4 -19 10.3348 109.041  13
   0   4  19 37.1657 133.661  10
   0  -4  19-132.621 86.0483  10
   0   4  20 8172.19 330.469  10
   0  -4  20 7813.81 274.005  10
   0   4 -20 7361.11 315.183  13
   0   4  21 40.5218 63.5816   8
   0  -4  21 23.1561 64.7263   8
   0   4  21 26.2857 81.9026  10
   0   4  22 5117.24 193.622  10
   0  -5   0-193.202 221.557   1
   0   5   1 11621.2 519.435  21
   0   5  -1 11820.7 492.141   4
   0  -5   1 12415.4 668.891   1
   0  -5  -1 12541.2 424.852  20
   0   5   1 11577.2 546.508  19
   0  -5  -1 11747.0 637.735   1
   0  -5  -2 15876.5 716.847   1
   0  -5   2 15554.1 685.160   2
   0   5  -2 15316.8 569.750   4
   0  -5   2 15726.7 776.316   1
   0  -5  -2 15349.0 400.974  20
   0   5   2 14807.1 586.406  21
   0   5   2 15842.8 646.728  19
   0   5   3 2792.27 270.742  21
   0   5  -3 3274.77 287.688   4
   0  -5   3 2670.29 345.150   2
   0  -5  -3 3062.30 367.663   1
   0  -5   3 3284.29 442.573   1
   0   5   3 3004.68 321.316  19
   0   5  -4 9078.62 483.781   4
   0   5   4 9322.66 565.320  19
   0  -5  -4 9064.62 553.896   1
   0  -5   4 10511.6 609.142   2
   0  -5   5 1671.19 332.899   2
   0   5  -5 1879.03 257.147   4
   0  -5  -5 2446.63 340.512   1
   0   5   5 2153.85 343.271  19
   0  -5  -6 37099.5 1140.05   1
   0  -5   6 34662.1 1201.82   2
   0   5  -6 32586.3 1048.97   4
   0   5   6 35023.1 1188.40  19
   0   5   7 18814.4 926.351  19
   0  -5  -7 19872.9 825.887   1
   0   5  -7 18963.1 826.067   4
   0  -5  -8 918.954 218.228   1
   0   5  -8 1094.32 235.328   4
   0   5   8 531.711 259.871  19
   0   5   9 6563.28 627.049  19
   0   5  -9 6195.44 519.034   4
   0   5 -10 1750.05 329.851   4
   0   5  10 1556.88 375.200  19
   0   5 -11 1055.45 315.610   4
   0   5  11 927.989 336.782  19
   0   5  12 4814.59 284.507  10
   0   5  12 4635.59 590.828  19
   0   5 -12 4556.53 288.034  13
   0   5 -12 4459.28 537.936   4
   0   5 -13 2545.00 421.993   4
   0   5  13 2894.27 527.109  19
   0   5  13 3519.04 497.139   3
   0   5 -13 2611.23 228.450  13
   0   5  13 2235.39 209.947  10
   0   5  14 48.6214 116.016  10
   0   5 -14-14.6050 117.581  13
   0   5 -14-70.3301 247.138   4
   0   5  14 527.031 222.129   3
   0   5  14 21.2364 291.838  19
   0   5 -15 19346.5 625.176  13
   0   5  15 18927.5 600.884  10
   0  -5  16 1675.23 174.430  10
   0   5  16 2033.81 224.202  10
   0   5 -16 1968.28 212.279  13
   0   5  16 1906.76 194.457   6
   0   5 -17 471.064 148.071  13
   0   5  17 413.207 146.149  10
   0  -5  17 407.343 90.3216  10
   0   5 -18 233.885 128.824  13
   0  -5  18-83.9730 76.4839  10
   0   5  18-56.9536 129.976  10
   0   5  19 91.6623 114.810  10
   0   5 -19 361.639 127.638  13
   0   5  20 3007.97 162.191   8
   0   5  20 3088.65 202.141  10
   0   5 -20 3038.19 193.564  13
   0  -5  20 2787.30 153.818   8
   0   5  21 288.305 85.6667  10
   0   5  22 325.176 52.7519  10
   0  -6   0 671.359 323.856   1
   0   6   0 277.076 208.876  19
   0  -6   0 247.575 137.697  20
   0  -6  -1-38.2939 256.941   1
   0   6   1 19.7276 215.031  19
   0   6   1 114.852 163.575  21
   0  -6   1 245.738 287.808   1
   0  -6  -1-117.222 95.8464  20
   0   6   2 15585.2 667.114  21
   0  -6  -2 16765.6 835.594   1
   0   6  -2 16962.8 658.485   4
   0   6   2 16882.2 746.030  19
   0  -6   2 17054.5 905.969   1
   0  -6  -3 3339.15 405.619   1
   0  -6   3 3480.45 411.784   2
   0  -6   3 2710.13 451.292   1
   0   6   3 3009.09 314.655  21
   0   6   3 2915.49 350.319  19
   0   6  -3 2884.55 298.104   4
   0   6  -4 1059.70 193.169   4
   0  -6   4 1516.40 339.421   2
   0  -6  -4 1682.79 341.580   1
   0   6   4 1217.22 294.129  19
   0  -6   5 22724.7 977.159   2
   0  -6  -5 23255.6 978.727   1
   0   6  -5 22040.8 843.276   4
   0   6   5 22121.6 957.982  19
   0  -6   6 427.623 262.886   2
   0  -6  -6 166.450 185.349   1
   0   6   6 366.172 213.485  19
   0   6  -6 144.233 145.015   4
   0  -6  -7 3476.56 407.104   1
   0   6  -7 2382.28 339.546   4
   0  -6   7 2366.16 405.653   2
   0   6   7 2487.73 410.613  19
   0   6  -8 6321.63 513.124   4
   0  -6   8 6852.65 607.081   2
   0   6   8 6162.51 594.776  19
   0  -6   9 4369.93 530.508   2
   0   6   9 3970.71 529.412  19
   0   6  -9 3505.98 400.209   4
   0   6 -10 917.881 268.017   4
   0   6  10 466.137 287.116  19
   0  -6  10 617.094 288.345   2
   0  -6  11 46866.0 1818.88   2
   0   6 -11 48421.1 1017.09  13
   0   6  11 46633.4 1859.49  19
   0   6 -11 49250.7 1691.47   4
   0   6  11 49033.9 976.494  10
   0   6 -12 3697.17 482.411   4
   0   6  12 2583.13 469.641  19
   0   6 -12 3845.13 271.758  13
   0   6  12 3321.20 241.550  10
   0  -6  12 2927.03 475.102   2
   0  -6  13 3521.05 525.144   2
   0   6  13 3376.55 559.473  19
   0   6 -13 3017.78 248.810  13
   0   6  13 3439.53 252.202  10
   0   6  13 3874.41 530.699   3
   0   6 -14 2690.73 243.677  13
   0   6  14 2746.07 235.826  10
   0   6  14 2231.10 233.190   6
   0   6 -15 152.195 123.003  13
   0   6  15 255.790 143.387  10
   0   6  15 6.99802 129.652   6
   0   6 -16 344.043 147.016  13
   0   6  16 334.143 144.973   6
   0   6 -17 2417.82 220.671  13
   0   6  17 2421.49 198.433   6
   0   6  17 2641.70 228.231  10
   0   6 -18-243.306 116.427  13
   0   6  18-6.05396 107.565  10
   0   6 -19 3202.76 204.609  13
   0   6  19 3466.13 215.217  10
   0   6  20 3403.14 182.728  10
   0   6 -20 3414.35 181.378  13
   0   6  21 11749.6 293.897  10
   0  -7   0 30.2767 113.482  20
   0   7   0 211.767 174.826  21
   0   7   0-60.8594 169.102  19
   0  -7   0-389.641 300.748   1
   0  -7   1 4529.90 514.669   1
   0   7   1 4607.42 446.764  19
   0  -7  -1 4742.59 518.581   1
   0   7  -1 4527.31 414.088  19
   0  -7   1 4213.46 358.568  20
   0   7   1 4825.33 418.029  21
   0  -7   2 11993.4 798.688   1
   0   7   2 11315.4 668.608  19
   0   7   2 10958.6 614.157  21
   0  -7  -2 12396.1 782.679   1
   0   7  -3 7944.63 492.410   4
   0  -7  -3 7762.03 627.939   1
   0   7   3 7808.96 570.957  19
   0  -7  -4 14476.2 831.462   1
   0  -7   4 13952.3 803.278   2
   0   7  -4 14761.5 694.903   4
   0   7   4 14417.8 811.825  19
   0  -7   5 88889.7 2208.31   2
   0  -7  -5 91100.9 2218.71   1
   0   7   5 83981.3 2152.62  19
   0   7  -5 88295.7 1933.54   4
   0  -7   6 21233.7 1053.43   2
   0   7  -6 20948.9 893.179   4
   0   7   6 20258.3 1030.72  19
   0  -7  -6 22100.2 1024.20   1
   0   7  -7 6881.93 525.816   4
   0  -7   7 7132.69 632.174   2
   0   7   7 5486.69 579.291  19
   0   7   8 2791.23 434.202  19
   0   7  -8 3358.09 387.981   4
   0  -7   8 3066.96 453.583   2
   0   7  -9 1194.31 267.093   4
   0   7   9 1697.48 408.796  19
   0  -7   9 1698.55 385.896   2
   0   7  10 2280.68 193.995  10
   0   7 -10 2436.98 214.293  13
   0  -7  10 1988.00 410.153   2
   0   7  10 2737.40 474.688  19
   0   7  11 5289.98 654.668  19
   0   7 -11 5822.32 329.806  13
   0  -7  11 6654.02 695.551   2
   0   7  11 5470.90 300.624  10
   0   7 -12 6858.80 363.254  13
   0  -7  12 6922.39 716.499   2
   0   7  12 6027.18 322.407  10
   0   7  12 6242.62 720.312  19
   0   7  13 2048.11 208.450  10
   0   7 -13 2241.60 224.358  13
   0   7  14 4622.14 321.568   6
   0   7 -14 4613.76 302.035  13
   0   7  14 4325.72 279.677  10
   0   7  15 3069.43 236.419  10
   0   7 -15 2978.65 246.028  13
   0   7  15 2511.51 244.471   6
   0   7 -16 190.276 121.849  13
   0   7  16 195.032 128.340   6
   0   7  16 117.736 109.969  10
   0   7 -17 2081.50 191.453  13
   0   7  17 1865.16 178.303  10
   0   7  17 2315.21 200.530   6
   0   7  18 1882.77 148.712   6
   0   7 -18 1553.42 156.510  13
   0   7  18 1538.07 154.438  10
   0   7 -19 334.785 91.0112  13
   0   7  19 223.958 85.1819  10
   0   7  20 251.691 64.3237  10
   0   7 -20 300.148 62.6658  13
   0  -8   0 19812.5 1096.37   1
   0   8   0 18312.2 893.117  19
   0   8   0 18511.2 873.957  21
   0   8   1 929.950 225.346  21
   0   8  -1 1129.76 264.062  19
   0   8  -1 497.741 191.796  21
   0   8   1 1205.06 240.995  19
   0  -8   1 808.753 321.606   1
   0  -8  -1 1240.77 371.220   1
   0  -8   2 963.128 214.528  20
   0   8   2 469.596 210.339  19
   0  -8  -2 611.546 297.394   1
   0   8  -2 865.562 248.434  19
   0   8   2 549.248 180.968  21
   0   8   3 533.611 254.335  19
   0  -8  -3 366.483 266.068   1
   0  -8   3 56.1219 169.546  20
   0   8   4 6497.30 592.591  19
   0  -8  -4 6693.34 616.085   1
   0   8  -4 6287.85 480.244   4
   0  -8   4 6613.71 579.668  20
   0   8  -5-126.606 117.833   4
   0  -8  -5-42.5339 235.530   1
   0   8   5-101.144 233.240  19
   0   8   6 2959.80 447.036  19
   0  -8   6 3357.67 471.929   2
   0   8   7 4395.81 544.702  19
   0   8   7 4914.24 299.123   6
   0  -8   7 4804.26 569.256   2
   0  -8   8 445.206 258.902   2
   0   8  -8 143.369 105.683  13
   0   8   8 460.996 307.172  19
   0   8   8 178.380 150.263   6
   0   8   9 15846.9 572.923   6
   0   8   9 14698.9 1039.04  19
   0  -8   9 18106.0 1098.03   2
   0   8  -9 17127.6 554.176  13
   0   8   9 16755.3 516.086  10
   0  -8  10 399.303 292.288   2
   0   8  10 574.874 331.163  19
   0   8  10 802.662 138.138  10
   0   8 -10 436.137 114.294  13
   0   8  10 680.581 170.499   6
   0   8  11 1664.98 174.996  10
   0   8  11 1485.30 217.305   6
   0   8  11 1191.86 369.638  19
   0   8 -11 1833.12 206.105  13
   0   8 -12 4031.83 279.512  13
   0   8  12 3658.25 304.965   6
   0   8  12 3342.40 240.200  10
   0   8  13 1488.25 231.474   6
   0   8  13 1584.81 179.047  10
   0   8 -13 1489.75 191.225  13
   0   8 -14 2272.44 216.796  13
   0   8  14 2456.44 207.439  10
   0   8  14 2283.41 238.368   6
   0   8  15 622.640 129.705  10
   0   8  15 949.140 177.512   6
   0   8 -15 738.234 149.758  13
   0   8 -16 585.695 124.235  13
   0   8  16 861.042 160.710   6
   0   8  17 434.696 111.379   6
   0   8 -17 255.738 96.7896  13
   0   8  17 222.122 94.4313  10
   0   8  18 2421.12 154.590   6
   0   8 -18 2152.61 151.016  13
   0   8  18 2297.40 157.066  10
   0   8  19 1948.62 121.927  10
   0   8 -19 1980.77 120.644  13
   0   9   0-92.4713 162.126  21
   0   9   0 84.7076 165.297  19
   0  -9   0 124.550 289.061   1
   0  -9  -1 5589.25 611.359   1
   0   9  -1 6051.07 553.010  19
   0   9  -1 5783.83 528.935  21
   0   9   1 6433.09 552.632  21
   0   9   1 6192.49 567.766  19
   0  -9  -2 12669.7 907.338   1
   0   9   2 10385.9 691.919  21
   0   9  -2 11509.1 766.771  21
   0   9   2 10871.3 764.247  19
   0   9  -2 11754.3 762.263  19
   0   9  -3 2066.68 326.046  19
   0  -9  -3 2214.70 401.579   1
   0   9   3 1969.30 336.914  19
   0  -9   4 139.549 96.5051  24
   0   9   4 118.143 113.728   6
   0   9   4 120.593 184.996  19
   0  -9   4 286.912 173.710  20
   0   9   5 33764.9 1453.53  19
   0  -9   5 37770.9 1483.87  20
   0   9  -5 36017.8 823.448  13
   0   9   5 37502.1 879.690   6
   0   9  -6 3965.26 261.367  13
   0  -9   6 4507.59 540.527  20
   0   9   6 3303.70 494.269  19
   0   9   6 4167.25 292.935   6
   0  -9   7 33938.0 1521.20  20
   0   9  -7 34496.9 823.760  13
   0   9   7 34632.1 877.198   6
   0   9   7 31359.2 1490.31  19
   0  -9   8 827.327 224.745  20
   0   9   8 1356.35 202.423   6
   0   9   8 598.798 255.720  19
   0   9  -8 1044.34 161.479  13
   0   9   9 2843.10 209.854  10
   0   9   9 3329.14 290.067   6
   0   9  -9 3107.33 245.696  13
   0   9   9 3087.09 505.195  19
   0  -9   9 3020.71 539.616  20
   0   9  10 19885.9 560.417  10
   0   9  10 18759.7 654.497   6
   0   9 -10 19499.7 615.144  13
   0   9 -11 1018.87 171.106  13
   0   9  11 1138.69 146.350  10
   0   9  11 1003.63 222.279   6
   0   9  12 9489.16 375.179  10
   0   9 -12 8949.85 402.035  13
   0   9  12 8636.79 441.735   6
   0   9 -13 2767.88 233.255  13
   0   9  13 3032.39 214.075  10
   0   9  13 2729.22 306.990   6
   0   9 -14 536.262 127.614  13
   0   9  14 599.289 115.202  10
   0   9  14 501.595 164.452   6
   0   9  15 140.446 97.7525  10
   0   9 -15 37.1419 98.1183  13
   0   9  15 137.798 145.097   6
   0   9  16 18972.4 473.959  10
   0   9  16 19060.9 525.484   6
   0   9 -16 19206.7 497.013  13
   0   9 -17 233.370 78.2027  13
   0   9  17 282.302 75.7383  10
   0   9  17 376.644 99.7452   6
   0   9  18 5252.33 189.843   6
   0   9 -18 4829.79 179.571  13
   0   9  18 5001.49 173.603  10
   0  10   0 10428.1 407.214  13
   0 -10   0 11145.4 454.268  24
   0  10   0 9623.01 709.414  21
   0  10  -1 988.365 277.043  21
   0  10  -1 640.496 125.545  13
   0 -10   1 1122.01 166.669  24
   0  10   1 961.583 299.395  19
   0  10   1 837.870 215.211  21
   0  10   1 731.656 136.107  13
   0 -10   2 419.915 142.242  24
   0 -10  -2 589.502 289.025   1
   0  10   2 100.178 89.4693  13
   0  10   2-72.4248 157.535  19
   0  10  -2-70.2193 204.249  21
   0  10  -2 403.804 113.166  13
   0  10   2 214.130 121.670   6
   0  10  -3 26559.4 696.211  13
   0  10  -3 24832.1 1209.65  21
   0  10   3 26425.0 709.291   6
   0 -10   3 27390.2 741.137  24
   0  10   3 24690.3 1239.93  19
   0 -10  -3 26851.0 1392.65   1
   0  10   3 27289.8 691.346  13
   0  10  -4 310.714 119.118  13
   0  10   4 8.02212 99.7368  13
   0  10  -4 464.231 237.882  21
   0  10   4 276.835 266.378  19
   0  10   4 222.596 131.271   6
   0  10   5 10869.8 848.296  19
   0  10  -5 10693.2 430.309  13
   0  10   5 11114.4 432.999  13
   0  10   5 11484.0 479.897   6
   0  10   6 39403.2 1690.02  19
   0  10  -6 41541.6 928.803  13
   0  10   6 42028.9 980.313   6
   0  10  -7 18470.5 584.672  13
   0  10   7 20360.2 657.802   6
   0  10   8 33.8818 162.837   6
   0  10  -8-13.1625 111.063  13
   0  10  -9 175.536 113.061  13
   0  10   9 147.575 172.447   6
   0  10  10 526.494 178.107   6
   0  10 -10 405.105 132.998  13
   0  10 -11 15490.8 517.772  13
   0  10  11 15263.3 575.518   6
   0  10  12 2229.11 166.645  10
   0  10 -12 2191.23 203.970  13
   0  10  12 2158.90 252.471   6
   0  10  13-16.6650 162.261   6
   0  10 -13 206.778 108.483  13
   0  10  13 211.567 79.7075  10
   0  10  14 1416.30 131.672  10
   0  10 -14 1427.31 147.294  13
   0  10  14 1483.54 192.629   6
   0  10  15 2309.41 196.341   6
   0  10 -15 2033.79 150.834  13
   0  10  15 2364.23 144.816  10
   0  10  16 2993.09 190.862   6
   0  10 -16 3042.61 161.566  13
   0  10  17 858.938 80.7595  13
   0  10 -17 787.450 70.9178  13
   0  10  17 1035.76 100.514   6
   0 -11   0 23.3312 122.165  24
   0  11   0-45.7477 100.653  13
   0  11  -1 13573.8 479.335  13
   0 -11   1 13647.4 528.704  24
   0  11   1 12852.9 465.588  13
   0 -11  -1 13086.5 513.725  24
   0  11   2 15069.4 504.237   6
   0 -11   2 14382.0 537.539  24
   0  11   2 14687.8 498.268  13
   0  11  -2 13547.5 487.351  13
   0  11   3 8676.39 383.050  13
   0  11  -3 8155.86 369.420  13
   0 -11   3 8303.34 412.976  24
   0  11   3 9412.35 412.364   6
   0  11  -4 7601.29 361.391  13
   0  11   4 7393.30 358.323  13
   0  11   4 7892.75 384.487   6
   0  11   5 523.286 135.383  13
   0  11   5 644.735 157.660   6
   0  11  -5 457.311 125.613  13
   0  11  -6 6712.44 346.541  13
   0  11   6 6767.96 335.574  13
   0  11   6 7383.91 388.558   6
   0  11  -7 1624.89 189.286  13
   0  11   7 1500.31 202.407   6
   0  11   7 1413.30 177.695  13
   0  11   8 15746.3 516.044  13
   0  11  -8 15598.2 524.228  13
   0  11   8 17004.9 593.503   6
   0  11   9 3527.34 300.940   6
   0  11   9 3086.53 228.201  13
   0  11  -9 2997.75 224.977  13
   0  11  10 1254.83 215.514   6
   0  11 -10 1226.11 156.733  13
   0  11  10 976.833 151.667  13
   0  11  11 1465.83 232.365   6
   0  11 -11 1236.05 148.669  13
   0  11  11 1356.99 157.255  13
   0  11  12-166.338 169.092   6
   0  11  12-101.388 93.0121  13
   0  11 -12 115.760 79.4945  13
   0  11  13 5368.37 298.655   6
   0  11  13 5170.48 237.197   9
   0  11  13 4981.30 239.717  13
   0  11 -13 4652.20 228.607  13
   0  11  14 3471.60 221.686   6
   0  11 -14 3611.77 182.625  13
   0  11  14 3504.44 186.180  13
   0  11 -15 10879.5 283.136  13
   0  11  15 11852.8 302.865  13
   0  11  15 11432.5 352.348   6
   0  11  16 625.926 85.7974   6
   0  12   0 23272.5 637.422  13
   0 -12   0 23346.9 698.813  24
   0 -12  -1 10054.9 447.966  24
   0  12   1 10182.1 407.475  13
   0  12  -1 10588.9 416.103  13
   0 -12   1 10461.2 454.133  24
   0 -12  -2 6555.03 367.138  24
   0  12   2 7166.75 337.392  13
   0  12  -2 6638.90 325.409  13
   0 -12  -3 8235.94 404.114  24
   0  12   3 8020.98 366.298   6
   0  12  -3 8006.57 355.709  13
   0  12   3 7563.54 349.777  13
   0  12  -4 3141.39 229.283  13
   0  12   4 3335.77 231.846  13
   0 -12  -4 3274.36 267.551  24
   0  12   4 3409.79 251.009   6
   0  12   5-56.4804 125.149   6
   0  12   5 13.9190 99.3631  13
   0  12  -5-174.345 106.321  13
   0  12   6 66.3174 92.3672  13
   0  12  -6 21.2753 88.9038  13
   0  12   6 240.768 134.473   6
   0  12  -7 259.940 98.4026  13
   0  12   7 278.707 115.017  13
   0  12   7 216.024 135.142   6
   0  12   8 11849.7 466.377   6
   0  12   8 11572.1 406.755  13
   0  12  -8 11917.4 414.924  13
   0  12  -9-8.50162 82.0025  13
   0  12   9 209.619 102.853  13
   0  12   9 31.8636 146.365   6
   0  12  10 1701.49 156.771  13
   0  12  10 1681.44 206.371   6
   0  12 -10 1558.15 148.095  13
   0  12  11 2290.74 208.181   6
   0  12 -11 2185.80 157.010  13
   0  12  11 2214.46 161.195  13
   0  12 -12 2872.25 159.809  13
   0  12  12 3178.98 217.245   6
   0  12  12 2696.77 160.177  13
   0  12  12 2884.43 181.108   9
   0  12  13 99.8672 95.8791   6
   0  12  13 244.583 64.5569  13
   0  12  13 68.5523 41.6303   9
   0  12 -13 200.947 54.7277  13
   0  12  14 196.473 86.2597   6
   0  12  15 882.046 84.5795   6
   0 -13   0 77.5623 126.575  24
   0  13   0 8.62197 93.0895  13
   0  13   1 1592.69 163.843  13
   0 -13  -1 1165.34 172.020  24
   0  13  -1 1382.43 143.257  13
   0  13  -2 1948.55 175.739  13
   0 -13  -2 1638.09 202.719  24
   0  13  -2 1848.53 174.566   9
   0  13   2 1598.23 162.132  13
   0  13  -3 149.452 89.0762  13
   0  13   3 153.618 86.8990   6
   0 -13  -3 49.5067 122.809  24
   0  13   3 120.299 84.7123  13
   0 -13  -4 10391.4 423.689  24
   0  13   4 11506.3 397.957   6
   0  13   4 10359.8 373.459  13
   0  13  -4 10613.1 375.816  13
   0  13   5 6817.48 311.484   6
   0  13  -5 6613.81 291.823  13
   0  13   5 6527.40 288.950  13
   0 -13  -5 6308.75 323.381  24
   0  13   6 7932.29 341.385   6
   0  13  -6 8063.43 310.644  13
   0  13   6 7558.30 300.573  13
   0 -13  -6 7466.47 340.745  24
   0  13  -7 359.156 87.3788  13
   0  13   7 540.419 95.8497  13
   0 -13  -7 409.178 118.265  24
   0  13   7 516.032 135.621   6
   0  13  -8 3542.38 190.409  13
   0 -13  -8 2904.01 207.664  24
   0  13   8 3140.04 180.565  13
   0  13   8 3123.42 220.612   6
   0  13   9 2553.62 195.463   6
   0  13  -9 2266.11 143.143  13
   0  13   9 2406.00 148.324  13
   0 -13  -9 2420.74 180.260  24
   0 -13 -10 2142.91 157.956  24
   0  13  10 2373.44 179.115   6
   0  13  10 2551.04 182.879   9
   0  13  10 2190.88 147.721  13
   0  13 -10 2213.75 128.125  13
   0 -13 -11 710.848 99.7777  24
   0  13  11 764.040 107.081   9
   0  13  11 643.010 106.867   6
   0  13  12 137.767 76.6505   6
   0  13  12 80.5467 52.2371   9
   0 -13 -12-57.8506 53.2530  24
   0  13  13 167.218 60.8103   6
   0  14   0 792.008 103.294  13
   0  14   0 822.789 133.461   9
   0  14   1 2302.70 151.969  13
   0  14  -1 2316.73 154.520  13
   0  14  -1 2367.23 169.285   9
   0  14   1 2494.74 204.430   9
   0  14  -2 1465.27 123.733  13
   0  14   2 1499.75 175.606   9
   0  14   2 1463.49 122.585  13
   0 -14  -3 49.1177 92.1354  24
   0  14  -3 28.8569 61.4825  13
   0  14   3 22.2921 64.1181  13
   0  14   4 1334.80 114.103  13
   0 -14  -4 1252.04 144.688  24
   0  14   5 1111.22 112.473   6
   0  14   5 901.999 149.179   9
   0  14   6 251.947 75.9775   6
   0 -14  -6 345.302 95.4269  24
   0  14   6 161.808 126.014   9
   0 -14  -7 2230.23 158.264  24
   0  14   7 2230.72 178.318   9
   0  14   7 1984.35 141.525   6
   0  14   8-184.341 104.999   9
   0 -14  -8-40.5496 63.3874  24
   0  14   8-131.196 71.6825   6
   0  14   9 1869.02 124.021   6
   0  14   9 1986.02 146.053   9
   0 -14  -9 2022.06 119.564  24
   0  14  10 1733.30 106.497   6
   0  14  10 1510.04 106.735   9
   0  15   0 55.7415 52.3704   9
   0  15   1 545.616 88.7949   9
   0  15   2 1041.47 114.236   9
   0  15   3 1374.86 125.131   9
   0  15   4-53.5898 76.5137   9
   0  15   5 3329.35 174.439   9
   0  15   6 975.767 104.696   9
   0  15   7 4562.54 172.749   9
  -1   0  23 54.2401 53.0065   8
  -1   0  22-0.45291 65.7432  10
  -1   0  21-77.9944 84.9297  10
  -1   0  20 478.818 131.441  10
  -1   0  19 3.67185 116.843  10
  -1   0  18-33.4775 126.148  10
   1   0 -18 79.3768 123.618  13
  -1   0  17-30.7005 131.065  10
   1   0 -17 78.8562 128.944  13
  -1   0  16 58906.8 2126.42   3
   1   0 -16 58545.6 2148.47   4
  -1   0  16 60487.6 1199.25  10
   1   0 -16 59581.6 1174.78  13
  -1   0  15 129.179 261.956   3
  -1   0  15 293.959 142.870  10
   1   0 -15-38.6088 95.8041  13
  -1   0  14 17434.3 556.384  10
   1   0 -14 18266.7 550.632  13
  -1   0  14 16733.5 1051.01   3
  -1   0  13-117.717 247.921   3
  -1   0  12 1257.06 283.910   3
  -1   0  11 282.093 215.875   3
  -1   0  10 606.379 235.623   3
  -1   0   9 67.3186 225.247   3
  -1   0   8 7000.61 489.038   3
  -1   0   8 7287.64 555.539  19
  -1   0   7-48.0328 176.113   3
  -1   0   7 217.239 222.185  19
  -1   0   6 39459.6 998.658   3
  -1   0   6 38945.0 1055.28  19
  -1   0   5 216.786 155.833  19
  -1   0   5 134.311 126.537   3
  -1   0   4 18574.1 558.098   3
  -1   0   4 20298.7 600.742  19
  -1   0   3 7.76856 110.101  19
  -1   0   3 9.94013 90.4291   3
  -1   0   2 44921.0 763.724  19
  -1   0   1 150.073 35.5574  20
  -1   0   1 76.2808 40.7256   5
   1   0   1 93.5395 28.3430  19
  -1   0  -1 63.0193 31.9770   4
   1   0   2 64626.9 854.463   3
   1   0   2 63117.7 941.045  19
   1   0   3-18.1949 62.4923   3
   1   0   3-95.6307 95.0898  19
   1   0   4 59.1854 84.7899   3
   1   0   4 49.9028 125.338  19
   1   0   5 80.7049 100.426   3
   1   0   5 163.610 134.391  19
   1   0   6 56594.1 1151.43   3
   1   0   6 56712.2 1259.36  19
   1   0   7-16.0164 138.649   3
   1   0   7-53.4744 179.586  19
   1   0   8 36328.4 1139.17  19
   1   0   8 34387.0 1009.40   3
   1   0   9-74.7765 257.244  19
   1   0   9 90.3590 191.818   3
   1   0  10 14325.6 718.849   3
   1   0  10 13502.0 786.727  19
   1   0  11-42.8801 173.479   3
   1   0  12 1788.42 305.968   3
   1   0  13 65.5101 169.070   3
  -1   0 -14 53774.9 1956.86   4
  -1   0 -14 54908.5 1065.21  13
   1   0  14 57943.9 1854.19   3
   1   0  14 52663.5 1079.29  10
  -1   0 -15 92.8782 104.664  13
   1   0  15 38.6318 115.099  10
  -1   0 -15-72.3561 229.225   4
  -1   0 -16 20607.8 628.663  13
   1   0  16 19855.3 639.019  10
   1   0  17 16.4870 129.373  10
  -1   0 -17-114.488 121.612  13
   1   0  18 4824.65 314.066  10
  -1   0 -18 4860.69 307.753  13
   1   0  19 81.0195 135.671  10
   1   0  20 176.036 129.973  10
   1   0  21-92.4882 105.464  10
   1   0  22-55.8998 75.0288  10
   1   0  23 109.877 46.1964  10
   1   0  23-27.9407 53.9691   8
  -1  -1  23 879.243 84.2384   8
  -1   1  23 1006.96 87.6013   8
  -1  -1  22 1963.05 152.011   8
  -1  -1  22 2091.58 126.453  10
  -1   1  22 2335.44 164.973   8
  -1   1  22 2167.56 146.263  10
  -1   1  21 206.260 100.510  10
  -1  -1  21 80.2989 79.2977  10
  -1   1  20 781.084 145.871  10
  -1  -1  20 893.725 139.719  10
  -1  -1  19 267.781 117.003  10
   1   1 -19 411.050 145.133  13
  -1   1  19 144.157 135.159  10
  -1  -1  18 2369.01 221.399  10
   1   1 -18 2434.24 230.170  13
  -1   1  18 2598.73 241.619  10
  -1  -1  17 9415.27 418.530  10
  -1   1  17 10618.2 455.330  10
   1   1 -17 10455.8 437.455  13
  -1   1  16 300.790 316.562   3
  -1   1  16-111.880 130.456  10
   1  -1 -16 18.4171 109.928  13
   1   1 -16 3.00595 118.224  13
  -1  -1  16 60.4207 116.357  10
  -1   1  15 1688.21 191.280  10
  -1  -1  15 1921.01 195.912  10
   1   1 -15 2003.18 200.223  13
   1  -1 -15 1868.79 196.828  13
   1   1 -15 2049.60 432.921   4
  -1   1  15 1931.57 398.366   3
  -1   1  14 2969.10 461.843   3
  -1   1  14 3240.89 239.112  10
  -1  -1  14 4170.07 548.317   3
   1   1 -14 3029.64 453.431   4
   1   1 -14 3354.69 240.923  13
   1  -1 -14 3323.38 232.198  13
  -1  -1  14 3181.37 236.125  10
  -1  -1  13 8033.42 688.644   3
  -1   1  13 8033.55 690.401   3
  -1   1  12 1722.11 336.767   3
  -1  -1  12 1256.54 335.027   3
  -1   1  11 78667.1 2027.08   3
  -1  -1  11 79362.9 2062.54   3
  -1  -1  10 106207. 2352.72   3
  -1   1  10 103375. 2297.17   3
  -1   1  10 110499. 2479.88  19
  -1  -1   9 5275.21 470.533   3
  -1   1   9 4506.29 433.198   3
  -1   1   9 5318.97 545.974  19
  -1   1   8 7175.33 539.538  19
  -1  -1   8 6877.52 507.626   3
  -1   1   8 6586.24 478.371   3
  -1   1   7 2396.71 285.490   3
  -1  -1   7 2243.73 284.293   3
  -1   1   7 2315.95 312.633  19
  -1  -1   6 19069.9 684.204   3
  -1   1   6 18182.5 695.608  19
  -1  -1   5 64912.4 1304.97   3
  -1   1   5 65886.2 1326.85  19
  -1   1   4 296815. 3756.53  19
  -1  -1   4 283860. 3741.13   3
  -1   1   3 16925.6 488.249  19
  -1  -1   3 15631.2 485.434   3
  -1   1   2 463324. 5118.76  22
  -1  -1   2 465099. 5420.11   3
  -1   1   2 477833. 5137.42  20
  -1   1   2 460355. 5369.62  19
  -1  -1   2 476616. 5240.49   5
   1   1  -1 273855. 3089.50   4
  -1   1   1 277504. 3239.40  21
  -1   1   0 169152. 2081.62   4
  -1  -1   0 172307. 2053.29  20
  -1   1   0 172102. 1923.79  19
   1  -1   0 172292. 1986.68   2
  -1  -1  -1 142720. 1718.49  20
  -1  -1  -1 139997. 1735.63  22
  -1   1  -1 143168. 1733.89   5
  -1   1  -1 140635. 1816.64   4
   1   1   1 145690. 1810.79  19
   1  -1   1 140352. 1841.71   1
  -1  -1  -1 145562. 1664.54   1
  -1  -1  -2 8573.94 182.420   1
   1   1   2 8191.09 293.050  19
   1  -1   2 8635.70 296.983   1
  -1   1  -2 8596.36 303.721   4
  -1   1  -2 9046.52 207.730   5
   1   1   3 14527.0 446.526  19
   1  -1   3 14230.7 410.476  19
  -1   1  -3 13645.0 434.233   4
   1  -1   4 31304.6 745.833  19
   1  -1   4 32081.9 704.777   3
   1   1   4 32164.4 789.610  19
   1  -1   5 5212.03 337.442  19
   1   1   5 5583.54 367.501  19
   1  -1   5 5009.81 289.314   3
   1  -1   6 24341.4 776.734  19
   1  -1   6 23848.0 709.232   3
   1   1   6 23237.2 785.521  19
   1   1   7 4073.21 316.127   3
   1  -1   7 4555.44 388.213  19
   1   1   7 3929.44 386.481  19
   1  -1   7 3988.41 326.412   3
   1   1   8 95383.8 1850.16   3
   1  -1   8 95309.0 1874.94   3
   1   1   8 94899.2 2011.54  19
   1   1   9 51685.0 1497.14  19
   1   1   9 48504.8 1303.23   3
   1  -1   9 49783.0 1330.92   3
   1   1  10 16566.4 775.270   3
   1  -1  10 16348.3 777.842   3
   1   1  10 16711.2 889.061  19
   1   1  11 32548.5 1318.75  19
   1   1  11 31118.2 1159.59   3
   1  -1  11 29809.3 1129.95   3
  -1   1 -12-86.0109 234.568   4
   1  -1  12-31.2781 172.457   3
   1   1  12-373.893 302.117  19
   1   1  12 99.0540 182.883   3
  -1   1 -13 2150.21 405.805   4
   1   1  13 2204.05 375.449   3
  -1   1 -14 209.614 236.769   4
  -1  -1 -14 325.475 115.353  13
   1   1  14 308.444 115.898  10
   1   1  14-168.594 233.332   3
  -1   1 -14 83.6291 81.3059  15
  -1   1 -14 235.335 110.874  13
  -1   1 -15 633.769 312.652   4
   1   1  15 806.656 159.337  10
  -1   1 -15 792.690 145.143  13
  -1  -1 -15 1077.17 157.652  13
   1  -1  15 1044.59 171.247  10
   1   1  16 3971.70 290.401  10
   1  -1  16 3664.19 277.063  10
  -1  -1 -16 4414.85 282.250  13
  -1   1 -16 4253.01 285.196  13
   1  -1  17 789.656 171.723  10
   1   1  17 708.872 173.187  10
  -1  -1 -17 869.368 160.321  13
  -1   1 -17 616.845 149.113  13
   1   1  18 708.091 174.668  10
  -1   1 -18 964.611 176.149  13
   1  -1  18 1039.38 176.315  10
   1  -1  19 830.188 166.384  10
  -1   1 -19 1262.22 186.742  13
   1   1  19 1157.20 185.923  10
   1  -1  20 12393.7 434.300  10
   1   1  20 12185.6 441.137  10
   1   1  21 11615.3 385.879  10
   1  -1  21 11032.9 366.042  10
   1  -1  22 176.805 70.5175  10
   1   1  22 233.751 83.2396  10
   1   1  23 15896.9 327.893  10
   1   1  23 15705.5 339.613   8
   1  -1  23 16110.9 340.584   8
  -1   2  22 3833.14 181.144  10
  -1   2  22 3752.49 186.667   8
  -1  -2  22 3581.35 185.495   8
  -1   2  21 1698.61 158.305  10
  -1  -2  21 1590.93 129.004  10
  -1  -2  20 445.577 108.350  10
  -1   2  20 333.179 131.471  10
  -1   2  19 4628.59 292.260  10
  -1  -2  19 4561.92 267.105  10
   1   2 -19 5104.65 293.113  13
  -1  -2  18 1523.27 173.700  10
  -1   2  18 1547.53 211.038  10
   1   2 -18 1365.61 187.907  13
  -1   2  17 12538.8 491.313  10
   1   2 -17 12811.8 490.282  13
  -1  -2  17 12636.1 480.153  10
  -1   2  16 10083.7 448.388  10
   1   2 -16 11003.2 450.936  13
  -1  -2  16 10257.9 437.696  10
   1   2 -15 448.595 215.429   4
  -1  -2  15 289.428 200.645  20
  -1   2  15 712.069 264.971   3
  -1  -2  15 803.871 145.302  10
  -1   2  15 708.649 149.630  10
   1   2 -15 645.533 145.754  13
   1  -2 -14 1735.59 177.474  13
   1   2 -14 2386.82 446.985   4
  -1   2  14 1947.90 194.628  10
  -1  -2  14 1627.39 179.491  10
   1   2 -14 1744.11 177.423  13
  -1   2  14 1962.49 393.567   3
   1   2 -13 3859.69 493.767   4
  -1   2  13 3746.96 511.387   3
  -1   2  12 8153.34 733.744  19
  -1   2  12 8047.41 674.761   3
   1   2 -12 6747.05 602.147   4
  -1   2  11 12568.9 765.786   3
  -1   2  11 13038.2 852.660  19
  -1  -2  11 12803.4 799.272   3
   1   2 -11 12160.0 750.048   4
  -1   2  10 15181.6 810.713   3
  -1   2  10 16687.2 907.462  19
  -1  -2  10 15388.8 836.872   3
  -1  -2   9 7542.72 558.754   3
  -1   2   9 7801.05 602.474  19
  -1   2   9 6832.71 534.080   3
  -1   2   8 2567.95 383.692  19
  -1  -2   8 2534.94 361.782   3
  -1   2   7 2019.50 327.104  19
  -1  -2   7 2123.31 313.968   3
  -1   2   6 5671.70 412.330  19
  -1  -2   6 5415.23 393.854   3
  -1  -2   5 3862.93 313.083   3
  -1   2   5 3911.56 142.399  20
  -1   2   5 4019.41 325.775  19
  -1   2   4 84374.2 1466.42  19
   1  -2  -4 83460.8 1389.19   1
   1   2  -4 82798.6 1333.09   4
   1  -2  -3 40901.0 846.376   1
  -1  -2   3 40571.1 626.396   5
   1   2  -3 40163.7 760.868   4
  -1   2   3 39921.3 847.818  19
   1  -2  -2 1820.57 183.709   1
  -1   2   2 2077.99 166.086  19
   1   2  -2 2055.73 138.316   4
  -1   2   2 2325.13 178.120  21
  -1   2   1 144095. 1917.10  21
   1   2  -1 140989. 1744.21   4
  -1   2   1 142313. 1833.23  19
  -1  -2   1 141914. 1952.83   2
   1  -2  -1 144634. 1995.59   1
   1  -2   0 14560.9 371.103   2
  -1   2   0 13708.7 388.241   4
  -1  -2   0 14236.7 409.294   1
  -1  -2   0 13647.1 361.801  20
  -1   2  -1 20170.0 500.431   4
  -1  -2  -1 19720.2 465.423   1
   1   2   1 19615.3 389.089  21
  -1  -2  -1 19187.8 402.603  20
   1  -2   1 20344.1 480.529   2
  -1  -2  -2 88486.1 1173.92  20
   1   2   2 88888.2 1400.39  19
  -1   2  -2 89406.7 1390.02   4
  -1  -2  -2 89137.5 1270.06   1
  -1  -2  -3 295398. 3354.93  22
  -1  -2  -3 285167. 3449.89   1
   1  -2   3 282577. 3763.72   1
  -1   2  -3 292600. 3691.37   4
   1   2   3 290573. 3714.77  19
  -1   2  -4 247638. 3388.62   4
  -1  -2  -4 256875. 2962.22  22
   1   2   4 252563. 3412.95  19
  -1  -2  -4 250927. 3079.35   1
  -1   2  -5 52590.3 1168.56   4
  -1  -2  -5 51618.3 929.141   1
   1   2   5 53798.4 1203.73  19
  -1  -2  -5 54857.5 813.993  22
  -1  -2  -6 242441. 3131.45   1
  -1   2  -6 244539. 3514.36   4
   1   2   6 246755. 3592.89  19
  -1  -2  -7 756.129 133.905   1
  -1   2  -7 532.091 230.137   4
   1   2   7 752.808 266.527  19
  -1   2  -8 13703.2 698.533   4
   1   2   8 13675.5 742.092  19
   1   2   9 8091.38 530.397   3
  -1  -2  -9 7367.52 402.684   1
   1   2   9 8449.48 648.821  19
  -1   2  -9 8425.10 589.006   4
   1   2  10 14757.7 844.855  19
   1   2  10 14415.1 739.233   3
  -1   2 -10 14563.9 815.242   4
  -1   2 -11 15694.6 877.909   4
   1   2  11 13684.5 766.333   3
   1   2  11 14758.0 913.198  19
   1   2  12 4217.93 542.256  19
  -1   2 -12 4457.90 542.057   4
   1   2  12 4375.17 477.626   3
   1   2  13 4706.70 509.966   3
  -1   2 -13 4064.37 516.261   4
   1   2  13 4509.45 586.755  19
   1   2  14 506.296 244.848  19
  -1  -2 -14 694.258 129.703  13
   1   2  14 827.953 146.538  10
  -1   2 -14 456.816 287.939   4
  -1   2 -14 829.137 119.442  15
  -1   2 -14 672.321 125.716  13
   1   2  14 700.866 232.162   3
  -1   2 -15 1597.24 192.806  13
  -1   2 -15 1422.15 374.939   4
   1   2  15 1183.43 186.225  10
  -1  -2 -15 1306.01 169.652  13
   1   2  16 8043.21 399.428  10
  -1   2 -16 8328.68 403.831  13
   1  -2  16 7259.98 379.305  10
   1  -2  17 716.967 160.267  10
  -1   2 -17 965.203 182.290  13
   1   2  17 1183.66 194.352  10
  -1   2 -18 4804.87 308.410  13
   1   2  18 5181.76 327.059  10
   1  -2  18 4908.84 305.191  10
   1   2  19 10.2007 140.284  10
   1  -2  19 152.234 110.347  10
  -1   2 -19 89.3590 131.924  13
   1   2  20 1915.26 202.193  10
   1  -2  20 1902.19 180.939  10
  -1   2 -20 1983.74 190.839  13
   1   2  21 3575.99 221.083  10
   1  -2  21 3368.08 244.955  10
   1  -2  22 54.7337 55.4629  10
   1   2  22 105.093 76.9097  10
   1   2  23 135.014 47.6503  10
  -1   3  22 2499.50 138.601   8
  -1   3  22 2560.14 147.796  10
  -1  -3  22 2370.44 134.857   8
  -1   3  21-34.6925 93.4751  10
  -1  -3  20 2775.94 176.629  10
  -1   3  20 2768.05 213.250  10
   1   3 -20 2874.84 205.500  13
  -1  -3  19 2169.84 180.507  10
  -1   3  19 1891.48 210.753  10
   1   3 -19 1955.94 197.052  13
  -1  -3  18 6325.95 312.961  10
  -1   3  18 6160.94 346.393  10
   1   3 -18 6334.23 336.164  13
  -1   3  17 137.527 149.662  10
   1   3 -17 377.739 141.625  13
  -1  -3  17 190.769 115.022  10
  -1  -3  16 1361.84 179.184  10
   1   3 -16 1228.43 176.157  13
  -1   3  16 1629.52 217.692  10
  -1   3  15 18199.5 1139.54   3
  -1  -3  15 17243.9 1099.47  20
   1   3 -15 18879.9 1143.06   4
   1   3 -15 19232.8 603.864  13
  -1  -3  15 18392.5 574.986  10
  -1   3  15 19324.9 607.743  10
  -1  -3  14 2330.33 202.253  10
  -1   3  14 2092.80 416.044   3
  -1   3  14 2311.92 215.615  10
   1   3 -14 2399.22 215.909  13
   1   3 -14 1790.26 366.652   4
   1   3 -13 981.101 312.503   4
   1   3 -13 920.041 135.800  13
  -1   3  13 891.090 144.879  10
  -1   3  13 1080.11 346.731   3
  -1   3  13 737.448 390.287  19
   1   3 -12 2373.01 385.092   4
  -1   3  12 1484.15 373.620  19
  -1   3  12 2045.34 390.070   3
  -1   3  11 6803.20 638.474  19
  -1   3  11 5747.79 548.842   3
   1  -3 -11 6175.13 497.232   1
   1   3 -11 6156.62 553.468   4
  -1   3  10 176.222 272.840  19
   1   3 -10 74.7262 182.878   4
   1  -3 -10 682.375 187.155   1
   1   3  -9 16848.0 797.270   4
   1  -3  -9 15986.3 728.255   1
  -1   3   9 15826.0 871.468  19
   1  -3  -8 5438.31 406.307   1
  -1   3   8 5729.47 523.909  19
   1   3  -8 4561.97 415.291   4
   1  -3  -7 17951.7 693.346   1
  -1   3   7 17733.5 796.693  19
   1   3  -7 16696.8 689.354   4
  -1   3   6 14710.7 669.193  19
   1  -3  -6 13535.9 582.051   1
   1   3  -6 14102.7 577.041   4
   1   3  -5 7275.43 382.788   4
  -1   3   5 7921.58 457.339  19
   1  -3  -5 7129.25 399.741   1
  -1  -3   4 14473.8 306.002   5
   1  -3  -4 15901.4 582.026   1
  -1   3   4 15442.6 583.470  19
   1   3  -4 15634.8 510.594   4
   1  -3  -3 4279.53 303.385   1
   1   3  -3 4080.24 237.483   4
  -1   3   3 4098.03 283.067  19
   1  -3  -2 24863.8 723.966   1
  -1  -3   2 23927.9 713.903   2
  -1   3   2 24682.3 634.872  19
   1   3  -2 25714.7 564.081   4
  -1   3   2 23649.5 642.083  21
  -1  -3   1 55181.6 1106.96   2
  -1   3   1 55997.0 997.010  19
  -1  -3   1 56394.1 1164.49   1
  -1   3   1 53761.8 1053.12  21
   1   3  -1 57951.0 910.755   4
  -1   3   0 156513. 2196.43   4
  -1  -3   0 153994. 2299.40   1
  -1  -3   0 159972. 2136.70  20
   1  -3   1 51305.9 1004.76   2
  -1  -3  -1 52574.9 1042.77   1
  -1  -3  -1 52745.4 873.132  20
  -1   3  -1 52285.1 1010.21   4
  -1  -3  -2 114253. 1502.01  20
  -1   3  -2 114902. 1792.75   4
   1  -3   2 113016. 1796.76   2
  -1  -3  -2 113283. 1755.29   1
   1   3   2 116194. 1828.96  19
   1   3   2 114478. 1611.32  21
  -1   3  -3 476211. 5818.95   4
  -1  -3  -3 468364. 5677.59   1
   1   3   3 482226. 5876.02  19
  -1  -3  -4 54319.8 1058.63   1
   1  -3   4 58363.2 1317.26   1
  -1   3  -4 57341.4 1212.12   4
   1   3   4 57068.2 1254.97  19
  -1   3  -5 59973.4 1308.42   4
  -1  -3  -5 57492.3 1106.45   1
   1   3   5 58427.1 1340.41  19
  -1   3  -6 10168.5 537.029   4
  -1  -3  -6 10679.0 429.337   1
   1   3   6 11418.8 613.995  19
   1   3   7 2575.32 408.437  19
  -1  -3  -7 2397.20 218.629   1
  -1   3  -7 2871.91 355.730   4
  -1  -3  -8 18712.7 638.982   1
   1   3   8 17800.8 882.218  19
  -1   3  -8 16868.5 801.036   4
  -1   3  -9 16705.4 836.612   4
   1   3   9 16439.5 886.528  19
  -1   3 -10 23569.5 1054.41   4
   1   3  10 23249.1 1099.92  19
  -1   3 -11 4514.26 526.260   4
   1   3  11 4373.81 551.223  19
   1   3  11 4265.20 455.271   3
   1   3  12 8370.24 641.266   3
   1   3  12 9009.65 772.102  19
  -1   3 -12 9043.92 738.889   4
  -1   3 -13 38559.1 1587.55   4
   1   3  13 38945.3 1490.50   3
   1   3  13 38192.3 1670.89  19
  -1   3 -13 37295.6 858.245  13
   1   3  13 37491.5 849.400  10
   1   3  14 4654.68 615.789  19
   1   3  14 5105.26 306.548  10
  -1   3 -14 4945.07 308.091  13
   1   3  14 5116.88 563.212   3
  -1   3 -14 4823.77 586.627   4
  -1   3 -15 559.507 139.761  13
  -1   3 -15 516.922 278.965   4
   1   3  15 1031.11 188.199  10
   1  -3  16 3969.81 282.544  10
   1   3  16 4081.85 297.565  10
  -1   3 -16 4294.66 305.154  13
  -1   3 -17 15815.1 551.547  13
   1   3  17 15236.1 541.656  10
   1   3  18 103.713 147.493  10
  -1   3 -18 193.093 126.859  13
   1  -3  18 123.962 111.356  10
   1  -3  19 4804.97 272.690  10
  -1   3 -19 5552.02 307.175  13
   1   3  19 5815.24 322.416  10
  -1   3 -20-88.7512 111.422  13
   1   3  20-40.8518 126.058  10
   1  -3  20-41.7725 91.5191  10
   1  -3  21 2037.44 145.205  10
   1   3  21 2237.20 169.720  10
   1   3  22 512.266 86.2706  10
   1  -3  22 374.556 56.0089  10
  -1   4  22 2504.68 138.388  10
  -1  -4  21 288.507 76.0015   8
  -1   4  21 372.321 74.8333   8
  -1   4  21 446.393 107.328  10
  -1   4  20 861.430 143.947  10
   1   4 -20 857.132 128.328  13
   1   4 -19-11.4563 100.275  13
  -1   4  19-18.5317 136.713  10
   1   4 -18-2.97319 125.839  13
  -1  -4  18 115.544 130.318  10
  -1   4  18-40.3712 152.376  10
  -1  -4  17 7611.60 337.797  10
   1   4 -17 7933.29 385.308  13
  -1  -4  16 15559.3 512.992  10
  -1   4  16 17469.6 581.463  10
   1   4 -16 16893.4 566.666  13
  -1   4  15 3485.98 513.551   3
  -1   4  15 3166.96 251.742  10
  -1  -4  15 3210.56 234.810  10
   1   4 -15 2977.33 251.305  13
   1   4 -14 4272.27 527.297   4
   1   4 -14 3554.92 257.566  13
  -1  -4  14 3299.75 229.096  10
  -1   4  14 3899.15 277.448  10
  -1   4  14 3996.95 598.061  19
  -1   4  14 3664.25 533.852   3
  -1   4  13 3468.47 254.427  10
   1   4 -13 3587.74 249.009  13
  -1   4  13 2898.32 480.813  19
  -1   4  13 3586.87 475.331   3
   1   4 -13 3545.46 474.899   4
  -1   4  12 3645.85 539.293  19
   1   4 -12 2971.14 443.562   4
  -1   4  12 2566.90 449.189   3
   1   4 -11 1093.39 266.180   4
  -1   4  11 1156.24 332.631  19
  -1   4  10 47.5465 246.244  19
   1  -4 -10-57.5003 139.253   1
   1   4 -10 51.4180 170.744   4
   1   4  -9 3929.29 396.268   4
  -1   4   9 3492.03 450.685  19
   1  -4  -9 4592.49 425.010   1
   1   4  -8 12634.0 654.542   4
  -1   4   8 12329.5 749.633  19
   1  -4  -8 12274.5 641.361   1
   1   4  -7 4866.83 391.841   4
   1  -4  -7 4047.76 375.599   1
  -1   4   7 4344.34 445.598  19
   1  -4  -6 134311. 2370.72   1
  -1   4   6 132783. 2474.60  19
   1   4  -6 133088. 2261.74   4
   1   4  -5 597.238 161.662   4
  -1   4   5 948.667 253.499  19
   1  -4  -5 696.038 226.159   1
   1   4  -4 1396.08 185.988   4
  -1   4   4 1556.26 247.627  19
   1  -4  -4 1212.75 228.020   1
  -1  -4   4 1164.96 242.998   2
   1   4  -3 38889.7 853.218   4
  -1   4   3 36918.7 954.415  19
  -1  -4   3 38244.3 1039.58   2
  -1   4   3 37731.8 945.466  21
   1  -4  -3 37537.0 1027.22   1
   1   4  -2 8245.39 343.456   4
   1  -4  -2 8082.30 475.050   1
  -1   4   2 8222.50 403.516  19
  -1   4   2 9130.50 427.772  21
  -1  -4   2 8390.90 454.533   2
   1  -4  -2 7737.95 221.739  20
  -1   4   1 2838.15 226.139  19
  -1   4   1 2760.48 254.557  21
  -1  -4   1 2415.08 277.128   1
   1   4  -1 2679.36 192.273   4
  -1  -4   1 2565.73 269.870   2
   1  -4  -1 3074.73 316.098   1
   1  -4   0 10309.2 540.167   1
  -1  -4   0 9579.23 494.647   1
  -1   4   0 10129.9 438.035   4
  -1  -4   0 9636.06 399.255  20
  -1  -4  -1 43028.1 1058.47   1
   1  -4   1 41205.7 991.209   2
   1  -4   1 45363.7 1163.29   1
   1   4   1 41192.5 1025.56  19
  -1   4  -1 43804.1 975.662   4
  -1  -4  -1 42873.7 839.483  20
   1   4   1 42473.8 892.364  21
  -1   4  -2-33.8886 125.268   4
   1   4   2 94.3511 92.4623  21
   1  -4   2 262.382 210.725   1
   1   4   2-119.875 149.492  19
  -1  -4  -2 22.2943 146.041   1
  -1  -4  -2 21.8357 60.2980  20
   1  -4   2 285.908 147.240   2
   1   4   3 192.224 160.421  19
  -1   4  -3 48.9177 122.189   4
   1  -4   3-282.730 230.948   1
  -1  -4  -3-39.8912 50.6497  20
   1  -4   3 74.6913 165.304   2
  -1  -4  -3-241.474 150.517   1
  -1  -4  -4 65209.5 1354.30   1
   1   4   4 69222.1 1506.00  19
   1  -4   4 69786.8 1627.55   1
  -1   4  -4 67266.0 1419.09   4
  -1  -4  -5 232626. 3339.30   1
  -1   4  -5 240152. 3512.97   4
   1   4   5 239413. 3629.73  19
  -1  -4  -6 32019.1 889.491   1
  -1   4  -6 32659.2 1037.23   4
   1   4   6 33120.9 1113.48  19
   1   4   7 130630. 2595.43  19
  -1   4  -7 127956. 2437.85   4
  -1  -4  -7 131645. 2195.53   1
   1   4   8 294.705 317.575  19
  -1  -4  -8 59.8768 135.450   1
  -1   4  -8 152.068 205.807   4
  -1   4  -9 880.425 274.018   4
   1   4   9 1168.96 333.007  19
  -1   4 -10 8219.46 641.779   4
   1   4  10 7872.89 700.079  19
   1   4  11 3185.41 488.611  19
  -1   4 -11 2756.93 425.788   4
   1   4  12 11199.5 777.555   3
  -1   4 -12 9893.68 777.363   4
   1   4  12 10943.4 891.378  19
  -1   4 -13 8569.04 755.066   4
   1   4  13 10262.4 882.222  19
  -1   4 -13 9040.80 407.427  13
   1   4  13 9456.78 400.910  10
   1   4  13 9268.84 719.349   3
   1   4  14 4505.44 292.849  10
  -1   4 -14 4975.27 597.659   4
   1   4  14 4719.19 664.264  19
  -1   4 -14 4630.55 300.453  13
   1   4  15 549.512 141.624  10
  -1   4 -15 440.112 148.286  13
   1   4  16 73.2369 134.555  10
  -1   4 -16 66.3923 128.908  13
   1   4  17 1512.34 215.393  10
   1  -4  17 1562.34 188.409  10
  -1   4 -17 1710.51 203.194  13
   1  -4  18 688.526 135.715  10
  -1   4 -18 892.481 172.588  13
   1   4  18 1127.49 176.069  10
  -1   4 -19 1313.68 174.813  13
   1   4  19 1214.46 181.079  10
   1  -4  19 1201.72 141.282  10
   1   4  20 127.383 105.236  10
  -1   4 -20-16.0293 97.7692  13
   1  -4  20 2.00864 68.1638  10
   1   4  21 968.379 120.580  10
  -1   4 -21 1199.03 125.627  13
   1  -4  21 1086.08 95.8706  10
   1   4  22 3448.67 158.545  10
  -1   5  22 4722.36 163.354  10
  -1   5  21 6093.49 234.370  10
   1   5 -20 5260.30 235.295  13
  -1   5  20 4825.66 202.426   8
  -1   5  20 5576.65 257.516  10
  -1  -5  20 5351.78 208.848   8
   1   5 -19 2989.35 209.552  13
  -1   5  19 2863.24 223.593  10
   1   5 -18 4152.42 262.779  13
  -1   5  18 4286.61 278.468  10
  -1   5  17 99.3371 140.362  10
   1   5 -17 79.8049 118.692  13
  -1   5  16 1394.53 204.467  10
   1   5 -16 1468.58 186.672  13
  -1   5  15 9829.09 437.188  10
  -1   5  15 10952.4 440.695   6
   1   5 -15 9685.35 429.005  13
  -1   5  14 7009.50 360.785  10
  -1   5  14 6683.16 354.183   6
  -1  -5  14 6992.82 716.577  20
  -1   5  14 6715.10 691.772   3
  -1   5  14 6274.83 724.976  19
   1   5 -14 6591.54 348.141  13
   1   5 -13 1609.32 184.821  13
  -1   5  13 1517.17 185.943  10
  -1   5  13 1142.18 285.707   3
  -1   5  13 1451.87 413.771  19
   1   5 -13 1680.08 340.718   4
   1   5 -12 10391.4 417.480  13
  -1   5  12 8673.11 813.208  19
  -1   5  12 10555.8 411.308  10
   1   5 -12 9909.78 732.176   4
  -1   5  11 12525.4 919.885  19
   1   5 -11 14309.3 851.106   4
   1  -5 -10 46161.4 1483.94   1
   1   5 -10 47242.8 1509.94   4
  -1   5  10 46981.3 1712.53  19
   1  -5  -9 2647.94 369.040   1
   1   5  -9 2590.92 348.077   4
  -1   5   9 2501.55 414.748  19
   1  -5  -8 433.653 233.527   1
   1   5  -8 474.765 160.155   4
  -1   5   8 219.812 254.236  19
  -1   5   7 21289.4 953.818  19
   1   5  -7 20533.8 806.663   4
  -1  -5   7 20962.8 964.109   2
   1  -5  -7 20864.2 900.583   1
  -1  -5   6 37916.5 1265.79   2
   1   5  -6 35613.7 1042.76   4
   1  -5  -6 38207.4 1204.69   1
  -1   5   6 37842.2 1231.62  19
  -1   5   5 16010.8 746.436  19
  -1  -5   5 16233.9 787.538   2
   1  -5  -5 16027.1 769.048   1
   1   5  -5 16125.7 636.944   4
   1   5  -4 49013.8 1117.88   4
  -1   5   4 48785.1 1273.67  19
   1  -5  -4 46341.5 1339.57   1
  -1  -5   4 50212.6 1371.14   2
   1   5  -3 570.848 134.642   4
   1  -5  -3 451.866 261.532   1
  -1  -5   3 543.214 262.554   2
  -1   5   3 880.179 230.579  19
  -1   5   3 623.874 206.957  21
  -1  -5   2 3426.66 374.026   2
   1   5  -2 3921.31 271.552   4
   1  -5  -2 3937.42 416.759   1
  -1   5   2 3690.43 321.720  21
  -1   5   2 3606.71 317.633  19
   1  -5  -2 3549.80 174.145  20
  -1   5   1 3289.85 283.637  19
  -1  -5   1 3133.17 286.460  20
  -1   5   1 3309.11 318.005  21
   1  -5  -1 3055.03 369.389   1
  -1  -5   1 2944.05 371.641   1
  -1  -5   0 812.502 240.736   1
   1  -5   0 835.213 268.920   1
  -1   5   0 849.655 182.550  19
  -1  -5   0 866.057 173.465  20
  -1   5  -1 9115.12 459.830   4
  -1  -5  -1 9235.51 555.281   1
   1   5   1 9416.94 512.552  19
   1  -5   1 9271.94 590.888   1
  -1  -5  -1 9116.09 385.073  20
   1   5   1 9204.27 440.307  21
   1   5   2 56208.0 1189.45  21
   1  -5   2 59727.0 1363.05   2
   1   5   2 59129.8 1399.18  19
  -1  -5  -2 57771.4 1018.35  20
  -1   5  -2 60340.3 1308.34   4
  -1  -5  -2 57536.6 1400.49   1
   1  -5   2 59052.4 1566.89   1
   1  -5   3 85679.3 1963.86   1
   1  -5   3 86246.2 1753.95   2
   1   5   3 83542.9 1759.55  19
  -1  -5  -3 82187.0 1724.07   1
  -1   5  -3 86045.3 1676.83   4
  -1  -5  -3 81635.2 1220.90  20
   1   5   4 2494.78 363.835  19
   1  -5   4 2673.23 420.918   1
  -1  -5  -4 2123.74 282.080   1
   1  -5   4 1752.20 324.105   2
  -1   5  -4 2073.75 281.549   4
  -1  -5  -5 5922.50 413.680   1
   1  -5   5 6397.19 492.203   2
  -1   5  -5 5777.48 437.236   4
   1   5   5 5482.57 488.380  19
  -1  -5  -6 9680.91 541.478   1
   1   5   6 10616.2 662.470  19
  -1   5  -6 10352.3 600.572   4
   1   5   7 4970.81 510.014  19
  -1  -5  -7 5065.07 390.080   1
  -1   5  -7 5293.41 463.045   4
  -1   5  -8 3647.23 417.847   4
   1   5   8 3984.18 453.697  19
  -1   5  -9 174.790 192.296   4
   1   5   9 321.870 276.681  19
  -1   5 -10 9905.93 723.323   4
   1   5  10 9913.06 796.955  19
   1   5  11 2051.30 427.249  19
  -1   5 -11 1653.07 356.161   4
   1   5  12 93.8682 184.697   3
   1   5  12 217.488 120.873  10
   1   5  12-242.018 295.243  19
  -1   5 -12-213.076 187.189   4
  -1   5 -12-4.77042 106.099  13
   1   5  13 122.187 108.040  10
  -1   5 -13 96.9167 219.285   4
   1   5  13 536.808 249.511   3
   1   5  13-53.9717 239.059  19
  -1   5 -13 70.9375 108.737  13
   1   5  14-22.8473 112.793  10
  -1   5 -14-659.133 317.242   4
   1   5  14-545.960 347.190  19
  -1   5 -14 66.8502 145.478  13
  -1   5 -15 14509.7 538.096  13
   1   5  15 14714.5 522.886  10
  -1   5 -16-26.8371 144.001  13
   1   5  16 123.429 120.283  10
   1   5  17 65.1213 122.922  10
  -1   5 -17 72.2175 132.854  13
   1   5  17-8.57498 100.257   6
   1  -5  17-74.2978 94.3840  10
   1  -5  18 666.356 124.853  10
   1   5  18 355.948 132.476  10
  -1   5 -18 516.812 144.781  13
   1   5  19 3140.99 220.959  10
  -1   5 -19 3019.52 215.805  13
   1  -5  19 3079.84 182.978  10
  -1   5 -20 11180.1 359.625  13
   1   5  20 11741.4 363.661  10
   1   5  21 600.051 87.5354  10
  -1   5 -21 831.179 101.476  13
  -1   6  21 132.764 63.5147  10
  -1   6  20-33.0165 80.8202  10
   1   6 -20-36.2661 64.9850  13
   1   6 -19 4234.40 225.249  13
  -1   6  19 4627.58 247.708  10
   1   6 -18 2278.65 187.931  13
  -1   6  18 2327.06 202.120  10
  -1   6  17 2367.09 224.708  10
  -1   6  17 2824.40 207.496   6
   1   6 -17 2684.37 221.971  13
  -1   6  16 109.791 125.249  10
   1   6 -16 182.058 123.990  13
  -1   6  16-5.27132 121.228   6
  -1   6  15 8514.92 399.024   6
   1   6 -15 8515.31 399.224  13
  -1   6  15 9141.29 409.753  10
  -1   6  14 219.225 138.834   6
   1   6 -14 115.996 108.299  13
  -1   6  14 103.537 135.272  10
  -1   6  13 11270.4 446.289  10
  -1   6  13 10142.6 899.651  19
  -1  -6  13 11594.2 925.280   2
  -1   6  13 12805.8 963.447   3
  -1  -6  13 11821.8 971.277  20
   1   6 -13 11344.4 457.180  13
  -1   6  13 11198.1 473.845   6
  -1   6  12 12805.9 989.921  19
  -1   6  12 12542.9 460.864  10
  -1  -6  12 13585.8 974.165   2
   1   6 -12 12622.7 477.419  13
  -1   6  12 11722.4 477.002   6
   1   6 -11 6622.69 329.113  13
  -1   6  11 6431.18 319.415  10
  -1   6  11 6057.72 694.557  19
  -1  -6  11 6948.05 697.389   2
  -1   6  10 447.800 291.818  19
   1   6 -10 734.475 252.759   4
  -1  -6  10 869.406 347.587   2
  -1   6   9 3718.12 497.460  19
  -1  -6   9 3924.60 503.627   2
   1  -6  -9 3574.37 439.269   1
   1   6  -9 4497.53 434.837   4
   1  -6  -8 2605.80 382.094   1
  -1  -6   8 2931.69 431.489   2
  -1   6   8 2892.38 445.092  19
   1   6  -8 2920.08 332.115   4
   1   6  -7 81.4420 141.106   4
  -1   6   7 101.932 208.373  19
   1  -6  -7 300.575 239.682   1
  -1  -6   7 374.538 233.850   2
  -1   6   6 3815.81 431.288  19
  -1  -6   6 4757.07 508.236   2
   1  -6  -6 3962.34 463.921   1
   1   6  -6 3906.82 344.285   4
  -1  -6   5 43620.6 1395.06   2
  -1   6   5 39964.0 1302.04  19
   1  -6  -5 40406.5 1362.84   1
   1   6  -5 43171.6 1133.33   4
   1   6  -4 15022.7 608.889   4
   1  -6  -4 14203.4 803.497   1
  -1  -6   4 13959.0 777.129   2
  -1   6   4 13682.8 713.381  19
   1   6  -3 14217.6 570.032   4
  -1  -6   3 15184.5 765.589   2
  -1   6   3 14302.4 667.933  21
  -1   6   3 13225.1 669.686  19
   1  -6  -3 13760.4 778.467   1
   1   6  -2 13328.1 534.041   4
  -1   6   2 12496.5 626.193  19
  -1   6   2 12196.3 606.399  21
  -1  -6   2 11867.0 617.374  20
   1  -6  -2 12547.0 743.118   1
   1  -6  -1 1977.52 189.407  20
  -1  -6   1 1998.46 368.372   1
   1  -6  -1 2143.44 394.861   1
  -1   6   1 1886.74 266.321  19
  -1   6   1 2162.54 291.948  21
  -1  -6   1 2022.49 269.955  20
  -1  -6   0 30.3528 239.959   1
  -1   6   0 23.2559 161.370  19
   1  -6   0 5.97860 319.170   1
  -1  -6   0 262.103 145.556  20
  -1   6   0-29.3267 179.474  21
  -1   6  -1 20871.6 773.492   4
   1  -6   1 21005.7 980.398   1
   1   6   1 21679.0 864.025  19
  -1  -6  -1 20532.3 646.306  20
  -1  -6  -1 20254.0 882.807   1
   1   6   1 21420.5 751.135  21
   1  -6   2 3019.70 480.648   1
  -1   6  -2 3280.15 329.588   4
  -1  -6  -2 2951.12 382.165   1
  -1  -6  -2 2704.89 198.097  20
   1   6   2 2645.31 344.740  19
   1   6   2 2942.44 293.993  21
  -1  -6  -3 4640.43 447.606   1
   1   6   3 4452.62 445.506  19
   1  -6   3 4675.64 425.999   2
   1  -6   3 4036.35 504.099   1
  -1   6  -3 4218.87 374.735   4
  -1   6  -4 16995.0 753.372   4
   1  -6   4 17579.6 823.108   2
  -1  -6  -4 17905.6 791.703   1
   1   6   4 16735.5 826.896  19
   1  -6   4 19317.1 976.435   1
   1  -6   5 3945.22 445.662   2
   1   6   5 3807.31 461.385  19
  -1   6  -5 3506.32 377.131   4
  -1  -6  -5 3910.92 382.868   1
  -1  -6  -6 3568.23 369.722   1
  -1   6  -6 3431.00 368.659   4
   1  -6   6 3437.34 423.389   2
   1   6   6 3801.39 445.336  19
   1   6   7 2394.39 402.933  19
   1  -6   7 2662.18 412.038   2
  -1   6  -7 1788.29 309.649   4
   1   6   8 191.822 234.452  19
   1  -6   8 57.8924 220.288   2
  -1   6  -8 103.779 162.597   4
   1  -6   9 2929.66 463.517   2
  -1   6  -9 3011.61 401.503   4
   1   6   9 2383.58 420.522  19
   1   6  10 584.732 287.372  19
   1  -6  10 522.910 283.276   2
  -1   6 -10 371.539 254.646   4
   1  -6  11 22203.5 1214.78   2
  -1   6 -11 20758.8 1123.28   4
   1   6  11 21700.3 1266.73  19
   1   6  11 22826.1 609.286  10
  -1   6 -11 23107.5 662.183  13
  -1   6 -12 5391.63 323.749  13
   1   6  12 6211.19 718.502  19
  -1   6 -12 5252.54 585.188   4
   1   6  12 5926.04 308.442  10
   1  -6  12 5143.94 617.131   2
   1   6  13 5099.34 302.837  10
   1  -6  13 4594.87 599.761   2
   1   6  13 4829.33 633.169  19
  -1   6 -13 5035.14 582.615   4
   1   6  13 4201.64 517.667   3
  -1   6 -13 4449.58 304.485  13
  -1   6 -14 1338.75 192.937  13
   1   6  14 1437.23 185.250  10
  -1   6 -15 138.555 133.834  13
   1   6  15 254.141 128.249  10
   1   6  16 3117.97 242.197  10
   1   6  16 3124.81 254.715   6
  -1   6 -16 2859.83 246.035  13
   1  -6  16 3316.52 220.084  10
   1  -6  17 4271.89 237.657  10
  -1   6 -17 4326.45 282.822  13
   1   6  17 4774.87 285.989  10
   1   6  17 4954.89 283.297   6
  -1   6 -18 2156.42 198.292  13
   1   6  18 2351.10 193.174  10
   1   6  18 2527.16 189.643   6
  -1   6 -19 3963.15 228.642  13
   1   6  19 3690.66 213.559  10
  -1   6 -20 1773.88 140.642  13
   1   6  20 1620.64 133.180  10
   1   6  21 2632.11 128.663  10
   1   7 -20 5766.45 187.081  13
  -1   7  20 5794.32 214.505  10
   1   7 -19 1174.62 112.503  13
  -1   7  19 1278.56 132.475  10
  -1   7  18-3.40627 104.523  10
   1   7 -18 42.8686 80.7446  13
  -1   7  17 1299.37 144.917   6
   1   7 -17 1115.27 143.770  13
  -1   7  17 1343.33 170.539  10
  -1   7  16 1596.23 182.199   6
  -1   7  16 1527.08 185.630  10
   1   7 -16 1477.49 178.008  13
  -1   7  15 4106.66 276.955  10
   1   7 -15 4293.92 282.804  13
  -1   7  15 3963.90 284.685   6
  -1   7  14 387.312 152.129   6
  -1   7  14 252.757 133.934  10
   1   7 -14 142.218 110.149  13
  -1   7  13 8044.51 377.422  10
   1   7 -13 7372.95 368.489  13
  -1  -7  12 32601.6 1625.22  20
  -1  -7  12 32030.0 1543.43   2
  -1   7  12 29321.3 1537.02  19
  -1   7  12 31266.2 836.136   6
  -1   7  12 31525.4 778.675  10
   1   7 -12 31515.6 799.919  13
  -1   7  11 2857.25 258.052   6
   1   7 -11 2551.95 228.088  13
  -1  -7  11 2224.40 463.818   2
  -1   7  11 2948.60 228.662  10
  -1   7  11 2635.32 493.095  19
  -1  -7  11 3730.46 590.207  20
  -1   7  10 1964.17 213.790   6
  -1  -7  10 2295.65 468.326   2
  -1   7  10 2267.15 445.995  19
  -1   7  10 2230.22 194.179  10
   1   7 -10 1831.62 191.187  13
  -1  -7   9-129.088 231.482   2
  -1   7   9-139.927 233.930  19
  -1   7   9 225.084 112.545   6
  -1   7   8 7193.27 662.892  19
   1  -7  -8 6318.56 588.275   1
  -1  -7   8 6541.50 643.075   2
  -1   7   7 6557.05 610.021  19
   1  -7  -7 8464.91 686.745   1
  -1  -7   7 7032.55 640.166   2
   1  -7  -6 698.049 245.446   1
  -1   7   6 479.373 225.323  19
   1   7  -5 215.801 144.847   4
   1  -7  -5 368.642 260.607   1
  -1  -7   5 110.965 247.021   2
  -1   7   5 11.9380 182.507  19
   1   7  -4 6780.95 430.692   4
   1  -7  -4 6493.64 620.171   1
  -1   7   4 6917.03 536.177  19
  -1  -7   4 6845.03 554.282  20
  -1  -7   3-91.2771 183.050  20
  -1   7   3-70.7011 154.091  21
  -1   7   3-178.582 195.161  19
   1  -7  -3 317.333 284.775   1
  -1   7   2 1865.55 302.163  21
   1  -7  -2 2211.64 402.653   1
  -1   7   2 1647.92 280.791  19
  -1  -7   2 2339.16 303.425  20
   1  -7  -1 21177.4 1052.25   1
  -1   7   1 21423.8 896.477  21
  -1   7   1 21228.1 859.707  19
  -1  -7   1 20967.6 1046.59   1
  -1  -7   1 21072.8 823.484  20
  -1  -7   0 27298.2 879.541  20
  -1   7   0 27123.3 958.088  19
   1   7   0 25446.5 1026.77  19
  -1  -7   0 26839.9 1154.25   1
   1   7   0 27210.8 948.784  21
  -1   7   0 26521.9 1009.64  21
   1  -7   0 28349.2 1213.68   1
  -1  -7  -1 18.8568 247.248   1
   1   7   1 103.596 235.612  19
  -1   7  -1-202.546 183.726  19
   1   7   1 52.7160 133.085  21
   1  -7   1 291.665 371.229   1
   1   7   2 15711.6 829.983  19
   1  -7   2 17410.5 970.705   1
  -1  -7  -2 16576.2 871.029   1
  -1   7  -2 16039.4 740.679   4
   1   7   2 16629.4 714.409  21
   1  -7   3 771.181 364.232   1
  -1  -7  -3 916.910 253.141   1
  -1   7  -3 521.631 172.896   4
   1   7   3 623.208 231.378  19
   1  -7   4-104.577 217.074   2
  -1  -7  -4 207.795 193.847   1
  -1   7  -4 54.6437 153.751   4
   1   7   4-379.632 248.043  19
   1   7   5-108.641 218.717  19
  -1  -7  -5 6.94225 204.332   1
  -1   7  -5 243.269 175.234   4
   1  -7   5 37.8340 197.857   2
  -1   7  -6 413.081 194.716   4
   1   7   6 205.233 231.667  19
   1  -7   6 932.009 284.817   2
   1  -7   7 303.314 244.387   2
   1   7   7 624.581 250.109  19
  -1   7  -7 791.702 232.019   4
  -1   7  -8 520.179 209.061   4
   1  -7   8 606.795 287.477   2
   1   7   8 684.571 292.304  19
   1  -7   9 11936.5 877.919   2
  -1   7  -9 11672.7 787.846   4
  -1   7  -9 12449.9 455.760  13
   1   7   9 10380.5 858.734  19
  -1   7 -10 24476.1 1172.40   4
   1  -7  10 25431.0 1299.05   2
  -1   7 -10 24313.8 687.947  13
   1   7  10 24553.9 1351.13  19
   1   7  10 24657.6 630.221  10
  -1   7 -11 1058.33 284.163   4
  -1   7 -11 1455.35 189.270  13
   1  -7  11 1740.92 408.423   2
   1   7  11 1576.07 172.270  10
   1   7  11 1135.36 350.169  19
   1   7  12 43913.0 927.131  10
   1   7  12 43365.0 1916.30  19
  -1   7 -12 41659.0 979.565  13
   1  -7  12 45318.3 1832.01   2
  -1   7 -13 10369.0 454.533  13
   1   7  13 10184.9 413.280  10
   1   7  14 8193.08 368.533  10
  -1   7 -14 7862.96 393.593  13
   1   7  15 918.509 151.545  10
   1   7  15 968.710 193.203   6
  -1   7 -15 1050.26 178.123  13
  -1   7 -16 946.489 167.369  13
   1   7  16 694.309 154.208   6
   1   7  16 838.299 143.387  10
  -1   7 -17 1669.11 184.957  13
   1   7  17 1629.59 164.319  10
   1   7  17 1428.57 164.277   6
   1   7  18 107.164 93.0917  10
  -1   7 -18-42.6377 92.4602  13
   1   7  18 159.948 89.4833   6
  -1   7 -19 6272.08 254.630  13
   1   7  19 5820.54 235.813  10
   1   7  20 8449.59 241.186  10
  -1   7 -20 8664.42 255.435  13
  -1   8  19 274.650 70.1583  10
   1   8 -19 312.855 56.1029  13
  -1   8  18 4635.30 200.094   6
   1   8 -18 4536.29 202.030  13
  -1   8  18 4411.43 213.683  10
  -1   8  17 4595.26 239.371   6
  -1   8  17 4292.85 233.077  10
   1   8 -17 4270.18 221.416  13
  -1   8  16 4422.54 265.803   6
   1   8 -16 4371.76 248.694  13
  -1   8  16 4164.55 250.168  10
   1   8 -15 18510.1 553.160  13
  -1   8  15 19552.8 557.447  10
  -1   8  15 18759.7 592.217   6
   1   8 -14 1650.90 180.841  13
  -1   8  14 1778.33 193.930  10
  -1   8  14 1855.68 233.642   6
  -1   8  13 11722.3 446.244  10
   1   8 -13 10605.6 433.467  13
  -1   8  13 11212.5 486.892   6
  -1   8  12 484.361 137.710  10
   1   8 -12 605.979 148.503  13
  -1   8  12 421.665 170.427   6
  -1   8  11 583.026 136.988  10
   1   8 -11 834.217 151.123  13
  -1   8  11 631.653 178.934   6
  -1   8  11 1059.33 346.557  19
  -1   8  10 15105.9 570.685   6
  -1   8  10 15561.9 512.241  10
   1   8 -10 16221.1 541.584  13
  -1  -8  10 16598.5 1120.13  20
  -1  -8  10 16443.5 1104.03   2
  -1   8  10 16038.0 1081.34  19
   1   8  -9 4547.48 281.229  13
  -1  -8   9 4239.55 556.087   2
  -1   8   9 4728.27 270.435  10
  -1  -8   9 3837.20 559.247  20
  -1   8   9 4831.53 323.745   6
  -1   8   9 4688.76 587.476  19
  -1   8   8 50388.6 1063.14   6
   1   8  -8 47227.3 990.667  13
  -1  -8   8 47945.9 1865.47  20
  -1  -8   8 49217.8 1850.53   2
  -1   8   8 47553.7 948.712  10
  -1   8   8 48023.0 1804.25  19
   1  -8  -7 2352.41 350.866   1
  -1  -8   7 1660.13 398.279  20
  -1  -8   7 1919.56 415.395   2
  -1   8   7 2153.54 408.007  19
  -1   8   7 1955.95 209.445   6
  -1  -8   6 44452.4 1674.06  20
   1  -8  -6 48204.9 1728.02   1
  -1   8   6 45980.9 1645.09  19
  -1   8   5 3897.55 469.754  19
   1  -8  -5 4145.39 528.482   1
  -1  -8   5 3602.78 451.682  20
  -1  -8   4 11887.3 763.862  20
   1  -8  -4 11543.8 830.571   1
  -1   8   4 12533.2 775.730  19
  -1  -8   3 2638.85 369.853  20
   1  -8  -3 2273.22 411.675   1
  -1   8   3 2155.27 339.207  19
  -1   8   2 37010.3 1276.66  19
   1  -8  -2 35970.5 1490.39   1
  -1  -8   2 35342.6 1213.19  20
  -1   8   2 36270.7 1287.06  21
  -1   8   1 1989.11 330.610  21
   1  -8  -1 1798.37 402.635   1
   1   8  -1 1840.00 282.552  21
  -1   8   1 1806.17 273.517  19
   1   8  -1 1875.70 353.080  19
   1  -8   0 2528.13 435.070   1
  -1   8   0 2151.13 336.020  21
   1   8   0 2329.46 364.233  19
  -1   8   0 2216.96 322.282  19
   1   8   0 2478.69 325.245  21
   1   8   1 2658.19 316.627  21
   1  -8   1 2368.17 460.539   1
  -1  -8  -1 2334.81 420.098   1
  -1   8  -1 2629.74 323.353  19
  -1   8  -1 2623.22 371.987  21
   1   8   1 2539.51 381.134  19
  -1  -8  -2 8898.51 704.648   1
  -1   8  -2 9292.16 585.440  19
   1  -8   2 8766.44 569.281  20
   1   8   2 9114.98 567.879  21
   1   8   2 9894.29 710.053  19
   1  -8   2 9038.83 779.652   1
  -1  -8  -3 723.578 259.214   1
   1  -8   3 856.652 363.714   1
   1   8   3 1051.39 277.088  19
  -1   8  -4 9243.37 620.026   4
  -1  -8  -4 9384.29 683.284   1
   1   8   4 9975.32 732.316  19
  -1   8  -5 7928.98 591.658   4
   1   8   5 7879.73 670.734  19
   1  -8   6 16978.1 970.014   2
   1   8   6 15776.8 985.354  19
  -1   8  -6 16581.7 853.566   4
   1   8   7-25.1517 219.343  19
  -1   8  -7 328.029 106.720  13
   1  -8   7 502.191 234.984   2
  -1   8  -7 21.3699 169.007   4
   1   8   8 9355.35 819.079  19
   1  -8   8 10472.9 812.894   2
  -1   8  -8 9792.61 411.262  13
  -1   8  -8 9662.38 690.247   4
  -1   8  -9 711.949 149.573  13
   1   8   9 265.259 262.439  19
   1   8  10 16485.2 505.755  10
   1   8  10 16275.4 1107.88  19
  -1   8 -10 17233.6 577.919  13
  -1   8 -11 1702.12 211.776  13
   1   8  11 1377.16 157.319  10
   1   8  12 1956.56 254.193   6
  -1   8 -12 1814.90 207.486  13
   1   8  12 1956.64 183.021  10
  -1   8 -13 5401.05 329.927  13
   1   8  13 5912.49 299.410  10
   1   8  13 5304.22 347.637   6
   1   8  14 5272.68 277.742  10
   1   8  14 6103.77 361.957   6
  -1   8 -14 5287.03 318.733  13
   1   8  15 1453.37 158.597  10
  -1   8 -15 1528.63 186.541  13
   1   8  15 1220.35 203.063   6
  -1   8 -16 16869.3 516.321  13
   1   8  16 16619.5 527.673   6
   1   8  16 16818.0 475.722  10
   1   8  17 945.243 121.507  10
  -1   8 -17 1050.30 139.947  13
   1   8  17 917.766 134.855   6
   1   8  18 39.5467 73.3851   6
  -1   8 -18-152.682 85.7209  13
   1   8  19 190.687 53.1189  10
  -1   8 -19 214.818 61.3425  13
  -1   9  18 1959.65 117.662  10
   1   9 -18 1865.75 98.8750  13
  -1   9  17 103.531 71.2455  10
   1   9 -17 188.272 60.2049  13
   1   9 -16 541.572 92.8289  13
  -1   9  16 622.330 105.127  10
   1   9 -15 18.5989 80.9137  13
  -1   9  15 115.314 86.5037  10
  -1   9  15 81.5426 120.291   6
   1   9 -14 515.519 108.347  13
  -1   9  14 601.611 115.562  10
   1   9 -13-9.94077 104.115  13
  -1   9  13 80.8544 156.280   6
  -1   9  13 128.821 109.095  10
  -1   9  12 5420.96 294.372  10
  -1   9  12 5630.29 358.879   6
   1   9 -12 5669.27 311.687  13
  -1   9  11 2411.30 260.696   6
  -1   9  11 2314.38 209.081  10
   1   9 -11 2528.55 221.267  13
  -1   9  10 6070.42 312.373  10
  -1   9  10 6086.35 377.032   6
   1   9 -10 6269.81 335.664  13
  -1   9   9 17.0448 94.0423  10
  -1   9   9 13.1716 147.705   6
   1   9  -9-12.4527 99.2427  13
   1   9  -8 4249.48 271.190  13
  -1   9   8 4579.20 262.082  10
  -1   9   8 4479.50 318.518   6
  -1   9   8 4289.72 560.685  19
  -1  -9   8 4819.11 612.887  20
  -1  -9   7 1636.48 382.185  20
   1   9  -7 1039.84 149.652  13
  -1   9   7 1184.87 145.883  10
  -1   9   7 1203.18 318.180  19
  -1   9   7 1476.11 197.102   6
   1   9  -6 16083.3 517.493  13
  -1   9   6 15737.5 557.388   6
  -1  -9   6 15562.7 987.582  20
  -1   9   6 14007.4 926.582  19
  -1   9   5 3657.04 457.587  19
  -1  -9   5 3303.79 470.835  20
   1  -9  -5 3556.00 509.543   1
  -1   9   5 3595.79 264.795   6
   1   9  -5 3509.40 233.249  13
  -1   9   4 11566.9 803.602  19
  -1  -9   4 12058.0 456.575  24
  -1   9   4 11698.1 458.271   6
  -1  -9   4 11896.2 795.272  20
   1  -9  -4 12328.4 928.757   1
  -1  -9   3 253.807 113.074  24
   1  -9  -3 132.043 259.996   1
  -1   9   3 447.577 230.665  19
   1   9  -3-164.954 177.713  19
  -1   9   2 1115.56 254.131  19
   1   9  -2 728.399 234.686  19
   1   9  -2 981.637 254.366  21
  -1   9   2 992.164 253.045  21
  -1   9   1 17189.4 890.932  19
   1   9  -1 15454.0 924.467  19
   1   9  -1 17304.6 879.722  21
   1  -9  -1 15734.7 1048.16   1
  -1   9   1 15415.4 875.630  21
   1  -9   0 1242.33 318.954   1
   1   9   0 1043.25 276.691  19
  -1   9   0 1170.74 250.659  19
   1   9   0 1714.62 283.426  21
  -1   9   0 1204.09 268.434  21
  -1   9  -1 266.275 217.272  21
   1   9   1 628.103 240.792  19
   1  -9   1 595.087 270.615   1
   1   9   1 320.862 151.201  21
  -1   9  -2 14868.1 899.724  21
   1   9   2 13968.8 886.871  19
  -1  -9  -2 15556.8 989.757   1
   1   9   3 5590.34 579.560  19
  -1   9  -3 5050.54 540.370  21
  -1  -9  -3 6149.63 627.308   1
   1   9   4 1440.68 168.293   6
  -1   9  -4 1367.52 164.315  13
   1  -9   4 1614.54 178.245  24
   1   9   4 1247.60 344.727  19
   1   9   5 12352.4 905.607  19
  -1   9  -5 13383.4 474.937  13
   1  -9   5 13931.3 884.853  20
   1   9   5 13450.0 495.921   6
   1   9   6 10269.0 842.682  19
  -1   9  -6 11291.9 440.990  13
   1   9   6 11295.0 462.090   6
   1   9   7-114.897 135.199   6
   1   9   7 68.7866 226.031  19
  -1   9  -7 86.3046 99.0894  13
   1   9   8 1199.08 401.185  19
   1   9   8 634.219 170.408   6
  -1   9  -8 1020.96 160.314  13
   1   9   9 8466.81 810.044  19
   1   9   9 9205.57 448.488   6
  -1   9  -9 8985.93 417.771  13
   1   9  10 826.921 205.187   6
  -1   9 -10 1020.07 168.964  13
   1   9  11 1911.24 239.033   6
  -1   9 -11 2077.55 222.701  13
  -1   9 -12 9567.86 423.137  13
   1   9  12 10145.0 476.528   6
   1   9  12 10275.3 379.298  10
   1   9  13 1346.31 218.222   6
   1   9  13 1353.25 142.035  10
  -1   9 -13 1510.54 195.566  13
  -1   9 -14-15.4837 111.796  13
   1   9  14 140.868 89.4052  10
   1   9  14 131.432 154.911   6
  -1   9 -15 343.941 115.446  13
   1   9  15 209.947 77.9017  10
   1   9  15 175.847 133.891   6
  -1   9 -16 1269.81 146.976  13
   1   9  16 1047.19 156.861   6
   1   9  16 1195.30 114.392  10
   1   9  17 796.607 115.286   6
  -1   9 -17 875.447 114.020  13
   1   9  17 756.028 84.6607  10
  -1   9 -18 152.070 56.4141  13
   1   9  18 203.838 62.0928   6
  -1  10  17 2722.19 142.418  13
  -1  10  17 2570.76 139.368   6
   1  10 -16 289.636 56.4360  13
  -1  10  16 230.429 62.2376  10
  -1  10  16 279.887 88.2742   6
  -1  10  15 3498.65 184.196  10
   1  10 -15 3589.28 184.716  13
  -1  10  15 3458.00 230.760   6
  -1  10  14 3595.29 205.494  10
   1  10 -14 3535.39 203.755  13
  -1  10  14 3801.86 265.006   6
  -1  10  13 7559.85 378.866   6
  -1  10  13 7720.07 313.262  10
  -1  10  13 7962.99 327.093   9
   1  10 -13 7785.73 322.619  13
  -1  10  12 4745.88 332.402   6
  -1  10  12 4634.08 258.451  10
   1  10 -12 4497.56 261.228  13
  -1  10  11 927.462 213.130   6
   1  10 -11 879.665 134.543  13
  -1  10  11 733.834 125.318  10
   1  10 -10 4344.51 271.166  13
  -1  10  10 3975.23 246.178  10
  -1  10  10 3863.49 309.522   6
   1  10  -9 7486.14 357.439  13
  -1  10   9 7850.63 416.552   6
  -1  10   9 7279.26 326.370  10
   1  10  -8 308.253 115.468  13
  -1  10   8 174.205 162.657   6
  -1  10   8 237.779 99.4124  10
   1  10  -7 290.334 101.393  13
  -1  10   7 398.235 176.773   6
   1  10  -6 22512.0 638.148  13
  -1  10   6 23684.6 708.264   6
   1  10  -5 26018.6 689.516  13
  -1  10   5 26308.6 704.208  13
   1  10  -5 25602.9 1250.14  19
  -1  10   5 26803.0 745.777   6
   1  10  -4 4022.84 254.038  13
   1  10  -4 4230.98 500.276  19
  -1  10   4 4160.60 266.144  13
  -1 -10   4 4499.43 293.959  24
   1  10  -4 3934.28 461.792  21
   1 -10  -4 4118.61 587.672   1
  -1  10   4 4494.41 302.286   6
   1 -10  -3-380.549 350.893   1
   1  10  -3 240.696 190.837  19
  -1  10   3 120.217 99.5336  13
   1  10  -3-247.778 195.044  21
   1  10  -3-50.6009 89.8143  13
  -1 -10   3-64.6747 120.728  24
  -1  10   3 131.543 110.039   6
   1  10  -2 4569.91 264.095  13
  -1  10   2 4265.25 271.630   6
   1  10  -2 4139.20 507.048  19
   1 -10  -2 4084.74 595.568   1
  -1  10   2 4148.04 264.394  13
  -1 -10   2 3976.20 287.234  24
   1 -10  -1 2635.95 487.455   1
  -1  10   1 3591.71 244.200   6
   1  10  -1 3278.16 226.620  13
   1  10  -1 2601.24 417.390  19
  -1 -10   1 3469.62 272.449  24
  -1  10   1 2522.65 394.278  21
  -1  10   1 3095.27 233.256  13
  -1  10   0 4709.06 282.620  13
   1  10   0 4820.80 267.955  13
   1 -10   0 4985.25 666.732   1
  -1  10   0 5099.15 549.476  21
   1 -10   0 4759.60 296.181  24
  -1 -10   0 4980.40 313.470  24
   1  10   0 5063.72 578.248  19
   1 -10   1 463.716 112.358  24
  -1  10  -1 236.294 216.701  21
  -1  10  -1 639.077 141.101  13
   1  10   1 578.194 118.858  13
   1 -10   2 1556.45 187.823  24
  -1  10  -2 1478.02 177.842  13
  -1  10  -2 1874.69 386.726  21
   1  10   2 1589.89 182.203   6
   1  10   2 1482.41 162.781  13
   1  10   2 1365.83 300.186  19
   1  10   3 16494.6 511.163  13
  -1  10  -3 15674.6 528.370  13
   1 -10   3 17015.4 561.059  24
   1  10   3 16855.9 547.680   6
   1  10   3 15692.8 1011.35  19
  -1  10  -3 16760.9 1008.47  21
   1  10   4 7097.75 331.460  13
   1  10   4 7790.46 382.740   6
  -1  10  -4 7021.77 349.889  13
  -1  10  -4 7890.05 729.595  21
   1  10   4 8020.48 742.168  19
   1  10   5 29680.4 1465.38  19
   1  10   5 31014.8 819.667   6
   1  10   5 32688.1 763.787  13
  -1  10  -5 30699.1 1430.19  21
  -1  10  -5 32956.5 803.861  13
   1  10   6 3120.31 504.487  19
   1  10   6 3054.09 230.380  13
  -1  10  -6 3290.90 250.941  13
   1  10   6 3070.64 272.777   6
   1  10   7 6432.20 372.085   6
  -1  10  -7 6384.40 344.696  13
  -1  10  -8 50247.1 1058.22  13
   1  10   8 46884.0 1086.92   6
   1  10   9 24779.3 744.930   6
  -1  10  -9 26007.5 715.077  13
   1  10  10 1649.07 236.493   6
  -1  10 -10 1073.70 177.781  13
   1  10  11 1403.06 229.037   6
  -1  10 -11 1389.22 181.062  13
   1  10  12 2712.04 276.597   6
  -1  10 -12 2368.63 210.139  13
  -1  10 -13 13385.0 453.710  13
   1  10  13 13440.4 513.196   6
  -1  10 -14-113.899 96.6876  13
   1  10  14 145.180 147.857   6
   1  10  15 9551.23 367.548   6
  -1  10 -15 9667.99 334.937  13
  -1  10 -16 154.665 72.5793  13
   1  10  16 156.471 97.6969   6
   1  10  17 4710.89 197.044   6
  -1  10 -17 4735.92 174.675  13
  -1  11  16 402.767 70.9116   6
  -1  11  16 323.941 54.4040  13
  -1  11  15 182.919 69.0271  13
  -1  11  15 89.5232 88.0246   6
   1  11 -14 1953.10 121.787  13
  -1  11  14 2007.66 178.217   6
  -1  11  14 2052.25 153.641  13
  -1  11  13 4827.32 245.323  13
  -1  11  13 5074.38 289.126   6
  -1  11  13 5451.03 241.246   9
   1  11 -13 4474.47 207.838  13
  -1  11  12 989.731 193.692   6
  -1  11  12 859.045 134.407   9
   1  11 -12 824.182 112.197  13
   1  11 -11 2262.42 174.840  13
  -1  11  11 2440.21 259.274   6
   1  11 -10 4322.54 249.657  13
  -1  11  10 4912.71 331.627   6
  -1  11  10 4508.78 274.769  13
  -1  11   9 5233.52 300.649  13
   1  11  -9 5554.70 291.555  13
  -1  11   9 5488.59 353.276   6
  -1  11   8 511.817 185.191   6
  -1  11   8 726.088 154.706  13
   1  11  -8 749.520 130.165  13
  -1  11   7 4798.10 291.697  13
   1  11  -7 4918.34 282.756  13
  -1  11   7 4627.88 330.681   6
   1  11  -6 1538.38 167.799  13
  -1  11   6 1502.81 185.509  13
  -1  11   6 1301.99 200.848   6
   1  11  -5 1942.41 182.544  13
  -1  11   5 1936.76 216.039   6
  -1  11   5 1966.74 202.353  13
   1  11  -4 7785.54 354.610  13
  -1  11   4 8042.80 396.176   6
  -1  11   4 7812.93 368.979  13
  -1  11   3 12494.7 467.676  13
  -1  11   3 11766.9 470.580   6
   1  11  -3 11956.8 441.451  13
  -1 -11   3 11254.7 484.892  24
   1  11  -2 22087.5 612.220  13
   1 -11  -2 21520.3 658.626  24
  -1 -11   2 21678.4 683.312  24
  -1  11   2 20353.6 612.335  13
  -1  11   2 21386.5 627.962   6
  -1  11   1 47614.5 1006.07  13
   1  11  -1 48422.7 974.981  13
  -1 -11   1 47101.7 1059.33  24
   1 -11  -1 46305.9 1038.22  24
  -1  11   1 47281.2 982.400   6
  -1 -11   0 6492.55 369.854  24
  -1  11   0 6771.77 343.623  13
   1  11   0 7167.03 331.439  13
   1 -11   0 6121.29 347.831  24
   1  11   1 54752.4 1055.49  13
   1 -11   1 54276.1 1133.77  24
  -1 -11  -1 54226.7 1159.70  24
  -1  11  -1 54284.3 1097.41  13
   1  11   2 18795.0 554.311  13
  -1  11  -2 18678.7 584.986  13
   1 -11   2 18546.2 609.228  24
  -1  11  -3 195.101 119.614  13
   1  11   3 10.9202 92.0459  13
   1  11   3 15.7801 103.729   6
   1  11   4 2330.40 202.066  13
   1  11   4 2512.48 226.968   6
  -1  11  -4 2259.96 217.719  13
   1  11   5 16834.0 577.870   6
   1  11   5 16377.5 515.739  13
  -1  11  -5 16556.5 551.764  13
   1  11   6 912.444 178.233   6
   1  11   6 852.111 136.618  13
  -1  11  -6 851.481 165.964  13
   1  11   7 1175.13 154.013  13
  -1  11  -7 929.932 163.168  13
   1  11   7 1055.36 192.976   6
   1  11   8 6502.23 309.354  13
  -1  11  -8 6176.19 329.918  13
   1  11   8 6735.06 376.153   6
   1  11   9 4737.11 331.657   6
  -1  11  -9 4343.93 279.340  13
   1  11   9 4206.90 254.860  13
   1  11  10 2570.55 255.858   6
   1  11  10 2483.30 193.318  13
  -1  11 -10 2449.97 210.293  13
   1  11  11 2523.94 255.888   6
   1  11  11 2402.46 183.433  13
  -1  11 -11 2109.24 191.335  13
   1  11  12 118.206 157.941   6
  -1  11 -12 258.875 105.794  13
   1  11  12 126.224 72.8435  13
  -1  11 -13 1135.53 130.767  13
   1  11  13 1007.00 106.968  13
   1  11  13 1085.50 168.892   6
   1  11  14 887.772 143.849   6
   1  11  14 1126.74 100.305  13
  -1  11 -14 1144.46 120.636  13
   1  11  15 688.506 113.706   6
  -1  11 -15 695.191 81.3255  13
   1  11  16 847.391 95.7691   6
  -1  12  15 1701.26 104.452   6
  -1  12  14 2150.14 115.844  13
  -1  12  14 2322.71 147.894   6
  -1  12  13 2.34131 56.2679  13
  -1  12  13-44.0671 30.0607   9
  -1  12  12 1044.47 118.229   9
  -1  12  12 1283.80 153.342   6
  -1  12  12 1166.58 121.936  13
  -1  12  11 774.140 156.423   6
  -1  12  11 852.158 143.359   9
  -1  12  11 1036.70 129.575  13
   1  12 -10 5980.50 251.980  13
  -1  12  10 6480.14 287.704  13
  -1  12  10 6092.52 324.688   6
  -1  12   9-90.9664 145.634   6
   1  12  -9 13.4081 70.8819  13
  -1  12   9-79.4504 111.259  13
  -1  12   8 3373.31 268.138   6
   1  12  -8 3320.19 208.413  13
  -1  12   8 3361.79 237.593  13
   1  12  -7 101.046 85.5038  13
  -1  12   7 82.4167 106.919  13
  -1  12   7 93.6006 138.464   6
   1  12  -6 1715.59 161.445  13
  -1  12   6 1799.68 212.286   6
  -1  12   6 1755.60 193.008  13
  -1  12   5 6504.40 329.924  13
  -1  12   5 6467.54 350.819   6
   1  12  -5 6668.83 308.524  13
  -1  12   4 10377.4 435.966   6
   1  12  -4 10293.5 388.323  13
  -1  12   4 10330.4 416.680  13
   1 -12  -4 9792.85 431.789  24
  -1  12   3 4412.85 279.999   6
   1 -12  -3 4368.61 297.730  24
  -1  12   3 4422.09 281.078  13
   1  12  -3 4257.09 251.803  13
  -1  12   2 13443.5 469.734   6
  -1  12   2 13871.0 491.578  13
   1 -12  -2 13102.5 505.245  24
  -1 -12   2 13837.8 532.524  24
   1  12  -2 13991.4 463.464  13
   1 -12  -1-139.291 131.429  24
   1  12  -1-190.622 99.1481  13
  -1  12   1-329.846 140.654  13
  -1 -12   1-151.347 153.644  24
  -1 -12   0 1485.90 212.116  24
   1  12   0 1400.22 156.915  13
  -1  12   0 1199.22 164.364  13
   1 -12   0 1444.92 196.181  24
   1 -12   1 5389.28 326.197  24
   1  12   1 5531.06 283.315  13
  -1 -12  -1 5224.25 334.886  24
  -1  12  -1 5773.42 315.765  13
  -1  12  -2-27.4300 107.131  13
  -1 -12  -2-20.2597 141.734  24
   1  12   2 77.1452 93.1470  13
  -1  12  -3 1628.41 185.868  13
  -1 -12  -3 1987.98 233.123  24
   1  12   3 1666.64 183.512   6
   1  12   3 2055.81 179.651  13
   1  12   4 23.0244 78.7313  13
  -1  12  -4-4.00523 124.439  13
   1  12   4 120.556 100.550   6
   1  12   5 528.189 135.481   6
   1  12   5 879.821 134.954  13
  -1  12  -5 503.627 133.752  13
  -1  12  -6 8783.60 381.469  13
   1  12   6 9457.65 411.203   6
   1  12   6 8990.72 352.600  13
   1  12   7 723.420 169.492   6
   1  12   7 795.043 124.159  13
  -1  12  -7 574.717 135.839  13
  -1  12  -8 7967.42 351.047  13
   1  12   8 7876.68 314.887  13
   1  12   8 7935.66 374.410   6
   1  12   9 347.882 91.0284  13
   1  12   9 598.610 159.073   6
  -1  12  -9 283.931 103.906  13
  -1  12 -10 3655.49 223.524  13
   1  12  10 3908.99 203.293  13
   1  12  10 3325.20 251.297   6
  -1  12 -11 2767.85 182.191  13
   1  12  11 2780.66 158.213  13
   1  12  11 2961.06 225.650   6
  -1  12 -12 63.4071 73.5435  13
   1  12  12 338.768 127.936   6
  -1  12 -13 380.975 69.3650  13
   1  12  13 448.621 69.7690   9
  -1  12 -14 3939.11 144.913  13
   1  12  14 4698.64 204.486   6
   1  12  15 1002.86 84.3553   6
  -1  13  13 527.582 71.6008   6
  -1  13  12 2154.48 144.575   6
  -1  13  12 1771.18 104.592   9
  -1  13  11 1372.94 139.448   6
  -1  13  11 1282.66 122.458   9
   1 -13 -11 1106.12 96.4028  24
  -1  13  11 1108.36 96.4216  13
  -1  13  10 1997.30 170.536   6
  -1  13  10 1954.32 136.236  13
  -1  13  10 2085.90 170.060   9
   1 -13 -10 2081.09 143.228  24
  -1  13   9 41.0116 117.010   9
  -1  13   9-2.52348 70.8232  13
   1 -13  -9 72.6856 80.2559  24
  -1  13   9 28.8286 106.353   6
  -1  13   8 3489.23 203.669  13
  -1  13   8 3849.78 260.172   9
   1 -13  -8 3699.67 214.373  24
  -1  13   8 3626.74 233.900   6
  -1  13   7 4503.47 234.945  13
   1 -13  -7 4261.10 238.425  24
  -1  13   7 4189.98 256.681   6
  -1  13   6 985.427 153.537   6
   1 -13  -6 950.819 139.500  24
  -1  13   6 1143.18 140.415  13
   1 -13  -5 80.1991 106.951  24
  -1  13   5-69.9888 92.9825  13
  -1  13   5 81.1205 108.754   6
   1 -13  -4 141.758 113.807  24
  -1  13   4 30.2710 90.8214   6
  -1  13   4 209.113 97.3809  13
  -1  13   3 3859.77 240.273  13
   1 -13  -3 3881.95 261.704  24
  -1  13   3 4004.78 237.570   6
  -1  13   2 202.646 102.499  13
   1 -13  -2 63.9642 104.311  24
   1 -13  -1 6634.70 339.484  24
  -1  13   1 7052.13 326.319  13
  -1  13   0 1213.45 156.862  13
  -1 -13   0 857.346 173.509  24
  -1  13   0 1057.88 168.428   9
  -1  13  -1 7368.04 334.758  13
  -1 -13  -1 7588.20 376.438  24
  -1  13  -1 7790.51 349.848   9
  -1  13  -2 6328.00 309.402  13
  -1  13  -2 6649.51 309.236   9
  -1 -13  -2 5881.63 335.119  24
  -1  13  -3 331.116 100.294  13
  -1 -13  -3-38.2820 140.422  24
  -1 -13  -4 77.9378 140.960  24
   1  13   4 108.322 96.1274   6
  -1  13  -4 73.8892 92.2846  13
  -1  13  -5 1753.74 166.860  13
   1  13   5 1854.55 166.041   6
  -1 -13  -5 2025.88 212.413  24
  -1  13  -6 3197.93 207.465  13
   1  13   6 3271.07 219.580   6
  -1 -13  -6 3303.69 243.044  24
  -1  13  -7 1458.22 144.581  13
  -1 -13  -7 1330.57 190.895  24
   1  13   7 1389.73 156.360   6
  -1  13  -8 6575.76 271.737  13
   1  13   8 6454.51 291.293   6
  -1 -13  -8 6198.35 296.396  24
   1  13   9 747.611 127.241   6
  -1 -13  -9 632.532 121.310  24
  -1  13  -9 655.866 94.0375  13
  -1  13 -10 13118.4 346.780  13
   1  13  10 13436.1 396.283   6
  -1 -13 -10 12540.1 381.710  24
  -1 -13 -11 31.2087 71.4013  24
   1  13  11 50.9195 81.7668   9
   1  13  11-3.34530 80.3440   6
  -1  13 -11 68.2145 46.2128  13
   1  13  12 5795.65 188.485   9
  -1 -13 -12 5499.85 202.061  24
   1  13  13 29.1491 48.7687   6
  -1  14  10 40.6967 51.3452   9
  -1  14  10 2.74932 52.5245   6
  -1  14   9 1457.42 117.951   6
  -1  14   9 1469.22 129.344   9
   1 -14  -8 1760.10 114.382  24
  -1  14   8 1937.07 157.028   9
  -1  14   8 1558.14 103.526  13
  -1  14   8 1674.62 131.160   6
  -1  14   7 36.2735 106.117   9
   1 -14  -7-68.7859 60.5385  24
  -1  14   7-0.77544 68.6199   6
  -1  14   7 107.419 56.2407  13
  -1  14   6 468.500 128.995   9
  -1  14   6 435.120 92.1689   6
   1 -14  -6 547.930 91.3906  24
  -1  14   6 716.435 94.5642  13
  -1  14   5 2959.44 216.737   9
   1 -14  -5 3041.66 181.888  24
  -1  14   5 3025.57 171.676   6
  -1  14   5 3064.35 171.664  13
   1 -14  -4 626.242 100.734  24
  -1  14   4 859.173 105.711  13
  -1  14   4 625.645 91.6282   6
  -1  14   4 550.938 138.198   9
  -1  14   3 3444.92 192.647  13
  -1  14   3 3697.25 247.436   9
  -1  14   2 478.231 130.075   9
  -1  14   2 545.328 99.2826  13
  -1  14   1-13.3038 75.2234  13
   1  14  -1 79.3985 77.0261   9
  -1  14   1-70.6633 111.610   9
   1  14   0 49.6505 94.0717   9
  -1  14   0 75.4414 72.1663  13
  -1  14   0-89.6917 97.1323   9
  -1  14  -1 3130.21 192.621   9
  -1  14  -1 2968.69 182.935  13
  -1  14  -2 2256.31 163.142  13
  -1  14  -3 8.67635 70.0349  13
  -1 -14  -3 6.81117 102.729  24
  -1  14  -4 3581.17 191.288  13
  -1 -14  -4 3597.56 229.553  24
  -1  14  -5 2178.78 148.445  13
  -1 -14  -5 2159.11 178.914  24
  -1  14  -6 24.4047 53.0875  13
   1  14   6 41.1997 60.7490   6
  -1 -14  -6-15.1248 88.9345  24
  -1 -14  -7 2659.55 173.497  24
  -1  14  -7 2700.21 142.213  13
   1  14   7 2531.19 146.474   6
  -1  14  -8 18.9162 40.2632  13
   1  14   8 204.531 64.1392   6
   1  14   8 114.586 92.7840   9
  -1 -14  -8 186.442 78.1203  24
   1  14   9 130.214 82.4614   9
  -1 -14  -9 47.9673 60.3295  24
   1  14   9 209.076 62.3898   6
  -1 -14 -10 633.023 68.4172  24
   1  14  10 800.313 86.6866   9
  -1  15   7 399.448 66.6590   9
  -1  15   6 833.941 96.1749   9
  -1  15   5 2725.88 157.961   9
  -1  15   4 246.896 83.0053   9
  -1  15   3 8073.67 273.639   9
  -1  15   2 1806.80 134.886   9
  -1  15   1 637.231 88.7259   9
  -1  15   0 553.859 75.0251   9
   1  15   0 381.294 65.0644   9
   1  15   1 151.575 64.9283   9
   1  15   2 330.865 82.5707   9
   1  15   3 5117.41 215.627   9
   1  15   4 116.629 76.1977   9
   1  15   5 878.798 104.976   9
   1  15   6 3021.29 152.589   9
   1  15   7 2882.05 136.535   9
  -2   0  23 61.5356 51.4387   8
  -2   0  22 56.2448 84.0785   8
  -2   0  22-13.2045 55.6992  10
  -2   0  21-55.5601 74.4464  10
  -2   0  20 8875.14 351.066  10
  -2   0  19-29.8718 106.985  10
  -2   0  18 1299.08 173.518  10
   2   0 -17-192.592 142.741  13
  -2   0  17 134.269 125.217  10
   2   0 -16 15260.7 522.627  13
  -2   0  16 14036.1 513.634  10
  -2   0  15 340.637 286.085   3
   2   0 -15 147.525 114.725  13
  -2   0  15 25.8065 101.108  10
  -2   0  14 981.397 147.358  10
  -2   0  14 840.344 338.328   3
   2   0 -14 850.879 130.863  13
  -2   0  13-312.378 256.365   3
  -2   0  12 41683.8 1285.46  20
  -2   0  12 37929.2 1476.01   3
  -2   0  11 72.2970 255.898   3
  -2   0  11-2.50697 128.124  20
  -2   0  10 26257.6 1100.28   3
  -2   0   9-158.722 268.363   3
  -2   0   8 44421.2 1281.17   3
  -2   0   7-521.862 257.984   3
  -2   0   6 30343.7 899.599   3
  -2   0   5 282.720 157.425   3
  -2   0   4 319.819 110.720  20
  -2   0   4 491.147 154.955   3
  -2   0   3 135.526 99.2406  20
  -2   0   3-4.97615 110.643   3
  -2   0   2 395901. 4580.67  20
  -2   0   2 397122. 4633.06   3
  -2   0   2 390253. 4707.31   5
  -2   0   1 97.0827 84.9675   5
  -2   0   1 102.599 60.2823   3
  -2   0   1 64.5318 64.9424  22
  -2   0   1 67.2647 29.1753   2
  -2   0   1 115.094 60.9780  20
  -2   0   0 415598. 4727.03  20
  -2   0   0 417408. 4569.09   3
  -2   0   0 407472. 4629.40   4
  -2   0   0 412100. 4596.90  21
  -2   0  -1 85.8465 59.3025   4
   2   0   1 113.120 43.4919  19
   2   0   1 67.5969 45.4251   1
   2   0   2 90463.0 1237.44  19
   2   0   2 94209.0 1141.66   1
  -2   0  -2 89930.5 1308.77   4
   2   0   3-3.23056 49.7886   3
   2   0   3-69.8297 100.848  19
   2   0   4 318886. 3809.84   3
   2   0   4 325577. 4021.08  19
   2   0   5 33.4612 84.3481   3
   2   0   5 81.1112 129.586  19
   2   0   6 1266.75 162.524   3
   2   0   6 1877.76 238.410  19
   2   0   7 97.4894 130.913   3
   2   0   7-46.4373 185.598  19
   2   0   8 26582.2 826.104   3
   2   0   8 26787.5 963.639  19
   2   0   9 305.485 244.731  19
   2   0   9 45.7374 150.735   3
   2   0  10 20557.6 960.153  19
   2   0  10 21437.5 854.404   3
   2   0  11 270.248 246.535  19
   2   0  11 213.621 171.516   3
   2   0  12 25651.9 1060.98   3
   2   0  13 84.3970 177.775   3
  -2   0 -13 61.0225 236.142   4
  -2   0 -14 21195.3 600.604  13
  -2   0 -14 19838.6 591.617  15
  -2   0 -14 20581.1 1194.31   4
  -2   0 -15 41.2361 102.034  13
   2   0  15-66.8465 113.691  10
  -2   0 -15 184.474 258.239   4
  -2   0 -16 11843.4 467.370  13
   2   0  16 11996.2 493.064  10
   2   0  17 135.855 146.913  10
  -2   0 -17 125.551 121.885  13
   2   0  18 7366.45 384.408  10
  -2   0 -18 7294.29 361.537  13
   2   0  19-82.2570 139.149  10
   2   0  20 4320.86 271.120  10
   2   0  21 21.8994 97.7542  10
   2   0  22 5407.62 223.819  10
   2   0  23-84.8876 46.3401  10
  -2  -1  23 2377.44 119.969   8
  -2   1  23 2314.02 120.269   8
  -2  -1  22 1467.08 96.9887  10
  -2  -1  22 1613.28 138.365   8
  -2   1  22 1539.31 118.272  10
  -2   1  22 1713.71 144.573   8
  -2   1  21 364.954 92.3366  10
  -2  -1  21 377.622 82.5443  10
  -2  -1  20 1273.16 143.968  10
  -2   1  20 1025.74 144.815  10
  -2   1  19 7436.96 350.130  10
  -2  -1  19 7646.35 343.124  10
   2   1 -18-20.7426 122.664  13
  -2  -1  18 115.886 110.662  10
  -2   1  18 143.761 126.131  10
  -2   1  17 674.785 162.717  10
   2   1 -17 455.475 141.347  13
  -2  -1  17 430.566 126.676  10
  -2  -1  16 184.205 115.366  10
   2   1 -16 168.475 112.709  13
  -2   1  16 286.651 134.628  10
  -2   1  15 1376.45 177.635  10
   2   1 -15 1208.43 324.884   4
  -2  -1  15 1143.77 158.066  10
   2  -1 -15 1110.17 161.883  13
   2   1 -15 1455.05 170.714  13
  -2   1  15 731.610 258.764   3
  -2   1  14 10761.2 431.186  10
   2  -1 -14 11608.2 429.437  13
  -2  -1  14 11000.7 866.472   3
  -2  -1  14 10590.3 421.102  10
  -2   1  14 10424.2 847.983   3
   2   1 -14 11328.7 428.601  13
  -2   1  13-134.980 227.360   3
  -2  -1  13-77.4097 144.415  20
  -2  -1  13 133.814 241.257   3
  -2  -1  12 1799.22 387.039   3
  -2  -1  12 2117.04 322.896  20
  -2   1  12 1470.45 342.292   3
  -2  -1  11 36019.5 1365.53   3
  -2   1  11 33513.2 1315.30   3
  -2   1  10 28967.7 1148.74   3
  -2  -1  10 29028.8 1166.96   3
  -2   1  10 30131.8 886.776  20
  -2   1   9 121.692 287.922  19
  -2   1   9-20.4689 240.825   3
  -2   1   9 84.5961 112.537  20
  -2  -1   9 190.601 255.242   3
  -2  -1   8 662.221 294.920   3
  -2   1   8 263.850 258.061   3
  -2   1   8 293.285 108.682  20
  -2   1   8 349.194 254.610  19
  -2  -1   7 3787.86 387.974   3
  -2   1   7 4275.87 388.021   3
  -2   1   7 4322.12 269.705  20
  -2   1   7 3630.51 374.560  19
  -2  -1   6 89350.4 1736.77   3
  -2   1   6 87841.5 1403.67  20
  -2   1   6 87940.1 1745.60  19
  -2  -1   5 21828.8 721.229   3
  -2   1   5 23318.1 544.513  20
  -2   1   5 22696.7 729.900  19
  -2  -1   4 700.776 174.794   3
  -2   1   4 839.479 99.0755  20
  -2  -1   3 26211.6 663.559  20
  -2   1   3 27530.5 656.934  19
  -2   1   3 28700.7 521.429  20
  -2  -1   3 26541.9 682.305   3
  -2  -1   3 26625.1 612.099   5
  -2  -1   2 281474. 3508.94  20
  -2   1   2 288704. 3308.15  20
  -2   1   2 288294. 3427.32  19
  -2   1   2 287002. 3312.91  22
  -2  -1   2 278293. 3515.04   3
  -2  -1   2 285919. 3467.69   5
  -2  -1   1 340389. 3900.29   2
  -2  -1   1 334726. 3951.83   3
  -2   1   1 329919. 3942.25  21
  -2   1   1 334832. 3798.48  19
  -2  -1   1 335541. 3975.95  20
  -2  -1   0 157902. 2042.16  20
  -2   1   0 160334. 2017.66  21
  -2   1   0 162561. 2130.03   5
  -2   1   0 155198. 2039.25   4
   2  -1   0 158598. 1812.93   2
   2  -1   0 161616. 2069.19   1
  -2  -1  -1 17957.0 422.859  20
  -2   1  -1 16879.0 444.909   4
  -2   1  -1 17445.4 439.536   5
   2  -1   1 17152.6 440.631   1
  -2  -1  -1 17119.2 426.771  22
  -2   1  -2 1825.32 176.733   4
   2  -1   2 1838.42 163.850   1
  -2   1  -2 1859.37 146.875   5
   2  -1   2 1750.23 111.868  19
   2   1   2 1610.85 150.853  19
   2  -1   3 20981.4 531.963   1
   2  -1   3 21013.1 497.255  19
  -2   1  -3 21770.1 593.828   4
   2   1   3 21766.0 573.454  19
   2  -1   4 992699. 11232.5  19
  -2   1  -4 996849. 11391.8   4
   2  -1   5 1146.45 149.954   3
   2  -1   5 1293.81 183.559  19
   2   1   5 1541.36 224.034  19
   2  -1   6 5057.33 354.579  19
  -2   1  -6 4981.86 375.678   4
   2   1   6 5355.51 379.714  19
   2  -1   6 5103.87 304.427   3
   2   1   6 5103.02 297.985   3
   2   1   7 77015.3 1678.99  19
   2  -1   7 80749.2 1506.35   3
   2  -1   7 79693.8 1653.65  19
  -2   1  -7 80093.2 1704.69   4
   2   1   7 78615.3 1482.52   3
   2   1   8 6313.76 401.407   3
   2  -1   8 7212.52 433.873   3
   2  -1   8 6348.39 484.592  19
  -2   1  -8 6672.00 528.947   4
   2   1   8 5943.20 496.317  19
   2   1   9 42632.6 1345.34  19
   2  -1   9 43433.6 1189.72   3
   2   1   9 41956.2 1160.13   3
  -2   1  -9 44593.0 1350.71   4
   2   1  10 16031.1 735.072   3
   2   1  10 15807.0 868.258  19
   2  -1  10 15160.0 720.375   3
  -2   1 -10 15477.6 833.880   4
  -2   1 -11 1319.99 316.932   4
   2   1  11 1598.69 259.135   3
   2   1  11 1284.64 330.988  19
  -2   1 -12 10751.0 805.580   4
   2   1  12 11686.1 839.356  19
   2   1  12 12017.8 711.231   3
   2   1  13 1703.97 379.285  19
  -2   1 -13 1963.72 397.340   4
  -2  -1 -14 4446.30 267.001  13
  -2   1 -14 4371.33 270.966  13
  -2   1 -14 4098.22 260.175  15
  -2   1 -14 3546.20 517.826   4
  -2  -1 -14 3895.03 537.463   4
   2   1  14 4104.87 274.582  10
  -2   1 -15 513.323 316.782   4
  -2  -1 -15 293.064 121.705  13
  -2   1 -15 324.004 113.522  13
  -2  -1 -15 550.041 291.016   4
  -2   1 -15 49.3003 127.150  15
   2   1  15 435.348 139.419  10
   2  -1  16 299.181 132.567  10
  -2  -1 -16 352.289 119.678  13
  -2   1 -16 335.496 134.118  13
   2   1  16 462.812 153.479  10
   2   1  17 19.7576 144.737  10
   2  -1  17 119.999 128.157  10
  -2  -1 -17 169.675 140.080  13
  -2   1 -17-90.4083 128.521  13
  -2   1 -18 2062.85 216.383  13
   2   1  18 2199.57 232.229  10
   2  -1  18 2042.23 225.433  10
  -2   1 -19 2138.78 218.203  13
   2  -1  19 1647.60 196.386  10
   2   1  19 1573.33 206.736  10
   2  -1  20 578.441 139.631  10
   2   1  20 555.579 146.953  10
   2  -1  21-158.107 102.246  10
   2   1  21-67.6598 106.613  10
   2   1  22 8438.99 279.924  10
   2  -1  22 8073.93 269.018  10
   2   1  23 632.571 69.8337  10
  -2   2  22 427.796 89.7875   8
  -2   2  22 445.547 80.0017  10
  -2  -2  22 691.912 99.8409   8
  -2  -2  21 561.520 119.101   8
  -2  -2  21 281.890 61.6255  10
  -2   2  21 544.946 117.227   8
  -2   2  21 480.147 107.436  10
  -2  -2  20 2891.71 185.464  10
  -2   2  20 2804.99 216.445  10
  -2   2  19 3811.93 263.519  10
   2   2 -19 3742.46 251.464  13
  -2  -2  19 3591.18 224.956  10
   2   2 -18 166.292 125.122  13
  -2   2  18 341.257 138.692  10
  -2  -2  18 211.345 103.456  10
  -2  -2  17 14.5419 97.1940  10
   2   2 -17-149.371 115.300  13
  -2   2  17 105.319 132.184  10
  -2   2  16 41.7352 125.413  10
   2   2 -16-64.6103 116.892  13
  -2  -2  16 4.87432 104.517  10
  -2   2  15 5859.73 669.080   3
  -2  -2  15 4509.56 286.062  10
   2   2 -15 4772.94 296.418  13
  -2   2  15 4724.77 298.271  10
   2   2 -15 4402.09 566.629   4
  -2   2  14 6666.32 340.777  10
   2   2 -14 7270.59 343.155  13
  -2  -2  14 7242.79 666.644  20
  -2  -2  14 6352.71 319.987  10
  -2   2  14 7063.08 706.732   3
   2   2 -14 6688.58 659.940   4
   2   2 -13 2633.34 401.896   4
   2  -2 -13 2234.02 331.110   1
  -2   2  13 2831.84 466.846   3
  -2  -2  13 2582.69 363.350  20
   2   2 -12 375.579 222.644   4
  -2   2  12-76.5059 246.057   3
  -2   2  11 32238.6 1371.76  19
  -2   2  11 32325.5 1293.63   3
  -2  -2  11 33983.1 1350.94   3
  -2  -2  10 3943.87 464.684   3
  -2   2  10 3428.62 458.616  19
  -2   2  10 3592.45 452.616   3
  -2   2   9 2634.50 385.223   3
  -2  -2   9 2608.33 378.061   3
  -2   2   9 2736.87 424.997  19
  -2   2   8 357.384 245.800  19
  -2  -2   8 660.061 275.077   3
  -2   2   8 844.251 109.249  20
  -2  -2   7 150112. 2705.96   3
  -2   2   7 154084. 2723.56  19
  -2   2   7 159009. 2076.15  20
  -2   2   6 746.044 88.5872  20
  -2  -2   6 711.920 202.124   3
  -2   2   6 669.551 201.849  19
  -2   2   5 15914.8 345.525  20
  -2   2   5 15460.7 605.700  19
  -2  -2   5 15310.5 640.670   3
  -2  -2   4 9277.82 451.103   3
   2  -2  -4 8858.56 416.963   1
  -2   2   4 8916.26 221.082  20
  -2  -2   4 8502.48 309.244   5
  -2   2   4 8242.36 398.737  19
   2   2  -3 18488.9 434.278   4
  -2   2   3 18900.3 357.038  22
  -2  -2   3 17469.9 475.345   5
  -2   2   3 18909.2 538.420  19
  -2  -2   2 125467. 1896.57  20
  -2   2   2 123068. 1840.26  21
  -2  -2   2 122500. 1849.38   2
  -2   2   2 125387. 1733.00  19
   2   2  -2 127843. 1557.98   4
  -2  -2   1 12575.3 415.747   2
  -2  -2   1 12594.4 423.008  20
  -2   2   1 13081.8 415.268   4
   2   2  -1 11338.8 194.133   4
  -2   2   1 12059.6 403.381  21
  -2   2   1 12215.6 305.854  19
  -2   2   0 63410.9 838.299  19
  -2   2   0 64097.4 1098.11   4
  -2  -2   0 63111.8 1048.50  20
   2  -2   0 64231.0 944.651   2
   2   2   1 2423.49 96.1487  21
  -2  -2  -1 2452.41 167.334  20
  -2   2  -1 2608.48 202.492   4
   2  -2   1 2381.32 228.285   1
  -2  -2  -2 94404.3 1412.65  22
  -2   2  -2 96774.2 1563.94   4
  -2  -2  -2 97120.6 1393.88  20
   2  -2   2 96994.5 1603.44   1
   2   2   2 97238.8 1557.10  19
  -2  -2  -2 97047.2 1262.30   1
  -2  -2  -3 162129. 1972.12   1
   2  -2   3 170197. 2438.31   1
  -2  -2  -3 170252. 2187.14  22
   2   2   3 167695. 2419.00  19
  -2   2  -3 167618. 2431.27   4
  -2   2  -4 11187.6 313.970   5
  -2  -2  -4 10698.8 356.380  22
  -2   2  -4 10717.8 484.217   4
   2   2   4 11244.8 493.690  19
   2  -2   4 10920.1 477.399   1
  -2  -2  -4 10719.9 266.505   1
  -2   2  -5 86336.5 1619.91   4
  -2  -2  -5 82153.9 1286.18  22
   2   2   5 84815.6 1615.21  19
  -2   2  -5 80836.1 1144.94   5
  -2  -2  -5 82777.1 1145.27   1
   2   2   6 6359.91 442.544  19
  -2   2  -6 6079.70 428.592   4
  -2   2  -6 5975.40 207.666   5
  -2  -2  -6 6672.28 244.148   1
  -2   2  -7 14629.2 704.420   4
   2   2   7 14976.8 718.989  19
  -2  -2  -7 14265.6 416.586   1
   2   2   8 55947.4 1504.29  19
  -2  -2  -8 54669.2 1020.37   1
  -2   2  -8 58075.5 1527.00   4
  -2   2  -9 121710. 2510.70   4
   2   2   9 118710. 2244.46   3
   2   2   9 120744. 2516.21  19
   2   2  10 16895.2 903.012  19
  -2   2 -10 17483.4 901.144   4
   2   2  10 17383.2 788.714   3
   2   2  11 37269.0 1449.05  19
   2   2  11 40137.7 1289.05   3
  -2   2 -11 38658.6 1443.71   4
   2   2  12 19548.9 935.457   3
  -2   2 -12 18414.2 1028.51   4
   2   2  12 18904.7 1085.81  19
  -2   2 -13 27043.9 1339.29   4
  -2   2 -13 27447.5 701.788  13
   2   2  13 27201.0 700.492  10
   2   2  13 26528.4 1345.84  19
  -2  -2 -14 14518.3 480.908  13
  -2   2 -14 13593.3 495.148  13
  -2   2 -14 13815.4 488.592  15
   2   2  14 14843.8 1052.71  19
   2   2  14 14292.3 509.737  10
  -2   2 -14 14296.1 1005.56   4
  -2   2 -15 153.986 116.714  13
  -2  -2 -15 36.4559 116.415  13
  -2   2 -15-94.9105 107.759  15
   2   2  15-105.944 114.390  10
  -2   2 -15-85.9452 243.588   4
  -2   2 -16 5075.08 317.448  13
   2   2  16 5452.48 331.585  10
   2   2  17 355.940 161.588  10
   2  -2  17 527.203 163.748  10
  -2   2 -17 380.380 143.702  13
  -2   2 -18 136.062 136.793  13
   2   2  18-133.169 142.870  10
   2  -2  18 117.493 144.845  10
   2   2  19 4134.63 286.023  10
   2  -2  19 3655.98 259.230  10
  -2   2 -19 4329.05 280.723  13
  -2   2 -20 2243.59 206.704  13
   2   2  20 2414.24 208.067  10
   2  -2  20 2346.86 195.724  10
   2   2  21 9167.15 328.713  10
   2  -2  21 8827.17 317.767  10
   2  -2  22 63.6279 65.0077  10
   2   2  22 106.748 72.4991  10
  -2   3  22 548.128 81.4448  10
  -2  -3  22 698.918 82.3103   8
  -2   3  22 800.799 88.4086   8
  -2   3  21 85.1811 82.0791   8
  -2   3  21-24.6470 89.9386  10
  -2  -3  21-93.7431 89.6424   8
  -2   3  20 1427.94 164.582  10
  -2   3  19 5551.60 306.019  10
  -2  -3  19 4986.28 246.919  10
   2   3 -19 5714.32 292.250  13
  -2   3  18 28866.8 742.135  10
  -2  -3  18 27145.4 661.363  10
   2   3 -18 28760.9 722.670  13
  -2  -3  17 5129.19 283.968  10
   2   3 -17 5519.57 314.844  13
  -2   3  17 5388.97 330.600  10
   2   3 -16 38048.6 882.707  13
  -2  -3  16 37311.7 846.241  10
  -2   3  16 37597.5 901.889  10
   2   3 -15 12470.5 913.719   4
  -2  -3  15 12609.4 459.640  10
   2   3 -15 13917.2 497.963  13
  -2  -3  15 12535.3 923.308  20
  -2   3  15 13401.7 504.354  10
  -2   3  15 14251.2 1036.01   3
  -2   3  14 12464.4 469.763  10
  -2  -3  14 10781.0 846.501  20
  -2   3  14 11308.2 889.886   3
   2   3 -14 11802.0 447.380  13
   2   3 -14 11722.8 860.636   4
  -2  -3  14 10661.6 408.948  10
   2   3 -13 5210.43 573.978   4
   2   3 -13 5374.88 289.349  13
  -2   3  13 5328.53 297.612  10
  -2  -3  13 4708.97 549.902  20
  -2   3  13 5998.29 637.534   3
   2   3 -12 16299.1 931.290   4
  -2   3  12 16100.8 979.957   3
   2  -3 -12 16609.2 888.864   1
  -2   3  12 17954.5 1091.99  19
   2  -3 -11 184.837 186.376   1
  -2   3  11 758.844 287.214   3
  -2   3  11 242.193 233.361  19
   2   3 -11 430.689 223.292   4
  -2   3  10 7903.15 658.874  19
   2   3 -10 7767.76 567.874   4
   2  -3 -10 7389.26 555.300   1
   2   3  -9 6846.62 485.738   4
  -2   3   9 6886.96 586.962  19
   2  -3  -9 6520.68 500.204   1
   2  -3  -8 87282.3 1911.66   1
  -2   3   8 89320.3 2072.93  19
   2   3  -8 91101.9 1860.29   4
   2   3  -7 78351.9 1599.12   4
  -2   3   7 79231.5 1807.08  19
   2  -3  -7 77300.3 1694.99   1
  -2   3   6 2603.73 318.724  19
   2   3  -6 2465.01 242.657   4
   2  -3  -6 2154.98 295.167   1
   2  -3  -5 548.756 185.655   1
   2   3  -5 663.801 135.620   4
  -2   3   5 659.049 195.261  19
  -2  -3   4 110842. 1576.61   5
   2  -3  -4 110657. 1937.47   1
   2   3  -4 109754. 1662.60   4
  -2   3   4 108174. 1865.17  19
   2  -3  -3 2169.08 253.378   1
  -2  -3   3 2513.88 268.307   2
   2   3  -3 2470.58 164.079   4
  -2   3   3 2564.85 221.217  19
   2   3  -2 7980.13 249.868   4
  -2  -3   2 7623.26 397.415  20
  -2   3   2 7598.38 375.358  21
  -2  -3   2 7605.29 395.916   2
  -2   3   2 7610.91 326.864  19
  -2   3   1 18702.2 474.628  19
  -2  -3   1 18552.9 601.633   2
  -2  -3   1 19296.1 584.872  20
  -2   3   1 19876.0 606.007  21
  -2  -3   0 73917.8 1253.04  20
  -2   3   0 74142.1 1313.86   4
  -2   3   0 70956.4 1080.77  19
  -2  -3  -1 154937. 2116.54  20
  -2  -3  -1 151036. 2172.39   1
   2  -3   1 152703. 2157.65   2
  -2   3  -1 155370. 2291.50   4
   2   3   1 156768. 1965.83  21
  -2   3  -2 40543.6 949.682   4
  -2  -3  -2 40669.9 807.465   1
   2   3   2 41294.4 970.581  19
  -2  -3  -2 39364.9 770.853  20
   2  -3   2 39856.9 1036.33   1
   2  -3   3 14291.2 601.418   1
  -2  -3  -3 13289.5 407.648   1
   2   3   3 14388.7 563.541  19
  -2   3  -3 14844.3 568.971   4
  -2   3  -4 3680.53 315.075   4
   2   3   4 3895.16 327.674  19
  -2  -3  -4 3575.67 203.166   1
   2  -3   4 3516.06 330.125   1
  -2   3  -5 42846.6 1122.20   4
   2   3   5 42847.2 1139.12  19
  -2  -3  -5 40317.9 790.494   1
  -2  -3  -6 69438.9 1169.26   1
   2   3   6 71484.1 1635.10  19
  -2   3  -6 73803.1 1614.51   4
  -2  -3  -7 5238.03 269.445   1
  -2   3  -7 4739.72 449.087   4
   2   3   7 5819.03 528.570  19
   2   3   8 13033.5 769.716  19
  -2   3  -8 13280.6 733.371   4
  -2   3  -9 884.126 308.052   4
   2   3   9 861.766 312.474  19
  -2   3 -10 2940.56 427.765   4
   2   3  10 2216.31 413.174  19
   2   3  10 2797.53 339.486   3
  -2   3 -11 3032.24 444.758   4
   2   3  11 2251.13 381.437  19
   2   3  11 2344.26 331.710   3
   2   3  12 733.877 237.074   3
   2   3  12 316.685 274.671  19
  -2   3 -12 553.673 279.044   4
   2   3  13 1792.71 185.971  10
  -2   3 -13 2117.88 201.680  13
  -2   3 -13 1916.36 417.327   4
   2   3  13 1546.50 366.145  19
  -2   3 -14 11918.7 443.959  15
   2   3  14 12699.7 475.575  10
   2   3  14 13852.8 1019.51  19
  -2   3 -14 12603.3 490.550  13
  -2   3 -14 12872.6 960.437   4
  -2   3 -15 24960.7 1374.53   4
  -2   3 -15 23254.4 651.891  15
  -2   3 -15 24565.6 705.112  13
   2   3  15 26503.5 1469.19  19
   2   3  15 24360.7 697.708  10
  -2   3 -16 1786.26 187.803  15
   2   3  16 2050.06 215.881  10
  -2   3 -16 1784.05 209.953  13
   2  -3  17 1032.36 174.379  10
  -2   3 -17 1548.21 205.403  13
   2   3  17 1331.50 192.169  10
   2   3  18 550.416 153.953  10
  -2   3 -18 764.684 165.336  13
   2  -3  18 817.568 160.775  10
   2   3  19 336.315 141.465  10
   2  -3  19 673.665 148.073  10
  -2   3 -19 389.235 161.166  13
  -2   3 -20 4374.41 251.572  13
   2   3  20 4502.26 258.082  10
   2  -3  20 3929.07 228.716  10
   2   3  21-56.3480 90.5449  10
   2  -3  21 91.4929 73.8662  10
   2  -3  22 533.703 65.8828  10
   2   3  22 445.599 80.1722  10
  -2   4  22 4984.35 184.022  10
  -2   4  21 39.5430 80.3961  10
  -2   4  21 36.8618 61.0642   8
  -2  -4  21-0.54590 58.3806   8
  -2  -4  20 42.6857 86.4469   8
  -2   4  20 143.126 93.8801   8
  -2   4  20 117.251 110.552  10
  -2   4  19 260.711 132.123  10
   2   4 -19 99.4998 92.7920  13
  -2   4  18 2981.99 254.506  10
   2   4 -18 3329.32 235.493  13
  -2   4  17 10323.8 436.322  10
   2   4 -17 9606.77 407.802  13
  -2   4  16 381.077 142.644  10
   2   4 -16 380.969 119.264  13
   2   4 -15 21369.7 633.858  13
  -2   4  15 22983.7 679.692  10
  -2   4  14 9837.66 849.667   3
  -2   4  14 9866.50 420.988  10
   2   4 -14 9394.52 402.948  13
  -2  -4  14 8933.23 809.114  20
  -2   4  13 2530.77 228.670  10
   2   4 -13 2282.69 363.442   4
  -2  -4  13 3125.32 503.651  20
   2   4 -13 2359.79 198.604  13
  -2   4  13 2159.16 459.531  19
  -2   4  13 2882.49 489.661   3
   2   4 -12 34890.4 1362.06   4
  -2  -4  12 32992.5 1487.86  20
   2  -4 -12 34411.4 1343.61   1
  -2   4  12 35035.8 795.985  10
  -2   4  12 35176.1 1592.66  19
  -2   4  12 33324.7 1469.04   3
   2  -4 -11 28098.1 1166.17   1
  -2   4  11 27087.2 1306.34  19
   2   4 -11 28689.1 1174.45   4
   2  -4 -10 29211.1 1157.45   1
  -2   4  10 27976.2 1270.82  19
   2   4 -10 29018.2 1107.48   4
  -2   4   9 514.397 241.245  19
   2  -4  -9 457.207 231.530   1
   2   4  -9 443.018 150.756   4
  -2   4   8 12307.8 729.356  19
   2  -4  -8 12147.3 678.626   1
   2   4  -8 13058.2 637.647   4
   2   4  -7 2958.32 301.857   4
  -2   4   7 2705.18 378.181  19
   2  -4  -7 3205.85 382.938   1
   2   4  -6 1492.04 208.577   4
  -2   4   6 1439.91 286.419  19
   2  -4  -6 1717.74 305.427   1
  -2  -4   5 76307.4 1699.61   2
  -2   4   5 76411.2 1631.07  19
   2   4  -5 76940.7 1401.21   4
   2  -4  -5 75535.1 1672.63   1
  -2  -4   5 71768.4 1135.93   5
   2   4  -4 2566.00 210.860   4
  -2  -4   4 3267.75 350.088   2
  -2   4   4 2124.24 83.3538  22
  -2   4   4 2895.31 306.815  19
   2  -4  -4 2891.10 339.255   1
  -2   4   3 29904.7 872.115  21
   2   4  -3 29781.3 665.850   4
  -2  -4   3 28001.9 892.400  20
  -2  -4   3 28334.9 908.485   2
   2  -4  -3 30280.0 951.530   1
  -2   4   3 28641.1 805.965  19
  -2   4   2 235.738 171.529  21
  -2  -4   2 248.602 172.186  20
   2   4  -2 121.271 63.9586   4
  -2   4   2 77.7178 96.0776  19
   2  -4  -2-10.6959 190.315   1
  -2  -4   2 77.7165 155.005   2
  -2  -4   1 53641.8 1172.25  20
   2  -4  -1 54613.4 1339.07   1
  -2   4   1 54611.4 1037.24  19
  -2   4   1 54113.5 1192.58  21
   2  -4   0 498.080 206.770   1
  -2  -4   0 729.556 148.664  20
  -2   4   0 625.733 107.274  19
  -2   4   0 555.600 158.580   4
  -2   4  -1 3225.91 282.957   4
   2  -4   1 3402.21 258.638   2
  -2  -4  -1 3048.30 222.880  20
   2   4   1 3533.39 218.187  21
  -2  -4  -1 3217.95 279.332   1
   2  -4   1 3330.05 347.288   1
   2   4   2 35389.6 732.779  21
  -2   4  -2 35490.7 946.780   4
   2  -4   2 34909.0 903.948   2
  -2  -4  -2 33824.1 745.463  20
  -2  -4  -2 35465.8 884.958   1
   2  -4   2 36311.0 1078.17   1
   2   4   2 34502.6 980.138  19
   2   4   3-146.187 193.273  19
  -2  -4  -3-11.9973 105.452   1
   2  -4   3-330.508 254.096   1
  -2   4  -3 170.375 180.900   4
  -2  -4  -3-31.2754 68.0892  20
   2  -4   3 133.475 146.587   2
  -2   4  -4 66627.8 1483.21   4
  -2  -4  -4 65919.4 1246.58   1
   2   4   4 66750.8 1519.78  19
   2  -4   4 67603.9 1625.98   1
  -2  -4  -5 18064.0 572.900   1
  -2   4  -5 19466.4 770.076   4
   2  -4   5 18052.2 824.133   1
   2   4   5 19053.4 804.412  19
   2   4   6 6887.25 568.355  19
  -2   4  -6 7116.65 507.702   4
  -2  -4  -6 6904.83 352.193   1
   2   4   7 4698.59 512.605  19
  -2   4  -7 3394.78 407.501   4
  -2   4  -8-188.043 257.727   4
   2   4   8 139.246 275.068  19
   2   4   9 5278.25 549.930  19
  -2   4  -9 5668.28 547.665   4
   2   4  10 8713.51 724.645  19
  -2   4 -10 8690.64 680.304   4
   2   4  11 13014.1 909.597  19
   2   4  11 11620.6 732.283   3
  -2   4 -11 13270.7 876.924   4
   2   4  12-31.6818 164.623   3
  -2   4 -12 555.486 312.692   4
  -2   4 -12 170.745 108.298  13
   2   4  12 588.680 277.498  19
  -2   4 -13 2937.32 242.824  13
   2   4  13 2947.27 229.387  10
  -2   4 -13 2857.33 493.098   4
  -2   4 -13 2451.90 203.621  15
   2   4  13 2973.83 521.187  19
  -2   4 -14 5466.57 327.088  13
  -2   4 -14 5091.29 289.216  15
   2   4  14 5690.40 677.620  19
   2   4  14 5841.72 321.576  10
  -2   4 -14 5682.09 637.972   4
   2   4  15 31003.7 793.889  10
  -2   4 -15 29921.6 809.744  13
   2   4  16 83.5781 128.946  10
  -2   4 -16-40.6139 136.269  13
   2   4  17 2408.14 236.847  10
  -2   4 -17 2614.58 248.082  13
   2  -4  17 2455.77 220.586  10
   2   4  18 1000.69 181.593  10
  -2   4 -18 991.218 182.910  13
   2  -4  18 750.474 142.882  10
   2   4  19 4853.95 274.038  10
   2  -4  19 4592.70 254.297  10
  -2   4 -19 4811.75 279.462  13
  -2   4 -20 12559.8 401.672  13
   2  -4  20 11726.2 368.017  10
   2   4  20 13203.3 404.960  10
   2  -4  21 97.9230 56.1511  10
   2   4  21 120.747 77.0040  10
   2   4  22 3898.31 156.653  10
  -2   5  21 26.1168 69.1867  10
  -2   5  20 1208.28 139.580  10
  -2  -5  20 1069.78 98.7804   8
  -2   5  20 1321.40 109.907   8
   2   5 -19 186.625 90.0337  13
  -2   5  19 62.3403 114.505  10
  -2   5  19 43.4906 75.2353   8
  -2  -5  19 131.749 73.9567   8
  -2   5  18 1632.35 205.721  10
   2   5 -18 1252.19 159.086  13
  -2   5  17 6071.49 342.311  10
   2   5 -17 5727.90 309.155  13
   2   5 -16 2661.84 229.944  13
  -2   5  16 3154.15 270.949  10
  -2   5  15 3659.78 276.314  10
   2   5 -15 3202.97 250.359  13
  -2  -5  14 11879.2 935.773   2
  -2   5  14 12220.3 472.916   6
  -2   5  14 12222.9 478.081  10
  -2   5  14 12435.3 965.783   3
   2   5 -14 11840.3 457.166  13
  -2  -5  14 11390.4 939.823  20
   2   5 -13 1990.14 195.870  13
  -2   5  13 1978.86 201.083  10
  -2   5  13 1472.88 364.653  19
  -2   5  13 1817.93 194.170   6
  -2  -5  13 1644.13 344.254  20
  -2  -5  13 1449.91 354.237   2
  -2   5  13 2180.63 408.660   3
  -2   5  12 18681.3 562.924  10
  -2  -5  12 17904.3 1155.12  20
  -2   5  12 16575.5 553.508   6
  -2   5  12 18342.8 1115.60   3
   2   5 -12 18868.4 560.638  13
  -2   5  12 17234.6 1119.94  19
   2  -5 -11 6919.64 599.748   1
  -2  -5  11 6399.40 675.826  20
  -2   5  11 7270.34 713.410  19
   2  -5 -10 1826.37 324.537   1
  -2  -5  10 1779.49 371.324   2
   2   5 -10 1909.42 295.198   4
  -2   5  10 1911.26 361.102  19
   2  -5  -9 517.456 249.509   1
   2   5  -9 210.084 121.561   4
  -2  -5   9 262.995 247.214   2
  -2   5   9 81.4505 218.581  19
  -2   5   8-64.5244 209.897  19
   2   5  -8-39.3927 127.936   4
   2  -5  -8 284.487 187.562   1
  -2  -5   8-260.802 276.430   2
  -2  -5   7 70273.4 1867.07   2
   2  -5  -7 68275.2 1793.54   1
   2   5  -7 68235.2 1538.48   4
  -2   5   7 69538.0 1812.77  19
  -2  -5   6 14986.2 806.845   2
   2   5  -6 14650.4 595.751   4
  -2   5   6 13364.2 730.526  19
   2  -5  -6 13720.8 748.636   1
   2  -5  -5 75402.7 1843.79   1
   2   5  -5 77939.7 1466.36   4
  -2  -5   5 76683.9 1843.64   2
  -2   5   5 75466.2 1734.20  19
  -2  -5   4 51051.1 1408.29   2
  -2  -5   4 48653.2 1355.95  20
  -2   5   4 47057.7 1246.58  19
   2   5  -4 50979.6 1052.25   4
   2  -5  -4 50394.8 1431.93   1
  -2  -5   3 534.050 279.018   2
   2  -5  -3 180.919 261.426   1
   2   5  -3 377.725 117.500   4
  -2  -5   3 566.420 265.885  20
  -2   5   3 448.955 192.126  21
  -2   5   3 446.503 161.379  19
   2   5  -2 13667.5 441.575   4
  -2  -5   2 13234.3 631.569  20
   2  -5  -2 13459.9 724.235   1
  -2   5   2 13510.5 618.728  21
  -2   5   2 13503.5 557.935  19
  -2  -5   1 95144.3 1791.54  20
  -2   5   1 96425.9 1681.00  19
   2  -5  -1 98357.6 2075.49   1
  -2   5   1 94673.5 1853.91  21
  -2   5   0-32.3115 114.083  19
  -2  -5   0 88.1753 143.426  20
  -2   5   0-6.68862 207.654  21
   2  -5   0 174.330 275.959   1
  -2   5   0 121.296 154.702   4
   2   5   1 45421.3 990.894  21
   2   5   1 47079.4 1255.39  19
  -2   5  -1 49626.2 1195.78   4
   2  -5   1 49350.9 1391.05   1
  -2  -5  -1 45300.5 1210.04   1
  -2  -5  -1 45952.4 1019.92  20
  -2  -5  -2 138.168 104.814  20
   2  -5   2 37.2078 302.601   1
  -2  -5  -2 146.497 163.790   1
   2   5   2 166.885 242.808  19
   2  -5   2 213.347 177.569   2
   2   5   2-59.0747 105.154  21
  -2   5  -2 215.027 198.237   4
  -2  -5  -3 15624.4 630.126   1
  -2   5  -3 15834.6 693.491   4
   2  -5   3 16649.5 690.893   2
   2  -5   3 18025.9 859.316   1
  -2  -5  -3 16334.3 491.480  20
   2   5   3 16368.2 762.495  19
   2   5   4 104260. 2153.51  19
   2  -5   4 102956. 2276.12   1
   2  -5   4 101402. 2015.88   2
  -2   5  -4 102463. 2052.67   4
  -2  -5  -4 104033. 1879.50   1
   2   5   5 12918.5 720.300  19
  -2   5  -5 13099.7 664.866   4
  -2  -5  -5 13761.1 568.041   1
   2  -5   5 12808.3 670.932   2
   2  -5   5 12733.4 762.931   1
  -2   5  -6 107197. 2239.26   4
   2   5   6 106418. 2336.94  19
  -2   5  -7 2051.56 339.276   4
   2   5   7 1781.26 348.676  19
  -2   5  -8 15790.5 843.424   4
   2   5   8 15377.5 901.765  19
  -2   5  -9 21215.1 1025.86   4
   2   5   9 23007.6 1143.23  19
  -2   5 -10 2133.12 395.170   4
   2   5  10 2413.39 444.576  19
  -2   5 -11 724.379 276.451   4
   2   5  11 1095.20 323.014  19
  -2   5 -12 7742.06 379.073  13
   2   5  12 7271.66 336.610  10
   2   5  12 7379.11 743.445  19
  -2   5 -12 7003.47 682.208   4
  -2   5 -13 4593.23 306.403  13
   2   5  13 4765.40 285.951  10
  -2   5 -13 4726.83 594.015   4
   2   5  13 5596.35 684.176  19
  -2   5 -14 326.239 125.620  13
  -2   5 -14 683.602 313.822   4
   2   5  14 275.818 119.369  10
   2   5  15 2614.99 225.434  10
  -2   5 -15 2866.63 262.530  13
  -2   5 -16 168.599 135.257  13
   2   5  16 309.994 137.611  10
  -2   5 -17 32.4217 134.259  13
   2  -5  17 203.104 108.425  10
   2   5  17 224.910 134.256  10
  -2   5 -18 4351.72 283.692  13
   2   5  18 4496.75 266.050  10
   2  -5  18 4426.30 255.905  10
   2   5  18 4507.92 248.153   6
   2   5  19 1720.69 163.993  10
   2  -5  19 1411.76 139.131  10
  -2   5 -19 2024.95 194.049  13
   2   5  20 942.157 122.988  10
  -2   5 -20 1048.26 129.989  13
   2  -5  20 992.008 102.214  10
  -2   5 -21 872.605 101.427  13
   2   5  21 854.377 94.8670  10
  -2   6  21 9641.00 263.356  10
  -2   6  20 1776.50 147.850  10
  -2   6  19 4191.05 239.832  10
   2   6 -19 3898.39 203.134  13
   2   6 -18-137.112 94.2958  13
  -2   6  18 21.2500 128.710  10
  -2   6  17 4124.80 278.258  10
   2   6 -17 3756.34 239.860  13
  -2   6  16 844.938 174.324  10
  -2   6  16 725.321 137.737   6
   2   6 -16 529.109 121.915  13
  -2   6  15 4920.56 304.411   6
  -2   6  15 4426.04 289.889  10
   2   6 -15 4563.28 284.597  13
  -2   6  14 5714.81 334.812   6
   2   6 -14 6151.62 332.467  13
  -2   6  14 5856.68 337.346  10
  -2   6  13 5771.47 677.287   3
  -2   6  13 4816.07 313.329   6
   2   6 -13 4825.72 295.038  13
  -2  -6  13 5475.72 684.328  20
  -2   6  13 5309.04 315.822  10
  -2  -6  13 5702.00 673.743   2
  -2   6  13 4110.39 580.151  19
   2   6 -12 1771.05 189.665  13
  -2  -6  12 1621.03 397.707  20
  -2  -6  12 1900.92 413.799   2
  -2   6  12 2056.96 441.947  19
  -2   6  12 1696.08 183.253  10
  -2   6  12 1703.18 206.103   6
   2   6 -11 11075.9 427.076  13
  -2  -6  11 12047.8 917.285   2
  -2   6  11 10336.4 863.422  19
  -2   6  11 11597.8 460.466   6
  -2  -6  11 11345.5 936.226  20
  -2   6  11 12066.0 444.780  10
  -2  -6  10 307.828 228.933   2
   2  -6 -10 511.762 238.408   1
  -2   6  10 542.385 298.013  19
  -2  -6  10 146.403 279.215  20
  -2  -6   9 932.734 300.082   2
   2  -6  -9 679.908 256.212   1
  -2  -6   9 1040.88 331.112  20
  -2   6   9 738.087 258.289  19
  -2  -6   8 9302.30 729.429   2
  -2  -6   8 8583.82 709.194  20
  -2   6   8 8858.01 701.124  19
   2  -6  -8 9617.65 719.353   1
  -2  -6   7 86.1646 269.685   2
  -2  -6   7 715.564 278.158  20
  -2   6   7 403.215 234.987  19
   2  -6  -7-114.264 237.510   1
   2  -6  -6 526.224 244.723   1
  -2  -6   6 364.564 219.656   2
  -2   6   6 360.391 229.081  19
  -2  -6   6 297.147 241.035  20
   2   6  -5 15990.6 602.497   4
  -2   6   5 14307.6 739.069  19
  -2  -6   5 16683.1 876.564   2
   2  -6  -5 14886.6 849.580   1
  -2  -6   5 15113.3 835.337  20
  -2  -6   4 2352.25 375.397   2
   2  -6  -4 2924.85 452.251   1
  -2   6   4 2937.87 346.368  19
  -2  -6   4 2482.62 359.668  20
   2   6  -4 2696.99 238.518   4
  -2   6   3 21457.0 806.761  19
   2   6  -3 19731.2 616.721   4
  -2   6   3 20591.8 846.148  21
   2  -6  -3 21782.1 1006.91   1
  -2  -6   3 20698.7 884.377  20
   2  -6  -2 205.838 305.451   1
  -2  -6   2-206.948 200.876  20
  -2   6   2 83.3864 195.857  21
  -2   6   2-161.419 162.950  19
  -2   6   1 21162.3 743.482  19
   2  -6  -1 21264.0 1007.01   1
  -2  -6   1 21247.6 799.737  20
  -2   6   1 19640.5 822.582  21
  -2   6   0 11855.1 532.603  19
  -2  -6   0 11314.6 534.924  20
   2  -6   0 11297.9 758.427   1
  -2   6   0 11916.0 646.613  21
   2   6   1 15082.5 582.202  21
  -2   6  -1 14965.3 592.666  19
  -2   6  -1 14275.6 676.055   4
   2   6   1 13933.8 747.623  19
   2  -6   1 15953.9 878.905   1
  -2  -6  -1 14572.0 745.425   1
  -2  -6  -1 14801.3 569.208  20
  -2  -6  -2 234.769 103.013  20
   2   6   2-27.3446 233.468  19
   2  -6   2 208.386 362.543   1
  -2   6  -2 64.2633 190.020   4
  -2  -6  -2-49.2988 197.724   1
   2   6   2 184.500 94.6888  21
  -2  -6  -3 3142.54 333.335   1
  -2   6  -3 3450.42 358.672   4
   2  -6   3 3554.99 506.313   1
   2   6   3 2938.32 411.820  19
   2  -6   3 3176.98 351.815   2
   2   6   4-173.857 253.002  19
   2  -6   4-107.062 196.072   2
  -2  -6  -4-102.288 155.017   1
   2  -6   4 114.523 297.624   1
  -2   6  -4 267.993 198.412   4
   2   6   5 10882.5 709.510  19
   2  -6   5 11711.2 682.787   2
  -2   6  -5 10879.1 653.799   4
  -2  -6  -5 10992.0 574.387   1
   2  -6   6 7296.93 573.335   2
   2   6   6 7190.41 616.292  19
  -2   6  -6 8046.80 592.666   4
   2   6   7 4148.36 494.359  19
   2  -6   7 4605.14 491.636   2
  -2   6  -7 4396.06 458.370   4
  -2   6  -8 391.948 235.484   4
   2   6   8-258.016 282.586  19
   2  -6   8-22.3240 249.812   2
  -2   6  -9 15283.0 906.642   4
   2   6   9 16461.3 1029.22  19
   2  -6   9 16195.2 938.232   2
   2  -6  10 2025.01 383.916   2
   2   6  10 1366.78 354.426  19
  -2   6 -10 2536.97 218.878  13
  -2   6 -10 2388.81 416.782   4
   2  -6  11 178.522 197.069   2
   2   6  11 474.626 110.395  10
  -2   6 -11 385.230 128.812  13
  -2   6 -11 267.115 200.189   4
   2   6  11 501.005 307.408  19
   2  -6  12 1580.23 353.099   2
  -2   6 -12 842.144 157.650  13
   2   6  12 1459.01 163.451  10
   2   6  12 1032.24 352.767  19
  -2   6 -12 874.108 252.134   4
   2   6  13 209.427 242.279  19
   2   6  13 400.549 120.269  10
   2  -6  13 585.387 240.830   2
  -2   6 -13 443.259 208.774   4
  -2   6 -13 369.101 128.650  13
   2   6  14 5277.46 304.928  10
  -2   6 -14 5346.76 334.245  13
   2   6  15 2576.27 219.763  10
  -2   6 -15 2682.16 246.321  13
  -2   6 -16 26.7585 130.732  13
   2   6  16 92.2720 109.505  10
   2  -6  17 65.1635 93.6922  10
  -2   6 -17 20.9704 136.804  13
   2   6  17-181.025 117.847  10
   2   6  17-51.5084 114.530   6
   2   6  18 695.618 120.475  10
   2   6  18 547.878 112.020   6
  -2   6 -18 681.986 153.679  13
   2  -6  18 596.676 100.135  10
   2   6  19 264.800 85.9375  10
   2  -6  19 174.675 64.3486  10
  -2   6 -20-88.8249 73.7894  13
   2   6  20 44.5463 64.2337  10
  -2   6 -21 1449.74 99.6378  13
  -2   7  20 601.443 86.0050  10
   2   7 -19 385.077 71.8286  13
  -2   7  19 229.842 88.7534  10
  -2   7  18 1932.88 174.270  10
   2   7 -18 2037.85 155.037  13
   2   7 -17 6349.70 286.850  13
  -2   7  17 6281.46 313.241  10
  -2   7  17 6552.32 287.766   6
  -2   7  16 2739.68 229.912  10
   2   7 -16 2341.47 198.340  13
  -2   7  16 3114.27 230.405   6
  -2   7  15 14025.0 504.435   6
   2   7 -15 13550.3 475.291  13
  -2   7  15 14335.4 504.827  10
  -2   7  14 64.8746 128.311   6
  -2   7  14 116.611 139.800  10
   2   7 -14-46.0421 112.126  13
   2   7 -13 25332.6 688.691  13
  -2   7  13 24676.2 727.165   6
  -2   7  13 24903.7 693.078  10
  -2  -7  12 8651.06 865.641  20
  -2   7  12 7476.39 767.402  19
  -2   7  12 7858.83 378.214  10
  -2   7  12 7731.11 406.984   6
  -2  -7  12 7577.68 741.762   2
   2   7 -12 7955.32 373.295  13
  -2   7  11 1222.46 177.964  10
  -2   7  11 693.407 161.443   6
   2   7 -11 591.412 113.764  13
  -2   7  11 697.759 186.535  19
  -2  -7  11 904.334 326.995   2
  -2  -7  11 878.641 299.673  20
  -2  -7  10 5560.11 626.131   2
   2   7 -10 5106.73 290.101  13
  -2   7  10 5323.00 326.596   6
  -2   7  10 4740.66 583.341  19
  -2   7  10 5364.22 299.359  10
  -2  -7  10 5107.92 643.193  20
  -2   7   9 1661.20 372.313  19
  -2  -7   9 1322.31 382.540  20
   2  -7  -9 1685.56 375.193   1
  -2   7   9 1452.79 179.151   6
  -2   7   9 1538.07 164.132  10
  -2  -7   9 491.923 215.532   2
   2  -7  -8-224.409 301.210   1
  -2  -7   8 103.775 243.067   2
  -2  -7   8 193.739 295.601  20
  -2   7   8-398.014 253.930  19
  -2  -7   7 54500.6 1824.14   2
  -2  -7   7 49624.0 1781.33  20
  -2   7   7 51801.9 1703.87  19
   2  -7  -7 51587.2 1782.60   1
   2  -7  -6 5627.89 603.454   1
  -2  -7   6 4892.46 525.952   2
  -2  -7   6 4590.29 527.173  20
  -2   7   6 5408.79 523.929  19
   2  -7  -5 3205.96 423.086   1
  -2  -7   5 3140.82 431.160   2
  -2   7   5 3210.33 393.222  19
  -2  -7   5 2011.84 347.648  20
  -2  -7   4 1293.13 296.035  20
  -2   7   4 1262.89 241.098  19
   2  -7  -4 1842.76 345.777   1
   2  -7  -3 34.9257 286.230   1
  -2   7   3-41.1546 188.841  21
  -2   7   3 136.922 150.673  19
  -2  -7   3-135.250 165.126  20
  -2   7   2 15104.5 711.331  19
  -2  -7   2 15683.1 770.796  20
  -2   7   2 15015.7 773.128  21
   2  -7  -2 17307.5 973.748   1
  -2   7   1-168.167 142.620  19
  -2   7   1 20.1061 199.135  21
   2  -7  -1-37.2324 253.039   1
  -2  -7   1 200.312 164.123  20
  -2   7   0-18.6351 205.893  21
  -2  -7   0 206.448 135.983  20
   2   7   0 162.033 129.252  21
   2   7   0-148.772 234.773  19
   2  -7   0-103.769 283.631   1
  -2   7   0-70.4781 106.341  19
   2  -7   1 5986.06 606.499   1
  -2   7  -1 5466.77 399.118  19
   2   7   1 5473.09 512.854  19
   2   7   1 5464.78 383.120  21
  -2   7  -1 6285.32 520.521  21
  -2  -7  -1 5652.96 372.096  20
   2  -7   2 217.524 276.999   1
   2   7   2-46.0265 217.711  19
  -2   7  -2 299.551 172.663   4
   2   7   2 295.169 133.331  21
  -2   7  -2 436.791 159.840  19
  -2  -7  -2 71.6715 193.136   1
   2   7   3 213.332 251.240  19
  -2   7  -3 148.654 183.071   4
  -2  -7  -3 31.8641 166.139   1
   2  -7   3-381.215 324.058   1
   2  -7   4 26954.0 1261.50   1
  -2  -7  -4 25303.9 1007.99   1
   2  -7   4 26138.1 1066.83   2
  -2   7  -4 25817.6 1028.24   4
   2   7   4 27677.0 1179.90  19
  -2   7  -5 24106.7 1024.70   4
   2  -7   5 24044.4 1050.27   2
   2   7   5 23332.2 1101.73  19
  -2   7  -6 13839.4 793.184   4
   2  -7   6 13995.6 820.723   2
   2   7   6 13769.5 890.811  19
  -2   7  -7 13732.7 810.158   4
   2   7   7 14802.6 951.093  19
   2  -7   7 14509.3 869.854   2
  -2   7  -8 400.262 239.601   4
   2   7   8 170.387 256.554  19
   2  -7   8 267.946 244.449   2
   2   7   9 1197.49 336.395  19
  -2   7  -9 1126.90 160.801  13
  -2   7  -9 1382.94 345.386   4
   2  -7   9 1170.26 300.756   2
   2   7  10 6235.26 695.026  19
   2  -7  10 6270.15 649.224   2
  -2   7 -10 5770.38 328.373  13
  -2   7 -10 5934.85 605.458   4
   2  -7  11 493.063 266.425   2
   2   7  11 144.278 243.658  19
  -2   7 -11-92.8345 245.510   4
  -2   7 -11 3.77455 126.137  13
   2   7  11 98.7520 91.0492  10
  -2   7 -12 7549.92 718.279   4
   2  -7  12 7062.77 713.376   2
  -2   7 -12 6404.97 361.836  13
   2   7  12 6534.86 319.621  10
  -2   7 -13 2376.29 242.230  13
   2   7  13 2470.33 203.028  10
  -2   7 -14 402.086 137.934  13
   2   7  14 713.225 135.845  10
   2   7  15 2536.48 201.791  10
  -2   7 -15 2184.15 221.220  13
   2   7  16 186.502 95.2465  10
  -2   7 -16 214.223 143.770  13
   2   7  16 106.055 140.024   6
   2   7  17 1427.35 175.301   6
   2   7  17 1411.86 150.764  10
  -2   7 -17 1529.72 183.583  13
   2   7  18 2807.09 175.512  10
   2   7  18 2834.72 190.668   6
  -2   7 -18 3014.14 206.414  13
   2   7  19 7574.03 245.006  10
  -2   7 -19 7905.74 276.444  13
  -2   7 -20 232.620 64.9243  13
   2   7  20 183.096 43.8450  10
  -2   8  19 25.3717 58.3221  10
   2   8 -18 6140.54 215.059  13
  -2   8  18 6969.62 264.845  10
   2   8 -17 8721.38 300.450  13
  -2   8  17 8744.77 332.001  10
  -2   8  16 661.084 137.189   6
  -2   8  16 588.386 137.000  10
   2   8 -16 507.935 95.9816  13
   2   8 -15 2260.16 186.416  13
  -2   8  15 1872.78 202.868   6
  -2   8  15 2348.35 212.446  10
  -2   8  14 3318.47 274.605   6
   2   8 -14 3337.37 233.614  13
  -2   8  14 3281.87 246.191  10
  -2   8  13 4926.99 304.515  10
  -2   8  13 4588.45 317.544   6
   2   8 -13 5253.46 295.213  13
  -2   8  12 2586.43 255.890   6
  -2   8  12 2795.79 239.130  10
   2   8 -12 2703.79 219.097  13
  -2   8  11 16020.7 584.242   6
   2   8 -11 15774.0 528.438  13
  -2   8  11 15452.4 529.562  10
   2   8 -10 585.901 128.160  13
  -2   8  10 624.560 182.058  19
  -2   8  10 593.130 125.878  10
  -2  -8  10 318.609 240.752   2
  -2   8  10 532.574 167.580   6
  -2  -8  10 804.001 347.373  20
  -2   8   9 7509.07 395.158   6
  -2   8   9 7290.13 342.605  10
  -2  -8   9 6006.85 707.144  20
  -2   8   9 6632.14 670.474  19
  -2  -8   9 7157.67 719.713   2
   2   8  -9 6891.27 331.129  13
  -2   8   8 47023.1 1736.21  19
  -2  -8   8 46908.1 1852.90  20
   2  -8  -8 50295.4 1862.49   1
  -2   8   8 47350.9 964.441  10
  -2  -8   8 49072.9 1849.26   2
  -2   8   8 49077.2 1058.76   6
   2  -8  -7 7085.23 680.925   1
  -2   8   7 7288.30 369.529   6
  -2  -8   7 6356.19 640.556   2
  -2   8   7 6860.84 318.355  10
  -2   8   7 7400.31 662.251  19
  -2  -8   7 7563.48 707.920  20
   2  -8  -6 9123.43 780.446   1
  -2  -8   6 10383.1 788.149  20
  -2   8   6 9903.84 726.804  19
  -2  -8   5 11291.2 800.523  20
  -2   8   5 13168.5 800.408  19
   2  -8  -5 12008.4 906.907   1
   2  -8  -4 521.570 302.311   1
  -2  -8   4 303.556 223.089  20
  -2   8   4 553.192 202.930  19
  -2   8   3 567.595 171.116  19
   2  -8  -3 675.115 335.757   1
  -2  -8   3 182.931 144.107  20
  -2   8   2 1542.10 290.623  21
  -2   8   2 1551.54 259.716  19
   2  -8  -2 1301.06 300.202   1
  -2  -8   2 1553.03 268.813  20
   2   8  -1 41085.4 1490.77  19
   2   8  -1 45146.4 1335.51  21
   2  -8  -1 43679.7 1686.79   1
  -2  -8   1 44571.5 1326.59  20
  -2   8   1 43674.5 1471.93  21
   2   8   0 2918.26 426.046  19
  -2   8   0 2280.80 369.631  21
   2  -8   0 2356.48 417.842   1
   2   8   0 3014.25 324.090  21
   2   8   1 3829.95 347.847  21
  -2   8  -1 2895.52 402.233  21
   2   8   1 3153.84 451.816  19
   2  -8   1 4081.52 582.430   1
   2  -8   2 10026.4 797.969   1
   2   8   2 9961.77 721.468  19
  -2   8  -2 9268.09 675.960  21
  -2   8  -3 6292.02 517.559   4
   2  -8   3 6588.10 681.519   1
   2   8   3 5442.41 568.623  19
   2   8   4 1679.56 368.455  19
  -2   8  -4 1950.37 313.222   4
   2   8   5 2901.81 444.054  19
  -2   8  -5 1725.61 303.706   4
  -2   8  -6 741.262 250.514   4
   2  -8   6 399.514 248.081   2
   2   8   6 438.119 249.092  19
   2   8   7-451.475 310.137  19
  -2   8  -7-26.0509 90.2285  13
   2  -8   7-163.539 211.918   2
  -2   8  -7-112.096 168.904   4
  -2   8  -8 3286.16 246.644  13
   2   8   8 3380.63 566.890  19
  -2   8  -8 2992.00 439.213   4
   2  -8   8 3212.02 469.993   2
  -2   8  -9 279.203 216.478   4
   2   8   9 102.637 252.226  19
   2  -8   9 189.376 263.577   2
  -2   8  -9 327.126 133.054  13
  -2   8 -10 2857.50 253.411  13
   2   8  10 2932.56 521.288  19
   2  -8  10 3392.38 498.942   2
  -2   8 -10 2327.67 374.754   4
  -2   8 -11 18796.1 619.921  13
  -2   8 -12 1282.67 182.408  13
   2   8  12 1357.02 149.541  10
  -2   8 -13 3135.60 270.769  13
   2   8  13 3559.41 232.358  10
   2   8  14 2741.64 205.080  10
   2   8  14 2402.26 258.436   6
  -2   8 -14 2684.17 246.943  13
  -2   8 -15 319.834 138.354  13
   2   8  15 508.961 112.227  10
   2   8  15 154.474 147.255   6
   2   8  16 1362.74 184.877   6
  -2   8 -16 1733.64 181.516  13
   2   8  16 1748.58 147.552  10
   2   8  17 300.410 75.8137  10
  -2   8 -17 260.589 98.9687  13
   2   8  17 85.0199 102.027   6
  -2   8 -18 2818.36 175.449  13
   2   8  18 2738.85 145.957  10
   2   8  18 2988.30 174.444   6
  -2   8 -19 213.706 71.6891  13
  -2   9  18 7998.78 242.579  10
  -2   9  17 712.599 100.856   6
  -2   9  17 424.024 89.8664  10
  -2   9  16 4245.04 226.205  10
  -2   9  16 4355.58 238.023   6
   2   9 -16 4159.96 198.570  13
   2   9 -15 57.0826 77.6978  13
  -2   9  15-20.7213 94.5138  10
  -2   9  15-65.7531 112.277   6
  -2   9  14 114.669 130.943   6
  -2   9  14 213.528 114.044  10
   2   9 -14 306.082 100.254  13
   2   9 -13 4164.86 247.979  13
  -2   9  13 3649.34 247.591  10
  -2   9  13 4308.26 309.638   6
  -2   9  12 7140.31 347.827  10
   2   9 -12 7617.06 344.781  13
  -2   9  12 7686.80 403.858   6
  -2   9  11 1663.48 189.922  10
   2   9 -11 1823.55 174.507  13
  -2   9  11 1752.74 238.732   6
   2   9 -10 9847.58 405.360  13
  -2   9  10 9797.91 468.900   6
  -2   9  10 9312.93 392.843  10
   2   9  -9 8720.04 377.893  13
  -2   9   9 8811.29 440.348   6
  -2   9   9 8228.96 371.213  10
  -2   9   8 186.879 171.222   6
  -2   9   8 151.559 106.583  10
  -2  -9   8 363.541 202.533  20
   2   9  -8-66.9000 105.035  13
  -2   9   7 40401.2 968.147   6
  -2  -9   7 39249.9 1658.04  20
  -2   9   7 40999.8 870.208  10
  -2   9   6 3807.82 281.393   6
   2  -9  -6 3418.68 496.395   1
  -2  -9   6 3325.33 436.510  20
  -2   9   6 3623.99 233.585  10
  -2  -9   5 7911.77 690.743  20
   2  -9  -5 7804.32 757.989   1
  -2   9   5 7518.33 324.646  10
  -2   9   5 8617.91 395.343   6
  -2  -9   4 3871.24 268.127  24
  -2  -9   4 3006.20 408.911  20
  -2   9   4 3834.28 266.570   6
   2  -9  -4 3049.71 483.845   1
  -2   9   3 820.119 137.320  13
   2   9  -3 801.604 261.259  19
  -2   9   3 1212.03 175.014   6
  -2  -9   3 852.147 141.184  24
   2  -9  -3 534.008 330.019   1
   2   9  -2 44855.5 1458.71  21
  -2  -9   2 44867.0 962.825  24
   2  -9  -2 42654.7 1773.29   1
  -2   9   2 45585.5 1597.57  21
   2   9  -2 41242.2 1589.44  19
   2  -9  -1 18545.5 1167.80   1
  -2   9   1 18137.3 986.543  21
   2   9  -1 16765.1 1000.89  19
  -2   9   0 68.1660 184.372  21
   2  -9   0 154.408 319.915   1
   2   9   0 322.416 238.706  19
   2   9   1-215.810 209.028  19
   2  -9   1 69.5067 302.797   1
  -2   9  -1 31.0833 188.050  21
  -2   9  -2 2606.93 204.258  13
   2  -9   2 2240.44 480.156   1
   2   9   2 1709.93 361.985  19
  -2   9  -2 2252.35 394.698  21
  -2   9  -3 6852.61 330.240  13
  -2   9  -3 5783.44 604.012  21
   2   9   3 6285.44 620.907  19
  -2   9  -4 136.459 111.813  13
   2   9   4 6.29824 107.493   6
   2   9   4 224.525 274.709  19
  -2   9  -5 2143.67 343.249   4
   2   9   5 2392.94 407.485  19
  -2   9  -5 2005.37 201.040  13
  -2   9  -6 5506.42 544.251   4
   2   9   6 6229.01 668.014  19
  -2   9  -6 6345.51 337.602  13
  -2   9  -7 5754.18 565.191   4
  -2   9  -7 5015.76 307.551  13
   2   9   7 6556.64 741.694  19
   2   9   8 1689.30 424.268  19
  -2   9  -8 1310.44 182.784  13
  -2   9  -9 2294.12 230.063  13
  -2   9 -10 2505.26 235.692  13
   2   9  11 2225.09 275.177   6
  -2   9 -11 1732.72 212.863  13
  -2   9 -12 271.497 139.102  13
   2   9  12 377.697 187.451   6
  -2   9 -13 704.071 153.339  13
   2   9  13 643.349 204.018   6
  -2   9 -14 13291.4 472.062  13
   2   9  14 12651.0 498.242   6
   2   9  15 8477.84 377.376   6
  -2   9 -15 7880.71 344.294  13
  -2   9 -16 774.581 127.982  13
   2   9  16 1004.42 149.271   6
  -2   9 -17 1836.21 143.510  13
   2   9  17 1709.27 152.728   6
  -2   9 -18 73.5301 57.8018  13
   2   9  18 5.84017 58.3864   6
  -2  10  17 2040.09 116.076   6
  -2  10  17 2135.82 129.344  13
  -2  10  16 301.318 75.4622  10
  -2  10  16 161.989 82.1582   6
  -2  10  15 2003.20 151.064  10
  -2  10  15 2087.84 184.082   6
  -2  10  14 1840.56 162.686  10
  -2  10  14 2103.85 210.159   6
  -2  10  13 3199.60 257.111   6
   2  10 -13 3406.31 197.930  13
  -2  10  13 3436.34 222.283  10
  -2  10  12 4810.80 280.818   9
   2  10 -12 4190.03 232.554  13
  -2  10  12 4586.49 311.675   6
  -2  10  12 4487.50 259.738  10
   2  10 -11 8.39943 84.9587  13
  -2  10  11-106.962 163.236   6
  -2  10  11 107.409 96.2804  10
  -2  10  10-24.4763 98.8788  10
  -2  10  10 169.624 167.877   6
   2  10 -10 12.9792 84.1870  13
  -2  10   9 387.046 180.247   6
  -2  10   9 164.055 95.6747  10
  -2  10   8 8943.46 373.408  10
  -2  10   8 8681.87 434.735   6
  -2  10   7 4112.26 253.899  10
  -2  10   7 3765.98 301.966   6
  -2  10   6 5218.23 280.672  10
  -2  10   6 5678.45 353.078   6
  -2  10   5 560.977 138.180  13
  -2  10   5 315.231 163.693   6
   2  10  -5-75.7890 285.485  19
   2 -10  -5 170.135 267.249   1
   2  10  -4 17293.4 1060.81  19
  -2  10   4 17842.7 573.791  13
  -2 -10   4 17771.4 591.702  24
   2 -10  -4 15896.9 1122.83   1
  -2  10   4 17188.4 581.841   6
  -2  10   3 7945.34 374.929  13
  -2  10   3 7229.67 362.020   6
   2 -10  -3 8485.59 830.980   1
  -2 -10   3 8130.25 395.616  24
   2  10  -3 6662.20 660.130  19
  -2  10   2 9455.23 399.180  13
   2 -10  -2 10555.0 955.799   1
  -2 -10   2 9309.42 422.778  24
  -2  10   2 9397.52 409.494   6
  -2 -10   1-53.4232 109.331  24
  -2  10   1-76.6580 112.040   6
   2 -10  -1 38.5726 308.134   1
  -2  10   1-36.2392 100.152  13
   2  10  -1-354.480 321.625  19
  -2  10   1 131.539 198.850  21
   2 -10  -1-45.8945 93.6531  24
  -2  10   0 4740.10 285.261  13
  -2  10   0 4549.83 272.248   6
   2 -10   0 5055.91 293.667  24
   2  10   0 3906.12 516.699  19
  -2  10   0 4595.35 534.058  21
  -2 -10   0 4589.52 303.252  24
   2 -10   0 4709.19 673.361   1
  -2  10  -1 22931.2 1181.00  21
  -2  10  -1 24872.4 674.810  13
   2 -10   1 25023.7 680.916  24
   2 -10   1 25742.4 1456.02   1
   2  10   1 21889.7 1214.21  19
  -2  10  -2 4783.22 294.216  13
   2 -10   2 4720.26 288.597  24
   2  10   2 4794.67 567.145  19
  -2  10  -2 5054.07 588.354  21
  -2  10  -3-267.601 247.741  21
  -2  10  -3 30.9853 105.176  13
   2  10   3-88.7827 227.304  19
   2  10   3-146.326 117.823   6
  -2  10  -4 9217.67 408.887  13
  -2  10  -4 8508.11 734.030  21
   2  10   4 7523.83 726.741  19
   2  10   4 8357.18 396.248   6
   2  10   5 663.796 159.567   6
  -2  10  -5 129.552 205.350  21
  -2  10  -5 690.290 149.932  13
   2  10   5-203.636 264.553  19
   2  10   6 395.207 266.584  19
  -2  10  -6 618.806 149.610  13
   2  10   6 498.559 160.650   6
   2  10   7 1782.07 231.595   6
  -2  10  -7 1753.22 205.146  13
   2  10   8 1832.44 241.030   6
  -2  10  -8 2110.68 223.702  13
  -2  10  -9 4766.82 315.881  13
   2  10   9 4121.67 313.467   6
  -2  10 -10 15935.8 550.118  13
   2  10  10 15158.0 572.113   6
  -2  10 -11 17911.5 577.858  13
   2  10  11 17284.6 613.624   6
  -2  10 -12 151.402 123.512  13
   2  10  12 104.575 186.360   6
  -2  10 -13 351.225 120.612  13
   2  10  13 345.263 187.328   6
   2  10  14 103.303 136.344   6
  -2  10 -14 166.450 105.862  13
   2  10  15 1720.01 182.244   6
  -2  10 -15 2059.84 164.455  13
  -2  10 -16 5373.91 222.627  13
   2  10  16 5429.92 249.012   6
   2  10  17 92.7835 63.7500   6
  -2  10 -17 3.57763 50.0336  13
  -2  11  16 39.6701 44.2503  13
  -2  11  16-41.6147 51.8240   6
  -2  11  15 7022.40 248.611  13
  -2  11  15 7097.37 262.643   6
  -2  11  14 397.354 93.8644  13
  -2  11  14 558.041 129.825   6
  -2  11  13 110.568 104.464  13
  -2  11  13 254.097 81.7387   9
  -2  11  13 120.889 123.220   6
  -2  11  12 70.9853 100.493   9
  -2  11  12 98.6293 109.156  13
  -2  11  12 171.545 152.914   6
  -2  11  11-150.918 124.500   9
  -2  11  11 313.007 92.8901  10
  -2  11  11 10.3351 163.396   6
  -2  11  11-15.8711 123.357  13
  -2  11  10 166.497 169.673   6
  -2  11  10-8.73251 122.227  13
  -2  11   9 720.347 183.394   6
  -2  11   9 1080.13 178.313  13
  -2  11   8 357.944 148.145  13
  -2  11   8 311.574 172.038   6
  -2  11   7 1745.69 200.933  13
  -2  11   7 1291.41 209.625   6
  -2  11   6 497.698 178.674   6
  -2  11   6 459.969 149.701  13
  -2  11   5 637.772 164.059   6
  -2  11   5 735.070 154.195  13
  -2  11   4 20690.5 650.669   6
  -2  11   4 19948.7 617.896  13
  -2  11   3 17131.7 565.515  13
   2 -11  -3 17313.3 570.504  24
  -2  11   3 16852.7 575.597   6
  -2 -11   3 17387.7 609.061  24
  -2 -11   2 2058.77 227.069  24
   2 -11  -2 1835.62 199.012  24
  -2  11   2 1878.15 202.984  13
  -2  11   2 1805.24 193.276   6
  -2 -11   1 3019.93 273.620  24
  -2  11   1 2810.61 241.607  13
  -2  11   1 3415.82 244.474   6
   2 -11  -1 3048.79 254.071  24
   2 -11   0 690.625 143.493  24
  -2 -11   0 854.453 171.467  24
  -2  11   0 739.327 159.019  13
  -2  11   0 621.426 134.621   6
  -2  11  -1 9503.70 413.777  13
  -2 -11  -1 9282.09 445.803  24
   2 -11   1 8912.36 407.714  24
  -2  11  -2 3238.98 250.688  13
  -2  11  -3 350.590 130.923  13
  -2  11  -3 518.779 145.730   9
   2  11   3 279.004 122.738   6
  -2  11  -4 12967.4 493.935  13
   2  11   4 13399.1 493.429   6
  -2  11  -5 70.4532 125.679  13
   2  11   5 159.618 129.886   6
   2  11   6 2007.20 223.389   6
  -2  11  -6 1990.31 210.396  13
  -2  11  -7 8529.49 398.463  13
   2  11   7 8810.13 428.897   6
  -2  11  -8-60.4198 125.656  13
   2  11   8 151.280 147.856   6
  -2  11  -9 108.083 122.571  13
   2  11   9 237.470 151.144   6
   2  11  10 9584.00 432.267   6
  -2  11 -10 9769.67 405.759  13
   2  11  11 696.851 177.780   6
  -2  11 -11 600.834 131.655  13
  -2  11 -12 1551.53 167.568  13
   2  11  12 1219.26 192.512   6
  -2  11 -13 1582.83 158.934  13
   2  11  13 1454.96 179.931   6
  -2  11 -14 4174.43 207.298  13
   2  11  14 4035.88 234.975   6
  -2  11 -15 23774.0 482.334  13
   2  11  15 24118.4 531.711   6
  -2  11 -16 902.404 73.7023  13
   2  11  16 1105.40 97.6715   6
  -2  12  14 389.773 61.4108  13
  -2  12  14 388.318 84.0836   6
  -2  12  13 94.0999 68.2393  13
  -2  12  13 49.3104 94.0823   6
  -2  12  12 1836.40 175.505   6
  -2  12  12 1645.42 136.464   9
  -2  12  12 1433.75 129.773  13
  -2  12  11 2098.40 171.579  13
  -2  12  11 2128.32 182.651   9
  -2  12  11 1895.57 196.762   6
  -2  12  10 893.195 140.291  13
  -2  12  10 780.025 153.616   9
  -2  12  10 795.164 164.955   6
  -2  12   9 6772.40 317.219  13
  -2  12   9 6693.94 341.764   9
  -2  12   9 6406.63 343.800   6
  -2  12   8 250.614 151.295   6
  -2  12   8 522.164 139.702  13
  -2  12   7 211.182 153.293   6
  -2  12   7 273.071 126.786  13
  -2  12   6-68.8165 125.809  13
   2 -12  -6 43.3608 97.5697  24
  -2  12   6 163.296 147.976   6
   2 -12  -5 551.987 132.483  24
  -2  12   5 219.682 133.957   6
  -2  12   5 347.152 136.317  13
   2 -12  -4 90.5351 101.144  24
  -2  12   4 257.655 127.706  13
  -2  12   4 446.741 145.554   6
   2 -12  -3 6042.80 329.878  24
  -2  12   3 6119.82 329.276  13
  -2  12   3 6658.25 344.290   6
  -2  12   2 16270.9 527.044   6
   2 -12  -2 15760.3 534.203  24
  -2  12   2 16141.0 542.497  13
  -2 -12   2 16125.9 579.474  24
  -2  12   1 9706.45 419.759  13
  -2  12   1 9779.23 396.878   6
  -2 -12   1 9139.90 438.938  24
   2 -12  -1 10113.0 424.605  24
  -2  12   0 13669.5 494.303  13
  -2 -12   0 13639.6 543.686  24
   2 -12   0 13810.2 498.081  24
  -2  12  -1 3033.22 243.679  13
  -2  12  -1 3705.17 276.684   9
  -2 -12  -1 3595.18 295.133  24
  -2 -12  -2-49.1524 156.766  24
  -2  12  -2 98.5803 116.144  13
  -2  12  -2-75.4111 115.892   9
  -2 -12  -3 3738.17 293.440  24
  -2  12  -3 4173.54 261.180   9
  -2  12  -3 3881.03 274.745  13
   2  12   4 6946.63 332.181   6
  -2  12  -4 7125.86 351.925  13
   2  12   5 4528.79 281.356   6
  -2  12  -5 4416.28 284.403  13
   2  12   6 2162.08 217.627   6
  -2  12  -6 2440.69 232.226  13
  -2  12  -7 1624.03 186.213  13
   2  12   7 1781.38 196.102   6
  -2  12  -8 9392.38 379.127  13
   2  12   8 8651.45 389.948   6
   2  12   9 86.8820 126.515   6
  -2  12  -9 67.2927 95.9237  13
  -2  12 -10 6678.27 302.397  13
   2  12  10 6776.60 331.220   6
  -2  12 -11 1399.79 143.075  13
   2  12  11 1702.01 181.049   6
  -2  12 -12 2231.71 157.031  13
   2  12  12 2440.72 188.394   6
   2  12  13 805.193 85.9102   9
   2  12  13 968.093 128.215   6
  -2  12 -13 973.359 101.994  13
  -2  12 -14 114.516 46.2192  13
   2  12  14 70.4089 72.4310   6
  -2  13  13 1414.10 94.4841   6
  -2  13  12 1445.91 94.7728  13
  -2  13  12 1511.20 123.843   6
  -2  13  11 559.295 90.9868   9
  -2  13  11 332.514 74.7669  13
  -2  13  11 602.173 106.832   6
  -2  13  10 1316.96 137.629   9
  -2  13  10 1516.03 154.663   6
  -2  13  10 1453.85 128.051  13
  -2  13   9 100.051 118.805   9
   2 -13  -9 405.085 77.6689  24
  -2  13   9 328.043 107.508   6
  -2  13   9 388.991 100.434  13
  -2  13   8 107.353 130.579   9
  -2  13   8 93.0157 84.5240  13
   2 -13  -8 86.3256 71.4800  24
  -2  13   8-53.6871 113.957   6
   2 -13  -7 3763.17 206.704  24
  -2  13   7 3822.44 231.219  13
  -2  13   7 4208.22 283.646   9
  -2  13   7 3899.55 247.243   6
   2 -13  -6 2165.76 167.556  24
  -2  13   6 2430.09 196.053  13
  -2  13   6 2486.65 243.964   9
  -2  13   6 2149.46 197.683   6
  -2  13   5 2340.28 200.768   6
  -2  13   5 3133.19 276.811   9
  -2  13   5 2696.66 207.319  13
   2 -13  -5 2604.36 193.170  24
  -2  13   4 1894.74 231.516   9
  -2  13   4 1764.69 172.869  13
   2 -13  -4 1998.38 178.231  24
  -2  13   4 1814.35 177.970   6
  -2  13   3 2600.67 216.004  13
   2 -13  -3 2458.16 198.910  24
  -2  13   3 2680.08 200.106   6
  -2  13   3 2637.53 261.111   9
  -2  13   2-94.5525 111.077  13
   2 -13  -2-143.862 106.809  24
  -2  13   2 19.4028 81.7459   6
  -2  13   2-106.818 145.146   9
  -2  13   1 78.7189 109.591  13
  -2  13   1 118.838 136.121   9
  -2  13   0 77.0149 120.202   9
  -2  13   0 19.7688 107.559  13
  -2 -13   0 253.584 159.059  24
  -2  13  -1 2858.35 223.365   9
  -2  13  -1 2235.97 204.657  13
  -2 -13  -1 2385.51 239.500  24
  -2  13  -2 208.409 95.8787   9
  -2  13  -2 16.5491 109.171  13
  -2 -13  -2 127.692 147.653  24
  -2  13  -3 177.279 115.510  13
  -2 -13  -3-156.262 138.455  24
  -2  13  -4 1545.47 166.126  13
  -2 -13  -4 1391.82 187.969  24
  -2 -13  -5 450.643 151.897  24
  -2  13  -5 228.740 100.254  13
   2  13   5 270.041 90.2763   6
  -2 -13  -6 1688.33 198.402  24
  -2  13  -6 1498.44 160.755  13
   2  13   6 1678.02 158.911   6
   2  13   7 688.501 125.718   6
  -2 -13  -7 457.356 137.230  24
  -2  13  -7 339.731 101.783  13
   2  13   8 4558.02 239.893   6
  -2  13  -8 4362.67 231.584  13
  -2 -13  -8 4076.78 251.303  24
  -2  13  -9 1152.90 122.473  13
   2  13   9 1034.11 136.296   6
  -2 -13 -10 297.583 105.899  24
  -2  13 -10 155.675 70.7703  13
   2  13  10 262.820 94.8007   6
  -2  13 -11-16.2864 52.1084  13
   2  13  11 24.5100 70.7028   9
   2  13  11-68.6876 77.9606   6
  -2 -13 -11-32.0368 79.8497  24
  -2  13 -12 32.8137 39.3482  13
  -2 -13 -12 16.6951 57.8331  24
   2  13  12-9.89361 64.7165   6
  -2  14  10 1348.99 94.9178   9
  -2  14   9 760.595 100.422   9
  -2  14   9 703.963 72.1293  13
  -2  14   9 820.288 93.2884   6
  -2  14   8-21.4180 68.1890   6
  -2  14   8-21.7630 91.9309   9
  -2  14   8 136.678 59.1977  13
  -2  14   7 1163.80 143.293   9
  -2  14   7 960.651 112.123   6
  -2  14   7 1140.34 111.334  13
  -2  14   6 35.3262 71.2354  13
  -2  14   6 22.8632 71.5815   6
  -2  14   6-50.5938 107.385   9
  -2  14   5 327.267 133.287   9
  -2  14   5 191.179 83.8779  13
  -2  14   4 4142.77 246.563   9
  -2  14   4 4147.90 214.302  13
  -2  14   3 2682.12 182.117  13
  -2  14   3 2938.01 215.428   9
  -2  14   2 1160.28 133.431  13
  -2  14   2 1276.21 155.548   9
  -2  14   1 7988.16 310.227  13
  -2  14   1 8291.25 331.808   9
   2  14  -1 8258.06 299.147   9
  -2  14   0-136.187 89.9595  13
  -2  14   0-75.2588 91.6110   9
  -2  14  -1 23517.8 544.591   9
  -2  14  -1 22232.9 541.689  13
  -2  14  -2 4388.73 228.413  13
  -2 -14  -2 4360.29 262.371  24
  -2 -14  -3 354.963 126.410  24
  -2  14  -3 390.889 96.1876  13
  -2  14  -4 5438.51 242.802  13
  -2 -14  -4 5078.98 268.928  24
  -2 -14  -5 15.0146 102.159  24
  -2  14  -5 34.4030 70.3741  13
  -2 -14  -6 673.068 126.665  24
  -2  14  -6 478.224 85.1003  13
   2  14   7 2604.99 137.648   6
  -2 -14  -7 2677.46 179.761  24
  -2  14  -7 2672.61 150.158  13
  -2  14  -8 3319.35 152.492  13
  -2 -14  -8 3100.12 174.098  24
   2  14   8 3187.83 146.404   6
   2  14   9 103.001 73.6126   9
  -2  14  -9 141.198 44.3399  13
   2  14   9 41.0221 39.4069   6
  -2 -14  -9-51.9750 64.5715  24
  -2 -14 -10 3244.32 141.063  24
   2  14  10 3633.61 150.208   9
  -2  15   6 553.997 79.0853   9
  -2  15   5 633.003 90.1768   9
  -2  15   4 176.467 75.6395   9
  -2  15   3 1707.38 103.494  13
  -2  15   3 1990.10 141.895   9
  -2  15   2 3729.33 155.906  13
  -2  15   2 4349.47 195.250   9
  -2  15   1-13.3126 46.9926  13
  -2  15   1 55.0647 63.0968   9
  -2  15   0 384.144 65.0816  13
  -2  15   0 285.240 59.9661   9
  -2  15  -1 418.863 66.6369  13
   2  15   1 350.030 71.0437   9
   2  15   2 119.517 67.6921   9
  -2  15  -2 31.2614 43.0826  13
  -2  15  -3 3524.42 144.198  13
   2  15   3 3788.76 182.725   9
   2  15   4 539.026 91.9470   9
   2  15   5 3427.50 168.318   9
   2  15   6-47.1409 58.7530   9
  -3   0  23-76.1428 52.5320   8
  -3   0  22 310.603 59.6245  10
  -3   0  22 190.110 90.8874   8
  -3   0  21-47.5807 61.9566  10
  -3   0  21-92.3139 117.517   8
  -3   0  20 511.830 120.594  10
  -3   0  19-9.07179 96.6068  10
  -3   0  18 3596.52 257.191  10
  -3   0  17-186.393 121.696  10
  -3   0  16 9679.41 417.904  10
   3   0 -16 9828.56 412.641  13
  -3   0  15-30.7988 100.818  10
   3   0 -15 29.7210 101.101  13
  -3   0  15 110.495 287.794   3
  -3   0  14 23476.0 641.905  10
   3   0 -14 23768.0 630.030  13
  -3   0  14 24668.1 1326.76   3
  -3   0  13 392.509 270.370   3
  -3   0  12 429.007 269.129   3
  -3   0  11 216.767 259.186   3
  -3   0  11-13.1367 141.889  20
  -3   0  10-143.449 238.305   3
  -3   0  10 158.357 140.238  20
  -3   0   9-130.236 138.442  20
  -3   0   9 11.9373 260.348   3
  -3   0   8 632.677 184.762  20
  -3   0   8 574.052 294.107   3
  -3   0   7 183.644 158.343  20
  -3   0   7 307.621 263.432   3
  -3   0   6 60520.9 1226.27  20
  -3   0   6 59912.4 1388.36   3
  -3   0   5-20.5041 100.598  20
  -3   0   5-54.1704 172.436   3
  -3   0   4 311480. 4045.30   3
  -3   0   4 306894. 3887.34  20
  -3   0   3 138.155 104.750  20
  -3   0   3-68.8479 125.925   3
  -3   0   2 68985.2 1158.21   3
  -3   0   2 70803.2 1150.40  20
  -3   0   2 70858.7 1288.25   5
  -3   0   2 68557.1 1145.46  22
  -3   0   1-23.7000 134.430   5
  -3   0   1 113.026 95.0923  20
  -3   0   1-1.30537 93.6519  22
  -3   0   1 8.57142 62.2601   3
  -3   0   0 7377.66 247.004   4
  -3   0   0 6996.22 301.481  20
  -3   0   0 7065.72 205.400   3
  -3   0  -1-15.9173 48.0716  21
   3   0   1 107.787 63.6298   1
  -3   0  -1-10.1940 71.7156   4
   3   0   1-12.9188 57.4652  19
  -3   0  -2 203148. 2662.81   4
   3   0   2 207356. 2476.61   1
   3   0   2 205010. 2540.72  19
  -3   0  -3-23.5761 112.721   4
   3   0   3 20.6344 53.8588   1
   3   0   3 45.9393 91.2911  19
   3   0   4 749673. 8798.84  19
  -3   0  -4 758479. 8905.91   4
   3   0   4 770070. 8429.95   3
   3   0   5-119.831 137.688  19
   3   0   5 36.3968 57.2886   3
  -3   0  -5 9.53597 141.505   4
   3   0   6 2450.74 262.343  19
   3   0   6 2405.52 190.739   3
   3   0   7 94.5737 96.5882   3
   3   0   7-96.0117 192.985  19
   3   0   8 71292.5 1676.52  19
   3   0   8 74309.5 1444.39   3
  -3   0  -9 37.5600 234.260   4
   3   0   9-82.8585 122.774   3
  -3   0 -10 1615.37 324.295   4
   3   0  10 1882.49 339.678  19
   3   0  10 1785.82 252.273   3
   3   0  11 97.0706 256.345  19
  -3   0 -11-152.368 255.907   4
  -3   0 -12 54289.5 1816.53   4
  -3   0 -13-343.616 261.312   4
  -3   0 -14 21467.6 632.922  15
  -3   0 -14 21055.7 607.589  13
  -3   0 -14 21063.0 630.541  14
  -3   0 -14 20573.4 1215.36   4
  -3   0 -15 71.7133 109.122  13
  -3   0 -15 98.4050 269.211   4
   3   0  16 20845.4 655.155  10
  -3   0 -16 19751.9 610.948  13
   3   0  17-8.67863 147.514  10
  -3   0 -17 129.339 125.236  13
   3   0  18 5108.35 328.074  10
  -3   0 -18 5030.17 300.245  13
   3   0  19 258.718 159.625  10
   3   0  20 464.033 141.314  10
   3   0  21 46.9534 96.0639  10
   3   0  22 287.115 83.7600  10
  -3   1  22 77.3934 57.5976  10
  -3  -1  22 42.6346 76.2769   8
  -3   1  22 132.492 77.4234   8
  -3  -1  21 101.856 61.9120  10
  -3   1  21-120.784 80.9774  10
  -3  -1  21-21.9230 104.773   8
  -3   1  21-170.040 115.976   8
  -3   1  20 8077.42 327.840  10
  -3  -1  20 8718.89 315.109  10
  -3  -1  19-205.284 100.747  10
  -3   1  19-10.1859 103.284  10
  -3   1  18 532.496 148.334  10
  -3  -1  18 504.704 120.262  10
  -3   1  17 8929.11 402.874  10
   3   1 -17 8883.76 395.628  13
  -3  -1  17 8998.96 390.794  10
  -3  -1  16 5893.49 318.587  10
   3   1 -16 5699.30 313.568  13
  -3   1  16 5515.28 322.534  10
   3   1 -15 10266.2 835.044   4
   3   1 -15 10903.7 425.598  13
  -3  -1  15 10006.1 409.093  10
  -3   1  15 9872.12 419.278  10
   3   1 -14 2444.07 203.602  13
  -3   1  14 2315.72 447.950   3
  -3  -1  14 1883.98 424.353   3
  -3   1  14 2413.00 214.623  10
   3  -1 -14 2107.00 191.968  13
  -3  -1  14 2235.32 196.014  10
  -3   1  13 16381.8 1049.96   3
  -3  -1  13 17396.7 912.897  20
  -3  -1  13 16758.2 1059.09   3
  -3  -1  12 13619.3 781.361  20
  -3  -1  12 13445.4 912.952   3
  -3   1  12 13114.9 885.053   3
  -3  -1  11 352.836 218.235  20
  -3  -1  11 779.206 303.859   3
  -3   1  11 238.704 236.404   3
  -3  -1  10 1235.98 238.778  20
  -3   1  10 1395.98 197.767  20
  -3  -1  10 1775.46 357.786   3
  -3   1  10 1632.49 341.553   3
  -3  -1   9 4242.59 497.106   3
  -3  -1   9 4543.07 418.133  20
  -3   1   9 4681.09 471.083   3
  -3   1   9 4560.47 314.069  20
  -3  -1   8 1428.20 356.980   3
  -3  -1   8 1742.15 286.320  20
  -3   1   8 1555.46 183.064  20
  -3   1   8 1503.59 322.138   3
  -3  -1   7 11968.5 663.804   3
  -3   1   7 10753.6 436.502  20
  -3   1   7 11622.6 633.185   3
  -3  -1   7 10981.2 551.017  20
  -3  -1   6 40079.6 1046.76  20
  -3   1   6 42081.9 878.699  20
  -3  -1   6 41303.4 1139.50   3
  -3   1   5 496.678 97.9259  20
  -3  -1   5 309.198 169.585   3
  -3  -1   5 377.004 163.086  20
  -3  -1   4 71351.4 1395.25   3
  -3  -1   4 71469.9 1331.93  20
  -3   1   4 72386.5 1159.84  20
  -3  -1   3 109773. 1753.02   3
  -3   1   3 106981. 1545.92  22
  -3  -1   3 107613. 1718.80  20
  -3   1   3 111340. 1553.19  20
  -3  -1   3 108246. 1739.69   5
  -3   1   2 73720.2 1119.33  20
  -3  -1   2 69701.0 1210.42   3
  -3  -1   2 69849.8 1258.78   5
  -3  -1   2 69762.8 1111.50   2
  -3   1   2 71966.7 1131.33  22
  -3  -1   2 69504.4 1221.91  20
  -3   1   1 18289.0 476.763   4
   3  -1  -1 18684.6 532.270   1
  -3   1   1 18212.9 479.348  21
  -3  -1   1 17787.7 512.948  20
  -3  -1   1 19092.2 471.976   3
  -3  -1   0 158711. 1826.04   4
  -3   1   0 153647. 2067.21  21
   3  -1   0 153608. 2137.90   1
  -3   1   0 155668. 2105.28   4
  -3  -1   0 155189. 2135.58  20
  -3   1   0 159153. 2270.31   5
   3  -1   1 38887.2 776.969   1
  -3  -1  -1 37755.9 789.975  20
  -3  -1  -1 38668.4 647.274   4
  -3   1  -1 41060.6 858.563   5
  -3   1  -1 39271.0 800.426   4
   3  -1   2 23327.8 431.089  19
   3   1   2 23276.7 581.800  19
   3  -1   2 22589.1 577.591   1
  -3   1  -2 22800.5 618.785   4
  -3  -1  -2 22604.1 523.186   4
  -3   1  -2 23025.8 614.082   5
   3  -1   3 96203.1 1492.90   1
   3  -1   3 93962.8 1379.54  19
   3   1   3 97692.1 1550.23  19
  -3   1  -3 98739.2 1628.33   4
  -3   1  -4 4304.72 315.546   4
   3   1   4 4213.44 282.014  19
   3  -1   4 4420.64 252.824  19
   3  -1   4 4188.02 249.530   1
   3   1   5 3658.15 299.772  19
   3  -1   5 2884.58 240.361  19
   3   1   5 3085.15 191.754   3
  -3   1  -5 3232.85 301.403   4
  -3   1  -6 7792.74 471.355   4
   3   1   6 7472.36 326.831   3
   3  -1   6 6771.19 392.038  19
   3   1   6 7969.74 462.381  19
  -3   1  -7 859.924 282.706   4
   3   1   7 763.552 136.006   3
   3  -1   7 1023.40 226.734  19
   3   1   7 955.564 268.446  19
   3  -1   8 12233.5 650.178  19
  -3   1  -8 13939.5 727.320   4
   3   1   8 13761.8 550.378   3
   3   1   8 13032.1 682.993  19
   3   1   9 20490.7 915.318  19
  -3   1  -9 21057.6 947.252   4
   3   1   9 23494.3 790.101   3
   3  -1   9 22072.2 915.463  19
  -3   1 -10 13701.8 819.868   4
   3   1  10 15156.7 854.121  19
   3   1  10 15905.4 691.933   3
   3   1  11 21794.2 1065.06  19
  -3   1 -11 20914.4 1063.31   4
  -3   1 -12 32509.8 1393.41   4
   3   1  12 31790.2 1377.08  19
   3   1  13 8404.00 741.763  19
  -3  -1 -13 8307.26 739.515   4
  -3  -1 -13 9323.89 391.615  15
  -3   1 -13 9691.28 385.778  13
  -3   1 -13 9130.59 781.348   4
  -3   1 -14 3384.38 247.299  14
  -3   1 -14 3760.84 259.488  15
  -3  -1 -14 3616.43 535.716   4
  -3  -1 -14 3737.31 248.521  13
   3   1  14 3687.52 273.018  10
  -3   1 -14 3027.08 488.135   4
  -3   1 -14 3860.50 261.608  13
  -3  -1 -15 1539.45 423.094   4
  -3   1 -15 1221.06 171.312  13
  -3  -1 -15 1357.05 170.287  13
   3   1  15 1287.39 193.688  10
  -3   1 -15 954.255 163.413  15
  -3   1 -15 1081.55 341.439   4
  -3  -1 -16 11.3271 110.243  13
   3   1  16-129.023 138.840  10
  -3   1 -16 123.691 111.629  13
  -3   1 -17 267.078 125.998  13
   3   1  17 18.2753 138.002  10
  -3  -1 -17 143.475 111.263  13
   3  -1  17 247.108 153.202  10
   3   1  18 10954.6 458.327  10
   3  -1  18 10767.3 458.501  10
  -3   1 -18 11759.8 452.576  13
  -3   1 -19-78.3332 123.585  13
   3   1  19-29.6315 144.151  10
   3  -1  19-66.5990 136.327  10
   3  -1  20 3351.28 235.273  10
   3   1  20 3745.63 250.524  10
   3  -1  21 2755.38 191.887  10
   3   1  21 2693.19 188.546  10
   3   1  22 2727.26 157.073  10
   3  -1  22 2627.21 151.228  10
  -3  -2  22 81.6673 64.9926   8
  -3   2  22 213.967 73.9132   8
  -3   2  22 181.330 58.8532  10
  -3   2  21 1741.21 147.537  10
  -3   2  21 1898.85 167.010   8
  -3  -2  21 1686.27 160.873   8
  -3   2  20 96.7911 102.191  10
  -3  -2  20 13.9693 122.041   8
  -3   2  20 33.3114 116.755   8
  -3   2  19 668.103 137.657  10
  -3  -2  19 460.055 99.1769  10
  -3   2  18 17.0656 131.943  10
   3   2 -18 13.2176 98.8019  13
  -3  -2  18 11.4155 96.0450  10
   3   2 -17 360.949 126.515  13
  -3  -2  17 192.169 92.6915  10
  -3   2  17 301.824 139.152  10
   3   2 -16 124.330 108.841  13
  -3   2  16 219.450 130.914  10
  -3  -2  16 142.473 103.790  10
  -3   2  15 1418.15 361.479   3
  -3  -2  15 1406.19 159.409  10
   3   2 -15 1484.62 169.358  13
   3   2 -15 1838.49 392.100   4
  -3   2  15 1594.68 192.327  10
  -3  -2  14 10937.1 805.207  20
   3   2 -14 9992.13 770.383   4
  -3   2  14 11751.1 443.909  10
  -3  -2  14 9880.33 392.423  10
   3   2 -14 11396.8 426.873  13
   3  -2 -14 11887.0 842.038   1
  -3   2  14 11163.5 910.445   3
   3  -2 -13 5653.33 564.391   1
  -3  -2  13 6533.33 607.186  20
   3   2 -13 5950.92 582.118   4
  -3   2  13 5816.83 303.190  10
  -3   2  13 5891.12 643.134   3
  -3  -2  12 38154.4 1569.04   3
  -3  -2  12 40164.2 1468.09  20
  -3   2  12 37198.2 1537.77   3
  -3  -2  11 3257.26 471.418   3
  -3  -2  11 3050.11 404.016  20
  -3   2  11 2692.22 422.062   3
  -3  -2  10 4252.10 451.279  20
  -3   2  10 4051.38 487.424   3
  -3  -2  10 4288.32 530.230   3
  -3  -2   9 3781.37 478.290   3
  -3   2   9 2955.81 425.198   3
  -3   2   9 3145.98 437.025  19
  -3  -2   9 3019.58 387.618  20
  -3   2   8 22541.1 951.337  19
  -3  -2   8 22802.9 977.755   3
  -3  -2   8 21685.6 890.235  20
  -3   2   7 26469.1 984.430  19
  -3  -2   7 27448.0 1019.38   3
  -3  -2   7 25417.1 921.926  20
  -3   2   7 28339.1 633.537  20
  -3  -2   6 21648.9 837.072   3
  -3   2   6 20920.4 800.687  19
  -3  -2   6 21777.4 809.312  20
  -3   2   6 22551.4 524.208  20
  -3   2   5 4012.07 198.629  20
  -3  -2   5 3913.97 347.261  20
  -3   2   5 4224.45 322.420  19
  -3  -2   5 4083.40 353.406   3
  -3  -2   4 278753. 3855.34  20
  -3   2   4 281552. 3347.43  20
  -3   2   4 275868. 3718.29  19
  -3  -2   4 278153. 3644.30   5
   3  -2  -4 284235. 3866.68   1
  -3  -2   4 282368. 3873.05   3
  -3   2   3 16813.0 520.137  19
  -3  -2   3 18066.9 619.137  20
  -3  -2   3 17576.8 570.379   2
  -3   2   3 17613.4 433.892  22
  -3  -2   3 18101.4 560.083   5
  -3  -2   2 63479.6 1198.80  20
  -3   2   2 64600.9 985.726  19
  -3  -2   2 62066.6 1115.03   2
  -3   2   1 57401.5 1075.87  21
  -3   2   1 54837.4 801.205  19
  -3   2   1 56755.4 1071.37   4
  -3  -2   1 55746.7 1076.06  20
   3  -2   0 630352. 7374.35   1
  -3   2   0 620311. 7283.11   4
  -3   2   0 618273. 7266.97  21
  -3  -2   0 623576. 7262.02  20
  -3  -2  -1 15253.2 482.134  20
  -3  -2  -1 15297.5 500.356  22
  -3   2  -1 14808.4 513.146   4
   3  -2   1 15482.7 547.638   1
  -3  -2  -2 124.041 108.683  22
   3  -2   2 49.0061 132.376   1
  -3   2  -2 211.891 111.507   5
  -3  -2  -2 140.132 100.414  20
  -3   2  -2 292.980 134.790   4
   3   2   2 18.1086 128.120  19
  -3  -2  -3 112327. 1756.33  22
   3  -2   3 115016. 1878.77   1
  -3   2  -3 115877. 1920.99   4
   3   2   3 115173. 1877.03  19
  -3   2  -3 112244. 1735.35   5
   3   2   4 8439.77 431.758  19
  -3   2  -4 9356.34 471.251   4
  -3  -2  -4 8414.66 369.092  22
   3  -2   4 9136.76 440.144   1
  -3   2  -4 8807.43 358.134   5
  -3   2  -5 41672.0 1103.23   4
   3   2   5 40912.2 1066.05  19
   3  -2   5 39727.1 1007.17   1
  -3   2  -5 40629.5 834.312   5
  -3  -2  -5 41568.0 899.758  22
  -3   2  -6 6109.08 473.308   4
  -3   2  -6 5786.60 281.428   5
   3   2   6 6352.36 460.534  19
  -3   2  -7 97826.2 2039.50   4
   3   2   7 94292.2 1984.69  19
   3   2   8 1709.33 347.817  19
  -3   2  -8 1423.66 368.707   4
   3   2   8 1917.16 221.552   3
  -3   2  -9 20034.3 950.847   4
   3   2   9 18973.7 911.582  19
   3   2   9 20382.9 761.461   3
  -3   2 -10 2067.00 364.626   4
   3   2  10 1719.28 252.412   3
   3   2  10 1547.15 353.842  19
   3   2  11 4005.62 506.019  19
  -3   2 -11 3734.02 497.858   4
  -3   2 -12 399.158 259.045   4
   3   2  12 373.550 263.394  19
   3   2  13 36412.2 842.080  10
  -3   2 -13 36917.1 843.386  15
  -3   2 -13 37455.3 1602.27   4
  -3   2 -13 37674.3 852.735  13
   3   2  13 37285.0 1617.45  19
  -3  -2 -13 37187.4 806.355  13
   3   2  14 42.1064 103.477  10
  -3   2 -14-96.9554 100.728  15
  -3  -2 -14 342.826 186.826   4
  -3  -2 -14 8.56860 90.2287  13
  -3   2 -14 83.4126 284.132   4
   3   2  14-251.993 338.328  19
  -3   2 -14-74.1903 113.836  13
  -3   2 -15 6591.38 346.802  15
  -3   2 -15 6254.86 347.326  13
  -3   2 -15 6062.25 697.093   4
   3   2  15 6692.89 358.590  10
  -3  -2 -15 6301.72 329.498  13
  -3  -2 -15 6629.34 729.148   4
   3   2  16 1921.29 220.869  10
  -3   2 -16 1863.31 212.209  13
  -3   2 -16 1722.70 197.468  15
   3  -2  17 64.5636 142.079  10
  -3   2 -17 10.1446 123.537  13
   3  -2  18 698.783 167.882  10
   3   2  18 800.225 168.324  10
  -3   2 -18 715.825 154.957  13
  -3   2 -19 3620.61 250.560  13
   3   2  19 4185.91 279.175  10
   3  -2  19 3510.80 258.422  10
   3   2  20 128.132 124.373  10
   3  -2  20 11.3490 114.247  10
  -3   2 -20 156.867 106.690  13
   3   2  21 4297.04 220.324  10
   3  -2  21 4079.17 214.256  10
   3   2  22 646.700 89.9155  10
   3  -2  22 720.194 84.3150  10
  -3  -3  22 2504.45 126.845   8
  -3   3  22 2452.05 133.677  10
  -3   3  22 2467.87 128.324   8
  -3   3  21 4946.18 230.149   8
  -3  -3  21 4476.98 218.605   8
  -3   3  21 4874.91 225.484  10
  -3   3  20 1179.06 151.527   8
  -3  -3  20 962.209 143.727   8
  -3   3  20 883.579 138.095  10
  -3   3  19 3285.80 243.432  10
   3   3 -18 1784.95 178.593  13
  -3   3  18 1848.36 209.547  10
   3   3 -17 362.495 120.953  13
  -3   3  17 307.109 142.592  10
   3   3 -16 2730.30 225.754  13
  -3   3  16 3090.85 261.219  10
   3   3 -15 1043.19 152.935  13
  -3  -3  15 1156.34 310.487  20
  -3   3  15 947.551 173.157  10
  -3   3  15 662.465 255.074   3
  -3   3  14 2263.24 211.082  10
  -3   3  14 2374.26 452.215   3
   3   3 -14 2311.26 200.199  13
   3   3 -13 2153.37 381.078   4
  -3   3  13 1759.76 399.014   3
  -3   3  13 1539.40 167.984  10
   3   3 -13 1449.44 155.088  13
  -3  -3  13 1570.91 343.698  20
   3  -3 -13 2059.13 369.461   1
  -3  -3  12 35611.2 1479.93  20
   3   3 -12 38851.7 1403.92   4
  -3   3  12 37859.9 1571.31   3
   3  -3 -12 36326.1 1424.27   1
  -3   3  11 2487.70 405.879   3
   3  -3 -11 1837.69 323.899   1
   3   3 -11 2479.07 345.902   4
  -3  -3  11 1743.33 361.712  20
  -3   3  11 2066.09 374.666  19
  -3  -3  10 1947.41 355.909  20
  -3   3  10 1132.69 256.786  19
   3   3 -10 1687.38 283.170   4
   3  -3 -10 1327.28 286.281   1
  -3   3  10 1410.79 370.111   3
   3   3  -9 6617.53 475.818   4
  -3  -3   9 6856.53 580.066  20
   3  -3  -9 6999.51 558.072   1
  -3   3   9 6402.27 577.376  19
   3   3  -8 6345.57 421.918   4
   3  -3  -8 6342.08 519.013   1
  -3  -3   8 6310.06 541.406  20
  -3   3   8 6308.89 525.788  19
   3  -3  -7 1691.55 314.912   1
   3   3  -7 1396.89 218.757   4
  -3  -3   7 1431.51 331.365  20
  -3   3   7 1011.80 274.394  19
   3   3  -6-124.797 121.141   4
  -3   3   6-171.152 223.561  19
  -3  -3   6-44.4929 246.636  20
   3  -3  -6-104.185 220.296   1
   3   3  -5 10204.7 398.027   4
  -3  -3   5 9806.23 574.759  20
  -3   3   5 9633.10 501.087  19
  -3  -3   5 10014.6 411.017   5
   3  -3  -5 9960.59 561.675   1
  -3  -3   4 13238.6 587.716   2
  -3   3   4 14160.0 547.444  19
   3  -3  -4 14135.8 637.724   1
  -3  -3   4 12964.5 616.942  20
  -3   3   4 13851.5 342.189  22
  -3  -3   4 13264.7 483.974   5
   3   3  -4 14127.3 406.719   4
  -3   3   3 251.749 100.325  19
   3  -3  -3 226.819 180.308   1
  -3  -3   3 548.643 197.967  20
  -3  -3   3 74.1095 144.153   2
   3   3  -3 179.837 52.7655   4
   3  -3  -2 184177. 2756.02   1
  -3  -3   2 175752. 2633.26   2
  -3  -3   2 180833. 2681.53  20
  -3   3   2 176181. 2647.15  21
  -3   3   2 176521. 2371.75  19
  -3   3   1 21636.6 665.661   4
  -3   3   1 21421.9 674.764  21
  -3   3   1 20819.5 461.519  19
  -3  -3   1 21285.1 665.166  20
   3  -3   0 25719.8 810.562   1
  -3   3   0 24954.1 447.210  19
  -3  -3   0 26316.1 707.317  20
  -3   3   0 25411.8 746.310  21
  -3   3   0 26031.1 745.149   4
  -3   3  -1 25913.8 763.388   4
   3  -3   1 26401.7 618.624   2
  -3  -3  -1 25725.1 675.224  20
   3   3   1 25273.4 438.898  21
  -3   3  -1 24168.4 420.909  19
   3  -3   1 26349.5 822.835   1
  -3  -3  -2 92960.7 1522.77  20
   3   3   2 94931.5 1713.38  19
   3  -3   2 91865.0 1768.78   1
  -3   3  -2 94377.3 1705.68   4
   3   3   3 1068.23 214.973  19
  -3   3  -3 567.972 184.093   4
   3  -3   3 672.632 210.432   1
   3   3   4 2636.89 322.011  19
  -3  -3  -4 2295.54 206.214  22
  -3   3  -4 2485.74 293.828   4
   3  -3   4 2141.71 282.384   1
   3  -3   5 15039.9 670.045   1
  -3   3  -5 14684.7 691.086   4
   3   3   5 16583.1 707.555  19
  -3  -3  -5 15788.7 517.636  22
  -3  -3  -6 165.418 100.882  22
   3   3   6 153.870 248.390  19
  -3   3  -6 188.242 238.921   4
   3   3   7 5013.64 498.449  19
  -3   3  -7 4253.98 434.578   4
  -3  -3  -7 4842.12 289.788  22
  -3   3  -8 5510.21 515.180   4
   3   3   8 6204.32 558.576  19
  -3   3  -9 106573. 2427.49   4
   3   3   9 106527. 2433.66  19
   3   3  10 9049.63 716.553  19
  -3   3 -10 10057.3 721.550   4
   3   3  10 10100.3 589.094   3
   3   3  11 2701.90 465.000  19
  -3   3 -11 3376.26 467.939   4
   3   3  12 1830.90 396.615  19
  -3   3 -12 1467.67 372.107   4
  -3   3 -13 12445.0 930.522   4
   3   3  13 12771.4 466.917  10
   3   3  13 12806.8 975.468  19
  -3   3 -13 12793.1 477.152  13
  -3   3 -13 12633.0 463.161  15
   3   3  14 86.1650 111.464  10
   3   3  14-306.228 205.776  19
  -3   3 -14 20.6915 111.688  13
  -3   3 -14-50.1875 93.2257  15
  -3   3 -14-183.050 220.062   4
  -3   3 -15 321.543 145.878  13
  -3   3 -15 569.912 137.468  15
   3   3  15 579.955 152.439  10
  -3   3 -16 293.311 117.000  15
   3   3  16-45.9558 123.538  10
  -3   3 -16 168.138 134.674  13
  -3   3 -17-46.6597 133.480  13
   3   3  17 13.1427 132.536  10
   3  -3  18 49.2598 124.025  10
  -3   3 -18-12.1947 136.415  13
   3   3  18 38.8755 130.503  10
   3  -3  19 3208.03 236.251  10
  -3   3 -19 3227.80 235.892  13
   3   3  19 3652.32 249.126  10
   3   3  20 1865.43 173.007  10
   3  -3  20 1835.64 171.834  10
  -3   3 -20 1867.21 174.441  13
   3  -3  21 1686.31 138.731  10
   3   3  21 1964.33 150.192  10
   3   3  22 1184.23 100.999  10
   3  -3  22 1351.97 93.3262  10
  -3   4  22 1455.57 98.9009  10
  -3   4  21 4029.11 175.796   8
  -3  -4  21 4002.06 173.009   8
  -3   4  21 4123.38 199.372  10
  -3   4  20 137.113 102.705  10
  -3   4  20-92.8059 82.7947   8
  -3  -4  20-114.177 77.8279   8
  -3  -4  19 177.777 101.269   8
   3   4 -19 233.208 90.5407  13
  -3   4  19 373.905 139.386  10
  -3   4  19 357.195 118.322   8
   3   4 -18 10423.8 393.061  13
  -3   4  18 10953.5 434.693  10
  -3   4  17 10120.0 431.074  10
   3   4 -17 9737.28 395.862  13
  -3   4  16 4556.02 302.524  10
   3   4 -16 4268.67 274.636  13
   3   4 -15 995.730 150.437  13
  -3   4  15 1238.71 186.548  10
  -3   4  14 484.292 143.496  10
  -3  -4  14 647.567 307.969  20
   3   4 -14 458.788 115.638  13
  -3   4  14 354.454 243.144   3
   3   4 -13 9376.02 382.657  13
  -3  -4  13 9246.92 811.098  20
  -3   4  13 9046.33 805.557   3
  -3   4  13 9421.14 403.380  10
   3  -4 -12 13527.8 883.969   1
  -3   4  12 13362.1 463.646  10
  -3   4  12 11807.1 884.054   3
  -3  -4  12 12451.6 909.795  20
  -3   4  12 12683.8 936.466  19
   3  -4 -11 5613.48 570.843   1
  -3  -4  11 5089.09 591.859  20
  -3   4  11 5748.90 627.225  19
  -3   4  11 5953.26 633.928   3
   3  -4 -10 43.6699 181.412   1
  -3  -4  10-191.013 261.314  20
  -3   4  10 328.799 227.730  19
   3   4 -10 7.41001 150.489   4
  -3   4   9 2755.75 390.678  19
  -3  -4   9 3482.81 483.742  20
   3   4  -9 3140.77 334.358   4
   3  -4  -9 3863.36 441.218   1
   3   4  -8 93501.8 1850.06   4
  -3  -4   8 88584.0 2182.57  20
   3  -4  -8 86994.3 2095.85   1
  -3   4   8 89575.2 2156.08  19
   3   4  -7 1281.55 189.170   4
   3  -4  -7 1470.41 308.078   1
  -3  -4   7 1160.11 273.320   2
  -3   4   7 1031.75 261.465  19
  -3  -4   7 1182.56 349.129  20
  -3  -4   6 32975.1 1118.78   2
   3   4  -6 31948.9 839.572   4
  -3  -4   6 32457.6 1145.39  20
  -3   4   6 30216.9 1036.06  19
   3  -4  -6 30682.4 1091.41   1
   3   4  -5 182649. 2506.85   4
  -3  -4   5 181517. 3045.96   2
  -3   4   5 171943. 2867.02  19
  -3  -4   5 179947. 3099.18  20
   3  -4  -5 182304. 3063.23   1
  -3  -4   5 179685. 2541.90   5
  -3  -4   4 10875.7 591.239   2
   3   4  -4 10680.3 359.195   4
  -3  -4   4 10849.8 624.710  20
  -3   4   4 11185.1 305.375  22
  -3   4   4 11110.2 519.868  19
   3  -4  -4 12222.8 662.570   1
  -3  -4   3 300.125 195.648   2
  -3  -4   3 284.877 200.763  20
   3  -4  -3 28.1511 223.519   1
  -3   4   3 712.594 155.311  19
   3   4  -3 94.7919 48.7728   4
  -3   4   2 5256.68 293.171  19
  -3  -4   2 5134.62 392.907  20
  -3   4   2 5072.53 382.632  21
  -3  -4   2 5049.71 380.901   2
   3  -4  -2 5661.27 453.407   1
  -3   4   1 29181.1 884.790  21
  -3   4   1 29782.8 665.754  19
  -3  -4   1 30542.7 862.759  20
   3  -4  -1 30133.8 991.453   1
  -3   4   0 2721.88 167.692  19
   3  -4   0 2254.15 328.543   1
  -3   4   0 2754.70 291.412  21
  -3  -4   0 2898.57 262.609  20
  -3   4   0 3090.56 290.387   4
   3  -4   1 478.232 235.646   1
  -3   4  -1 538.292 172.243   4
   3   4   1 669.592 87.0399  21
  -3   4  -1 360.938 70.2430  19
   3  -4   1 432.024 119.388   2
  -3  -4  -1 599.482 157.896  20
   3   4   2 91245.0 1811.61  19
  -3  -4  -2 87537.1 1530.06  20
   3  -4   2 92408.7 1915.29   1
  -3   4  -2 94657.4 1798.19   4
   3  -4   2 91130.2 1611.80   2
  -3   4  -3 15485.1 679.652   4
  -3  -4  -3 14686.2 514.983  20
   3  -4   3 15474.0 734.092   1
   3  -4   3 16057.4 614.931   2
   3   4   3 15175.4 703.347  19
   3  -4   4 106258. 2153.60   1
   3   4   4 104607. 2089.24  19
  -3   4  -4 106017. 2063.41   4
  -3   4  -5 8242.57 557.442   4
   3   4   5 8628.08 590.155  19
   3  -4   5 7838.84 556.313   1
  -3   4  -6 1742.22 346.546   4
   3   4   6 1326.00 341.038  19
  -3   4  -7 39347.2 1295.71   4
   3   4   7 40793.9 1360.23  19
  -3   4  -8 100.315 211.740   4
   3   4   8-139.379 267.926  19
   3   4   9 267.224 251.744  19
  -3   4  -9 41.6541 229.292   4
   3   4  10 218.529 252.519  19
  -3   4 -10 239.937 229.443   4
  -3   4 -11 795.473 283.118   4
   3   4  11 856.913 268.724  19
  -3   4 -12 1243.14 380.727   4
  -3   4 -12 1511.27 182.934  13
   3   4  12 1397.61 385.073  19
   3   4  12 1529.89 166.666  10
   3   4  13 17284.8 548.443  10
  -3   4 -13 16686.1 566.364  13
   3   4  13 17755.9 1161.83  19
  -3   4 -13 17413.1 1104.26   4
  -3   4 -13 15747.3 531.635  15
  -3   4 -14 1394.34 176.770  15
   3   4  14 1018.50 176.068  10
   3   4  14 1751.41 431.704  19
  -3   4 -14 1009.04 167.500  13
  -3   4 -14 1021.84 299.415   4
  -3   4 -15 7644.18 361.751  15
  -3   4 -15 7699.31 398.185  13
   3   4  15 7724.56 376.043  10
  -3   4 -16 69.0054 93.0310  15
   3   4  16 57.8164 118.248  10
  -3   4 -16 94.5113 131.535  13
  -3   4 -17 11570.1 468.558  13
   3   4  17 11871.8 459.255  10
  -3   4 -18 252.622 142.469  13
   3   4  18 9.77225 119.357  10
   3  -4  18 70.9074 108.290  10
  -3   4 -19 7875.41 341.084  13
   3  -4  19 7406.22 325.431  10
   3   4  19 8404.58 345.600  10
  -3   4 -20-74.9140 91.5502  13
   3  -4  20-5.04006 87.9235  10
   3   4  20 49.8717 88.6759  10
   3  -4  21 123.888 56.2085  10
  -3   4 -21 99.7286 73.5911  13
   3   4  21 77.1788 67.2086  10
  -3   5  21 1112.03 107.356  10
  -3   5  20 1166.20 137.217  10
  -3   5  20 1325.23 101.862   8
  -3   5  19 56.0408 68.2841   8
  -3  -5  19 130.387 78.0884   8
   3   5 -19-45.6028 74.6764  13
  -3   5  19 119.681 121.904  10
  -3   5  18 3720.72 220.235   8
   3   5 -18 3693.01 222.482  13
  -3  -5  18 3695.34 221.526   8
  -3   5  18 3737.59 260.943  10
  -3   5  17 6250.35 298.779   8
  -3  -5  17 5735.87 292.331   8
  -3   5  17 5384.55 320.064  10
   3   5 -17 6099.82 301.460  13
   3   5 -16 188.731 96.3595  13
  -3   5  16 260.443 157.188  10
  -3   5  15 221.574 152.353  10
   3   5 -15 175.912 100.959  13
   3   5 -14 46.3689 88.9297  13
  -3   5  14 31.2484 124.904  10
  -3   5  13 22617.3 653.444   6
  -3  -5  13 24165.4 1315.75   2
   3   5 -13 22325.8 625.884  13
  -3  -5  13 20930.0 1263.12  20
  -3   5  13 22452.6 648.617  10
  -3   5  13 23308.1 1324.59   3
  -3   5  12 606.665 133.646  10
   3   5 -12 439.665 107.349  13
   3  -5 -12 798.444 327.557   1
  -3  -5  12 1019.30 352.333   2
  -3   5  12 739.864 305.256   3
  -3  -5  12 119.893 283.807  20
  -3   5  12 379.219 219.735  19
  -3   5  12 662.056 133.635   6
   3  -5 -11 13299.4 876.894   1
  -3  -5  11 14732.9 981.264   2
  -3  -5  11 13170.3 960.325  20
  -3   5  11 12947.5 935.375  19
  -3   5  11 13809.8 472.708  10
   3  -5 -10 33303.5 1386.06   1
  -3  -5  10 34265.3 1442.42   2
  -3   5  10 31181.2 1386.11  19
  -3  -5  10 35549.4 1524.49  20
  -3  -5   9 2679.61 439.344  20
  -3  -5   9 2517.86 402.238   2
  -3   5   9 2220.24 369.044  19
   3  -5  -9 2155.86 389.361   1
   3  -5  -8 12489.0 784.378   1
  -3  -5   8 12669.5 838.692  20
  -3   5   8 11755.9 753.258  19
  -3  -5   8 13291.3 826.029   2
  -3  -5   7 63044.3 1814.74  20
   3  -5  -7 59622.6 1741.38   1
  -3   5   7 60502.9 1677.36  19
  -3  -5   7 63357.3 1778.91   2
  -3  -5   6 577.470 263.200   2
   3  -5  -6 774.337 303.342   1
  -3   5   6 1109.34 257.034  19
  -3  -5   6 620.350 283.439  20
   3  -5  -5 17412.4 886.357   1
  -3  -5   5 18205.2 887.507  20
  -3   5   5 18429.1 774.748  19
  -3  -5   5 17087.0 837.726   2
  -3  -5   4 3458.38 421.390   2
  -3   5   4 2864.63 285.616  19
  -3  -5   4 2737.49 373.582  20
   3  -5  -4 2887.79 432.146   1
  -3   5   3 108202. 2125.09  21
  -3  -5   3 108341. 2182.79   2
   3  -5  -3 108417. 2319.87   1
  -3  -5   3 106707. 2157.43  20
  -3   5   3 107626. 1916.19  19
  -3   5   2 1144.16 174.710  19
  -3   5   2 663.586 246.145  21
  -3  -5   2 920.911 265.176  20
   3  -5  -2 994.924 358.643   1
  -3  -5   1-25.4751 175.999  20
   3  -5  -1 43.4133 309.835   1
  -3   5   1-48.5960 94.2158  19
  -3   5   1-154.234 238.502  21
   3  -5   0 3811.52 481.615   1
  -3   5   0 3700.64 243.032  19
  -3   5   0 3569.45 362.111   4
  -3  -5   0 3494.34 315.973  20
  -3   5   0 3411.74 378.354  21
   3   5   1 8335.70 558.160  19
  -3  -5  -1 7164.54 403.613  20
  -3   5  -1 7805.18 499.976   4
   3   5   1 7443.74 335.973  21
  -3   5  -1 8060.75 341.466  19
   3  -5   1 7833.66 608.916   1
  -3   5  -2 250.658 207.251   4
   3   5   2 542.188 278.000  19
   3   5   2 431.947 92.7134  21
   3  -5   2 549.665 173.910   2
  -3  -5  -2 728.013 157.061  20
   3  -5   2 460.445 305.824   1
   3  -5   3 3567.68 459.312   1
  -3  -5  -3 3033.09 246.953  20
  -3   5  -3 3533.85 384.925   4
   3   5   3 2893.96 404.843  19
   3  -5   3 2964.94 303.329   2
   3  -5   4 38.8765 174.980   2
  -3   5  -4 55.6822 219.631   4
   3   5   4 305.696 312.473  19
   3  -5   4 268.110 285.200   1
   3  -5   5 109944. 2427.82   1
   3  -5   5 106739. 2149.68   2
   3   5   5 108666. 2346.98  19
  -3   5  -5 110966. 2283.10   4
  -3   5  -6 164.496 233.886   4
   3   5   6 494.883 301.705  19
  -3   5  -7 14021.3 801.145   4
   3   5   7 13844.5 839.288  19
   3   5   8 32566.4 1326.38  19
  -3   5  -8 30708.3 1236.34   4
  -3   5  -9 4745.30 515.058   4
   3   5   9 4227.52 534.027  19
  -3   5 -10 9128.83 738.410   4
   3   5  10 9468.65 791.790  19
  -3   5 -11 335.904 97.1875  13
   3   5  11 461.771 285.726  19
  -3   5 -11 421.086 225.771   4
  -3   5 -12 109.552 85.7736  15
   3   5  12 213.896 313.542  19
  -3   5 -12 88.7046 106.024  13
   3   5  12 221.274 99.7523  10
  -3   5 -12-103.485 300.790   4
  -3   5 -13 6843.04 700.920   4
   3   5  13 6996.03 339.698  10
  -3   5 -13 7234.47 344.441  15
  -3   5 -13 7332.02 380.527  13
   3   5  13 6266.39 720.221  19
  -3   5 -14 1481.29 167.604  15
  -3   5 -14 1637.44 210.679  13
   3   5  14 1757.01 203.613  10
  -3   5 -15 3199.60 275.462  13
  -3   5 -15 3106.07 226.506  15
   3   5  15 3018.35 243.900  10
   3   5  16 1029.45 162.059  10
  -3   5 -16 852.611 137.546  15
  -3   5 -16 926.225 180.916  13
  -3   5 -17-7.73545 137.450  13
   3   5  17 77.1904 118.195  10
  -3   5 -18 799.634 164.484  13
   3   5  18 771.503 136.671  10
   3   5  18 680.335 126.607   6
   3  -5  18 612.231 129.683  10
   3  -5  19 3006.73 195.095  10
   3   5  19 3499.50 210.679  10
   3  -5  20 169.012 69.8860  10
  -3   5 -20 133.670 91.8227  13
   3   5  20-21.9691 72.1161  10
   3   5  21 2159.68 120.751  10
  -3   5 -21 2406.43 138.361  13
  -3   6  21 992.988 86.9545  10
  -3   6  20 1375.19 128.493  10
   3   6 -19 920.607 100.821  13
  -3   6  19 779.151 129.414  10
  -3   6  18 56.2972 125.684  10
   3   6 -18 75.8027 67.1533  13
  -3   6  17 5504.68 311.850  10
   3   6 -17 4855.55 253.796  13
   3   6 -16 4667.19 264.802  13
  -3   6  16 4369.89 298.384  10
   3   6 -15 25157.0 661.916  13
  -3   6  15 25494.2 685.458   6
  -3   6  15 25073.7 701.722  10
   3   6 -14 6062.63 319.337  13
  -3   6  14 6239.11 340.263   6
  -3   6  14 5826.85 335.782  10
   3   6 -13 32332.5 775.894  13
  -3   6  13 31171.0 813.339   6
  -3   6  13 32006.1 804.346  10
  -3   6  12 13546.6 488.342  10
  -3   6  12 12655.7 969.644  19
   3   6 -12 12964.8 458.725  13
  -3  -6  12 13576.2 983.447   2
  -3   6  12 12862.0 496.071   6
  -3  -6  12 13564.8 1027.87  20
  -3  -6  11 27946.1 1385.04   2
  -3   6  11 29352.7 726.380  10
   3   6 -11 26068.3 679.184  13
  -3  -6  11 27456.6 1428.43  20
  -3   6  11 27656.4 1380.13  19
  -3   6  11 28012.4 744.661   6
   3  -6 -11 27551.3 1348.58   1
   3  -6 -10 2860.40 464.257   1
  -3  -6  10 2459.59 412.175   2
  -3   6  10 2465.93 216.738   6
  -3   6  10 2591.56 410.923  19
  -3   6  10 2682.10 214.620  10
  -3  -6  10 3053.50 515.640  20
   3  -6  -9 2407.92 450.597   1
  -3  -6   9 1816.08 392.564   2
  -3   6   9 1826.11 364.147  19
  -3  -6   9 1782.75 400.877  20
  -3  -6   8 3143.85 452.644   2
  -3   6   8 2373.66 359.327  19
  -3  -6   8 2597.71 443.735  20
   3  -6  -8 2433.90 434.796   1
  -3  -6   7 64344.7 1878.33   2
   3  -6  -7 60740.2 1885.37   1
  -3  -6   7 60636.7 1903.49  20
  -3   6   7 58796.6 1721.12  19
  -3  -6   6 11642.0 784.960  20
  -3   6   6 11669.3 681.425  19
  -3  -6   6 12027.4 768.942   2
   3  -6  -6 11918.2 818.677   1
  -3   6   5 67191.8 1656.52  19
  -3  -6   5 67640.5 1842.85   2
  -3  -6   5 64144.7 1811.87  20
   3  -6  -5 63443.7 1884.11   1
  -3  -6   4 12221.9 743.845   2
  -3  -6   4 10938.3 680.311  20
  -3   6   4 10784.2 589.693  19
   3  -6  -4 10625.2 748.589   1
  -3   6   3 47489.9 1224.60  19
  -3  -6   3 45111.2 1374.32  20
  -3   6   3 46399.8 1377.66  21
   3  -6  -3 47776.5 1566.89   1
  -3   6   2 38478.8 1219.92  21
  -3  -6   2 34882.1 1142.11  20
   3  -6  -2 36400.9 1362.60   1
  -3   6   2 37536.0 1012.26  19
  -3   6   1 4333.26 432.094  21
   3  -6  -1 5203.58 578.465   1
  -3   6   1 4637.53 312.551  19
  -3  -6   1 4349.70 387.529  20
  -3   6   0 3555.51 273.442  19
  -3   6   0 3833.13 416.801  21
  -3  -6   0 3363.18 325.921  20
   3  -6   0 3510.35 481.810   1
  -3  -6  -1 2413.80 265.066  20
  -3   6  -1 2555.25 378.977  21
   3  -6   1 2736.89 445.273   1
  -3   6  -1 2393.79 323.221   4
   3   6   1 2672.63 394.481  19
  -3   6  -1 2448.77 227.220  19
   3   6   1 2449.10 231.775  21
  -3   6  -2 47738.2 1371.50   4
   3   6   2 49284.2 1472.49  19
   3  -6   2 50468.9 1598.21   1
  -3  -6  -2 48859.9 1134.09  20
  -3  -6  -3 874.132 160.496  20
   3  -6   3 874.556 211.313   2
   3   6   3 996.667 318.421  19
  -3   6  -3 1066.35 282.470   4
   3  -6   3 1222.76 366.549   1
   3   6   4-279.175 294.835  19
   3  -6   4-40.7458 159.331   2
  -3   6  -4-322.203 215.831   4
   3  -6   5 58543.6 1569.34   2
   3  -6   5 59253.1 1819.55   1
  -3   6  -5 60143.6 1658.22   4
   3   6   5 57780.4 1730.22  19
   3   6   6 1167.07 309.098  19
   3  -6   6 899.945 232.544   2
  -3   6  -6 1028.54 277.651   4
  -3   6  -7 35228.0 1324.08   4
   3  -6   7 34200.3 1276.95   2
   3   6   7 35461.3 1419.41  19
   3  -6   8 10870.0 750.027   2
  -3   6  -8 10813.0 764.259   4
   3   6   8 12035.6 843.205  19
   3  -6   9 834.319 290.022   2
   3   6   9 411.859 297.473  19
  -3   6  -9-84.8257 275.842   4
   3  -6  10 6014.29 609.295   2
   3   6  10 6028.85 650.060  19
  -3   6 -10 4663.76 558.553   4
  -3   6 -10 6091.84 325.822  13
  -3   6 -11 2981.56 251.269  13
   3   6  11 3535.81 556.028  19
  -3   6 -11 3581.97 508.213   4
  -3   6 -11 2703.42 214.942  15
   3   6  11 2844.86 209.851  10
   3  -6  11 3011.94 464.519   2
   3   6  12 88.6463 103.103  10
  -3   6 -12 187.131 87.5263  15
  -3   6 -12 160.504 120.449  13
   3  -6  12 160.250 188.272   2
   3   6  12 199.272 264.566  19
  -3   6 -12 374.148 203.286   4
   3   6  13 312.504 165.982  10
  -3   6 -13 313.458 96.3038  15
  -3   6 -13 291.498 150.146  13
   3   6  14-68.7066 103.714  10
  -3   6 -14 86.0972 130.795  13
   3   6  15 2475.09 205.249  10
  -3   6 -15 2519.29 245.710  13
   3   6  16 408.688 116.056  10
  -3   6 -16 481.431 158.361  13
  -3   6 -17 2923.54 241.421  13
   3   6  17 2811.10 204.945  10
   3   6  18 1235.66 152.575   6
  -3   6 -18 1427.87 176.010  13
   3  -6  18 1553.53 150.798  10
   3   6  18 1524.60 148.804  10
   3   6  19 4227.95 204.040   6
   3  -6  19 3859.84 187.801  10
   3   6  19 3870.33 195.076  10
  -3   6 -19 4436.22 231.231  13
  -3   6 -20 380.234 83.3756  13
   3   6  20 497.629 74.4613  10
  -3   6 -21 80.0526 45.5936  13
  -3   7  20 165.877 65.6159  10
  -3   7  19 4352.58 210.922  10
  -3   7  18 454.574 118.293  10
   3   7 -18 460.555 77.1667  13
   3   7 -17 81.5213 66.4196  13
  -3   7  17 130.034 116.549  10
  -3   7  16 2456.14 224.664  10
   3   7 -16 2311.00 176.219  13
  -3   7  16 2208.68 191.025   6
   3   7 -15 2474.03 193.893  13
  -3   7  15 2894.32 228.470   6
  -3   7  15 2944.94 242.857  10
  -3   7  14 309.399 148.405  10
   3   7 -14 93.6523 108.025  13
  -3   7  14 142.334 124.105   6
  -3   7  13 11135.2 471.884   6
   3   7 -13 10884.7 422.418  13
  -3   7  13 11172.3 457.459  10
  -3   7  12 131.034 133.672   6
  -3   7  12-172.798 143.542  10
   3   7 -12 55.7249 91.9711  13
  -3   7  11 25057.5 736.732   6
  -3  -7  11 27624.6 1414.27   2
  -3   7  11 27065.8 1388.19  19
  -3   7  11 26150.9 702.883  10
  -3  -7  11 27539.4 1488.22  20
  -3   7  10 4564.64 553.836  19
   3  -7 -10 3687.07 531.327   1
  -3  -7  10 4171.66 549.005   2
  -3   7  10 4636.47 305.325   6
  -3   7  10 4900.31 289.714  10
  -3  -7  10 4993.39 620.665  20
  -3  -7   9 79135.1 2394.09   2
  -3   7   9 80807.3 1371.79  10
  -3   7   9 80913.5 2319.49  19
   3  -7  -9 81017.0 2440.62   1
  -3   7   9 79406.4 1439.16   6
  -3  -7   9 80470.5 2515.03  20
  -3  -7   8 9826.94 826.944  20
  -3  -7   8 10069.2 798.496   2
  -3   7   8 10119.7 743.034  19
   3  -7  -8 9812.34 807.558   1
  -3   7   7 6971.86 580.683  19
  -3  -7   7 7313.89 662.487   2
   3  -7  -7 7026.68 688.625   1
  -3  -7   7 6972.14 685.787  20
  -3  -7   6 3361.25 486.138  20
   3  -7  -6 3085.26 487.979   1
  -3  -7   6 3958.54 498.823   2
  -3   7   6 3760.08 417.591  19
   3  -7  -5 1770.48 383.744   1
  -3  -7   5 1729.21 371.004  20
  -3   7   5 2718.15 333.717  19
  -3  -7   4 19470.5 982.183  20
  -3   7   4 20666.6 871.209  19
   3  -7  -4 19491.6 1091.77   1
   3  -7  -3 728.991 293.955   1
  -3  -7   3 558.133 208.717  20
   3  -7  -2 712.689 294.399   1
  -3  -7   2 584.514 187.528  20
  -3   7   2 841.799 250.203  21
  -3  -7   1 2113.87 280.298  20
  -3   7   1 2518.13 353.281  21
   3  -7  -1 2077.67 416.986   1
  -3   7   0 1522.33 308.613  21
   3   7   0 1919.25 229.620  21
   3  -7   0 1071.52 404.209   1
  -3  -7   0 1625.30 245.928  20
   3   7   0 1145.58 302.533  19
  -3  -7  -1 8077.40 474.579  20
   3   7   1 8082.43 637.896  19
  -3   7  -1 8762.16 625.064  21
   3  -7   1 9041.23 750.629   1
  -3   7  -2 22521.9 973.178   4
   3   7   2 22669.1 1052.52  19
   3  -7   2 23883.9 1193.87   1
   3   7   3 4789.84 535.056  19
   3  -7   3 5265.53 599.956   1
  -3   7  -3 4250.14 442.973   4
   3  -7   4 1191.33 234.730   2
   3   7   4 903.580 288.051  19
  -3   7  -4 1235.77 257.957   4
   3  -7   4 841.443 339.415   1
  -3   7  -5-215.913 230.031   4
   3   7   5-308.834 303.775  19
   3  -7   5 32.6515 252.360   1
   3  -7   5 207.800 189.572   2
   3   7   6 2048.88 394.439  19
  -3   7  -6 2179.74 364.311   4
   3  -7   6 2800.12 388.228   2
   3  -7   7 7953.12 642.087   2
  -3   7  -7 7644.26 637.177   4
   3   7   7 7374.78 705.363  19
   3  -7   8 1300.78 306.923   2
  -3   7  -8 1070.08 314.768   4
  -3   7  -8 1479.03 172.941  13
   3   7   8 1382.55 374.897  19
   3  -7   9 1158.00 317.884   2
  -3   7  -9 1304.33 174.407  13
  -3   7  -9 1484.46 348.853   4
   3   7   9 1420.97 394.555  19
  -3   7 -10 407.061 111.138  15
   3  -7  10 289.674 204.912   2
  -3   7 -10 209.512 252.828   4
  -3   7 -10 286.750 102.598  13
   3   7  10 735.792 360.712  19
   3   7  11 7825.94 751.825  19
   3  -7  11 8046.52 738.205   2
  -3   7 -11 8316.36 753.434   4
  -3   7 -11 7662.29 388.742  13
  -3   7 -12 4598.49 318.635  13
   3   7  12 4117.17 247.696  10
  -3   7 -13-18.8918 134.304  13
   3   7  13-3.18718 87.9821  10
  -3   7 -14 13157.7 512.652  13
   3   7  14 12903.1 439.756  10
   3   7  15 471.243 119.589  10
  -3   7 -15 286.751 152.610  13
  -3   7 -16 5216.28 314.737  13
   3   7  16 4852.55 255.333  10
   3   7  17 2108.55 197.171   6
  -3   7 -17 2568.41 220.559  13
   3   7  17 2473.27 170.389  10
   3  -7  17 2197.89 163.743  10
   3   7  18 271.659 80.8959  10
   3  -7  18 167.540 58.6058  10
   3   7  18 59.7839 77.9251   6
  -3   7 -18 137.341 105.589  13
  -3   7 -19 1856.13 141.529  13
   3   7  19 1541.08 106.082  10
   3   7  19 1646.76 115.664   6
  -3   7 -20 515.483 71.4135  13
  -3   8  19 384.596 80.2301  10
  -3   8  18 12122.4 354.708  10
  -3   8  17 8143.57 288.646   6
  -3   8  17 7455.85 307.026  10
  -3   8  16 3655.48 241.827  10
  -3   8  16 3739.99 233.456   6
  -3   8  15 7372.58 348.816   6
   3   8 -15 7748.85 305.978  13
  -3   8  15 7871.95 357.239  10
  -3   8  14 112.492 128.391  10
   3   8 -14-174.368 91.5715  13
  -3   8  14 75.2072 124.824   6
  -3   8  13 729.617 166.091   6
  -3   8  13 815.477 155.434  10
  -3   8  12 4392.83 316.252   6
  -3   8  12 3771.99 274.266  10
  -3   8  11 319.986 122.689  10
  -3   8  11 291.552 151.635   6
  -3   8  10 437.673 138.532  10
  -3  -8  10 511.889 207.878   2
  -3  -8  10 668.757 273.520  20
  -3   8  10 297.620 158.577   6
  -3  -8   9 118.889 217.152   2
  -3   8   9 317.482 159.170   6
  -3  -8   9-69.5351 240.789  20
  -3   8   9 259.087 125.998  10
   3  -8  -8 26006.4 1388.44   1
  -3   8   8 26068.1 675.218  10
  -3  -8   8 26319.5 1367.08  20
  -3   8   8 25488.7 731.451   6
  -3   8   7 5047.29 278.343  10
   3  -8  -7 5893.01 676.816   1
  -3   8   7 5385.77 320.354   6
  -3  -8   7 5793.75 652.783  20
   3  -8  -6 1591.92 386.438   1
  -3   8   6 2214.05 218.731   6
  -3  -8   6 1827.64 375.690  20
  -3  -8   5 1255.38 330.065  20
   3  -8  -5 1314.90 406.614   1
  -3  -8   4 21599.6 1070.82  20
   3  -8  -4 20143.6 1179.63   1
  -3  -8   3 1830.51 308.920  20
   3  -8  -3 1982.50 436.169   1
  -3   8   2 21213.4 1043.47  21
   3  -8  -2 21829.2 1205.86   1
  -3  -8   2 22169.2 992.030  20
   3   8  -1 2543.25 411.682  19
  -3  -8   1 1928.29 256.829  20
   3  -8  -1 2923.55 479.171   1
  -3   8   1 2141.29 349.237  21
   3   8   0-156.085 224.658  19
   3  -8   0 138.407 263.475   1
  -3   8   0-437.788 271.346  21
  -3   8  -1 205.043 231.164  21
   3   8   1 200.023 214.215  19
   3  -8   1 455.093 322.916   1
  -3   8  -2 5573.57 566.155  21
   3  -8   2 6200.54 650.688   1
   3   8   2 6218.86 617.411  19
  -3   8  -3 6170.35 615.211  21
  -3   8  -3 6346.92 572.424   4
   3   8   3 5289.48 562.359  19
   3  -8   3 7358.88 730.661   1
  -3   8  -4 4514.16 490.630   4
   3   8   4 4921.14 584.088  19
   3  -8   4 5046.43 619.690   1
  -3   8  -5 649.887 238.794   4
   3   8   5 778.214 298.939  19
   3   8   6 28338.5 1403.41  19
  -3   8  -6 31026.0 1306.60   4
  -3   8  -6 31011.4 763.238  13
  -3   8  -7-82.8920 110.272  13
   3  -8   7-204.122 203.665   2
   3   8   7 60.5474 272.667  19
  -3   8  -7 289.033 254.425   4
   3  -8   8 3816.04 493.632   2
  -3   8  -8 3365.06 257.543  13
   3   8   8 3385.97 538.826  19
  -3   8  -8 4169.01 512.730   4
   3  -8   9 373.622 226.729   2
  -3   8  -9 466.876 118.394  13
   3   8   9 612.550 279.116  19
  -3   8  -9 536.414 245.348   4
  -3   8 -10 7163.62 702.642   4
  -3   8 -10 6797.00 375.023  13
   3  -8  10 5904.20 629.874   2
   3   8  10 7636.27 806.541  19
  -3   8 -11 2293.52 239.655  13
  -3   8 -12 1217.78 199.474  13
  -3   8 -13 827.287 185.190  13
  -3   8 -14 12516.2 482.537  13
   3   8  15 1810.74 219.603   6
  -3   8 -15 2032.32 211.608  13
  -3   8 -16 15446.9 492.657  13
   3   8  16 13647.0 478.545   6
  -3   8 -17 134.898 103.959  13
   3   8  17-23.6313 99.1494   6
  -3   8 -18 213.582 85.6826  13
   3   8  18 197.404 81.7696   6
  -3   8 -19 2554.30 139.421  13
  -3   9  18 2256.74 132.054  10
  -3   9  17 1338.60 110.752   6
  -3   9  17 1149.48 120.615  10
  -3   9  16 1513.69 147.314   6
  -3   9  16 1484.67 148.317  10
  -3   9  15-45.7445 108.097   6
  -3   9  15 69.4373 102.257  10
  -3   9  14 5275.72 291.382  10
  -3   9  14 5566.50 318.702   6
  -3   9  13 3066.00 243.147  10
  -3   9  13 3010.61 267.022   6
  -3   9  12 487.862 119.971   9
  -3   9  12 286.518 120.744  10
  -3   9  12 302.559 157.422   6
  -3   9  11 5109.51 308.264  10
  -3   9  11 4869.04 303.061   9
  -3   9  11 4595.72 330.135   6
  -3   9  10 11809.2 459.348  10
  -3   9  10 11940.5 511.796   6
  -3   9   9 6395.73 381.302   6
  -3   9   9 6138.18 329.351  10
  -3  -9   8 222.106 221.097  20
  -3   9   8 185.051 106.233  10
  -3   9   8-22.1881 145.405   6
  -3   9   7-17.1900 142.070   6
  -3   9   7-150.437 114.218  10
   3  -9  -7 55.7941 282.776   1
  -3   9   6 15666.5 563.545   6
  -3  -9   6 15053.9 986.979  20
  -3   9   6 14943.5 494.612  10
   3  -9  -6 13481.7 1059.11   1
  -3   9   5 5755.53 343.875   6
   3  -9  -5 6724.16 745.030   1
  -3   9   5 5329.78 280.852  10
  -3  -9   5 5419.15 592.749  20
  -3   9   4 1710.52 191.337   6
  -3  -9   4 1821.24 334.582  20
  -3  -9   4 1868.36 198.905  24
   3  -9  -4 1415.37 363.911   1
  -3   9   4 1817.90 176.240  10
   3  -9  -3 20488.2 1251.76   1
  -3  -9   3 19319.9 999.847  20
  -3   9   3 19374.1 598.704   6
  -3   9   3 18875.7 574.704  13
  -3  -9   3 19080.9 592.326  24
  -3   9   2 11509.7 432.651  13
  -3  -9   2 11970.8 459.337  24
   3   9  -2 10088.8 808.152  19
  -3   9   2 11072.6 436.225   6
   3  -9  -2 11528.2 947.912   1
  -3   9   1 501.094 128.904  13
   3  -9  -1 986.192 392.774   1
  -3  -9   1 381.678 110.161  24
  -3   9   1 320.966 192.074  21
   3   9  -1 594.192 259.360  19
  -3   9   0 30700.6 743.777  13
   3   9   0 27448.8 1322.72  19
   3  -9   0 31708.1 1549.06   1
  -3   9   0 32008.0 1369.22  21
   3  -9   1 10188.9 922.161   1
  -3   9  -1 10499.9 413.427  13
  -3   9  -1 10637.3 809.733  21
   3   9   1 10110.9 823.317  19
  -3   9  -2 18982.7 568.121  13
   3   9   2 18497.2 1110.73  19
   3  -9   2 19207.0 1217.89   1
  -3   9  -2 17667.7 1031.99  21
   3  -9   3 633.523 308.161   1
  -3   9  -3 547.511 254.524  21
  -3   9  -3 477.678 111.255  13
   3   9   3 653.506 333.930  19
  -3   9  -4 16.1922 103.659  13
  -3   9  -4 249.683 236.467  21
   3   9   4 8.10202 260.397  19
   3   9   5 1190.09 360.969  19
  -3   9  -5 1208.10 173.746  13
  -3   9  -5 683.307 237.242   4
  -3   9  -6 42.2189 199.364   4
   3   9   6-105.690 269.208  19
  -3   9  -6 186.969 106.982  13
  -3   9  -7 3633.76 476.312   4
  -3   9  -7 4123.61 287.395  13
   3   9   7 4718.44 624.394  19
  -3   9  -8 7602.02 387.204  13
  -3   9  -8 7468.14 674.644   4
   3   9   8 6643.94 746.859  19
  -3   9  -9 4302.72 297.918  13
  -3   9 -10 8259.90 407.377  13
  -3   9 -11 1156.71 186.946  13
  -3   9 -12 32761.2 827.489  13
  -3   9 -13 1687.99 209.049  13
   3   9  13 1773.51 242.811   6
  -3   9 -14 3550.07 253.580  13
   3   9  14 3115.41 274.739   6
  -3   9 -15 2540.79 206.797  13
   3   9  15 2264.77 223.381   6
  -3   9 -16 1431.28 153.255  13
   3   9  16 1347.26 162.954   6
   3   9  17 1345.03 135.917   6
  -3   9 -17 1505.46 134.814  13
   3   9  18 1511.02 108.058   6
  -3   9 -18 1728.05 114.628  13
  -3  10  17 2374.61 133.864  13
  -3  10  16 487.260 88.3719   6
  -3  10  16 468.378 84.0543  10
  -3  10  15 2951.33 195.586   6
  -3  10  15 2701.71 174.636  10
  -3  10  14 468.708 130.936   6
  -3  10  14 515.886 109.522  10
  -3  10  13 177.482 141.213   6
  -3  10  13 403.486 109.799  10
  -3  10  12 125.837 100.175   9
  -3  10  12 91.5799 156.840   6
  -3  10  12 35.2655 103.455  10
  -3  10  11 737.873 192.753   6
  -3  10  11 778.840 151.782  10
  -3  10  11 799.103 155.458   9
  -3  10  10 291.331 116.734  10
  -3  10  10 632.760 184.629   6
  -3  10   9 383.331 128.082  10
  -3  10   9 130.068 159.127   6
  -3  10   8 2793.56 275.487   6
  -3  10   8 2715.56 225.775  10
  -3  10   7-84.9679 112.420  10
  -3  10   7 38.5878 155.556   6
  -3  10   6 5060.58 291.397  10
  -3  10   6 4768.67 319.301   6
  -3  10   5 293.300 130.677  13
  -3  10   5 459.469 156.027   6
   3  10  -5-216.507 282.418  19
   3 -10  -5-498.043 459.551   1
  -3  10   4 14435.6 541.844   6
  -3  10   4 15424.8 531.677  13
   3 -10  -4 13892.1 1077.03   1
  -3 -10   4 14026.5 530.473  24
  -3  10   3 274.486 115.116  13
   3  10  -3 299.761 179.419  19
  -3  10   3 52.3435 125.638   6
  -3 -10   3 148.953 130.372  24
   3 -10  -3-78.0421 321.577   1
  -3  10   2 13743.7 510.320   6
   3  10  -2 13465.0 940.513  19
   3 -10  -2 13158.0 1061.73   1
  -3 -10   2 13555.3 519.190  24
  -3  10   2 13557.9 489.915  13
   3 -10  -2 14161.7 488.912  24
   3 -10  -1 873.934 138.554  24
   3  10  -1 1050.63 312.733  19
  -3  10   1 1093.17 169.062  13
  -3  10   1 956.496 155.213   6
   3 -10  -1 845.857 361.964   1
  -3  10   1 1189.54 316.568  21
  -3 -10   1 732.767 150.127  24
   3  10   0 4894.54 605.658  19
  -3  10   0 4574.04 288.793  13
   3 -10   0 4417.10 652.739   1
  -3 -10   0 4201.71 300.197  24
  -3  10   0 4296.58 529.607  21
   3 -10   0 4901.37 283.398  24
  -3  10   0 4782.09 288.058   6
   3  10   1 8363.49 765.975  19
   3 -10   1 7404.67 819.970   1
  -3  10  -1 7991.95 381.899  13
  -3  10  -1 8421.87 364.259   6
  -3  10  -1 7126.50 694.521  21
   3 -10   1 8338.31 366.583  24
   3  10   2 813.954 242.345  19
   3 -10   2 1967.84 194.002  24
  -3  10  -2 1666.44 343.059  21
  -3  10  -2 1827.13 195.680  13
   3 -10   2 1887.48 496.206   1
   3  10   3 10951.7 426.632   6
  -3  10  -3 11191.7 449.991  13
  -3  10  -3 10960.6 851.509  21
   3  10   3 11021.7 891.999  19
  -3  10  -3 10636.1 431.875   9
  -3  10  -4-72.9248 118.320  13
   3  10   4 41.5891 119.543   6
   3  10   4 357.637 308.616  19
  -3  10  -4 516.477 256.827  21
  -3  10  -5 8039.03 390.426  13
  -3  10  -5 8498.10 783.557  21
   3  10   5 7603.43 782.719  19
   3  10   5 8341.91 407.906   6
  -3  10  -6 4959.83 317.394  13
   3  10   6 4332.73 304.443   6
   3  10   7 142.521 143.162   6
  -3  10  -7 40.8666 130.574  13
  -3  10  -8 8920.41 418.575  13
   3  10   8 8870.43 437.509   6
  -3  10  -9 2051.67 224.507  13
   3  10   9 2089.83 244.812   6
  -3  10 -10 1045.23 174.892  13
   3  10  10 1030.25 207.515   6
  -3  10 -11-118.873 140.002  13
   3  10  11-70.6746 175.827   6
  -3  10 -12 2907.42 235.073  13
   3  10  12 3335.38 284.669   6
   3  10  13 5639.67 336.893   6
  -3  10 -13 5603.89 296.056  13
   3  10  14 1647.73 199.329   6
  -3  10 -14 1808.60 173.095  13
   3  10  15 3296.25 221.751   6
  -3  10 -15 2950.23 191.034  13
   3  10  16 969.973 121.893   6
  -3  10 -16 1265.67 118.868  13
  -3  10 -17 2884.15 136.132  13
   3  10  17 2777.94 145.611   6
  -3  11  16 434.870 66.8171  13
  -3  11  15 194.651 70.5674  13
  -3  11  15 177.954 78.6782   6
  -3  11  14 491.655 99.6919  13
  -3  11  14 531.997 112.013   6
  -3  11  13 3553.47 216.126  13
  -3  11  13 3480.59 232.410   6
  -3  11  12 516.312 128.748  13
  -3  11  12 540.669 118.200   9
  -3  11  12 313.444 145.673   6
  -3  11  11 882.731 160.755  13
  -3  11  11 681.453 177.605   6
  -3  11  11 691.009 150.456   9
  -3  11  10 3844.94 299.555   6
  -3  11  10 3264.70 249.744  13
  -3  11  10 3265.42 259.497   9
  -3  11   9 275.848 148.412  13
  -3  11   9 267.877 168.839   6
  -3  11   9 99.5552 147.859   9
  -3  11   8 6398.75 339.551  13
  -3  11   8 6136.34 374.345   6
  -3  11   7 2401.57 233.488  13
  -3  11   7 2493.81 258.860   6
  -3  11   6 154.083 156.237   6
  -3  11   6 351.258 135.666  13
  -3  11   5 1574.97 200.158  13
  -3  11   5 1661.57 216.902   6
  -3  11   4 1109.51 182.070  13
  -3  11   4 995.966 187.457   6
   3 -11  -4 1005.87 151.014  24
  -3  11   3 7814.97 384.024  13
  -3  11   3 7746.60 391.993   6
  -3 -11   3 7270.94 396.510  24
   3 -11  -3 7920.19 363.353  24
  -3  11   2 10697.8 448.223  13
  -3  11   2 10919.1 455.915   6
  -3 -11   2 11083.0 482.386  24
   3 -11  -2 10500.0 425.016  24
  -3  11   1 43954.1 982.150  13
  -3 -11   1 43705.6 1023.44  24
   3 -11  -1 44668.1 957.161  24
  -3  11   1 44946.4 971.052   6
  -3  11   0 5387.62 302.039   6
  -3  11   0 5354.91 321.385  13
   3 -11   0 6112.50 324.498  24
  -3 -11   0 4920.80 337.278  24
  -3  11  -1 5128.04 329.300   9
   3 -11   1 5606.34 303.595  24
  -3  11  -1 5219.97 323.652  13
  -3 -11  -1 5991.79 364.553  24
  -3  11  -2 5014.31 309.942   9
  -3  11  -2 5210.87 316.902  13
  -3  11  -3 670.039 140.706   9
  -3  11  -3 789.586 162.466  13
  -3  11  -4 1318.86 189.689  13
   3  11   4 1197.89 175.346   6
  -3  11  -5 3071.57 249.823  13
   3  11   5 2685.59 233.665   6
  -3  11  -6 623.602 172.051  13
   3  11   6 134.118 127.324   6
  -3  11  -7 137.480 131.533  13
   3  11   7-16.7599 130.354   6
   3  11   8-60.1662 140.170   6
  -3  11  -8 28.1215 140.912  13
  -3  11  -9 5159.27 308.330  13
   3  11   9 4496.19 309.460   6
   3  11  10-30.8376 147.517   6
  -3  11 -10-274.881 149.235  13
  -3  11 -11 1484.56 171.898  13
   3  11  11 1189.32 194.599   6
  -3  11 -12 1719.44 176.686  13
   3  11  12 1651.59 201.675   6
   3  11  13 3147.04 231.709   6
  -3  11 -13 3490.72 211.082  13
  -3  11 -14 3339.24 187.157  13
   3  11  14 3284.62 209.613   6
  -3  11 -15 1006.90 100.167  13
   3  11  15 921.947 119.418   6
  -3  11 -16 775.555 67.9480  13
   3  11  16 1040.29 92.7292   6
  -3  12  14 2745.88 148.085   6
  -3  12  14 2732.46 136.751  13
  -3  12  13 376.136 88.8888  13
  -3  12  13 271.582 92.5052   6
  -3  12  12 1996.98 143.021   9
  -3  12  12 2129.50 159.684  13
  -3  12  12 2299.78 190.348   6
  -3  12  11 61.9564 90.6010  13
  -3  12  11-11.7241 94.2102   9
  -3  12  11-18.4751 130.414   6
  -3  12  10 1519.28 176.022   9
  -3  12  10 1557.42 170.078  13
  -3  12  10 1412.54 192.103   6
  -3  12   9 2017.74 201.989   9
  -3  12   9 2002.94 192.227  13
  -3  12   9 1945.72 216.299   6
  -3  12   8 313.260 165.142   9
  -3  12   8 471.694 167.618   6
  -3  12   8 139.113 125.184  13
  -3  12   7 297.688 213.409   9
  -3  12   7 184.832 133.170  13
  -3  12   7 226.868 144.876   6
   3 -12  -7 118.834 90.8064  24
  -3  12   6 8070.12 376.116  13
  -3  12   6 7879.12 387.406   6
  -3  12   6 7689.29 422.830   9
   3 -12  -6 7686.45 334.361  24
   3 -12  -5 66.9249 85.1147  24
  -3  12   5 98.0890 134.902   6
  -3  12   5-199.584 184.452   9
  -3  12   5 11.6372 130.041  13
  -3  12   4 2064.46 218.874  13
   3 -12  -4 1752.59 184.534  24
  -3  12   4 1577.25 202.468   6
  -3  12   3 914.482 209.548   9
  -3  12   3 1043.49 175.440  13
   3 -12  -3 946.075 145.474  24
  -3  12   3 850.528 172.359   6
  -3  12   2 6787.45 385.732   9
   3 -12  -2 6935.26 330.681  24
  -3  12   2 6946.92 360.315  13
  -3 -12   2 7065.05 386.247  24
  -3  12   2 6985.84 348.577   6
  -3 -12   1 6310.64 375.558  24
  -3  12   1 6826.42 385.189   9
  -3  12   1 7263.27 368.821  13
  -3  12   1 7062.62 337.948   6
   3 -12  -1 7108.21 334.900  24
  -3  12   0 1255.97 194.894   9
  -3  12   0 1231.31 177.256  13
  -3 -12   0 1467.81 210.235  24
  -3  12  -1 2220.72 222.264   9
  -3  12  -1 1930.63 206.095  13
  -3 -12  -1 1860.87 226.497  24
  -3  12  -2 86.8789 123.707   9
  -3 -12  -2 279.772 147.222  24
  -3  12  -2 137.555 134.542  13
  -3  12  -3 6533.43 342.475  13
  -3 -12  -3 6236.20 369.344  24
  -3  12  -3 6998.88 326.747   9
  -3  12  -4 5429.05 320.475  13
  -3  12  -5 429.703 143.368  13
   3  12   5 688.902 129.911   6
  -3  12  -6 238.366 134.873  13
   3  12   6 51.6766 99.9000   6
  -3  12  -7 425.622 134.688  13
   3  12   7 679.957 145.746   6
  -3  12  -8 3139.29 237.192  13
   3  12   8 2751.26 226.949   6
   3  12   9 1464.08 184.352   6
  -3  12  -9 1432.01 173.848  13
   3  12  10 22.5845 115.485   6
  -3  12 -10 88.8526 97.2678  13
  -3  12 -11 530.389 108.959  13
   3  12  11 339.425 123.838   6
   3  12  12 1527.92 154.114   6
  -3  12 -12 1244.46 125.860  13
  -3  12 -13 1842.72 127.012  13
   3  12  13 1845.08 145.940   6
  -3  12 -14 6475.75 198.683  13
   3  12  14 7222.63 234.592   6
  -3  13  12 188.900 69.1251   6
  -3  13  12 290.945 58.3119  13
  -3  13  11 831.601 95.1925   9
  -3  13  11 674.802 87.6567  13
  -3  13  11 983.461 115.486   6
  -3  13  10 1614.68 135.331  13
  -3  13  10 1611.72 138.677   9
  -3  13  10 1750.46 152.645   6
  -3  13   9 330.281 118.035   9
  -3  13   9 214.048 106.366   6
  -3  13   9 251.586 94.7763  13
  -3  13   8 2649.81 190.068  13
  -3  13   8 2732.49 212.305   6
  -3  13   7 444.929 149.210   9
  -3  13   7 342.628 111.733  13
  -3  13   7 457.629 126.374   6
  -3  13   6-2.26482 103.252  13
  -3  13   6-16.9968 153.787   9
  -3  13   6 52.9645 114.156   6
  -3  13   5 724.657 183.202   9
  -3  13   5 885.144 159.646  13
  -3  13   5 618.854 134.787   6
  -3  13   4 191.997 158.079   9
  -3  13   4 32.8297 108.384  13
  -3  13   4 42.7258 100.581   6
  -3  13   3 384.440 166.699   9
  -3  13   3 439.701 133.300  13
  -3  13   3 423.327 109.339   6
  -3  13   2 208.873 149.334   9
  -3  13   2 246.778 123.914  13
  -3  13   1 10883.6 431.002   9
  -3  13   1 10226.7 402.905  13
  -3  13   0 9220.68 387.839  13
  -3  13   0 8871.63 391.428   9
  -3 -13   0 8871.39 409.698  24
  -3  13  -1 608.364 132.230   9
  -3 -13  -1 656.207 178.856  24
  -3  13  -1 755.683 141.179  13
  -3  13  -2 11672.7 431.333  13
  -3  13  -2 12209.4 413.119   9
  -3 -13  -2 11571.8 468.471  24
  -3 -13  -3 301.432 163.917  24
  -3  13  -3 506.700 137.050  13
  -3  13  -4 165.921 113.055  13
  -3 -13  -4 140.992 158.212  24
  -3 -13  -5-67.5402 147.105  24
  -3  13  -5-25.2026 105.026  13
  -3 -13  -6 711.724 162.781  24
   3  13   6 955.829 125.305   6
  -3  13  -6 925.574 138.918  13
  -3  13  -7 555.340 119.391  13
   3  13   7 598.416 112.013   6
  -3 -13  -7 373.748 132.786  24
  -3  13  -8 3264.89 203.864  13
   3  13   8 3103.78 191.954   6
  -3 -13  -8 2927.81 220.595  24
   3  13   9 371.316 94.8641   6
  -3 -13  -9 515.754 120.013  24
  -3  13  -9 407.425 99.8993  13
  -3 -13 -10 2700.11 185.165  24
   3  13  10 3048.61 174.569   6
  -3  13 -10 2753.33 163.405  13
   3  13  11 237.611 75.0249   6
  -3 -13 -11 190.405 83.2919  24
  -3  13 -11 213.969 61.7485  13
  -3  13 -12 5024.42 166.894  13
  -3 -13 -12 5023.23 191.992  24
   3  13  12 5110.92 183.786   6
  -3  14   9-27.9371 47.1163  13
  -3  14   9-35.1048 63.2423   9
  -3  14   8 568.554 102.607   9
  -3  14   8 607.765 80.1501  13
  -3  14   7 4908.27 237.687   9
  -3  14   7 4795.02 208.978  13
  -3  14   6 75.6827 110.070   9
  -3  14   6-42.2137 73.6428  13
  -3  14   5 1144.13 147.403   9
  -3  14   5 1060.33 122.577  13
  -3  14   4 282.448 90.0497  13
  -3  14   4 337.112 120.694   9
  -3  14   3 2236.57 171.882  13
  -3  14   3 2313.02 198.218   9
  -3  14   2 624.103 140.116   9
  -3  14   2 414.417 100.762  13
  -3  14   1 276.379 113.007   9
  -3  14   1 390.587 109.289  13
  -3  14   0 594.223 109.169   9
  -3  14   0 600.919 115.750  13
  -3  14  -1 4927.51 248.932  13
  -3  14  -1 5290.90 240.290   9
  -3 -14  -2 412.910 129.636  24
  -3  14  -2 347.666 102.423  13
  -3 -14  -3 1745.94 177.562  24
  -3  14  -3 1995.08 164.614  13
  -3  14  -4 1098.39 129.809  13
  -3 -14  -4 1040.23 147.108  24
  -3  14  -5 2053.09 155.729  13
  -3 -14  -5 2261.59 182.948  24
  -3  14  -6 955.502 107.194  13
  -3 -14  -6 991.739 133.736  24
  -3 -14  -7 5.12976 86.5145  24
  -3  14  -7-57.6432 62.3432  13
  -3  14  -8 170.246 61.6423  13
  -3 -14  -8 17.8328 74.7684  24
  -3 -14  -9 53.3109 58.2240  24
  -3  14  -9-57.8373 46.0251  13
  -3  15   6 1410.91 100.217   9
  -3  15   5 183.110 71.6434   9
  -3  15   4-26.7814 65.8221   9
  -3  15   4 67.2216 45.2235  13
  -3  15   3 827.246 96.4232   9
  -3  15   3 708.728 77.9477  13
  -3  15   2 48.2076 59.7722   9
  -3  15   2-64.4064 52.9194  13
  -3  15   1 4654.30 183.741   9
  -3  15   1 4826.77 185.698  13
  -3  15   0 3429.27 158.909  13
   3  15   1 15025.5 334.471   9
  -3  15  -1 16275.5 359.316  13
  -3  15  -2 865.753 84.8862  13
   3  15   2 1000.79 92.9640   9
  -3  15  -3 2821.43 135.306  13
   3  15   3 2834.19 149.512   9
  -3  15  -4 876.930 75.8671  13
   3  15   4 897.235 92.9444   9
   3  15   5 700.808 83.7219   9
   3  15   6 2412.35 124.912   9
  -4   0  22 3873.73 191.838   8
  -4   0  21-23.8861 109.902   8
  -4   0  21-7.89162 51.7389  10
  -4   0  20 3046.48 248.923   8
  -4   0  20 3230.11 192.951  10
  -4   0  19-111.077 87.8070  10
  -4   0  18 9111.32 376.428  10
  -4   0  17-52.9708 117.586  10
  -4   0  16 4754.33 285.578  10
  -4   0  15-15.3048 106.084  10
   4   0 -15 92.6819 96.7615  13
  -4   0  15 215.678 194.346   3
   4   0 -14 47022.9 940.628  13
  -4   0  14 47761.4 1920.60   3
  -4   0  14 43574.1 936.145  10
  -4   0  13 314.197 275.320   3
  -4   0  12 6946.61 676.615   3
  -4   0  11 57.4350 157.212  20
  -4   0  11-135.929 257.012   3
  -4   0  10 6739.80 602.749   3
  -4   0  10 7518.06 495.194  20
  -4   0   9 28.4152 137.927  20
  -4   0   9-344.483 268.581   3
  -4   0   8 1440.81 227.577  20
  -4   0   8 2215.54 367.544   3
  -4   0   7 33.7084 137.630  20
  -4   0   7 388.636 272.891   3
  -4   0   6 41952.5 1024.89  20
  -4   0   6 44239.7 1206.01   3
  -4   0   5-13.1331 112.042  20
  -4   0   5 162.268 163.024   3
  -4   0   4 174414. 2644.85   3
  -4   0   4 172825. 2502.45  20
  -4   0   3-30.5861 111.224  20
  -4   0   3-123.005 192.815   5
  -4   0   3-113.590 121.510   3
  -4   0   2 42193.7 877.017   3
  -4   0   2 42508.9 628.259   2
  -4   0   2 40481.5 901.111  22
  -4   0   2 41242.2 896.343  20
  -4   0   2 41972.4 1044.77   5
  -4   0   1-55.2727 158.882   5
  -4   0   1 114.071 117.716  20
  -4   0   1 15.1552 122.500  22
  -4   0   1 11.2106 66.0826   3
  -4   0   0 29132.1 606.569   4
  -4   0   0 30640.4 733.820  20
  -4   0   0 27990.4 539.323   3
  -4   0   0 30032.5 822.157   5
  -4   0  -1 2.65156 48.5959  21
  -4   0  -1-4.46830 77.0667   4
   4   0   1-25.4222 79.0556   1
   4   0   1 68.9194 52.4070  19
   4   0   2 32381.3 647.528  19
   4   0   2 30692.5 623.068   1
  -4   0  -2 32076.3 738.017   4
   4   0   3-95.1928 63.4883   1
  -4   0  -3 123.439 116.633   4
   4   0   3-28.4591 81.3639  19
  -4   0  -4 20762.0 679.724   4
   4   0   4 20752.4 608.093  19
   4   0   5-101.700 121.480  19
  -4   0  -5 121.727 152.239   4
  -4   0  -6 83483.0 1718.57   4
   4   0   6 80579.6 1616.38  19
  -4   0  -7-82.6099 240.028   4
   4   0   7-72.9498 190.422  19
  -4   0  -8 370.383 243.815   4
   4   0   8 634.716 224.229  19
   4   0   9 42.8845 210.142  19
  -4   0  -9-230.021 245.866   4
  -4   0 -10 1234.72 299.917   4
   4   0  10 1318.90 281.974  19
  -4   0 -11-157.034 225.538   4
   4   0  11 197.728 174.298  19
  -4   0 -12 52782.7 1837.41   4
   4   0  12 56571.2 1837.57  19
  -4   0 -13-19.4448 101.676  15
  -4   0 -13 147.571 103.759  14
  -4   0 -13-92.2681 203.596   4
  -4   0 -13-200.826 108.247  13
  -4   0 -14 3791.57 512.708   4
  -4   0 -14 4443.47 293.028  15
  -4   0 -14 3854.43 271.087  14
  -4   0 -14 4288.55 268.131  13
  -4   0 -15 160.873 141.738  15
  -4   0 -15 109.648 119.958  14
  -4   0 -15-60.5328 115.219  13
  -4   0 -16 6368.83 328.810  13
   4   0  16 6068.74 354.341  10
   4   0  17-16.5663 135.176  10
  -4   0 -17-147.230 112.627  13
   4   0  18 2485.96 234.767  10
  -4   0 -18 2420.02 209.455  13
   4   0  19 30.4437 141.710  10
   4   0  20 264.757 119.904  10
   4   0  21 91.1006 89.7044  10
   4   0  22 2661.88 149.754  10
  -4  -1  22 576.789 92.1336   8
  -4   1  22 443.373 90.0216   8
  -4   1  21 302.542 107.854   8
  -4  -1  21 404.650 119.232   8
  -4   1  21 415.765 84.2740  10
  -4  -1  20 1580.89 189.661   8
  -4   1  20 1794.44 194.612   8
  -4   1  20 1977.63 162.578  10
  -4   1  19 2405.16 197.525  10
  -4  -1  19 2505.08 178.365  10
  -4   1  18 5820.51 311.984  10
  -4  -1  18 5998.81 292.526  10
  -4   1  17 1183.70 160.889  10
  -4  -1  17 1166.53 153.357  10
  -4   1  16 3179.28 245.544  10
   4   1 -16 3093.88 225.398  13
  -4  -1  16 3269.24 230.147  10
   4  -1 -15 13104.3 954.365   1
   4   1 -15 13416.2 939.560   4
   4   1 -15 14369.0 482.651  13
  -4  -1  15 13705.1 474.678  10
  -4   1  15 15172.0 1097.78   3
  -4   1  15 13809.9 496.393  10
  -4  -1  14 7142.40 327.600  10
   4   1 -14 7184.23 331.513  13
  -4   1  14 8132.98 783.721   3
  -4  -1  14 7164.39 755.964   3
  -4   1  14 6966.97 338.788  10
  -4   1  13 76.7340 86.1524  10
  -4  -1  13 207.625 345.467   3
  -4   1  13 8.13754 220.575   3
  -4   1  12 7247.12 712.396   3
  -4  -1  12 7145.97 707.286   3
  -4  -1  12 7673.43 598.829  20
  -4  -1  11 158.980 246.867   3
  -4  -1  11-51.0745 167.160  20
  -4   1  11 103.244 234.646   3
  -4  -1  10 29277.8 1240.92   3
  -4  -1  10 29208.6 1071.95  20
  -4   1  10 26641.5 1175.11   3
  -4   1   9 2179.23 233.358  20
  -4  -1   9 1632.37 273.686  20
  -4   1   9 2377.32 418.918   3
  -4  -1   9 1761.30 357.645   3
  -4   1   8 410.324 124.450  20
  -4  -1   8 264.738 255.058   3
  -4  -1   8 340.084 193.190  20
  -4   1   8 158.955 259.391   3
  -4  -1   7 364.401 286.895   3
  -4  -1   7 89.7487 197.380  20
  -4   1   7 300.739 122.287  20
  -4   1   7 275.613 247.098   3
  -4   1   6 23566.8 668.563  20
  -4  -1   6 22790.7 785.935  20
  -4   1   6 23600.2 860.307   3
  -4  -1   6 23924.6 888.170   3
  -4  -1   5 128.819 165.621   3
  -4  -1   5 230.775 173.837  20
  -4   1   5 245.611 88.7211  20
  -4  -1   4 12277.7 542.761   3
  -4  -1   4 11833.0 544.388   5
  -4   1   4 11427.3 422.664  20
  -4  -1   4 11611.3 501.936  20
  -4  -1   3 279932. 3522.53   2
  -4  -1   3 285052. 3769.88   3
  -4   1   3 276292. 3578.40  22
  -4  -1   3 283610. 3858.37   5
  -4   1   3 282405. 3573.54  20
  -4  -1   3 286137. 3736.75  20
  -4  -1   2 44621.7 924.416   3
  -4   1   2 43898.2 893.901  20
  -4  -1   2 42903.9 788.961   2
  -4  -1   2 42444.7 954.025  20
  -4   1   2 42318.4 888.769  22
  -4  -1   2 44270.7 1045.02   5
   4  -1  -1 473.239 138.721   1
  -4  -1   1 565.561 139.295  20
  -4   1   1 738.754 123.464   4
  -4   1   1 750.511 207.559   5
   4  -1   0 9854.80 406.205   1
  -4   1   0 10619.7 394.979   4
  -4   1   0 10076.5 366.054  21
  -4  -1   0 10780.1 431.822  20
  -4   1   0 10705.0 487.432   5
  -4  -1   0 11033.7 266.255   4
   4  -1   0 9852.17 206.987  19
  -4   1  -1 63794.5 1261.02   5
  -4   1  -1 62012.2 1056.78  21
  -4  -1  -1 59249.1 935.073   4
  -4   1  -1 61178.0 1137.92   4
  -4  -1  -1 62069.4 1166.33  20
   4  -1   1 61525.5 1115.13   1
   4   1   2 1576.25 91.4511   1
  -4  -1  -2 1602.15 148.426   4
  -4   1  -2 1677.00 196.522   4
   4   1   2 1361.64 158.024  19
   4  -1   2 1627.47 181.686   1
   4  -1   2 1702.90 102.225  19
  -4   1  -2 1252.34 197.219   5
  -4  -1  -2 1476.91 193.222  22
  -4   1  -3 8187.25 413.400   4
  -4  -1  -3 7600.58 348.788   4
   4  -1   3 7620.80 275.497  19
   4  -1   3 8188.65 358.572   1
   4   1   3 6910.65 348.557  19
  -4   1  -4 78763.1 1509.36   4
  -4  -1  -4 77226.3 1394.06   4
   4  -1   4 78805.6 1291.85   1
   4   1   4 76851.7 1400.94  19
   4  -1   4 78427.1 1248.57  19
   4   1   5 1084.48 91.5928   3
  -4  -1  -5 1216.14 193.689   4
  -4   1  -5 1172.48 254.711   4
   4   1   5 1581.47 228.672  19
   4  -1   5 1109.11 159.892  19
  -4   1  -6 67041.5 1533.89   4
   4   1   6 64086.0 1446.11  19
  -4  -1  -6 64359.8 1444.57   4
   4  -1   6 64457.7 1360.60  19
   4   1   6 65103.1 1063.33   3
   4   1   7 31942.9 1039.23  19
  -4   1  -7 31561.8 1073.91   4
   4  -1   7 31778.6 962.246  19
   4   1   7 32995.8 755.139   3
   4   1   8 15358.9 751.846  19
  -4   1  -8 15330.3 780.365   4
   4  -1   8 14541.4 691.118  19
  -4  -1  -8 14660.5 729.224   4
  -4  -1  -9 2141.05 354.169   4
   4   1   9 2674.83 380.885  19
   4  -1   9 2358.94 330.081  19
  -4   1  -9 2197.58 357.390   4
  -4  -1 -10 12407.0 768.034   4
  -4   1 -10 12509.7 788.161   4
   4   1  10 12791.9 773.774  19
  -4   1 -11 355.407 319.865   4
  -4  -1 -11-269.169 238.248   4
   4   1  11-35.0165 196.308  19
  -4  -1 -12 16817.3 999.939   4
   4   1  12 16100.7 981.538  19
  -4   1 -12 16775.4 1022.39   4
  -4   1 -13 6120.86 673.909   4
  -4  -1 -13 6112.62 299.010  13
  -4  -1 -13 5818.05 316.598  15
  -4   1 -13 5588.95 300.689  13
  -4  -1 -13 5687.70 324.111  14
  -4   1 -13 5344.28 306.230  14
  -4  -1 -13 6836.38 669.948   4
  -4   1 -13 5498.85 304.328  15
   4   1  13 5136.17 610.827  19
  -4   1 -14 6257.50 352.188  15
  -4  -1 -14 6511.74 683.205   4
  -4   1 -14 6823.25 715.457   4
  -4  -1 -14 6337.37 360.060  14
  -4   1 -14 6063.52 335.375  14
  -4  -1 -14 6392.06 317.960  13
  -4   1 -14 6459.05 329.273  13
  -4  -1 -14 6681.07 357.482  15
  -4   1 -15 7409.19 737.971   4
  -4   1 -15 7994.08 376.243  13
  -4   1 -15 7622.87 379.542  14
  -4  -1 -15 7548.29 354.276  13
  -4   1 -15 7819.63 387.186  15
  -4  -1 -15 7081.43 730.698   4
   4   1  15 7813.50 388.254  10
  -4  -1 -16 5331.03 295.827  13
  -4   1 -16 5273.41 320.572  15
  -4   1 -16 5223.43 314.153  13
   4   1  16 5151.12 325.676  10
   4   1  17 2585.54 245.786  10
  -4   1 -17 2838.94 238.533  13
   4  -1  17 2933.72 267.993  10
  -4  -1 -17 2676.73 222.510  13
   4   1  18 1507.13 201.991  10
  -4   1 -18 1451.35 175.108  13
   4  -1  18 1838.53 230.426  10
  -4   1 -19 169.048 112.881  13
   4   1  19 30.4801 127.815  10
   4  -1  19 65.5715 142.576  10
   4   1  20 30.2593 110.396  10
   4  -1  20 169.277 121.130  10
   4   1  21 377.140 102.902  10
   4  -1  21 335.614 99.4489  10
   4  -1  22 669.613 87.0944  10
   4   1  22 627.035 84.9591  10
  -4  -2  22-16.8952 59.0825   8
  -4   2  22-58.0663 40.1865  10
  -4   2  21 1858.98 154.814   8
  -4  -2  21 1687.97 154.481   8
  -4   2  21 1661.82 132.121  10
  -4   2  20 416.865 110.295  10
  -4  -2  20 268.818 116.405   8
  -4   2  20 267.930 116.224   8
  -4  -2  19 14741.8 509.293   8
  -4   2  19 15315.0 514.653   8
  -4   2  19 15313.3 482.998  10
  -4   2  18 3940.01 260.815  10
  -4   2  17 4048.00 275.232  10
   4   2 -17 4527.52 270.939  13
   4   2 -16 594.349 129.304  13
  -4   2  16 641.858 151.825  10
  -4   2  15 854.734 333.277   3
   4   2 -15 744.700 128.453  13
  -4   2  15 996.126 153.333  10
   4  -2 -14 7108.57 679.769   1
  -4  -2  14 8429.30 693.561  20
   4   2 -14 8061.88 355.809  13
  -4   2  14 9128.64 832.363   3
  -4   2  14 8461.57 386.322  10
  -4   2  13 1256.11 156.305  10
  -4   2  13 847.022 321.951   3
   4   2 -13 1023.15 223.493   4
   4   2 -13 1078.05 136.507  13
  -4  -2  13 743.928 234.837  20
   4  -2 -12 8707.00 720.643   1
  -4  -2  12 8619.84 674.418  20
  -4   2  12 9279.30 785.486   3
  -4  -2  12 9224.47 780.097   3
  -4  -2  11 258.356 272.938   3
  -4  -2  11 241.693 201.025  20
  -4   2  11 24.4986 281.011   3
  -4  -2  10 144.628 228.228   3
  -4  -2  10 320.365 216.806  20
  -4   2  10 198.128 243.386   3
  -4  -2   9 12539.4 716.799  20
  -4   2   9 11323.7 742.926   3
  -4  -2   9 12333.5 798.698   3
  -4  -2   8 452.388 248.144   3
  -4  -2   8 637.228 249.942  20
  -4   2   8 523.931 266.293   3
  -4  -2   7 5057.97 436.440  20
  -4   2   7 5549.73 287.789  20
  -4  -2   7 5192.67 491.212   3
  -4   2   6 65170.8 1151.27  20
  -4  -2   6 65673.1 1532.99  20
  -4  -2   6 65673.4 1597.26   3
  -4  -2   5-2.71238 139.042   5
  -4  -2   5 239.830 225.451  20
  -4   2   5 86.0662 75.2808  20
  -4  -2   5-67.3088 229.620   3
  -4  -2   4 23786.6 735.757   2
   4  -2  -4 24079.9 825.419   1
  -4   2   4 25414.9 614.561  20
  -4  -2   4 24673.3 808.960  20
  -4   2   4 24506.2 609.048  22
  -4  -2   4 25185.6 828.126   3
  -4  -2   4 24337.5 779.034   5
  -4  -2   3 11795.6 466.550   2
  -4   2   3 10961.8 398.195  22
   4  -2  -3 11614.7 545.484   1
  -4  -2   3 10643.6 493.587   5
  -4  -2   3 11429.4 519.617  20
  -4  -2   2 2067.89 191.668   2
   4  -2  -2 2716.13 293.316   1
  -4  -2   2 2311.12 245.150  20
   4  -2  -1 160548. 2482.83   1
  -4   2   1 161126. 2365.04   4
  -4   2   1 160461. 2370.25  21
  -4  -2   1 161372. 2409.35  20
  -4   2   0 4881.49 311.523   4
  -4   2   0 5087.26 305.730  21
   4  -2   0 5227.39 345.368   1
  -4  -2   0 5368.23 328.087  20
   4  -2   1 5205.82 341.247   1
   4  -2   1 4946.39 196.080   2
  -4  -2  -1 4916.45 166.245   4
  -4   2  -1 4753.77 316.197   4
  -4  -2  -1 5238.40 330.345  22
  -4   2  -1 4879.73 306.606  21
  -4  -2  -1 4985.91 316.331  20
  -4   2  -2 10558.9 491.755   4
  -4  -2  -2 11501.9 347.214   4
   4  -2   2 10513.9 475.968   1
  -4  -2  -2 10879.8 462.183  22
  -4   2  -2 10454.8 483.412   5
   4   2   2 11197.3 474.023  19
  -4  -2  -2 10613.1 455.296  20
  -4  -2  -3 4445.25 243.769   4
  -4   2  -3 4738.28 353.592   4
   4   2   3 4305.87 326.422  19
   4  -2   3 4548.59 325.787   1
  -4  -2  -3 4367.98 302.961  22
  -4   2  -3 4117.21 300.124   5
  -4   2  -4 12773.3 518.079   5
  -4   2  -4 13573.4 606.431   4
   4  -2   4 12738.4 540.049   1
  -4  -2  -4 12172.9 503.916  22
   4   2   4 13661.3 568.403  19
  -4  -2  -5 2899.15 273.046  22
   4  -2   5 2643.12 261.017   1
   4   2   5 3605.39 337.749  19
  -4   2  -5 2728.61 349.281   4
  -4   2  -5 3208.30 258.397   5
  -4   2  -6 10084.4 609.974   4
  -4  -2  -6 9364.08 453.386  22
   4   2   6 9359.33 569.566  19
  -4   2  -6 9516.17 431.537   5
  -4   2  -7 71.8469 117.933   5
  -4   2  -7 31.2505 255.971   4
   4   2   7-126.458 236.913  19
  -4  -2  -7-36.3150 118.240  22
   4   2   7 35.4857 80.6362   3
  -4   2  -8 52688.0 1542.46   4
   4   2   8 50452.4 1481.05  19
  -4  -2  -8 52514.5 1214.21  22
  -4  -2  -9 27724.4 859.698  22
   4   2   9 26398.1 1104.02  19
  -4   2  -9 27549.6 1150.28   4
  -4   2 -10 12594.7 800.404   4
   4   2  10 10574.3 737.834  19
  -4   2 -11 30135.4 1330.18   4
   4   2  11 30768.1 1332.78  19
   4   2  12 865.701 299.968  19
  -4  -2 -12 1304.76 326.611   4
  -4   2 -12 589.647 249.611   4
  -4   2 -13 16422.2 547.277  15
  -4  -2 -13 15639.7 1017.39   4
  -4  -2 -13 17108.9 509.359  13
  -4   2 -13 17834.4 553.267  13
  -4  -2 -13 17133.8 570.721  14
   4   2  13 17768.7 1108.71  19
  -4   2 -13 17010.5 1094.27   4
   4   2  13 17220.7 549.390  10
  -4  -2 -14 8669.87 368.003  13
   4   2  14 9632.80 832.622  19
  -4  -2 -14 8213.92 772.846   4
  -4   2 -14 8165.58 794.345   4
  -4   2 -14 9328.91 406.789  13
   4   2  14 9315.18 406.080  10
  -4   2 -14 8499.80 400.405  15
  -4   2 -14 8489.57 378.042  14
  -4  -2 -15 150.305 92.3087  13
   4   2  15 6.56108 129.940  10
  -4   2 -15-47.0128 123.590  15
  -4   2 -15 260.865 125.422  13
  -4   2 -16 2315.64 228.716  15
   4   2  16 1947.77 210.943  10
  -4   2 -16 2093.97 213.175  13
   4   2  17 126.414 131.102  10
  -4   2 -17 9.08176 117.605  13
   4   2  18 2206.42 224.937  10
  -4   2 -18 2055.20 207.966  13
   4  -2  18 2289.45 242.319  10
  -4   2 -19 19965.1 554.889  13
   4   2  19 20442.9 576.808  10
   4  -2  19 19042.6 572.597  10
   4  -2  20 257.850 115.727  10
  -4   2 -20 241.141 99.5232  13
   4   2  20 311.342 113.897  10
   4   2  21 2083.34 155.722  10
   4  -2  21 1801.11 147.049  10
   4  -2  22 587.836 77.1772  10
   4   2  22 600.486 76.8983  10
  -4   3  22 74.9940 44.9567  10
  -4  -3  22 94.1644 43.0033   8
  -4   3  22 191.581 52.5028   8
  -4  -3  21 6512.38 248.907   8
  -4   3  21 6639.71 253.748   8
  -4   3  21 6966.85 252.065  10
  -4   3  20-39.5552 93.8031  10
  -4  -3  20-35.5926 100.598   8
  -4   3  20 95.3681 92.8641   8
  -4  -3  19 2332.36 202.399   8
  -4   3  19 2813.69 222.193  10
  -4   3  19 2553.65 209.458   8
  -4   3  18 604.275 153.002  10
  -4  -3  18 608.027 155.726   8
  -4   3  18 640.887 149.078   8
   4   3 -17 1329.42 157.957  13
  -4   3  17 1346.04 191.738  10
   4   3 -16 15065.6 494.781  13
  -4   3  16 14986.7 535.444  10
  -4   3  15 1847.85 201.654  10
   4   3 -15 2062.47 195.867  13
  -4   3  14 1099.72 157.905  10
   4   3 -14 889.454 138.595  13
  -4   3  14 948.963 306.289   3
  -4  -3  14 277.019 163.923  20
   4  -3 -14 2.00881 183.417   1
  -4   3  13 2440.64 435.707   3
  -4   3  13 2529.30 215.741  10
   4  -3 -13 1542.22 346.535   1
  -4  -3  13 2192.00 398.795  20
   4   3 -13 2344.57 187.232  13
  -4  -3  12 9818.42 766.902  20
   4  -3 -12 8839.17 727.267   1
  -4   3  12 9586.71 798.158   3
  -4   3  12 9958.63 389.521  10
   4  -3 -11 3430.15 461.624   1
  -4  -3  11 2902.70 425.006  20
  -4   3  11 3068.32 496.921   3
   4  -3 -10 891.894 279.660   1
   4   3 -10 357.653 130.492   4
  -4  -3  10 887.756 292.228  20
  -4   3  10 951.252 309.554   3
   4   3  -9 4968.62 394.374   4
   4  -3  -9 4129.69 476.703   1
  -4  -3   9 4486.54 500.750  20
   4   3  -8 2991.57 295.999   4
  -4  -3   8 3163.52 429.271  20
  -4   3   8 3686.01 410.880  19
   4  -3  -8 3544.97 435.082   1
  -4   3   7 95316.1 2088.45  19
   4  -3  -7 100862. 2187.12   1
  -4  -3   7 101644. 2181.33  20
   4   3  -7 100350. 1784.59   4
   4  -3  -6 2197.85 361.701   1
   4   3  -6 2594.11 213.425   4
  -4  -3   6 2256.00 315.915   2
  -4   3   6 2284.80 297.231  19
  -4  -3   6 2294.59 354.656  20
  -4   3   5 2581.35 267.536  19
  -4  -3   5 2463.27 256.093   5
   4   3  -5 2482.16 179.554   4
   4  -3  -5 2417.95 361.597   1
  -4  -3   5 2624.27 306.235   2
  -4  -3   5 2919.84 384.501  20
   4   3  -4 100018. 1374.15   4
   4  -3  -4 102453. 2039.66   1
  -4  -3   4 102227. 1984.59  20
  -4   3   4 106745. 1538.59  22
  -4  -3   4 100412. 1811.10   5
  -4   3   4 103174. 1763.84  19
  -4  -3   4 97998.4 1874.48   2
  -4   3   3 49445.2 1001.29  19
   4  -3  -3 53058.0 1313.42   1
  -4  -3   3 50195.0 1175.62   2
  -4  -3   3 52143.6 1260.67  20
  -4   3   2 55262.0 938.784  19
   4  -3  -2 57127.2 1354.45   1
  -4   3   2 57938.1 1265.04  21
  -4  -3   2 54651.7 1271.05  20
  -4   3   1 3154.68 293.518  21
   4  -3  -1 3207.09 339.320   1
  -4   3   1 2808.73 271.001   4
  -4  -3   1 2696.78 274.532  20
  -4   3   0 483.795 147.884   4
  -4  -3   0 392.736 168.074  20
   4  -3   0 559.643 215.147   1
  -4   3   0 710.560 181.757  21
   4  -3   1 32556.7 687.323   2
  -4  -3  -1 33748.4 869.310  20
  -4   3  -1 34270.8 934.273   4
   4  -3   1 32849.2 988.114   1
  -4   3  -2 56558.6 1294.68   4
   4  -3   2 56401.1 1048.54   2
  -4  -3  -2 54768.5 1163.88  20
   4   3   2 55735.0 1280.65  19
   4  -3   2 53996.0 1310.15   1
   4  -3   3 860.917 235.833   1
  -4   3  -3 405.829 195.635   4
   4   3   3 243.912 184.345  19
  -4  -3  -3 444.628 161.121  22
   4  -3   4 35847.8 1052.55   1
   4   3   4 36864.2 1071.82  19
  -4  -3  -4 35594.2 917.480  22
  -4   3  -4 37140.0 1094.86   4
  -4  -3  -5 14818.4 571.585  22
  -4   3  -5 16739.7 761.309   4
   4  -3   5 15728.8 700.800   1
   4   3   5 15892.0 722.879  19
  -4   3  -6 4330.60 443.821   4
   4   3   6 3703.03 416.068  19
  -4  -3  -6 4353.15 313.495  22
  -4   3  -7 7318.38 568.079   4
   4   3   7 7466.14 571.882  19
  -4  -3  -7 7582.69 402.525  22
   4   3   8 1902.95 350.849  19
  -4   3  -8 2398.44 409.800   4
   4   3   9 1001.74 291.637  19
  -4   3  -9 1450.73 361.339   4
   4   3  10-133.271 222.316  19
  -4   3 -10-93.8350 202.661   4
   4   3  11 10769.2 825.775  19
  -4   3 -11 11512.5 845.533   4
  -4   3 -12 17.9559 88.4374  15
  -4  -3 -12 152.875 115.357  14
   4   3  12 315.723 295.917  19
  -4   3 -12 399.243 307.503   4
  -4   3 -12 226.657 96.0093  13
  -4  -3 -13 21553.1 1194.78   4
  -4   3 -13 23444.6 662.639  13
  -4   3 -13 23245.1 660.730  15
   4   3  13 24617.5 1334.79  19
  -4   3 -13 22330.7 1265.45   4
   4   3  13 22584.9 639.227  10
  -4   3 -14 246.925 119.106  15
   4   3  14 318.060 123.251  10
  -4  -3 -14 632.540 308.020   4
  -4   3 -14 293.094 271.766   4
  -4   3 -14 156.531 112.153  13
   4   3  15 8354.66 398.200  10
  -4   3 -15 7990.82 394.392  13
  -4   3 -15 8161.00 394.164  15
  -4   3 -16 765.667 161.470  13
  -4   3 -16 1173.13 170.836  15
   4   3  16 898.700 171.203  10
  -4   3 -17 1360.70 173.194  15
  -4   3 -17 1514.88 198.917  13
   4   3  18 14690.2 498.517  10
  -4   3 -18 14242.0 488.023  13
   4  -3  18 14613.4 505.665  10
  -4   3 -19 442.891 123.360  13
   4   3  19 492.361 138.829  10
   4  -3  19 514.608 128.206  10
   4   3  20 845.231 126.689  10
   4  -3  20 847.121 135.578  10
  -4   3 -20 800.123 122.212  13
   4  -3  21 70.9978 73.1237  10
   4   3  21 16.9792 67.1139  10
   4   3  22 2763.51 123.170  10
   4  -3  22 2784.30 122.588  10
  -4   4  21-12.0110 62.0080  10
  -4  -4  21-47.9186 52.6426   8
  -4   4  21-32.9210 48.7595   8
  -4   4  20 4966.34 229.518   8
  -4   4  20 5439.88 245.582  10
  -4  -4  20 5057.20 228.394   8
  -4   4  19 2504.36 201.539  10
  -4   4  19 2700.90 197.186   8
  -4  -4  19 2044.87 178.836   8
  -4   4  18 143.640 107.515   8
  -4   4  18 138.346 121.034  10
   4   4 -18 198.946 91.2210  13
  -4  -4  18 135.305 102.729   8
   4   4 -17 3191.26 220.099  13
  -4  -4  17 3198.51 243.449   8
  -4   4  17 3517.92 252.571   8
  -4   4  17 3129.59 274.073  10
   4   4 -16 1586.16 170.867  13
  -4   4  16 1728.13 211.799  10
   4   4 -15 612.722 118.986  13
  -4   4  15 571.635 155.853  10
   4   4 -14 21367.6 595.427  13
  -4  -4  14 22476.2 1263.40   2
  -4   4  14 20908.1 1284.34   3
  -4  -4  14 19822.6 1200.18  20
  -4   4  14 21173.1 641.664  10
   4  -4 -13 28063.7 1376.94   1
   4   4 -13 29518.3 711.472  13
  -4   4  13 31514.7 1520.16   3
  -4  -4  13 29620.6 1441.44  20
  -4  -4  13 28284.0 1399.38   2
  -4   4  13 29526.4 752.712  10
   4  -4 -12 18478.6 1082.42   1
  -4  -4  12 17873.5 1076.51   2
  -4  -4  12 19049.3 1133.60  20
  -4   4  12 20805.2 1203.66   3
  -4   4  12 18734.7 565.449  10
   4  -4 -11 4330.56 520.986   1
  -4  -4  11 4180.93 505.768   2
  -4  -4  11 4283.62 514.961  20
  -4   4  11 3902.83 545.644   3
   4  -4 -10 44086.4 1596.14   1
  -4   4  10 44517.7 1628.33  19
  -4  -4  10 45958.5 1616.63   2
  -4  -4  10 46652.6 1674.21  20
   4  -4  -9 2900.87 425.777   1
  -4  -4   9 2941.93 413.697   2
  -4   4   9 3093.70 417.041  19
  -4  -4   9 3107.22 429.389  20
  -4  -4   8 53199.4 1680.85  20
   4  -4  -8 53894.4 1660.82   1
  -4   4   8 53389.1 1597.53  19
  -4  -4   8 53440.9 1608.76   2
   4  -4  -7 3095.22 450.537   1
  -4  -4   7 2604.71 406.033  20
  -4   4   7 3426.58 365.156  19
  -4  -4   7 2496.89 371.421   2
   4  -4  -6 17056.9 845.012   1
  -4  -4   6 17054.1 808.191   2
  -4   4   6 17480.0 760.895  19
  -4  -4   6 15872.1 835.960  20
   4  -4  -5 38206.4 1268.76   1
  -4  -4   5 36553.2 1151.44   2
  -4  -4   5 37481.9 1218.95  20
  -4   4   5 36832.5 1048.23  19
  -4  -4   5 38638.8 990.146   5
   4  -4  -4 14224.1 747.087   1
  -4   4   4 14708.5 432.356  22
  -4  -4   4 13204.8 651.790   2
  -4   4   4 14427.5 572.091  19
  -4  -4   4 13405.4 704.116  20
   4  -4  -3 44749.0 1317.07   1
  -4  -4   3 43582.1 1186.25   2
  -4   4   3 43341.4 961.565  19
  -4  -4   3 43053.0 1226.64  20
  -4  -4   2 6801.87 460.082  20
  -4   4   2 7302.94 484.662  21
  -4   4   2 7698.82 315.919  19
  -4   4   1 14029.0 639.541  21
  -4  -4   1 15037.3 637.820  20
  -4   4   1 12799.4 344.054  19
   4  -4  -1 14850.0 732.984   1
  -4  -4   0 19338.1 690.529  20
  -4   4   0 19810.7 750.350   4
  -4   4   0 18758.1 744.883  21
   4  -4   0 19858.5 841.810   1
   4  -4   1 9171.37 590.955   1
  -4   4  -1 9831.78 553.656   4
  -4  -4  -1 8897.63 459.224  20
   4  -4   2 2925.34 402.229   1
   4  -4   2 3198.36 253.165   2
  -4  -4  -2 3114.23 288.922  20
  -4   4  -2 3529.17 355.678   4
   4   4   2 3179.04 384.648  19
   4  -4   3 6081.82 364.919   2
  -4   4  -3 5965.71 477.161   4
   4  -4   3 6009.14 506.708   1
   4   4   3 5301.45 452.800  19
  -4   4  -4 23494.6 919.386   4
   4   4   4 22941.2 919.628  19
   4  -4   4 23715.3 949.655   1
  -4   4  -5 19705.1 876.219   4
   4  -4   5 19697.1 878.370   1
   4   4   5 20319.8 891.230  19
  -4   4  -6 9399.35 634.053   4
   4  -4   6 8690.92 602.352   1
   4   4   6 10216.7 677.114  19
   4   4   7 2029.33 356.756  19
  -4   4  -7 1861.38 325.617   4
  -4   4  -8 66967.9 1891.72   4
   4   4   8 69568.3 1934.58  19
  -4   4  -9 353.800 253.991   4
   4   4   9 618.070 270.902  19
   4   4  10 2207.61 414.059  19
  -4   4 -10 2926.90 465.423   4
  -4   4 -11 8603.09 745.608   4
   4   4  11 9118.07 791.291  19
   4   4  12 5194.34 284.132  10
  -4   4 -12 5317.60 306.120  15
  -4   4 -12 4718.48 286.961  13
  -4   4 -12 4397.97 566.142   4
   4   4  12 5998.78 703.915  19
  -4   4 -13 5199.32 306.706  15
   4   4  13 5187.56 294.971  10
  -4   4 -13 5086.14 616.147   4
   4   4  13 4040.78 554.677  19
  -4   4 -13 4961.05 304.878  13
  -4   4 -14 433.512 128.129  15
   4   4  14 596.272 144.575  10
  -4   4 -14 633.082 157.356  13
  -4  -4 -14 292.521 252.316   4
  -4   4 -15 4967.30 305.172  15
  -4   4 -15 5500.08 330.772  13
   4   4  15 5298.82 312.980  10
  -4   4 -16 1462.74 179.645  15
   4   4  16 1625.48 190.900  10
  -4   4 -16 1483.21 193.190  13
  -4   4 -17 3566.80 264.491  13
  -4   4 -17 3269.39 230.161  15
   4   4  17 3924.88 262.260  10
  -4   4 -18 9831.93 399.097  13
   4  -4  18 9470.85 393.049  10
   4   4  18 10001.8 387.605  10
  -4   4 -19 533.258 125.390  13
   4  -4  19 451.504 123.021  10
   4   4  19 497.321 111.400  10
   4   4  20 224.737 87.1837  10
  -4   4 -20 98.7203 82.2698  13
   4  -4  20 226.380 89.5207  10
   4  -4  21 86.3408 57.3042  10
   4   4  21 52.6422 55.9665  10
  -4   5  21 1204.88 101.117  10
  -4   5  20-36.5636 82.1414  10
  -4   5  19 214.597 111.454  10
  -4  -5  19 150.249 73.1784   8
  -4   5  19 34.1469 60.5364   8
   4   5 -18 4555.42 227.582  13
  -4   5  18 4951.21 244.884   8
  -4  -5  18 4965.10 246.610   8
  -4   5  18 4771.92 277.689  10
  -4   5  17 1611.02 199.697  10
   4   5 -17 1425.35 147.994  13
  -4   5  17 1608.70 157.536   8
  -4  -5  17 1389.06 150.470   8
  -4   5  16 3825.35 243.911   8
   4   5 -16 3676.26 229.821  13
  -4  -5  16 4184.73 260.881   8
  -4   5  16 4378.50 292.976  10
  -4   5  15 972.680 173.667  10
   4   5 -15 911.393 137.480  13
  -4  -5  15 1050.12 152.638   8
  -4   5  15 956.391 148.433   8
  -4  -5  14 11834.0 450.880   8
   4   5 -14 11288.7 416.671  13
  -4   5  14 10966.7 458.769  10
  -4  -5  13 15639.6 1053.33   2
  -4   5  13 15742.3 1093.59   3
  -4   5  13 16048.9 541.927  10
  -4  -5  13 16491.8 1119.37  20
  -4   5  12 1145.58 166.426  10
  -4  -5  12 1101.20 353.867   2
   4  -5 -12 286.609 291.000   1
  -4   5  12 1151.99 168.602   6
  -4  -5  12 1527.08 390.432  20
  -4   5  12 1401.70 367.090   3
   4  -5 -11 17003.8 1056.57   1
  -4  -5  11 19381.0 1117.16   2
  -4  -5  11 17611.4 1128.14  20
  -4   5  11 18084.5 573.240   6
  -4   5  11 18299.0 555.759  10
   4  -5 -10 2990.88 459.353   1
  -4  -5  10 2749.77 434.955   2
  -4   5  10 2620.96 402.640  19
  -4  -5  10 3452.69 532.561  20
   4  -5  -9 24827.2 1195.59   1
  -4  -5   9 25697.3 1266.05  20
  -4   5   9 24114.0 1134.37  19
  -4  -5   9 23597.9 1155.13   2
   4  -5  -8 76615.8 2151.11   1
  -4  -5   8 79810.5 2129.11   2
  -4  -5   8 77457.8 2193.17  20
  -4   5   8 78262.7 2027.32  19
   4  -5  -7 12410.1 808.395   1
  -4  -5   7 11786.4 754.531   2
  -4   5   7 12274.3 702.304  19
  -4  -5   7 12065.2 793.951  20
   4  -5  -6 39463.7 1428.82   1
  -4   5   6 39509.1 1213.30  19
  -4  -5   6 38768.6 1324.87   2
  -4  -5   6 37666.4 1382.25  20
   4  -5  -5 16239.1 888.964   1
  -4  -5   5 16242.1 811.465   2
  -4  -5   5 16436.6 854.557  20
  -4   5   5 15944.3 694.694  19
  -4  -5   4 87741.3 2057.72  20
  -4   5   4 92705.5 1763.49  19
  -4  -5   4 90715.4 2040.54   2
   4  -5  -4 94412.9 2208.84   1
  -4   5   3 20576.2 666.966  19
   4  -5  -3 20239.9 971.213   1
  -4  -5   3 18532.0 845.461  20
  -4   5   2 757.370 265.869  21
   4  -5  -2 863.041 354.432   1
  -4  -5   2 1086.42 265.595  20
  -4   5   1 30520.6 1043.71  21
  -4  -5   1 30113.9 983.473  20
   4  -5  -1 31262.6 1194.67   1
  -4   5   0 12414.6 649.295   4
  -4   5   0 11024.4 628.478  21
  -4  -5   0 11862.0 584.167  20
   4  -5   0 11371.1 732.213   1
   4  -5   1 4426.95 516.903   1
  -4   5  -1 4089.68 418.661  21
   4   5   1 4196.59 448.644  19
  -4   5  -1 4440.43 428.140   4
  -4  -5  -1 4605.31 357.809  20
  -4   5  -2 9290.72 593.824   4
   4  -5   2 8761.05 648.919   1
   4  -5   2 9662.24 472.831   2
  -4  -5  -2 8306.41 456.126  20
   4   5   2 9877.94 632.076  19
  -4   5  -3 556.841 265.598   4
   4   5   3 773.890 339.753  19
  -4  -5  -3 598.969 155.232  20
   4  -5   3 530.866 155.335   2
   4  -5   3 880.302 339.801   1
   4  -5   4 1766.13 259.211   2
  -4   5  -4 1777.55 334.168   4
   4  -5   4 1759.41 350.765   1
   4   5   4 1304.96 337.674  19
   4  -5   5 4036.20 469.655   1
   4  -5   5 4403.12 391.286   2
   4   5   5 3993.20 434.667  19
  -4   5  -5 3697.38 429.092   4
   4   5   6 52226.4 1614.32  19
  -4   5  -6 50259.1 1548.67   4
   4  -5   6 48525.2 1566.81   1
  -4   5  -7 14054.1 824.614   4
   4   5   7 13580.4 848.361  19
   4   5   8 52374.9 1749.54  19
  -4   5  -8 48839.9 1641.71   4
  -4   5  -9 8821.01 717.607   4
   4   5   9 8916.23 738.699  19
  -4   5 -10 1971.82 414.064   4
   4   5  10 2858.94 470.920  19
  -4   5 -11 19425.2 592.070  15
  -4   5 -11 21347.3 1190.93   4
  -4   5 -11 21372.8 629.196  13
   4   5  11 22934.2 1288.93  19
  -4   5 -12 4584.13 302.022  13
  -4   5 -12 4714.70 292.638  15
   4   5  12 4414.18 599.663  19
   4   5  12 4533.12 267.503  10
  -4   5 -13 22679.9 1298.94   4
  -4   5 -13 21939.2 672.010  13
   4   5  13 22707.6 624.083  10
   4   5  13 22620.8 1358.49  19
  -4   5 -13 21207.2 640.800  15
   4   5  14-200.931 115.673  10
  -4   5 -14-6.78792 100.058  15
  -4   5 -14 81.6604 125.821  13
  -4   5 -15 7979.09 392.045  13
   4   5  15 8750.90 382.068  10
  -4   5 -15 8544.06 380.198  15
  -4   5 -16 19993.6 576.096  15
  -4   5 -16 19283.8 614.617  13
   4   5  16 20249.3 584.570  10
   4   5  17 207.681 107.530  10
  -4   5 -17 386.164 139.300  13
  -4   5 -17 109.372 89.1049  15
  -4   5 -18 7488.32 341.211  13
   4   5  18 7919.45 318.693  10
   4  -5  18 7167.36 319.476  10
  -4   5 -19 2645.34 193.708  13
   4   5  19 2803.77 169.621   6
   4   5  19 2413.67 169.075  10
   4  -5  19 2613.65 182.294  10
   4   5  20 508.524 79.5797  10
  -4   5 -20 525.378 92.3204  13
   4  -5  20 700.808 94.2309  10
  -4   6  21 951.432 77.8644  10
  -4   6  20 2284.64 147.391  10
  -4   6  19 2786.62 187.190  10
  -4   6  18-28.5189 119.626  10
  -4   6  17 114.709 143.783  10
  -4   6  16 7046.34 360.552  10
  -4   6  15 1880.68 218.408  10
  -4   6  14 15759.5 531.783   6
  -4   6  14 15401.6 543.610  10
  -4   6  13 1492.27 200.625  10
  -4   6  13 1165.03 170.846   6
  -4   6  12 46.7550 129.669  10
  -4  -6  12 710.604 332.532  20
  -4  -6  12-35.4643 294.240   2
  -4   6  12 132.508 111.743   6
  -4   6  12 563.643 347.730   3
  -4   6  11 2109.73 202.143  10
  -4  -6  11 1844.17 383.121  20
  -4  -6  11 1539.89 386.782   2
  -4   6  11 1301.69 290.210  19
  -4   6  11 1630.80 196.721   6
   4  -6 -11 1527.23 385.470   1
  -4   6  10 1006.94 142.872  10
  -4  -6  10 1235.44 338.860  20
  -4   6  10 1091.81 256.589  19
  -4   6  10 1500.02 184.938   6
   4  -6 -10 1201.73 293.340   1
  -4  -6  10 1312.13 311.378   2
  -4  -6   9 11248.3 851.862   2
  -4  -6   9 11843.6 913.459  20
  -4   6   9 11717.2 804.654  19
   4  -6  -9 9086.67 785.950   1
  -4  -6   8 730.698 301.403  20
   4  -6  -8 324.276 248.959   1
  -4   6   8 332.483 181.781  19
  -4  -6   8 669.651 277.073   2
  -4   6   7 8758.97 612.889  19
  -4  -6   7 8634.86 693.572   2
  -4  -6   7 8872.28 730.836  20
   4  -6  -7 8104.95 741.097   1
  -4  -6   6 621.462 264.060   2
  -4   6   6 1180.38 232.136  19
   4  -6  -6 826.449 307.432   1
  -4  -6   6 981.413 302.155  20
  -4  -6   5 7373.66 599.681   2
  -4  -6   5 8266.16 654.966  20
   4  -6  -5 7336.92 680.103   1
   4  -6  -4 498.599 296.685   1
  -4  -6   4 719.819 271.833  20
  -4  -6   3 46505.5 1433.06  20
   4  -6  -3 49881.6 1646.38   1
  -4   6   2 10681.8 675.039  21
  -4  -6   2 9330.24 596.963  20
   4  -6  -2 10852.3 763.543   1
   4  -6  -1 1553.23 395.764   1
  -4   6   1 1584.62 320.739  21
  -4  -6   1 1645.98 273.444  20
   4  -6   0 3492.71 501.838   1
  -4   6   0 2675.48 379.684  21
  -4  -6   0 2571.43 298.283  20
   4  -6   1 2079.03 401.406   1
   4   6   1 2362.96 374.124  19
  -4  -6  -1 1577.46 239.302  20
  -4   6  -1 1781.77 374.394  21
  -4   6  -1 1473.55 300.147   4
  -4  -6  -2 200.334 123.652  20
  -4   6  -2 372.606 245.205   4
   4   6   2 403.444 318.363  19
   4  -6   2 181.729 290.919   1
   4  -6   3 142219. 2517.57   2
  -4   6  -3 138934. 2737.53   4
   4  -6   3 139011. 2973.72   1
   4   6   3 139986. 2848.46  19
   4  -6   4 1497.39 349.202   1
   4  -6   4 1939.35 253.117   2
  -4   6  -4 1661.06 347.064   4
   4   6   4 1676.89 395.169  19
   4   6   5 2087.14 406.201  19
   4  -6   5 1152.61 349.080   1
  -4   6  -5 1266.88 289.604   4
   4  -6   5 1189.72 246.134   2
   4  -6   6 2488.79 335.319   2
  -4   6  -6 2121.55 349.078   4
   4   6   6 2355.24 410.057  19
  -4   6  -7 12648.2 812.282   4
   4  -6   7 12908.6 767.401   2
   4   6   7 14017.4 912.563  19
   4  -6   8 95.7975 207.965   2
   4   6   8-159.169 325.624  19
  -4   6  -8 202.648 247.819   4
  -4   6  -9 3665.00 500.889   4
   4  -6   9 3440.62 465.561   2
  -4   6  -9 3500.12 246.406  13
   4   6   9 3914.60 553.231  19
  -4   6 -10 4955.89 584.856   4
  -4   6 -10 4927.41 286.941  15
   4   6  10 4286.85 585.542  19
   4  -6  10 5658.39 576.857   2
  -4   6 -10 5260.47 313.568  13
  -4   6 -11 6281.79 328.796  15
   4  -6  11 6522.33 647.677   2
  -4   6 -11 6689.47 355.888  13
  -4   6 -11 6497.76 695.658   4
   4   6  11 6761.21 743.637  19
  -4   6 -12 31465.8 790.834  15
   4  -6  12 34293.3 1525.59   2
  -4   6 -12 32859.5 1541.10   4
  -4   6 -12 32817.5 843.851  13
   4   6  12 34208.5 1678.68  19
  -4   6 -13 4869.24 293.077  15
  -4   6 -13 5121.13 330.572  13
   4   6  13 5305.69 286.935  10
  -4   6 -14 692.752 171.437  13
   4   6  14 748.076 129.252  10
  -4   6 -14 901.488 139.732  15
   4   6  15-3.97002 101.121  10
  -4   6 -15 32.4336 86.4037  15
  -4   6 -15-154.213 155.486  13
  -4   6 -16 317.541 101.709  15
   4   6  16 169.313 82.7988  10
  -4   6 -16 490.511 157.268  13
  -4   6 -17 471.624 141.890  13
   4   6  17 1349.36 183.367  10
   4  -6  18 1713.48 157.964  10
  -4   6 -18 1542.61 164.632  13
   4   6  18 1660.21 142.638  10
   4   6  18 1675.13 166.343   6
   4   6  19 36.0779 56.4175  10
  -4   6 -19 33.2539 86.8934  13
   4  -6  19 123.315 71.7116  10
   4   6  19-158.526 70.1652   6
   4   6  20 257.905 46.8267  10
   4  -6  20 128.087 42.9415  10
  -4   6 -20 312.983 77.3389  13
  -4   7  20 2019.55 118.852  10
  -4   7  19 1396.50 131.243  10
  -4   7  18 6953.95 293.029  10
  -4   7  17 18019.7 520.496  10
  -4   7  16 21.4154 134.346  10
  -4   7  15 424.184 156.416  10
  -4   7  15 447.797 110.719   6
  -4   7  14 8119.73 384.559   6
  -4   7  14 8013.46 388.089  10
  -4   7  13 51.1534 141.323  10
  -4   7  13 1.07544 120.510   6
  -4   7  12 17849.0 583.882  10
  -4   7  12 16369.8 583.152   6
  -4   7  11 47.0475 118.204  10
  -4  -7  11 121.244 240.403  20
  -4   7  11 327.871 157.009   6
  -4   7  10 27802.2 740.085   9
  -4  -7  10 29569.2 1437.74   2
  -4  -7  10 29008.8 1507.16  20
  -4   7  10 27593.4 768.432   6
  -4   7  10 28669.1 733.788  10
   4  -7 -10 25711.2 1404.75   1
  -4   7   9 2584.38 237.537   6
  -4  -7   9 2352.99 412.176   2
  -4  -7   9 2279.76 404.996  20
   4  -7  -9 2054.68 401.601   1
  -4   7   9 2566.93 216.982  10
  -4   7   8 548.120 118.399  10
  -4  -7   8 522.017 252.725   2
  -4  -7   8 743.593 329.402  20
   4  -7  -8 866.437 337.521   1
  -4   7   8 432.750 126.783   6
  -4  -7   7 68217.7 2114.19   2
  -4  -7   7 67353.1 2146.79  20
   4  -7  -7 64731.2 2188.30   1
  -4  -7   6-65.2898 262.221  20
   4  -7  -6-137.045 322.852   1
  -4  -7   5 5780.41 576.683  20
   4  -7  -5 5938.37 646.488   1
   4  -7  -4 110.481 309.989   1
  -4  -7   4-140.572 208.279  20
   4  -7  -3 5352.34 632.892   1
  -4  -7   3 5029.36 504.681  20
  -4  -7   2 3180.42 383.241  20
   4  -7  -2 2360.74 419.584   1
  -4   7   2 3090.76 406.230  21
  -4   7   1 216.975 239.832  21
  -4  -7   1 200.410 158.101  20
   4  -7  -1-295.832 330.651   1
  -4   7   0 26324.1 1125.95  21
   4   7   0 26014.7 1166.68  19
  -4  -7   0 25821.5 969.848  20
   4  -7   0 25988.0 1265.03   1
  -4   7  -1 4399.36 483.433  21
  -4  -7  -1 4486.78 387.499  20
   4   7   1 4445.19 517.118  19
   4  -7   1 4510.33 549.363   1
  -4   7  -2 257.876 208.207  21
   4   7   2 1144.79 377.525  19
  -4   7  -2 669.195 251.411   4
   4  -7   2 265.133 335.852   1
   4   7   3 74741.4 2098.37  19
  -4   7  -3 76545.7 1997.11   4
   4  -7   3 74235.2 2229.18   1
  -4   7  -4 36284.2 1345.70   4
   4  -7   4 33882.7 1478.18   1
   4   7   4 36798.7 1456.62  19
   4   7   5 34321.0 1445.43  19
  -4   7  -5 36108.6 1374.15   4
   4  -7   5 35013.8 1512.96   1
   4  -7   5 36351.2 1261.27   2
  -4   7  -6 10040.7 743.673   4
   4   7   6 9876.72 794.087  19
   4  -7   6 10110.1 685.674   2
   4  -7   7 15255.1 858.841   2
  -4   7  -7 15406.5 944.247   4
   4   7   7 16348.0 1050.29  19
   4   7   8 12024.8 922.282  19
   4  -7   8 10163.2 745.583   2
  -4   7  -8 11221.3 835.743   4
  -4   7  -8 10975.2 439.651  13
  -4   7  -9 266.750 113.262  15
   4   7   9-33.3638 260.556  19
  -4   7  -9-179.179 259.005   4
  -4   7  -9 303.486 116.620  13
   4  -7   9 581.660 265.100   2
  -4   7 -10 4091.37 263.694  15
  -4   7 -10 4169.75 298.077  13
   4  -7  10 3835.99 475.883   2
  -4   7 -10 4595.30 570.332   4
   4   7  10 3834.74 585.464  19
  -4   7 -11 169.025 95.6044  15
   4  -7  11-755.166 301.641   2
   4   7  11-519.483 398.300  19
  -4   7 -11 93.6693 123.260  13
  -4   7 -11 140.968 225.224   4
  -4   7 -12 38.4906 95.6061  15
  -4   7 -12 98.2246 126.780  13
  -4   7 -13-153.662 106.636  15
  -4   7 -13-105.323 155.149  13
  -4   7 -14 1162.16 149.402  15
  -4   7 -14 848.243 171.670  13
   4   7  15 1765.30 154.729  10
  -4   7 -15 1714.57 212.968  13
  -4   7 -16 102.973 127.244  13
   4   7  16 88.3574 66.0361  10
   4   7  17 3102.32 228.770   6
  -4   7 -17 2940.98 216.306  13
   4   7  17 2490.82 155.517  10
  -4   7 -18 3800.05 216.160  13
   4   7  18 3549.55 208.123   6
   4  -7  18 3575.85 178.133  10
   4  -7  19-20.3943 25.4979  10
   4   7  19 16.9703 54.5705   6
  -4   7 -20 26.6138 41.7590  13
  -4   8  19 1132.83 97.8906  10
  -4   8  18 514.764 95.1637  10
  -4   8  17 171.163 102.866  10
  -4   8  16 312.625 88.7828   6
  -4   8  16 172.659 120.996  10
  -4   8  15 128.389 135.693  10
  -4   8  15 83.5821 107.406   6
  -4   8  14 2267.91 228.156  10
  -4   8  14 2221.76 213.047   6
  -4   8  13 5387.28 321.961  10
  -4   8  13 4822.21 317.270   6
  -4   8  12 6075.80 364.278   6
  -4   8  12 6342.10 345.621  10
  -4   8  11 8745.65 400.476   9
  -4   8  11 9251.13 447.017   6
  -4   8  11 9672.36 417.955  10
  -4   8  10 15720.3 577.544   6
  -4   8  10 16234.6 561.692   9
  -4   8  10 16434.2 548.622  10
  -4  -8   9 3922.73 568.386  20
   4  -8  -9 4470.22 685.993   1
  -4   8   9 3948.43 276.239  10
  -4   8   9 3876.19 298.995   6
  -4   8   8 30141.7 808.840   6
   4  -8  -8 30096.8 1557.95   1
  -4   8   8 29501.4 746.192  10
  -4  -8   8 31767.4 1526.58  20
   4  -8  -7 451.407 323.058   1
  -4   8   7-26.8310 103.984  10
  -4  -8   7 112.158 228.374  20
  -4   8   7 77.2426 126.521   6
  -4  -8   6 864.289 294.728  20
   4  -8  -6 296.088 284.467   1
  -4   8   6 688.002 140.567   6
  -4   8   6 541.201 123.650  10
  -4  -8   5 1953.64 364.246  20
   4  -8  -5 1656.49 435.601   1
  -4  -8   5 2027.87 195.418  24
  -4   8   5 1884.84 191.957   6
   4  -8  -4 653.627 354.932   1
  -4  -8   4 647.861 235.820  20
   4  -8  -3-16.6983 304.225   1
  -4  -8   3 202.376 189.873  20
  -4   8   2 10983.2 788.465  21
  -4  -8   2 10790.6 707.553  20
   4  -8  -2 10905.5 886.873   1
  -4  -8   1 11042.8 687.218  20
   4   8  -1 13216.7 899.728  19
  -4   8   1 11702.9 808.767  21
   4  -8  -1 13321.0 990.164   1
   4   8   0 7568.35 684.435  19
  -4   8   0 7145.23 637.679  21
   4  -8   0 7965.69 774.728   1
   4  -8   1 4102.11 605.704   1
  -4   8  -1 4250.93 507.328  21
   4   8   1 4214.77 535.416  19
  -4   8  -2 8394.72 696.069  21
   4  -8   2 8900.92 807.247   1
   4   8   2 7719.15 703.140  19
   4  -8   3 1473.21 391.759   1
   4   8   3 2036.64 426.134  19
  -4   8  -3 778.343 281.695  21
  -4   8  -3 1234.98 322.187   4
   4   8   4 1480.29 411.971  19
   4  -8   4 1568.59 382.675   1
  -4   8  -4 2128.85 344.150   4
  -4   8  -4 1717.69 364.728  21
   4   8   5 105.616 307.764  19
   4  -8   5 418.627 356.859   1
  -4   8  -5 279.318 102.561  13
  -4   8  -5 332.698 214.244   4
  -4   8  -6 1077.86 159.187  13
  -4   8  -6 497.015 256.687   4
   4   8   6 354.267 254.647  19
  -4   8  -7 1580.04 179.705  13
  -4   8  -7 1436.98 334.082   4
   4   8   7 1455.50 433.052  19
   4  -8   7 1825.81 331.909   2
   4   8   8 5560.99 699.103  19
  -4   8  -8 5501.83 326.103  13
   4  -8   8 5532.38 554.022   2
  -4   8  -8 6001.24 632.243   4
  -4   8  -9 4945.64 293.550  15
  -4   8  -9 5685.74 624.440   4
  -4   8  -9 5592.46 332.997  13
   4   8   9 5452.64 684.074  19
   4  -8   9 4940.87 558.908   2
  -4   8 -10 6120.15 323.056  15
  -4   8 -10 5226.25 333.298  13
  -4   8 -11 3389.78 281.141  13
  -4   8 -11 3555.06 247.681  15
  -4   8 -12 1128.63 143.935  15
  -4   8 -12 1147.07 186.566  13
  -4   8 -13 12987.1 505.180  13
  -4   8 -14 1700.91 209.569  13
  -4   8 -15 167.937 139.667  13
  -4   8 -16 1463.88 174.120  13
   4   8  16 1293.10 180.869   6
   4   8  17 1658.37 165.217   6
   4  -8  17 1512.49 115.439  10
   4   8  18 379.558 92.3380   6
  -4   8 -18 340.418 90.0696  13
  -4   8 -19 88.5451 50.5727  13
  -4   9  18 2401.88 130.417  10
  -4   9  17 463.602 93.8096  10
  -4   9  16-54.6906 92.4033  10
  -4   9  16 73.0833 80.8707   6
  -4   9  15 1259.64 153.827   6
  -4   9  15 893.530 139.405  10
  -4   9  14 4055.60 262.172   6
  -4   9  14 3880.04 247.550  10
  -4   9  13 225.711 138.181   6
  -4   9  13-14.7276 124.081  10
  -4   9  12 2374.23 206.157   9
  -4   9  12 2308.08 242.571   6
  -4   9  12 2671.22 234.437  10
  -4   9  11 15474.0 528.845   9
  -4   9  11 14884.1 555.383   6
  -4   9  11 14534.6 513.196  10
  -4   9  10 957.046 179.844   9
  -4   9  10 1088.57 197.064   6
  -4   9  10 783.410 154.053  10
  -4   9   9-131.610 129.693  10
  -4   9   9 15.0867 141.279   9
  -4   9   9 130.524 176.822   6
  -4   9   8 441.063 172.646   6
  -4   9   8 618.528 155.578  10
  -4   9   7 179.762 141.714   6
   4  -9  -7 819.973 391.850   1
  -4  -9   7 817.371 299.945  20
  -4   9   7 553.058 143.984  10
  -4  -9   6 23366.5 1263.21  20
  -4   9   6 24352.7 720.428   6
   4  -9  -6 23370.6 1384.48   1
  -4   9   6 23195.3 647.421  10
  -4  -9   5 10738.3 828.222  20
   4  -9  -5 11298.3 961.804   1
  -4   9   5 10396.4 455.544   6
  -4   9   5 10101.6 407.860  10
  -4   9   4 52102.6 1060.24  13
  -4  -9   4 52849.5 1091.35  24
  -4   9   4 52051.8 1094.52   6
   4  -9  -4 50577.0 2051.86   1
  -4  -9   4 49017.7 1753.26  20
  -4   9   3 646.046 133.020  13
  -4  -9   3 297.066 192.684  20
  -4  -9   3 660.096 129.618  24
  -4   9   3 767.408 158.152   6
   4  -9  -3 908.767 373.513   1
  -4   9   2 256.721 89.9745  13
   4   9  -2 293.184 337.263  19
  -4   9   2 294.357 126.660   6
   4  -9  -2 47.8930 306.280   1
  -4  -9   2 219.537 118.103  24
  -4   9   1 12787.2 462.595  13
  -4  -9   1 12004.1 462.782  24
   4   9  -1 11772.7 885.359  19
   4  -9  -1 11198.9 959.686   1
  -4   9   1 11798.9 854.897  21
  -4   9   1 12199.7 459.113   6
   4   9   0 1485.22 350.822  19
  -4   9   0 1806.94 185.866  13
  -4   9   0 1751.32 176.149   6
   4  -9   0 2023.73 463.662   1
  -4   9   0 2122.34 405.232  21
  -4   9  -1 59.6453 230.180  21
   4  -9   1 241.480 331.991   1
  -4   9  -1-3.04237 128.384   9
   4   9   1 37.9082 232.255  19
  -4   9  -1 308.816 110.268  13
  -4   9  -1 131.709 92.7045   6
  -4   9  -2 407.765 114.319   9
   4   9   2 131.707 244.745  19
  -4   9  -2 157.748 99.2807  13
  -4   9  -2 179.364 221.167  21
  -4   9  -2 171.932 98.1115   6
   4  -9   2 379.442 313.647   1
  -4   9  -3 37.5092 116.199   9
  -4   9  -3 160.247 111.076  13
   4  -9   3 65.5271 268.924   1
  -4   9  -3-106.919 200.718  21
   4   9   3-9.36033 239.587  19
   4  -9   4 11431.6 973.561   1
  -4   9  -4 10798.6 438.699  13
   4   9   4 11565.3 901.554  19
  -4   9  -4 10893.8 843.864  21
  -4   9  -5 26022.8 1328.01  21
  -4   9  -5 24346.1 686.843  13
  -4   9  -5 24382.3 1216.95   4
   4   9   5 24228.7 1336.17  19
   4   9   6 1120.57 336.496  19
  -4   9  -6 1138.69 178.090  13
  -4   9  -6 1391.64 324.192   4
  -4   9  -6 1724.77 366.794  21
  -4   9  -7 3367.37 269.146  13
   4   9   7 3248.74 523.840  19
  -4   9  -8-73.9400 107.588  15
  -4   9  -8 50.9687 126.790  13
  -4   9  -9 2233.37 204.318  15
  -4   9  -9 2415.40 241.891  13
  -4   9 -10 1206.15 150.005  15
  -4   9 -10 973.128 192.237  13
  -4   9 -11 116.332 151.568  13
  -4   9 -12 488.268 157.688  13
  -4   9 -13 23.5935 136.981  13
  -4   9 -14 9123.75 383.087  13
   4   9  14 8829.87 417.209   6
  -4   9 -15 7109.77 314.106  13
   4   9  15 6845.83 337.294   6
  -4   9 -16 534.303 109.608  13
   4   9  16 633.395 139.092   6
  -4   9 -17 3717.28 186.847  13
   4   9  17 3563.18 193.004   6
  -4   9 -18 574.103 73.1652  13
   4   9  18 476.414 68.5078   6
  -4  10  17-63.1938 54.6374  13
  -4  10  16-8.56694 72.0045  13
  -4  10  16-87.8254 58.9500   6
  -4  10  15-14.1406 85.8888   6
  -4  10  15 172.104 82.8443  10
  -4  10  14 227.239 105.494   6
  -4  10  14 859.478 130.829  10
  -4  10  13 3585.98 255.042   6
  -4  10  13 3520.51 230.596  10
  -4  10  12 1795.01 167.821   9
  -4  10  12 2163.12 224.722   6
  -4  10  12 1875.23 187.115  10
  -4  10  11 4681.99 286.073   9
  -4  10  11 4567.72 319.593   6
  -4  10  11 4463.23 274.782  10
  -4  10  10-105.739 140.125   9
  -4  10  10 110.107 164.712   6
  -4  10  10 133.134 111.246  10
  -4  10   9 43.2225 147.748   9
  -4  10   9 305.050 173.633   6
  -4  10   9 60.5304 107.670  10
  -4  10   8 5904.31 370.652   9
  -4  10   8 7165.01 398.584   6
  -4  10   8 6295.46 334.071  10
  -4  10   7 3640.27 314.519   6
  -4  10   7 3783.24 262.550  10
  -4  10   6 2487.26 252.261  13
  -4  10   6 2046.80 242.464   6
  -4  10   5 7342.47 381.998  13
  -4  10   5 7852.40 415.645   6
  -4  10   4 24370.6 702.529  13
  -4  10   4 25368.6 732.284   6
   4  10  -4 23201.5 1306.47  19
  -4 -10   4 24714.8 727.243  24
   4 -10  -4 24105.0 1445.71   1
  -4  10   3 8325.28 394.032  13
  -4 -10   3 8540.04 415.855  24
   4  10  -3 7715.66 758.056  19
  -4  10   3 7877.34 402.986   6
   4 -10  -3 7916.20 849.154   1
   4 -10  -2 19375.8 1287.54   1
   4  10  -2 18022.5 1149.38  19
  -4  10   2 18788.9 609.033   6
  -4 -10   2 17471.9 600.884  24
  -4  10   2 18301.4 591.415  13
  -4  10   1 5046.89 304.730   6
  -4 -10   1 4893.19 319.819  24
   4 -10  -1 5251.00 694.127   1
   4  10  -1 3986.55 570.947  19
  -4  10   1 4947.89 307.527  13
  -4 -10   0 12196.8 498.682  24
  -4  10   0 12187.4 474.079  13
  -4  10   0 11672.2 458.698   6
  -4  10   0 11933.1 498.113   9
   4  10   0 11685.1 933.404  19
  -4  10   0 11971.1 892.971  21
   4 -10   0 13527.5 1075.04   1
  -4  10  -1 5781.17 338.094   9
  -4  10  -1 6447.10 347.969  13
   4  10   1 6112.93 703.291  19
  -4  10  -1 6344.69 660.781  21
  -4  10  -1 6002.86 325.480   6
   4 -10   1 5825.05 708.616   1
  -4  10  -2 4931.14 308.004  13
   4  10   2 3733.24 556.135  19
   4 -10   2 4810.55 681.315   1
  -4  10  -2 4167.23 554.519  21
  -4  10  -2 4875.07 311.143   9
  -4  10  -3 3479.33 255.041   9
  -4  10  -3 3895.41 276.754  13
   4  10   3 3340.98 510.746  19
  -4  10  -3 2947.40 457.340  21
   4 -10   3 4252.53 620.935   1
   4  10   4 191.465 128.180   6
  -4  10  -4-70.4498 128.945  13
  -4  10  -5 8232.10 401.604  13
   4  10   5 8655.98 400.107   6
   4  10   6 3803.40 280.830   6
  -4  10  -6 3412.18 269.569  13
  -4  10  -7 91.6314 148.126  13
  -4  10  -8 223.007 107.997  15
  -4  10  -8 443.998 169.031  13
  -4  10  -9 898.203 170.634  13
   4  10   9 1368.33 225.279   6
   4  10  10 8998.39 436.836   6
  -4  10 -10 8867.66 412.271  13
   4  10  11 1446.26 219.496   6
  -4  10 -11 1253.17 195.760  13
   4  10  12 17.0365 171.114   6
  -4  10 -12 133.674 139.856  13
  -4  10 -13 1998.59 201.263  13
   4  10  13 2054.34 230.496   6
  -4  10 -14 207.650 105.353  13
   4  10  14 333.153 138.453   6
  -4  10 -15 409.465 108.446  13
   4  10  15 208.589 114.245   6
   4  10  16-156.063 85.5803   6
  -4  10 -16-0.33515 63.8566  13
   4  10  17 2294.31 123.749   6
  -4  10 -17 2457.44 117.700  13
  -4  11  16 4096.34 150.399  13
  -4  11  15 10190.9 292.133  13
  -4  11  15 9208.96 267.772   6
  -4  11  14 199.187 97.0504  13
  -4  11  14-97.9555 87.1800   6
  -4  11  13 1129.29 140.075  13
  -4  11  13 1312.71 153.230   6
  -4  11  12 25.5036 74.9940   9
  -4  11  12 110.788 121.054   6
  -4  11  12 95.1335 109.017  13
  -4  11  11-0.66583 143.168   6
  -4  11  11-41.8619 131.297  13
  -4  11  11 156.837 110.515   9
  -4  11  10 1332.51 183.487   9
  -4  11  10 1067.64 201.089   6
  -4  11  10 1571.65 200.115  13
  -4  11   9-7.02668 143.398   9
  -4  11   9 71.5152 137.334  13
  -4  11   9 19.9154 169.304   6
  -4  11   8 1647.33 230.720   9
  -4  11   8 1200.88 213.472   6
  -4  11   8 1672.68 211.281  13
  -4  11   7 16.5841 153.648   6
  -4  11   7 170.962 178.208   9
  -4  11   7 158.876 138.961  13
  -4  11   6 4455.39 335.761   9
  -4  11   6 4563.87 301.160  13
  -4  11   6 4073.61 300.264   6
  -4  11   5 17.5211 173.892   9
  -4  11   5-30.0376 145.947  13
  -4  11   5 36.2894 151.189   6
  -4  11   4 7397.57 375.981  13
  -4  11   4 6433.02 399.019   9
  -4  11   4 6268.64 367.320   6
  -4  11   3 2039.24 256.347   9
  -4 -11   3 1407.59 200.178  24
  -4  11   3 1680.03 203.154  13
  -4  11   3 1586.49 207.790   6
  -4  11   2 7244.42 377.002  13
  -4  11   2 7073.73 406.758   9
  -4  11   2 6784.40 367.355   6
  -4 -11   2 7137.14 391.244  24
  -4  11   1 7398.45 378.390  13
  -4  11   1 7588.78 404.211   9
  -4 -11   1 7103.21 398.018  24
  -4  11   1 7726.53 381.098   6
  -4  11   0 349.202 155.191   9
  -4  11   0 401.677 147.714  13
  -4  11   0 244.750 121.066   6
  -4 -11   0 344.538 160.618  24
  -4  11  -1 20212.1 632.614  13
  -4 -11  -1 19172.4 650.073  24
  -4  11  -1 19084.2 618.082   9
  -4  11  -2 995.238 166.759   9
  -4  11  -2 1091.02 177.339  13
  -4  11  -3 174.642 121.700   9
  -4  11  -3 116.639 141.493  13
  -4  11  -4 5013.63 324.366  13
   4  11   4 5167.84 293.501   6
  -4  11  -5 53.5774 134.096  13
   4  11   5 159.334 107.136   6
  -4  11  -6 728.896 143.887  13
   4  11   6 484.728 133.697   6
  -4  11  -7 2628.38 197.018  15
   4  11   7 2543.65 230.427   6
  -4  11  -7 2331.44 235.677  13
  -4  11  -8 4304.93 287.736  13
   4  11   8 4620.53 305.438   6
  -4  11  -9 190.517 143.704  13
   4  11   9 64.2336 135.942   6
  -4  11 -10 5314.48 304.185  13
   4  11  10 4958.56 308.185   6
   4  11  11 936.407 171.628   6
  -4  11 -11 1140.43 160.839  13
  -4  11 -12 1846.79 182.013  13
   4  11  12 1823.33 198.014   6
  -4  11 -13 3980.29 221.454  13
   4  11  13 4066.81 245.765   6
  -4  11 -14 74.0656 74.9514  13
   4  11  14 228.053 97.8261   6
  -4  11 -15 4944.17 190.646  13
   4  11  15 5238.97 213.185   6
  -4  12  14 267.640 55.8118  13
  -4  12  13 6151.72 237.658   6
  -4  12  13 6201.79 228.731  13
  -4  12  12 403.103 76.2811   9
  -4  12  12 541.685 104.166  13
  -4  12  12 665.752 123.611   6
  -4  12  11 702.531 114.178   9
  -4  12  11 932.302 133.559  13
  -4  12  11 1118.45 152.529   6
  -4  12  10 14.3523 104.388   9
  -4  12  10 229.926 117.943  13
  -4  12  10 130.782 129.277   6
  -4  12   9 913.656 169.862   9
  -4  12   9 992.395 152.287  13
  -4  12   9 1026.00 177.020   6
  -4  12   8 140.794 149.017   9
  -4  12   8 319.146 140.517  13
  -4  12   8 89.5231 140.465   6
  -4  12   7 26.6837 157.542   9
  -4  12   7-14.9024 131.389  13
  -4  12   7 108.435 149.263   6
  -4  12   6 2823.05 275.767   9
  -4  12   6 2624.28 240.651  13
  -4  12   6 2970.34 258.257   6
  -4  12   5 808.098 202.163   9
  -4  12   5 525.830 151.840  13
  -4  12   5 801.903 178.818   6
  -4  12   4 1246.49 211.670   9
  -4  12   4 1401.10 194.184   6
  -4  12   4 1043.32 173.098  13
  -4  12   3 13126.6 518.074   9
  -4  12   3 12789.1 480.868  13
  -4  12   3 12343.8 471.614   6
  -4  12   2 965.878 163.560   6
  -4  12   2 859.119 196.950   9
  -4 -12   2 1039.38 195.338  24
  -4  12   2 1185.37 184.983  13
  -4  12   1 2525.80 257.364   9
  -4  12   1 2349.34 234.007  13
  -4 -12   1 2329.32 242.620  24
  -4  12   0-166.949 153.749   9
  -4  12   0 76.3204 132.756  13
  -4 -12   0 165.579 154.775  24
  -4  12  -1 2895.65 246.738  13
  -4  12  -1 2724.85 240.284   9
  -4 -12  -1 2824.02 270.272  24
  -4  12  -2 167.956 115.220   9
  -4  12  -2 79.7373 136.829  13
  -4 -12  -2 292.668 152.715  24
  -4 -12  -3 2611.59 255.008  24
  -4  12  -3 2970.60 220.145   9
  -4  12  -3 2239.51 229.046  13
  -4 -12  -4 2200.07 240.975  24
  -4  12  -4 2754.51 232.947  13
  -4  12  -5 1065.46 169.192  13
   4  12   5 1116.38 146.888   6
  -4  12  -6 675.053 156.554  13
   4  12   6 591.477 125.708   6
  -4  12  -7 1699.96 195.410  13
   4  12   7 2022.95 191.364   6
   4  12   8 1530.52 185.072   6
  -4  12  -8 1473.81 184.942  13
  -4  12  -9 1241.84 164.366  13
   4  12   9 1221.74 168.528   6
   4  12  10 884.771 147.844   6
  -4  12 -10 750.053 121.463  13
  -4  12 -11 11208.8 361.927  13
   4  12  11 11096.4 373.514   6
  -4  12 -12 7699.52 272.178  13
   4  12  12 7187.37 279.950   6
   4  12  13 1151.01 113.348   6
  -4  12 -13 880.110 90.2475  13
   4  12  14 6407.69 204.492   6
  -4  12 -14 5887.92 179.915  13
  -4  13  12 986.230 80.3867  13
  -4  13  11 196.884 64.8331  13
  -4  13  11 134.289 77.9746   6
  -4  13  10 398.067 94.2701   9
  -4  13  10 415.259 90.0891  13
  -4  13  10 441.829 105.058   6
  -4  13   9 2105.16 173.172   9
  -4  13   9 1915.41 155.652  13
  -4  13   9 1863.30 159.537   6
  -4  13   8 29.0074 113.890   9
  -4  13   8 125.598 101.619  13
  -4  13   8 53.3465 108.473   6
  -4  13   7 640.245 148.809   9
  -4  13   7 710.015 143.550   6
  -4  13   7 935.564 145.513  13
  -4  13   6 1138.61 174.165   9
  -4  13   6 972.712 149.465   6
  -4  13   6 1297.47 160.095  13
  -4  13   5 1150.27 189.013   9
  -4  13   5 1247.80 159.252  13
  -4  13   5 1171.28 162.080   6
  -4  13   4 720.826 142.668  13
  -4  13   4 671.968 172.560   9
  -4  13   4 737.802 137.340   6
  -4  13   3 9797.31 389.349  13
  -4  13   3 9745.64 416.959   9
  -4  13   2 844.809 174.016   9
  -4  13   2 630.604 138.986  13
  -4  13   1 854.219 155.603  13
  -4  13   1 1050.34 177.821   9
  -4  13   0 308.922 118.857   9
  -4  13   0 386.752 142.105  13
  -4 -13   0 329.270 149.329  24
  -4  13  -1 2967.23 219.396   9
  -4  13  -1 3042.27 234.279  13
  -4 -13  -1 3110.05 266.497  24
  -4  13  -2 3142.14 209.569   9
  -4 -13  -2 2830.45 250.912  24
  -4  13  -2 3199.45 227.301  13
  -4 -13  -3 1986.81 217.748  24
  -4  13  -3 2011.98 199.972  13
  -4  13  -4 4080.90 253.952  13
  -4 -13  -4 3990.01 276.580  24
  -4  13  -5 329.760 124.539  13
  -4 -13  -5 422.954 157.710  24
  -4 -13  -6 1002.83 172.556  24
  -4  13  -6 1455.07 163.458  13
   4  13   7 788.374 102.757   6
  -4  13  -7 857.207 129.815  13
  -4 -13  -7 836.958 145.604  24
  -4  13  -8 0.46580 85.0549  13
   4  13   8 100.240 69.8785   6
  -4 -13  -9 391.115 115.744  24
  -4  13  -9 368.320 94.4417  13
   4  13   9 360.568 81.8072   6
   4  13  10 37.2871 64.6178   6
  -4  13 -10 152.816 72.4336  13
  -4 -13 -10-26.5109 81.2412  24
  -4  13 -11 9789.53 269.232  13
  -4 -13 -11 9558.81 290.487  24
   4  13  11 9495.56 263.121   6
  -4 -13 -12 299.263 62.0384  24
  -4  14   9 2201.52 116.210  13
  -4  14   8-71.8785 72.0322   9
  -4  14   8 51.3880 56.8109  13
  -4  14   7 158.615 88.4730   9
  -4  14   7 14.3798 64.1944  13
  -4  14   6 270.783 100.937   9
  -4  14   6 385.621 92.1303  13
  -4  14   5 287.787 112.099   9
  -4  14   5 102.363 76.7742  13
  -4  14   4 489.406 102.653  13
  -4  14   4 767.337 143.117   9
  -4  14   3 947.648 141.959   9
  -4  14   3 984.874 129.909  13
  -4  14   2 2417.32 185.480   9
  -4  14   2 2229.19 172.747  13
  -4  14   1 7343.24 301.517   9
  -4  14   1 7325.40 296.580  13
  -4  14   0 3291.77 204.207  13
  -4  14   0 3145.61 196.376   9
  -4  14  -1 5697.94 259.444  13
  -4  14  -1 6117.20 247.889   9
  -4  14  -2 4688.11 237.975  13
  -4  14  -3 494.687 109.723  13
  -4 -14  -3 444.762 121.656  24
  -4 -14  -4 1136.78 144.377  24
  -4  14  -4 932.909 121.747  13
  -4 -14  -5 114.076 106.621  24
  -4  14  -5-94.2135 76.6949  13
  -4  14  -6-75.1175 68.1577  13
  -4 -14  -6 108.409 91.9462  24
  -4 -14  -7 1589.79 138.954  24
  -4  14  -7 1315.28 111.248  13
  -4 -14  -8 670.475 94.6988  24
  -4  14  -8 579.330 73.7452  13
  -4 -14  -9 24.7717 53.3812  24
  -4  14  -9 34.4161 37.4500  13
  -4  15   4 1683.23 99.7915  13
  -4  15   3 121.000 48.8392  13
  -4  15   2 2126.68 121.382  13
  -4  15   1 1898.36 120.902  13
  -4  15   0 2094.32 125.283  13
  -4  15  -1 130.345 50.7035  13
  -4  15  -2 4105.43 166.436  13
   4  15   3 343.282 65.6856   9
  -4  15  -3 444.880 65.7209  13
  -4  15  -4 152.573 47.8831  13
   4  15   4 175.986 59.6304   9
  -5   0  22 293.881 62.4969  17
  -5   0  22 121.915 62.3500   8
  -5   0  21-67.4700 96.2639   8
  -5   0  20 4648.56 273.869   8
  -5   0  19-350.591 177.506   8
  -5   0  19-59.8962 74.3059  10
  -5   0  18 256.881 94.5836  10
  -5   0  18 312.375 170.217   8
  -5   0  17 76.2276 86.6780  10
  -5   0  16 16069.3 514.499  10
  -5   0  15-128.119 84.9887  10
  -5   0  14 899.757 141.186  10
  -5   0  14 1708.24 466.326   3
  -5   0  13 79.1449 268.264   3
  -5   0  13-22.8482 89.8616  10
  -5   0  12 1184.56 370.433   3
  -5   0  11-67.0969 219.113   3
  -5   0  11-60.8213 117.498  20
  -5   0  10 8497.56 529.401  20
  -5   0  10 7870.48 665.806   3
  -5   0   9-147.679 165.720  20
  -5   0   9 19.6281 237.076   3
  -5   0   8 7801.86 601.692   3
  -5   0   8 6676.83 442.919  20
  -5   0   7 204.163 148.519  20
  -5   0   7-148.825 206.521   3
  -5   0   6 29614.7 896.087  20
  -5   0   6 30620.6 1039.64   3
  -5   0   5 80.3919 165.449  20
  -5   0   5 213.936 188.495   3
  -5   0   4-6.15596 64.6668   2
  -5   0   4-49.1137 140.434  20
  -5   0   4-32.2538 152.681   3
  -5   0   3 6.37254 39.9185   2
  -5   0   3-118.291 140.514  20
  -5   0   3 78.8229 109.850   3
  -5   0   3-107.735 148.326  22
  -5   0   3-45.4131 224.661   5
  -5   0   2 9512.67 439.940  20
  -5   0   2 9281.64 451.273  22
  -5   0   2 9733.64 403.028   3
  -5   0   2 9436.46 545.735   5
  -5   0   1 118.090 204.882   5
  -5   0   1 30.2475 120.093  22
  -5   0   1-101.531 144.982  20
  -5   0   1-63.5085 71.1232   3
  -5   0   0 95281.1 1475.95   4
  -5   0   0 99430.9 1366.44   3
  -5   0   0 97487.3 1714.01  22
   5   0   0 95608.5 1584.64   1
  -5   0   0 99047.4 1871.06   5
   5   0   1-28.4105 78.9040   1
   5   0   1 74.8406 66.3042  19
  -5   0  -1-56.1183 85.4735   4
  -5   0  -2 357186. 4495.97   4
  -5   0  -2 360821. 4200.14  21
   5   0   2 354557. 4300.70  19
   5   0   2 354091. 4339.25   1
   5   0   3 10.9096 74.4324   1
  -5   0  -3-2.70009 63.8344  21
   5   0   3-42.9092 98.8477  19
  -5   0  -3-9.24403 104.147   4
  -5   0  -4 294638. 4080.26   4
   5   0   4 300906. 3880.27  19
   5   0   4 298362. 3538.72   1
  -5   0  -5 180.549 192.790   4
   5   0   5 147.359 129.735  19
   5   0   6 171.264 153.976  19
  -5   0  -6 103.363 200.629   4
   5   0   7-8.54573 160.846  19
  -5   0  -7 70.9716 195.186   4
   5   0   8 273.695 177.771  19
  -5   0  -8 47.7726 190.902   4
  -5   0  -9 186.382 192.084   4
   5   0   9 200.561 193.180  19
  -5   0 -10 652.704 246.913   4
   5   0  10 852.391 241.041  19
  -5   0 -11 216.823 267.386   4
   5   0  11 143.794 184.698  19
  -5   0 -12 91209.9 1524.96  15
  -5   0 -12 89661.7 2506.56   4
  -5   0 -13 71.3248 112.544  15
  -5   0 -13-142.984 118.332  14
  -5   0 -13-59.3059 73.0820  13
  -5   0 -13 20.0925 201.668   4
  -5   0 -14 7800.28 391.494  15
  -5   0 -14 6713.79 370.745  14
  -5   0 -14 7010.54 341.851  13
  -5   0 -14 7573.84 743.296   4
  -5   0 -15 108.903 115.723  14
  -5   0 -15-97.6086 113.439  13
  -5   0 -15-34.1701 135.223  15
  -5   0 -16 3235.88 242.169  13
   5   0  16 4154.93 294.473  10
   5   0  17-84.8856 138.397  10
  -5   0 -17-44.0724 97.3266  13
  -5   0 -18 3125.93 220.126  13
   5   0  18 3270.63 267.390  10
   5   0  19-121.732 129.183  10
   5   0  20 1576.08 165.723  10
   5   0  21 90.6062 82.9881  10
   5   0  22 446.432 70.5577  10
  -5  -1  22 1766.64 120.638   8
  -5   1  22 1849.96 126.757   8
  -5  -1  21 1473.40 145.356   8
  -5   1  21 1312.53 142.017   8
  -5  -1  20 20259.2 552.439   8
  -5   1  20 20095.3 551.660   8
  -5   1  20 19469.2 469.056  10
  -5  -1  19 20929.9 625.424   8
  -5   1  19 20885.4 618.608   8
  -5   1  19 21486.7 546.723  10
  -5   1  18 136.981 162.120   8
  -5  -1  18 138.668 159.900   8
  -5   1  18 94.8628 103.946  10
  -5   1  17 19707.4 584.823  10
  -5   1  16 2237.80 211.468  10
  -5   1  15 18854.1 576.549  10
   5   1 -14 11749.2 418.729  13
  -5   1  14 12240.3 985.126   3
  -5  -1  14 12701.6 1010.56   3
  -5   1  14 11883.5 440.639  10
  -5   1  13 1297.61 158.414  10
  -5  -1  13 971.519 362.899   3
   5   1 -13 1545.47 155.339  13
  -5   1  13 1797.55 437.277   3
  -5   1  12 9558.39 811.019   3
  -5  -1  12 9311.86 645.604  20
  -5  -1  12 10635.3 866.972   3
  -5  -1  11 854.198 309.308   3
  -5  -1  11 1035.73 256.618  20
  -5   1  11 1115.19 329.831   3
  -5  -1  10 3978.73 493.770   3
  -5  -1  10 3450.25 378.069  20
  -5   1  10 3716.50 477.017   3
  -5  -1   9 14050.5 723.006  20
  -5   1   9 14726.9 867.117   3
  -5  -1   9 15276.6 875.206   3
  -5   1   9 15688.6 637.829  20
  -5  -1   8 10981.8 615.267  20
  -5   1   8 11681.6 532.176  20
  -5   1   8 11099.3 700.918   3
  -5  -1   8 10979.1 716.364   3
  -5  -1   7 23877.4 890.441  20
  -5   1   7 24093.4 979.703   3
  -5  -1   7 24329.3 997.252   3
  -5   1   7 24478.0 756.725  20
  -5  -1   6 117.375 229.770   3
  -5  -1   6-108.217 185.951  20
  -5   1   6 185.288 209.950   3
  -5   1   6 145.418 135.905  20
  -5  -1   5 85029.2 1535.23   2
  -5   1   5 87254.9 1806.45   3
  -5   1   5 86344.1 1561.94  20
  -5  -1   5 86432.6 1805.05   3
  -5  -1   5 89206.7 1728.61  20
  -5  -1   4 5926.71 303.687   2
  -5  -1   4 5816.27 401.915  20
  -5   1   4 7034.54 427.881   3
  -5  -1   4 5831.32 398.303   3
  -5   1   4 6162.43 345.678  20
  -5  -1   4 6380.35 470.218   5
  -5  -1   3 26909.8 619.657   2
  -5  -1   3 25940.5 796.950  20
  -5  -1   3 26653.5 786.849   3
  -5   1   3 25013.7 724.274  22
  -5   1   3 25209.9 724.828  20
  -5  -1   3 26487.4 892.458   5
   5  -1  -2 52658.8 1194.16   1
  -5  -1   2 53050.8 1278.85   5
  -5  -1   2 52137.4 1076.23   3
  -5   1   2 50276.4 1088.02  20
  -5  -1   2 50671.6 1140.83  20
  -5   1   2 49489.5 1092.16  22
   5  -1  -1 172010. 2579.51   1
  -5  -1   1 168216. 2593.56  22
  -5  -1   1 170014. 2572.58  20
  -5  -1   1 169710. 2747.08   5
  -5   1   1 179173. 2818.21   5
  -5   1   0 549.684 198.467   5
  -5  -1   0 556.838 192.507  20
  -5   1   0 550.334 109.615  21
  -5   1   0 839.873 147.367   4
  -5  -1   0 719.627 78.6336   4
  -5  -1   0 775.718 167.199  22
   5  -1   0 479.553 137.209   1
   5  -1   0 573.045 55.4561  19
  -5   1  -1 1969.65 275.032   5
  -5  -1  -1 2196.25 151.942   4
  -5   1  -1 1782.24 176.575  21
  -5   1  -1 2074.35 209.762   4
   5   1   1 1957.57 194.051  19
   5  -1   1 1944.02 218.010   1
   5  -1   1 1897.62 91.1283  19
  -5  -1  -1 2347.53 255.914  22
   5  -1   2-10.1718 43.0608  19
  -5  -1  -2 7.59946 78.3577   4
  -5   1  -2 91.7995 123.103   4
   5   1   2 125.128 59.7573   1
   5   1   2 101.349 94.7141  19
   5  -1   2 98.9005 104.435   1
  -5   1  -2-57.2158 99.7625  21
  -5   1  -2-117.954 185.216   5
  -5  -1  -2 139.023 134.414  22
  -5  -1  -3 9631.10 411.058   4
  -5   1  -3 10353.9 509.412   4
   5   1   3 9946.17 434.232  19
   5  -1   3 10055.3 316.612  19
   5  -1   3 9407.06 415.079   1
  -5   1  -3 9797.63 514.579   5
  -5   1  -4 18598.7 713.243   4
  -5   1  -4 19562.1 719.371   5
   5  -1   4 18662.8 524.696  19
   5  -1   4 19993.7 586.642   1
   5   1   4 18498.9 644.027  19
  -5  -1  -4 18480.1 635.926   4
   5  -1   5 1640.35 173.960   1
   5   1   5 1093.80 212.537  19
  -5   1  -5 1576.30 273.547   4
   5  -1   5 1747.50 184.817  19
  -5  -1  -5 1322.44 219.162   4
  -5   1  -6 1394.49 299.252   4
   5   1   6 1520.30 244.537  19
  -5  -1  -6 1522.01 265.040   4
   5  -1   6 1329.38 195.944  19
  -5  -1  -7 36302.2 1161.63   4
  -5   1  -7 39629.1 1261.80   4
   5   1   7 38393.2 1168.57  19
   5  -1   7 39411.2 1088.87  19
  -5  -1  -8 71431.4 1799.37   4
  -5   1  -8 74609.8 1881.40   4
   5   1   8 72735.6 1776.10  19
   5  -1   8 75630.3 1705.57  19
  -5  -1  -9 21815.7 986.693   4
  -5   1  -9 21306.6 1014.15   4
   5   1   9 23080.6 992.549  19
   5  -1   9 22943.2 939.802  19
  -5   1 -10 3085.04 406.547   4
  -5  -1 -10 2221.69 364.799   4
   5   1  10 2474.39 365.012  19
  -5  -1 -11 5398.48 559.900   4
  -5   1 -11 6350.11 629.421   4
   5   1  11 4642.49 537.967  19
  -5  -1 -12 892.848 149.298  15
  -5  -1 -12 1116.93 173.637  14
  -5  -1 -12 765.660 258.587   4
  -5   1 -12 936.205 295.482   4
   5   1  12 724.794 254.745  19
  -5   1 -12 986.362 143.871  15
  -5  -1 -13 14208.2 509.855  15
  -5  -1 -13 13572.2 962.060   4
  -5   1 -13 13454.9 982.458   4
  -5   1 -13 14115.5 503.584  14
  -5  -1 -13 13661.9 453.486  13
  -5   1 -13 13652.1 477.696  13
  -5  -1 -13 14351.9 529.426  14
   5   1  13 13935.1 962.207  19
  -5   1 -13 14947.9 522.084  15
  -5  -1 -14 185.072 128.082  15
  -5  -1 -14 230.365 317.530   4
  -5  -1 -14 57.0806 118.806  14
  -5   1 -14-283.139 138.916  14
  -5  -1 -14-87.0063 88.5548  13
  -5   1 -14 189.890 277.743   4
  -5   1 -14-128.323 107.166  13
  -5   1 -14 105.190 116.281  15
  -5   1 -15 6719.62 372.827  15
  -5  -1 -15 6963.59 386.134  14
  -5   1 -15 6763.14 364.532  14
  -5  -1 -15 6951.13 333.761  13
   5   1  15 7153.13 380.265  10
  -5   1 -15 6893.27 346.938  13
  -5  -1 -16 6284.08 315.988  13
  -5   1 -16 6703.78 339.294  13
   5   1  16 6810.90 370.260  10
  -5   1 -17 4037.51 265.499  13
   5  -1  17 4305.23 304.447  10
   5   1  17 4394.78 297.482  10
  -5   1 -18 8598.46 365.352  13
   5   1  18 9098.39 406.250  10
   5  -1  18 8875.55 406.795  10
  -5   1 -19 4214.20 235.974  13
   5  -1  19 3779.64 260.971  10
   5   1  19 4212.98 260.377  10
   5   1  20 1037.15 142.716  10
   5  -1  20 903.262 145.897  10
   5   1  21 407.980 95.1154  10
   5  -1  21 386.478 96.4305  10
   5   1  22 4640.75 170.330  10
   5  -1  22 4497.18 171.109  10
  -5  -2  22 1392.59 99.5921   8
  -5   2  22 1309.17 95.5921   8
  -5   2  21 123.604 57.6908  10
  -5  -2  21 8.97065 82.2317   8
  -5   2  21-3.92344 79.7043   8
  -5   2  21-8.14370 46.6024  17
  -5   2  20 1166.05 125.106  10
  -5  -2  20 1353.38 164.065   8
  -5   2  20 1056.16 149.608   8
  -5   2  19 1867.05 166.171  10
  -5   2  19 1763.34 198.433   8
  -5  -2  19 1830.83 207.425   8
  -5  -2  18 9528.25 426.683   8
  -5   2  18 9966.70 433.618   8
  -5   2  18 9812.32 396.850  10
  -5  -2  17 141.693 162.721   8
  -5   2  17 281.294 115.402  10
  -5   2  17-74.1844 160.255   8
  -5   2  16 10951.7 440.796  10
  -5   2  15 516.905 136.832  10
   5   2 -15 521.685 98.6592  13
  -5   2  14 3816.45 559.246   3
   5   2 -14 3845.93 235.961  13
  -5   2  14 3689.34 255.019  10
   5  -2 -14 3117.68 455.694   1
  -5   2  13 11528.1 927.370   3
  -5  -2  13 10594.8 767.550  20
  -5   2  13 9861.33 402.347  10
   5  -2 -13 10673.7 847.311   1
  -5  -2  12 2138.52 335.301  20
   5  -2 -12 2051.74 402.251   1
  -5   2  12 1697.08 380.891   3
  -5  -2  11 229.054 229.615   3
  -5   2  11 112.510 243.989   3
  -5  -2  11 216.443 201.861  20
   5  -2 -11-113.299 231.861   1
  -5  -2  10-277.818 203.977  20
  -5  -2  10-158.347 238.644   3
  -5  -2   9-52.8459 202.743  20
  -5  -2   9 196.642 219.754   3
  -5   2   9-184.005 214.556   3
  -5   2   8 28523.7 1162.28   3
  -5  -2   8 31483.9 1224.97   3
  -5  -2   8 29322.9 1079.95  20
  -5   2   7 19202.3 608.948  20
  -5   2   7 19552.6 891.867   3
  -5  -2   7 18486.0 829.383  20
  -5  -2   7 18461.2 881.438   3
  -5  -2   6 1724.90 309.081   3
  -5  -2   6 1805.36 247.161   2
  -5  -2   6 1324.13 283.031  20
  -5   2   6 2073.19 205.479  20
  -5   2   5 111347. 1771.95  20
  -5  -2   5 108068. 2092.77  20
   5  -2  -5 113403. 2226.14   1
  -5  -2   5 103457. 1915.57   2
  -5  -2   5 112397. 2157.25   3
  -5  -2   5 106054. 2072.57   5
  -5  -2   4 35388.5 907.005   2
  -5   2   4 35554.2 867.118  22
  -5  -2   4 35968.1 1049.33  20
   5  -2  -4 35829.7 1106.14   1
  -5  -2   4 34110.8 1057.42   5
  -5   2   3 61214.7 1214.92  22
  -5  -2   3 62574.4 1224.15   2
  -5  -2   3 65069.9 1424.37  20
  -5  -2   3 61616.1 1446.40   5
   5  -2  -3 64282.8 1473.70   1
  -5  -2   2 148.576 177.536  20
   5  -2  -2 234.308 178.619   1
  -5   2   1 14650.0 561.859   4
   5  -2  -1 15344.2 632.988   1
  -5   2   1 14516.6 560.903  21
  -5  -2   1 15189.0 611.148  20
   5  -2   0 13799.3 578.883   1
  -5  -2   0 13898.4 575.922  20
  -5   2   0 13414.1 544.472   4
  -5   2   0 14416.3 533.997  21
  -5  -2   0 14561.6 590.143  22
  -5   2  -1-120.960 180.943   5
  -5   2  -1 190.220 117.224  21
   5  -2   1 42.0637 31.2945   2
  -5  -2  -1-46.0783 164.219  22
  -5   2  -1 61.0269 134.363   4
  -5  -2  -1 64.6987 30.6637   4
  -5  -2  -1 61.9514 168.643  20
   5  -2   1 163.028 155.234   1
   5  -2   2 5395.00 373.134   1
  -5  -2  -2 5412.32 241.233   4
  -5   2  -2 5840.48 385.242   4
   5   2   2 5124.76 184.722   1
  -5  -2  -2 5358.55 377.814  22
   5   2   2 5350.92 369.343  19
  -5   2  -2 5563.66 426.188   5
  -5   2  -3 2187.93 283.648   5
  -5  -2  -3 2163.04 186.770   4
   5  -2   3 1995.69 258.962   1
  -5   2  -3 2140.63 279.060   4
   5   2   3 2010.83 260.317  19
  -5  -2  -3 2087.80 255.111  22
  -5  -2  -4 29428.1 798.381   4
  -5   2  -4 30481.2 977.920   4
   5  -2   4 30109.7 883.616   1
  -5  -2  -4 30758.5 923.127  22
   5   2   4 31112.7 925.086  19
  -5   2  -4 30725.0 924.785   5
  -5   2  -5 823.564 206.650   5
  -5  -2  -5 1054.56 190.497   4
  -5  -2  -5 987.204 222.293  22
   5   2   5 808.800 236.743  19
   5  -2   5 1146.55 211.699   1
  -5   2  -5 585.958 264.772   4
  -5  -2  -6 12391.3 598.069   4
  -5   2  -6 12133.5 673.611   4
   5   2   6 11806.7 632.795  19
  -5  -2  -6 11745.9 569.921  22
  -5   2  -6 13291.5 576.339   5
  -5  -2  -7 32205.5 1065.77   4
   5   2   7 32761.2 1145.81  19
  -5  -2  -7 33663.2 1016.35  22
  -5   2  -7 33759.2 1206.90   4
  -5   2  -7 36476.2 983.325   5
  -5  -2  -8 589.465 185.984   4
  -5   2  -8 253.658 226.083   4
   5   2   8 561.189 244.474  19
  -5  -2  -8 206.575 139.527  22
  -5   2  -9 17107.6 928.714   4
  -5  -2  -9 14626.0 793.714   4
   5   2   9 15923.0 865.190  19
  -5  -2  -9 17190.2 733.681  22
   5   2  10 4818.02 507.624  19
  -5   2 -10 4072.68 513.642   4
  -5  -2 -11 2034.43 371.735   4
   5   2  11 1890.70 343.433  19
  -5   2 -11 2084.36 390.561   4
  -5  -2 -12 6584.00 332.240  15
  -5   2 -12 6194.59 326.613  15
  -5  -2 -12 6007.00 613.801   4
  -5   2 -12 6956.14 690.046   4
  -5  -2 -12 6209.82 333.266  14
  -5   2 -12 5986.38 309.583  13
   5   2  12 5832.80 625.688  19
  -5   2 -13 3083.82 250.328  15
  -5   2 -13 3184.88 510.837   4
  -5   2 -13 2806.12 231.832  14
  -5   2 -13 2784.65 226.032  13
  -5  -2 -13 2906.18 202.844  13
   5   2  13 3167.12 494.422  19
  -5  -2 -13 2945.93 254.755  14
   5   2  13 2850.91 225.342  10
  -5  -2 -13 2218.56 410.191   4
  -5  -2 -14 6245.06 357.451  14
  -5   2 -14 6534.42 708.753   4
  -5  -2 -14 5317.24 283.374  13
  -5   2 -14 5270.88 309.416  13
  -5   2 -14 5259.55 323.500  15
  -5   2 -14 5982.88 331.869  14
  -5  -2 -14 5217.17 634.018   4
   5   2  14 5460.95 312.278  10
   5   2  14 6632.58 702.918  19
  -5   2 -15 280.218 130.468  15
  -5   2 -15-50.8516 111.097  14
   5   2  15 485.914 147.939  10
  -5   2 -15 86.3440 112.463  13
  -5   2 -16 21895.7 640.133  13
   5   2  16 22317.2 662.366  10
  -5   2 -16 22717.8 677.275  15
  -5   2 -17 2491.09 235.985  15
   5   2  17 3062.22 251.332  10
  -5   2 -17 2704.34 229.831  13
   5   2  18 63.2559 126.764  10
   5  -2  18 156.727 156.961  10
  -5   2 -18 79.7160 99.3347  13
   5   2  19 1501.66 170.258  10
   5  -2  19 1278.17 185.174  10
  -5   2 -19 1479.47 162.197  13
   5   2  20 424.168 112.789  10
   5  -2  20 297.337 114.063  10
   5   2  21-57.2277 72.7843  10
   5  -2  21 30.1494 73.4773  10
   5  -2  22 1974.98 109.574  10
  -5  -3  22 1311.37 95.5949  17
  -5   3  21 4937.58 191.734  10
  -5  -3  21 5215.90 207.503   8
  -5   3  21 5192.90 208.793   8
  -5  -3  20 3092.83 196.843   8
  -5   3  20 3372.80 203.427   8
  -5   3  20 3371.64 193.173  10
  -5   3  19 950.510 135.532  10
  -5   3  19 1215.28 166.075   8
  -5  -3  18 2890.28 234.529   8
  -5   3  18 2871.91 222.912  10
  -5   3  18 2846.34 228.734   8
  -5  -3  17 3469.37 270.389   8
  -5   3  17 3686.06 270.706   8
  -5   3  17 3667.74 257.077  10
   5   3 -16 2667.95 195.939  13
  -5  -3  16 2472.15 254.614   8
  -5   3  16 2470.10 230.063  10
  -5   3  16 2528.38 247.142   8
  -5   3  15 311.911 130.554  10
   5   3 -15 317.140 100.960  13
  -5  -3  14 16586.0 1049.89   2
   5  -3 -14 14543.9 1028.03   1
  -5  -3  14 16044.9 1017.88  20
  -5   3  14 15916.8 541.312  10
  -5   3  14 17351.6 1187.57   3
  -5  -3  13 12209.9 885.105  20
   5  -3 -13 9851.26 816.754   1
  -5  -3  13 9795.89 784.936   2
  -5   3  13 12199.2 972.767   3
  -5   3  13 10929.9 432.274  10
   5  -3 -12 29990.6 1407.74   1
  -5   3  12 30448.6 1465.57   3
  -5  -3  12 27828.8 1293.51  20
  -5   3  12 29472.9 722.361  10
  -5  -3  11 11241.5 793.755  20
  -5   3  11 13149.7 940.127   3
   5  -3 -11 12095.3 855.866   1
  -5  -3  10 814.144 299.371  20
  -5  -3  10 852.471 241.831   2
   5  -3 -10 1220.94 338.701   1
  -5   3  10 1065.91 307.701   3
  -5  -3   9 22270.2 1012.26   2
   5  -3  -9 21689.5 1084.11   1
  -5  -3   9 22822.9 1051.86  20
  -5   3   9 24059.9 1123.69   3
  -5  -3   8 681.778 216.808   2
   5  -3  -8 662.119 245.496   1
  -5  -3   8 165.642 208.303  20
   5  -3  -7 5255.81 526.322   1
  -5  -3   7 3572.06 365.178   2
  -5  -3   7 4560.90 473.921  20
   5  -3  -6 59632.2 1661.59   1
  -5  -3   6 60194.1 1619.66  20
  -5  -3   6 59464.6 1502.22   2
  -5  -3   5 11059.3 580.481   2
   5  -3  -5 12658.5 728.727   1
  -5  -3   5 12325.1 686.169  20
  -5  -3   5 12421.7 607.763   5
   5  -3  -4 44644.4 1316.40   1
  -5  -3   4 41333.2 1126.41   2
  -5   3   4 44487.3 953.020  22
  -5  -3   4 44055.0 1257.64  20
  -5  -3   4 41671.4 1163.37   5
   5  -3  -3 1580.48 328.482   1
  -5   3   3 1360.07 193.496  22
  -5  -3   3 1490.20 317.892  20
  -5  -3   2 80120.2 1678.98  20
   5  -3  -2 79227.0 1759.97   1
   5  -3  -1 73140.8 1647.88   1
  -5   3   1 72886.2 1538.17  21
  -5  -3   1 75126.0 1564.39  20
  -5   3   0 131745. 2253.99   4
  -5  -3   0 133570. 2238.81  20
  -5   3   0 128213. 2229.31  21
   5  -3   0 129537. 2372.24   1
  -5   3  -1 460.762 176.956  21
  -5   3  -1 633.365 232.366   4
   5  -3   1 756.420 265.696   1
  -5  -3  -1 555.495 194.601  20
  -5  -3  -2 1569.22 110.441   4
   5  -3   2 1770.17 156.795   2
   5  -3   2 1322.20 274.875   1
  -5   3  -2 1870.96 296.006   4
   5   3   2 1351.69 268.313  19
  -5  -3  -2 1863.50 259.363  20
   5  -3   3 2587.38 329.621   1
  -5  -3  -3 2769.48 197.153   4
  -5  -3  -3 2288.39 280.895  22
   5   3   3 3093.38 334.842  19
  -5   3  -3 2897.19 349.561   4
  -5  -3  -4 875.477 144.540   4
  -5  -3  -4 484.830 190.285  22
  -5   3  -4 789.206 278.413   4
   5   3   4 830.753 276.664  19
   5  -3   4 574.672 226.209   1
  -5  -3  -5 26383.6 804.462   4
  -5   3  -5 28342.3 1034.44   4
   5  -3   5 27087.0 952.875   1
   5   3   5 27703.5 982.070  19
  -5  -3  -5 26209.2 867.182  22
  -5   3  -6 9221.19 634.018   4
  -5  -3  -6 9231.37 507.903  22
   5  -3   6 9565.10 565.401   1
   5   3   6 9813.91 624.606  19
  -5   3  -7 26380.6 1087.74   4
  -5  -3  -7 27858.9 893.372  22
   5   3   7 27650.1 1086.91  19
  -5   3  -8 5065.96 520.318   4
   5   3   8 5155.38 511.820  19
  -5  -3  -8 6463.84 424.060  22
  -5   3  -9 13023.7 829.714   4
   5   3   9 11921.8 792.847  19
  -5  -3 -10 13282.8 809.430   4
  -5   3 -10 13634.9 895.842   4
   5   3  10 13431.2 872.771  19
  -5  -3 -11 1407.78 320.846   4
  -5   3 -11 1134.21 298.711   4
   5   3  11 1284.40 363.100  19
   5   3  12 1761.99 174.887  10
  -5  -3 -12 1966.98 208.710  14
  -5  -3 -12 1393.00 312.896   4
   5   3  12 1753.54 413.942  19
  -5   3 -12 1478.68 179.371  15
  -5   3 -12 1723.94 179.838  13
  -5   3 -12 1483.97 389.215   4
  -5  -3 -13-7.59041 115.048  14
  -5   3 -13 457.414 280.655   4
  -5   3 -13 158.639 113.334  15
  -5   3 -13 92.3794 94.8289  13
   5   3  13-176.867 117.413  10
  -5  -3 -13 231.344 251.169   4
   5   3  13 451.149 268.105  19
  -5   3 -14 4016.95 277.112  13
  -5  -3 -14 5112.34 633.324   4
   5   3  14 4721.08 639.585  19
  -5   3 -14 4686.26 307.742  15
   5   3  14 4625.27 296.240  10
  -5   3 -15 1737.28 210.836  15
   5   3  15 1901.62 209.544  10
  -5   3 -15 2061.92 217.241  13
   5   3  16 2466.99 223.735  10
  -5   3 -16 2371.59 232.173  15
  -5   3 -16 2172.70 210.086  13
  -5   3 -17 2546.78 227.077  15
   5   3  17 2487.73 225.452  10
  -5   3 -17 2718.87 228.135  13
   5   3  18 9383.79 375.664  10
  -5   3 -18 9148.21 374.856  13
   5  -3  18 9121.28 396.817  10
   5   3  19 91.6011 95.0540  10
   5  -3  19-62.6613 121.572  10
  -5   3 -19-76.8257 101.157  13
   5   3  20 219.800 89.5126  10
   5  -3  20 319.806 99.8281  10
  -5   3 -20 468.799 105.059  13
   5   3  21 87.6058 57.2459  10
   5  -3  21 148.928 71.2376  10
  -5   4  21 1932.55 105.496   8
  -5   4  21 2459.83 131.756  10
  -5   4  20 1481.36 140.606  10
  -5   4  20 1448.78 125.432   8
  -5  -4  20 1178.63 113.816   8
  -5  -4  19 88.0870 88.3625   8
  -5   4  19 318.975 96.6342   8
  -5   4  19 333.304 114.790  10
  -5   4  18 1205.62 165.101  10
  -5  -4  18 1546.27 169.565   8
  -5   4  18 1448.97 162.237   8
  -5   4  17 3733.42 249.341   8
  -5  -4  17 3306.56 235.962   8
  -5   4  17 3685.05 267.207  10
  -5  -4  16 3789.36 263.639   8
  -5   4  16 4061.08 273.004   8
  -5   4  16 3863.09 279.852  10
  -5  -4  15 9766.06 420.534   8
  -5   4  15 9776.57 414.275   8
  -5   4  15 9727.06 428.313  10
  -5  -4  14 13730.4 509.145   8
  -5   4  14 13155.4 485.012   8
  -5   4  14 14144.9 505.290  10
  -5   4  13 1212.65 170.904  10
  -5  -4  13 1304.75 330.177  20
  -5  -4  13 1362.97 184.258   8
  -5  -4  13 1194.32 346.914   2
   5  -4 -13 473.530 228.335   1
  -5   4  13 1043.49 157.479   8
  -5   4  12 436.153 127.392  10
  -5  -4  12-8.57488 244.748   2
  -5   4  12 462.034 261.003   3
   5  -4 -12 558.430 212.407   1
  -5  -4  12 698.671 251.778  20
  -5   4  11 292.486 104.314  10
  -5  -4  11 724.419 293.212   2
  -5   4  11 365.306 278.331   3
   5  -4 -11 247.294 280.244   1
  -5  -4  11 50.0021 226.060  20
  -5  -4  10-91.7047 241.350  20
   5  -4 -10-39.3817 259.969   1
  -5  -4  10 560.625 245.444   2
  -5   4  10 131.265 221.210   3
  -5  -4   9 176.766 227.917  20
   5  -4  -9 478.483 244.357   1
  -5  -4   9 208.528 187.492   2
  -5  -4   8 1361.45 324.158  20
   5  -4  -8 975.742 279.257   1
  -5  -4   8 887.191 216.394   2
   5  -4  -7 1459.62 352.089   1
  -5  -4   7 1440.92 301.161   2
  -5  -4   7 1573.53 360.312  20
  -5  -4   6 1291.11 229.170   5
  -5  -4   6 1197.20 341.152  20
  -5  -4   6 1037.38 252.003   2
   5  -4  -6 775.840 250.001   1
  -5  -4   5 11216.4 695.602  20
  -5  -4   5 10574.0 616.304   2
   5  -4  -5 10343.0 712.806   1
  -5  -4   5 10726.6 568.200   5
  -5  -4   4 18033.3 846.866  20
   5  -4  -4 19427.1 925.296   1
  -5  -4   4 18359.3 782.227   2
  -5   4   4 20148.3 601.169  22
  -5  -4   4 18834.6 770.118   5
   5  -4  -3 102609. 2284.43   1
  -5  -4   3 105390. 2143.60  20
   5  -4  -2 2430.43 414.052   1
  -5  -4   2 2174.30 332.773  20
  -5   4   2 1726.36 304.995  21
  -5  -4   1 2873.93 347.385  20
  -5   4   1 2857.58 342.143  21
   5  -4  -1 3399.81 436.957   1
  -5   4   0 2662.35 337.627  21
  -5   4   0 2612.10 323.832   4
   5  -4   0 2882.29 413.987   1
  -5  -4   0 2389.81 300.288  20
   5  -4   1 165.261 302.822   1
  -5   4  -1-46.2788 224.706  21
  -5  -4  -1-14.8294 180.961  20
  -5   4  -1-98.6368 234.772   4
   5   4   1 196.872 250.590  19
   5  -4   2 32799.9 790.261   2
  -5   4  -2 31130.8 1041.99   4
   5   4   2 31206.1 1076.67  19
   5  -4   2 29723.4 1096.74   1
  -5  -4  -2 29258.8 929.344  20
   5  -4   3-33.3856 116.199   2
  -5   4  -3-159.468 237.214   4
   5   4   3-171.677 260.880  19
   5  -4   3-391.509 282.735   1
   5  -4   4 3383.53 283.029   2
   5   4   4 3084.81 413.332  19
  -5   4  -4 3155.23 403.977   4
   5  -4   4 3285.47 402.223   1
   5   4   5 24.1318 252.932  19
   5  -4   5-26.3757 207.916   1
  -5   4  -5 140.139 220.930   4
  -5   4  -6 40610.0 1363.35   4
   5   4   6 42275.4 1388.76  19
   5  -4   6 41346.0 1342.31   1
  -5   4  -7 12610.6 788.681   4
   5   4   7 11138.1 732.923  19
  -5   4  -8 1157.82 321.999   4
   5   4   8 1048.94 306.985  19
  -5   4  -9 6470.53 623.452   4
   5   4   9 6457.30 626.647  19
  -5   4 -10-99.6692 266.317   4
   5   4  10-134.613 211.573  19
  -5   4 -11 5773.22 318.657  15
  -5   4 -11 7326.78 711.251   4
  -5   4 -11 6113.19 322.481  13
  -5  -4 -11 6303.61 337.590  14
  -5  -4 -11 4876.31 519.142   4
   5   4  11 6999.05 704.851  19
  -5  -4 -12 66.4075 120.690  14
  -5   4 -12 49.3599 99.0293  15
  -5  -4 -12 598.820 264.985   4
   5   4  12 27.0189 202.910  19
  -5   4 -12 128.556 116.021  13
  -5   4 -12-4.18519 251.821   4
   5   4  12 284.280 97.7791  10
  -5   4 -13 270.973 129.521  13
  -5   4 -13 192.673 121.550  15
   5   4  13 298.161 112.922  10
  -5   4 -13 234.289 262.650   4
  -5  -4 -13-182.706 258.095   4
   5   4  13-3.47026 258.661  19
  -5   4 -14 7513.13 382.378  13
   5   4  14 8059.12 375.941  10
  -5   4 -14 8088.15 395.337  15
  -5   4 -15 66.1354 119.528  13
  -5   4 -15 68.3158 117.612  15
   5   4  15 155.871 104.405  10
  -5   4 -16 19472.4 600.235  15
  -5   4 -16 19588.3 607.085  13
   5   4  16 20267.3 591.280  10
  -5   4 -17 12451.3 453.989  13
  -5   4 -17 12120.6 442.535  15
   5   4  17 12516.2 438.869  10
  -5   4 -18 3888.75 243.463  13
   5  -4  18 4014.95 260.619  10
   5   4  18 4096.35 238.718  10
   5   4  19-60.5999 87.5409  10
   5  -4  19-62.9549 106.440  10
  -5   4 -19-83.8429 99.4372  13
  -5   4 -20 5443.14 228.678  13
   5  -4  20 5626.20 238.236  10
   5   4  20 5325.51 214.857  10
   5   4  21 391.064 58.0332  10
   5  -4  21 622.058 77.9661  10
  -5  -5  21 1120.31 87.4214  17
  -5   5  21 1492.17 95.2082  10
  -5   5  20 461.718 91.9802  10
  -5   5  19 225.561 99.5387  10
  -5  -5  19 404.778 79.2651   8
  -5   5  19 180.013 69.1571   8
  -5   5  18-75.1663 120.472  10
  -5  -5  18 86.2850 82.0461   8
  -5   5  18-50.1488 71.5701   8
  -5   5  17 1116.17 168.553  10
  -5  -5  17 936.926 130.732   8
  -5   5  17 1029.13 131.312   8
  -5   5  16 1947.51 213.411  10
  -5  -5  16 1721.76 172.335   8
  -5   5  16 1915.02 175.966   8
  -5   5  15 874.189 175.027  10
  -5  -5  15 674.782 128.119   8
  -5   5  15 805.295 134.270   8
  -5  -5  14 7618.65 360.223   8
  -5   5  14 7889.52 350.650   8
  -5   5  14 7448.05 378.129  10
  -5   5  13 830.438 157.845  10
  -5  -5  13 905.234 143.124   8
  -5   5  13 879.243 142.124   8
  -5  -5  13 949.820 297.548   2
  -5   5  12 19711.6 1238.45   3
   5  -5 -12 16843.8 1116.41   1
  -5  -5  12 17833.9 1095.65   2
  -5  -5  12 17770.2 1147.62  20
  -5   5  12 17512.1 564.954  10
  -5  -5  11 3201.66 489.254  20
  -5   5  11 3633.96 250.188   6
  -5  -5  11 3361.85 465.788   2
  -5   5  11 3116.42 236.263  10
  -5   5  11 3160.14 465.900   3
   5  -5 -11 4123.60 538.759   1
  -5   5  10 84.5773 109.775  10
  -5  -5  10-118.823 235.851  20
  -5  -5  10-479.265 267.991   2
   5  -5 -10 304.885 238.961   1
   5  -5  -9 45267.5 1715.56   1
  -5  -5   9 42288.2 1570.23   2
  -5  -5   9 42502.0 1665.52  20
   5  -5  -8 4573.77 546.583   1
  -5  -5   8 4389.64 489.669   2
  -5  -5   8 4065.67 532.015  20
  -5  -5   7 3409.20 424.011   2
   5  -5  -7 3251.69 460.442   1
  -5  -5   7 3509.85 460.249  20
   5  -5  -6 19295.7 1034.69   1
  -5  -5   6 18952.7 926.173   2
  -5  -5   6 18588.7 990.455  20
   5  -5  -5 19100.5 1012.55   1
  -5  -5   5 18747.7 760.356   5
  -5  -5   5 18945.1 944.673  20
  -5  -5   5 18885.2 894.505   2
   5  -5  -4 2685.38 458.389   1
  -5  -5   4 3824.63 450.054  20
  -5  -5   4 2937.61 321.748   5
  -5  -5   3 9425.41 625.217  20
   5  -5  -3 10643.0 755.367   1
  -5   5   2 33552.1 1149.74  21
   5  -5  -2 33050.6 1270.88   1
  -5  -5   2 32212.0 1115.83  20
  -5   5   1 756.415 270.125  21
  -5  -5   1 1160.59 249.650  20
   5  -5  -1 1333.58 370.235   1
  -5   5   0 32926.9 1122.41   4
  -5  -5   0 30955.5 1022.67  20
  -5   5   0 31810.0 1114.21  21
   5  -5   0 31485.3 1223.85   1
  -5   5  -1 100835. 2130.56   4
  -5   5  -1 95836.4 2106.92  21
  -5  -5  -1 94062.1 1921.87  20
   5   5   1 97184.2 2177.59  19
   5  -5   1 94712.5 2271.57   1
  -5   5  -2 14555.1 763.140  21
   5  -5   2 15060.3 843.970   1
   5   5   2 13602.7 775.721  19
  -5   5  -2 16446.7 807.462   4
  -5  -5  -2 14657.1 668.095  20
  -5   5  -3 2273.54 348.536   4
   5  -5   3 2235.56 245.960   2
   5   5   3 3071.26 407.386  19
   5  -5   3 2928.76 424.628   1
   5   5   4 14965.7 834.035  19
   5  -5   4 15724.7 660.702   2
  -5   5  -4 15836.5 826.282   4
   5  -5   4 14664.0 842.331   1
   5  -5   5 2622.64 299.499   2
  -5   5  -5 2064.83 342.205   4
   5  -5   5 2573.65 411.408   1
   5   5   5 2429.13 402.536  19
   5  -5   6 4806.94 415.285   2
  -5   5  -6 5528.45 537.911   4
   5  -5   6 5000.63 506.439   1
   5   5   6 4594.29 514.072  19
  -5   5  -7 40966.4 1494.42   4
   5   5   7 43720.9 1563.23  19
  -5   5  -8 12966.8 844.947   4
   5   5   8 14312.1 923.386  19
  -5   5  -9 22333.5 1176.80   4
   5   5   9 21096.1 1172.57  19
  -5   5 -10 5401.01 626.086   4
  -5   5 -10 5438.14 307.044  13
  -5  -5 -10 6019.35 318.327  14
  -5   5 -10 6133.87 321.157  15
   5   5  10 6419.63 676.184  19
  -5   5 -11 45343.0 986.891  15
  -5   5 -11 43595.1 980.193  13
  -5   5 -11 45693.7 1804.60   4
   5   5  11 47676.0 1897.98  19
  -5   5 -12 115.458 109.076  15
  -5   5 -12 446.936 300.581   4
   5   5  12 110.118 236.450  19
  -5   5 -12 203.231 114.398  13
  -5   5 -13 2442.01 227.470  15
  -5   5 -13 2298.34 223.572  13
   5   5  13 2906.13 223.618  10
   5   5  14 2350.85 193.604  10
  -5   5 -14 2026.50 210.020  15
  -5   5 -14 2278.66 225.965  13
   5   5  15 1560.00 166.937  10
  -5   5 -15 1475.11 188.524  15
  -5   5 -15 1612.76 192.362  13
  -5   5 -16 2443.01 230.264  13
  -5   5 -16 2423.94 211.954  15
   5   5  16 2540.98 197.180  10
  -5   5 -17 102.777 92.4290  15
  -5   5 -17 246.887 119.350  13
   5   5  18 82.8904 82.4705  10
   5  -5  18 96.1638 104.306  10
  -5   5 -18 266.893 112.064  13
   5   5  19 826.438 93.1100  10
   5  -5  19 1135.26 134.157  10
  -5   5 -19 970.637 124.073  13
   5   5  19 812.673 102.160   6
   5   5  20 71.8257 45.9471  10
   5  -5  20-51.9005 61.9566  10
  -5   5 -20 9.10406 58.9071  13
  -5  -6  20 242.667 59.9404  17
  -5   6  20-9.34942 65.5706  10
  -5   6  19 8915.55 309.844  10
  -5   6  18 5969.88 282.143  10
  -5   6  17 5992.01 311.168  10
  -5   6  16 1456.92 199.171  10
  -5   6  15 2963.08 253.893  10
  -5   6  14 2434.45 239.518  10
  -5   6  13 1175.46 189.841  10
  -5   6  13 1229.52 174.922   6
  -5   6  12 329.054 143.666  10
  -5  -6  12 463.094 280.652   2
  -5   6  12 154.145 117.791   6
   5  -6 -11 440.529 271.176   1
  -5   6  11 1273.24 186.685  10
  -5   6  11 879.592 157.309   6
  -5  -6  11 548.686 246.918  20
  -5   6  10 530.256 138.391  10
   5  -6 -10 892.618 349.822   1
  -5  -6  10 378.558 262.750  20
  -5  -6  10 399.715 211.907   2
  -5   6  10 290.720 116.527   6
  -5  -6   9 64017.8 2065.19   2
  -5  -6   9 67645.1 2233.53  20
  -5   6   9 66608.8 1260.16   6
  -5   6   9 67156.2 1214.96  10
   5  -6  -9 66631.6 2243.50   1
  -5  -6   8 36213.6 1474.88   2
  -5  -6   8 35512.0 1538.72  20
   5  -6  -8 34890.9 1569.38   1
  -5  -6   7 34463.7 1402.53   2
  -5  -6   7 32821.8 1430.96  20
   5  -6  -7 33674.2 1503.37   1
  -5  -6   6 44378.4 1621.20  20
   5  -6  -6 46400.3 1746.73   1
   5  -6  -5 16494.2 1027.01   1
  -5  -6   5 14959.7 890.598  20
  -5  -6   4 13791.9 824.529  20
   5  -6  -4 14305.6 924.253   1
  -5  -6   3 32161.3 1217.42  20
   5  -6  -3 32889.6 1391.25   1
   5  -6  -2 18100.6 1019.29   1
  -5   6   2 16973.7 865.035  21
  -5  -6   2 16479.3 830.273  20
  -5   6   1 5603.28 509.781  21
   5  -6  -1 5200.05 594.461   1
  -5  -6   1 5026.50 448.795  20
  -5   6   0 27001.2 1095.65  21
  -5  -6   0 26511.8 992.945  20
   5  -6   0 26458.7 1217.17   1
  -5  -6  -1 907.121 215.447  20
   5   6   1 1241.27 340.291  19
  -5   6  -1 1320.93 309.978  21
  -5   6  -1 1359.42 308.587   4
   5  -6   1 1080.78 363.800   1
  -5   6  -2 4931.42 508.527  21
  -5   6  -2 4627.14 487.894   4
   5   6   2 4608.58 528.895  19
  -5  -6  -2 4466.14 383.659  20
   5  -6   2 4947.24 563.592   1
  -5   6  -3 544.375 250.220   4
   5   6   3 834.315 270.292  19
   5  -6   3 658.892 313.822   1
  -5   6  -4 322.754 245.747   4
   5  -6   4 224.627 263.542   1
   5   6   4 412.681 265.184  19
   5  -6   4 66.0695 123.267   2
   5  -6   5 51682.8 1413.37   2
  -5   6  -5 49466.0 1619.23   4
   5   6   5 48896.6 1676.73  19
   5  -6   5 46515.7 1674.60   1
   5  -6   6 3596.34 373.340   2
   5  -6   6 3525.49 496.877   1
   5   6   6 2885.18 454.226  19
  -5   6  -6 2958.70 437.542   4
  -5   6  -7 29499.3 1325.00   4
   5  -6   7 31074.9 1173.64   2
   5   6   7 28419.7 1342.56  19
   5   6   8 3276.27 493.058  19
   5  -6   8 3405.47 424.495   2
  -5   6  -8 2912.24 458.059   4
  -5   6  -9 23828.9 669.077  15
   5  -6   9 24904.3 1147.65   2
  -5   6  -9 24675.0 1280.85   4
  -5   6  -9 24231.4 674.711  13
   5   6   9 26103.0 1382.20  19
  -5   6 -10 756.758 156.254  13
  -5   6 -10 665.653 152.927  15
   5  -6  10 258.685 195.071   2
  -5   6 -10 485.499 261.709   4
   5   6  10 854.447 380.846  19
  -5   6 -11 12062.1 474.077  15
  -5   6 -11 11372.8 907.209   4
  -5   6 -11 11273.1 470.899  13
   5   6  11 11345.3 959.611  19
   5  -6  11 11439.7 844.746   2
  -5   6 -12 18201.5 596.837  15
  -5   6 -12 18420.6 612.630  13
  -5   6 -13 24961.2 725.991  13
  -5   6 -13 25309.7 702.311  15
  -5   6 -14 1493.75 173.056  15
  -5   6 -14 1517.54 205.631  13
  -5   6 -15 3191.96 234.418  15
  -5   6 -15 3110.97 255.791  13
   5   6  15 3394.81 221.936  10
  -5   6 -16 8451.84 381.781  13
   5   6  16 8994.77 332.413  10
  -5   6 -17 8465.06 354.427  13
  -5   6 -17 8503.99 313.412  15
   5   6  17 8289.07 298.271  10
  -5   6 -18 48.3245 89.2460  13
   5  -6  18-176.959 93.1484  10
   5   6  18 113.758 59.9420  10
   5   6  18 25.8412 85.7843   6
  -5   6 -19 1739.98 137.037  13
   5   6  19 1570.34 120.104   6
   5  -6  19 1532.31 125.941  10
  -5   6 -20 1488.02 101.217  13
  -5   7  20 357.140 58.9705  10
  -5   7  19-29.3542 68.4990  10
  -5   7  18 824.483 122.842  10
  -5   7  17 91.4513 116.075  10
  -5   7  16 620.566 154.542  10
  -5   7  15 2336.44 238.997  10
  -5   7  15 2060.09 178.872   6
  -5   7  14 469.867 154.874  10
  -5   7  14 198.646 105.059   6
  -5   7  13 5430.28 319.223   6
  -5   7  13 5220.89 328.232  10
  -5   7  12 223.898 132.787  10
  -5   7  12 339.620 126.719   6
  -5   7  11 4874.78 320.290   6
  -5   7  11 5761.88 332.308  10
  -5   7  10 1890.45 209.756  10
  -5   7  10 1549.15 177.918   9
   5  -7 -10 1376.13 406.024   1
  -5   7  10 1616.02 207.612   6
  -5  -7  10 2218.43 417.232   2
  -5  -7  10 1735.46 399.686  20
  -5   7   9 200.009 114.029  10
  -5   7   9 255.308 131.873   9
   5  -7  -9 232.843 277.144   1
  -5   7   9 505.755 139.383   6
  -5  -7   9 152.882 277.545  20
  -5   7   8 28164.1 746.671   9
  -5  -7   8 24901.0 1325.53  20
  -5   7   8 27626.2 752.126   6
  -5   7   8 27597.2 707.942  10
   5  -7  -8 27304.1 1454.36   1
  -5   7   7 4757.77 304.714   9
  -5   7   7 4994.12 283.325  10
   5  -7  -7 4009.20 571.412   1
  -5  -7   7 4573.07 567.778  20
  -5   7   7 5206.32 316.316   6
  -5  -7   6 8620.17 725.580  20
   5  -7  -6 9640.48 872.554   1
   5  -7  -5-142.570 316.150   1
  -5  -7   5 357.549 263.315  20
   5  -7  -4 23791.3 1288.32   1
  -5  -7   4 22273.8 1089.74  20
   5  -7  -3 826.364 362.058   1
  -5  -7   3 1129.03 283.178  20
   5  -7  -2 281.007 313.972   1
  -5   7   2 656.133 286.280  21
  -5  -7   2 251.916 205.318  20
   5  -7  -1 3827.65 569.433   1
  -5  -7   1 3050.09 379.334  20
  -5   7   1 3364.93 442.693  21
   5  -7   0 5161.25 610.057   1
  -5   7   0 5820.10 556.793  21
   5   7   0 4996.28 548.303  19
  -5  -7   0 4799.25 446.143  20
   5   7   1 27852.2 1253.48  19
   5  -7   1 26249.6 1309.75   1
  -5  -7  -1 24645.2 970.430  20
  -5   7  -1 26025.9 1168.49  21
  -5   7  -2 11044.7 736.359   4
  -5   7  -2 10399.1 745.958  21
  -5  -7  -2 10656.7 604.525  20
   5   7   2 11262.5 813.377  19
   5  -7   2 10043.7 804.450   1
  -5   7  -3 7711.96 636.234   4
  -5   7  -3 7069.26 632.748  21
   5  -7   3 8584.53 753.445   1
   5   7   3 7278.59 668.132  19
  -5   7  -4 793.371 269.093   4
   5  -7   4 229.331 271.805   1
   5   7   4 388.302 275.495  19
   5   7   5 562.151 319.739  19
   5  -7   5 846.551 298.868   1
  -5   7  -5 539.011 265.139   4
  -5   7  -6 12431.0 863.824   4
   5   7   6 12692.2 925.895  19
  -5   7  -7 7354.91 669.347   4
  -5   7  -7 7907.66 365.762  13
   5   7   7 7397.38 761.724  19
  -5   7  -8 3526.41 261.203  13
  -5   7  -8 3796.77 527.944   4
   5   7   8 4518.05 577.613  19
  -5   7  -9 670.199 143.478  15
  -5   7  -9 497.539 132.086  13
   5   7   9 242.605 308.961  19
  -5   7  -9 717.711 242.202   4
  -5   7 -10 4145.26 291.420  13
  -5   7 -10 4143.85 554.562   4
  -5   7 -10 3849.26 272.349  15
  -5   7 -11 9623.58 422.678  15
  -5   7 -11 9608.69 435.942  13
  -5   7 -12 13789.8 499.607  15
  -5   7 -12 13383.8 522.463  13
  -5   7 -13 396.345 139.844  13
  -5   7 -13 315.042 110.976  15
  -5   7 -14 514.136 114.484  15
  -5   7 -14 460.598 158.103  13
  -5   7 -15 491.150 109.563  15
  -5   7 -15 351.235 149.950  13
  -5   7 -16 766.497 158.195  13
  -5   7 -16 514.433 92.1484  15
  -5   7 -17 4813.20 252.702  13
   5  -7  18 91.4922 69.1449  10
  -5   7 -18 96.9989 83.3789  13
   5   7  18-61.2875 80.5122   6
   5  -7  19 945.450 73.6950  10
  -5   7 -19 1042.38 96.3153  13
   5   7  19 754.992 78.3313   6
  -5   8  19 1266.21 93.0556  10
  -5   8  18-95.2663 74.5525  10
  -5   8  17 3023.91 196.232  10
  -5   8  16 2691.33 202.143  10
  -5   8  15 13.9999 88.5605   6
  -5   8  15-180.673 151.709  10
  -5   8  14 6727.85 330.006   6
  -5   8  14 6882.32 344.485  10
  -5   8  13 6577.30 350.885   6
  -5   8  13 7245.02 366.440  10
  -5   8  12 10468.0 455.575   6
  -5   8  12 10640.6 442.599  10
  -5   8  11 7952.55 378.519   9
  -5   8  11 7619.59 402.914   6
  -5   8  11 7596.66 386.550  10
  -5   8  10-140.811 136.272   9
  -5   8  10 249.797 148.796   6
  -5   8  10-69.0863 126.117  10
   5  -8  -9 801.641 339.603   1
  -5   8   9 344.584 145.675   9
  -5  -8   9 592.051 331.975  20
  -5   8   9 688.441 174.960   6
  -5   8   9 655.409 167.072  10
  -5   8   8 15804.2 575.151   9
  -5   8   8 16191.0 584.555   6
  -5  -8   8 16470.7 1100.06  20
   5  -8  -8 15653.8 1166.90   1
  -5   8   8 16884.1 556.274  10
  -5   8   7 266.003 142.794   9
   5  -8  -7 58.9171 280.916   1
  -5  -8   7 205.782 270.028  20
  -5   8   7 49.7542 138.772   6
  -5   8   7-4.03678 102.863  10
  -5   8   6 30945.2 811.888   9
  -5  -8   6 29543.6 1414.11  20
  -5   8   6 31233.4 816.409   6
   5  -8  -6 30427.7 1574.04   1
  -5   8   6 30383.9 752.867  10
  -5  -8   5 2690.89 436.876  20
  -5   8   5 2334.34 228.739   6
  -5   8   5 2035.22 188.758  10
  -5  -8   4-109.631 105.165  24
   5  -8  -4 42.4030 254.147   1
  -5  -8   4 241.561 189.769  20
  -5   8   4 19.2013 121.265   6
  -5   8   4-68.1053 83.2429  10
   5  -8  -3 3513.69 575.075   1
  -5   8   3 3899.03 245.360  13
  -5  -8   3 3771.10 464.685  20
  -5   8   3 3804.86 270.123   6
   5  -8  -2 9067.64 852.959   1
  -5  -8   2 9042.18 690.057  20
  -5   8   1 16101.2 978.836  21
  -5  -8   1 15170.0 837.924  20
   5   8  -1 16111.1 1023.02  19
   5  -8  -1 16518.8 1113.49   1
  -5   8   0 1789.25 407.585  21
  -5  -8   0 1830.29 299.348  20
   5   8   0 1521.66 350.386  19
   5  -8   0 1283.71 370.752   1
  -5   8  -1 24017.2 1188.63  21
   5   8   1 23005.3 1227.39  19
   5  -8   1 23326.2 1309.69   1
   5   8   2 5248.92 621.356  19
  -5   8  -2 5498.06 584.768  21
   5  -8   2 4442.61 611.424   1
   5  -8   3 1257.94 391.270   1
  -5   8  -3 1901.88 379.941  21
   5   8   3 1819.02 416.524  19
  -5   8  -3 1711.76 353.137   4
  -5   8  -3 1952.05 191.775  13
  -5   8  -4 15119.0 972.507  21
  -5   8  -4 15602.1 516.045  13
  -5   8  -4 16589.8 975.975   4
   5  -8   4 15852.7 1092.18   1
   5   8   4 14915.2 1025.60  19
   5   8   5 141.259 271.998  19
   5  -8   5-85.0889 269.498   1
  -5   8  -5 422.978 223.242  21
  -5   8  -5 640.834 270.402   4
  -5   8  -5 427.731 106.087  13
  -5   8  -6 24330.2 680.440  13
  -5   8  -6 23847.8 1224.70   4
   5   8   6 24190.6 1335.81  19
  -5   8  -7 473.273 146.103  13
  -5   8  -7 315.354 265.608   4
   5   8   8 2317.09 484.868  19
  -5   8  -8 2858.51 458.207   4
  -5   8  -8 2810.10 242.111  13
  -5   8  -9 2205.18 229.533  13
  -5   8  -9 2200.42 211.857  15
  -5   8 -10 158.559 100.481  15
  -5   8 -10 92.8398 124.171  13
  -5   8 -11 503.206 124.266  15
  -5   8 -11 493.108 156.197  13
  -5   8 -12 481.130 116.606  15
  -5   8 -12 493.722 148.140  13
  -5   8 -13 76.2814 98.1591  15
  -5   8 -13 38.6712 132.485  13
  -5   8 -14 5232.41 261.378  15
  -5   8 -14 5330.15 318.371  13
  -5   8 -15 6693.34 329.768  13
  -5   8 -16 8381.45 331.111  13
   5   8  16 8127.26 352.744   6
   5  -8  17 26.3641 57.6830  10
  -5   8 -17 7.76236 81.3222  13
   5   8  17 34.0009 94.7796   6
  -5   8 -18-56.1558 61.2895  13
   5   8  18 70.4640 67.6335   6
  -5   9  18 145.205 52.2933  13
  -5   9  17 213.107 70.6289  10
  -5   9  16 6288.34 231.030   6
  -5   9  16 6360.46 264.445  10
  -5   9  15 226.584 98.2815   6
  -5   9  15 279.463 112.767  10
  -5   9  14 189.599 105.176   6
  -5   9  14 6.99725 114.771  10
  -5   9  13 885.487 169.440  10
  -5   9  13 1034.18 170.758   6
  -5   9  12 4015.92 254.878   9
  -5   9  12 3966.80 284.429   6
  -5   9  12 3870.91 271.836  10
  -5   9  11 1937.69 242.001   6
  -5   9  11 2109.25 202.967   9
  -5   9  11 1935.89 206.258  10
  -5   9  10 1066.69 184.392   9
  -5   9  10 1166.75 197.288   6
  -5   9  10 1165.78 186.056  10
  -5   9   9 9960.57 449.194   9
  -5   9   9 10120.9 474.178   6
  -5   9   9 10682.5 441.813  10
  -5   9   8 1163.53 192.275   9
  -5   9   8 1000.01 195.999   6
  -5   9   8 1232.32 183.739  10
  -5   9   7 74.4816 155.723   9
  -5   9   7 13.2318 147.389   6
  -5   9   7 26.6032 123.542  10
  -5   9   6 15452.9 578.533   9
  -5   9   6 15982.6 586.828   6
   5  -9  -6 15008.9 1167.31   1
  -5   9   6 15129.1 524.605  10
  -5  -9   6 14974.3 1018.70  20
  -5   9   5 3081.21 267.199   6
   5  -9  -5 3352.50 579.836   1
  -5   9   5 3264.87 244.472  10
  -5   9   5 2916.73 268.120   9
  -5  -9   5 3087.69 450.756  20
  -5  -9   4 17681.9 1040.19  20
  -5   9   4 18795.5 644.055   9
  -5   9   4 19344.4 603.758  13
  -5   9   4 18772.5 619.488   6
   5  -9  -4 20362.3 1315.39   1
  -5  -9   4 20203.6 617.207  24
  -5   9   3 5222.07 335.345   9
  -5   9   3 5192.76 303.256  13
  -5  -9   3 5023.39 379.091  24
   5  -9  -3 6512.96 793.015   1
  -5   9   3 5203.81 322.503   6
   5   9  -3 4999.02 632.476  19
  -5  -9   3 4455.90 516.213  20
  -5   9   2 2289.58 231.873   9
  -5   9   2 2079.26 209.780  13
  -5  -9   2 2642.88 230.392  24
  -5   9   2 2448.92 235.662   6
   5   9  -2 3051.36 492.833  19
   5  -9  -2 2256.67 549.127   1
  -5   9   1 6323.42 353.602   9
  -5   9   1 6350.67 333.658  13
  -5   9   1 6349.80 644.411  21
   5   9  -1 6521.21 676.962  19
  -5  -9   1 5989.31 331.330  24
  -5   9   1 6139.98 340.586   6
   5  -9  -1 6788.00 767.708   1
  -5   9   0 19300.7 613.197   9
  -5   9   0 18105.2 568.897  13
  -5   9   0 17730.8 1076.32  21
  -5   9   0 19315.1 600.759   6
   5   9   0 18897.7 1168.71  19
   5  -9   0 20235.0 1300.63   1
  -5   9  -1 10108.5 430.850   9
  -5   9  -1 9489.18 408.137  13
  -5   9  -1 10131.5 811.534  21
   5   9   1 8791.00 810.283  19
   5  -9   1 10085.2 924.306   1
  -5   9  -1 9588.98 409.607   6
  -5   9  -2 949.621 164.990   9
  -5   9  -2 616.808 138.065  13
   5  -9   2 361.661 284.877   1
   5   9   2 659.361 326.746  19
  -5   9  -2 715.490 229.476  21
  -5   9  -3-24.9704 229.844  21
  -5   9  -3 180.725 107.625   9
  -5   9  -3 22.4221 98.7926  13
   5  -9   3 404.302 284.114   1
   5   9   3-225.619 233.955  19
   5  -9   4 1236.22 363.206   1
  -5   9  -4 612.000 310.583  21
  -5   9  -4 845.564 139.924   9
   5   9   4 307.827 238.262  19
  -5   9  -4 962.554 171.579  13
  -5   9  -5 3426.12 253.353  13
   5   9   5 3931.47 581.853  19
  -5   9  -5 4066.78 547.146  21
  -5   9  -5 3162.28 480.003   4
  -5   9  -6 211.518 212.656  21
   5   9   6 88.1970 264.758  19
  -5   9  -6 331.246 223.441   4
  -5   9  -6-73.5269 140.838  13
  -5   9  -7 8465.42 413.738  13
  -5   9  -8 1680.81 188.781  15
  -5   9  -8 1300.82 200.287  13
  -5   9  -9 1619.03 189.463  15
  -5   9  -9 1529.29 210.763  13
  -5   9 -10 18427.9 560.684  15
  -5   9 -10 19176.8 614.956  13
  -5   9 -11 5475.79 290.507  15
  -5   9 -11 5695.26 342.999  13
  -5   9 -12 17423.2 505.944  15
  -5   9 -12 17416.1 566.649  13
  -5   9 -13 108.337 68.8981  15
  -5   9 -13 284.474 154.899  13
  -5   9 -14 295.230 118.722  13
   5   9  14 434.386 168.849   6
  -5   9 -15 403.922 118.519  13
   5   9  15 308.168 139.959   6
  -5   9 -16 4950.89 228.040  13
   5   9  16 4531.18 242.935   6
   5   9  17 517.169 91.0436   6
  -5   9 -17 670.363 86.8022  13
  -5  10  17 5344.70 172.726  13
  -5  10  16 1559.49 125.791  13
  -5  10  15 1376.14 137.153  13
  -5  10  15 1386.78 122.058   6
  -5  10  14-217.783 104.647   6
  -5  10  14-8.07646 89.0589  10
  -5  10  13 2012.80 192.191   6
  -5  10  13 1779.79 171.201  10
  -5  10  12 1589.44 158.852   9
  -5  10  12 1490.99 188.149   6
  -5  10  12 1401.90 175.261  10
  -5  10  11 36.7685 120.006   9
  -5  10  11-2.95471 142.099   6
  -5  10  11 17.3294 121.924  10
  -5  10  10-44.3921 128.519   9
  -5  10  10 151.491 168.803   6
  -5  10  10 46.5458 116.470  10
  -5  10   9 1048.41 189.856   9
  -5  10   9 1012.53 198.176   6
  -5  10   9 1110.58 169.674  10
  -5  10   8 1159.26 211.376   9
  -5  10   8 1423.36 212.844   6
  -5  10   8 1485.59 184.478  10
  -5  10   7 49.2726 159.231   9
  -5  10   7 109.965 141.830  13
  -5  10   7 86.7655 165.283   6
  -5  10   6 5214.25 357.122   9
  -5  10   6 6431.33 357.908  13
  -5  10   6 6004.56 369.406   6
  -5  10   5 3100.96 295.071   9
  -5  10   5 3010.67 256.710  13
  -5  10   5 2674.62 268.210   6
  -5  10   4 41847.2 1022.47   9
  -5  10   4 43022.4 971.555  13
  -5  10   4 42802.5 1003.11   6
  -5  10   3 3482.96 301.291   9
  -5  10   3 3547.80 279.176  13
  -5 -10   3 3352.01 268.263  24
  -5  10   3 3012.71 270.018   6
  -5  10   2 4058.31 294.335   6
  -5  10   2 4544.49 308.480  13
  -5 -10   2 4471.86 312.082  24
  -5  10   2 3900.83 306.570   9
  -5  10   1 9732.79 460.293   9
  -5  10   1 10298.9 439.323  13
   5 -10  -1 8736.96 862.745   1
  -5 -10   1 10152.6 454.904  24
  -5  10   1 9482.61 434.529   6
   5 -10   0 26446.2 1519.77   1
  -5  10   0 26843.8 769.263   9
  -5  10   0 27868.4 748.044  13
  -5 -10   0 27043.6 771.048  24
  -5  10   0 27430.8 741.043   6
   5  10   0 29757.4 1498.99  19
  -5  10   0 28334.7 1426.46  21
  -5  10  -1 1225.04 201.415   9
  -5  10  -1 1440.04 196.878  13
   5 -10   1 1090.22 391.064   1
   5  10   1 950.362 335.130  19
  -5  10  -2 9254.19 425.245   9
  -5  10  -2 9842.62 431.671  13
  -5  10  -3 26174.2 710.743   9
  -5  10  -3 24821.5 715.786  13
  -5  10  -4 10121.0 417.579   9
  -5  10  -4 10147.2 450.237  13
   5  10   4 10175.9 421.378   6
  -5  10  -5 21590.4 662.299  13
  -5  10  -6 13434.1 520.235  13
  -5  10  -7 6004.53 350.083  13
  -5  10  -8 3881.28 259.978  15
  -5  10  -8 4066.00 291.266  13
  -5  10  -9 1603.41 165.979  15
  -5  10  -9 1742.45 209.190  13
  -5  10 -10 892.501 184.099  13
  -5  10 -10 673.534 115.477  15
  -5  10 -11 1150.73 133.516  15
  -5  10 -11 1387.20 199.708  13
   5  10  11 1074.74 207.519   6
   5  10  12 948.184 181.999   6
  -5  10 -12 1321.05 181.306  13
  -5  10 -13 3719.31 241.873  13
   5  10  13 3307.05 251.150   6
  -5  10 -14 409.682 105.053  13
   5  10  14 525.376 134.175   6
  -5  10 -15 42.9978 74.8546  13
   5  10  15-92.2898 95.7476   6
   5  10  16 1048.60 111.494   6
  -5  10 -16 938.087 93.6611  13
  -5  11  15 1431.58 105.774  13
  -5  11  14 504.163 95.4286  13
  -5  11  14 571.209 94.9253   6
  -5  11  13 12049.9 366.056  13
  -5  11  13 10432.6 353.222   6
  -5  11  12 659.316 105.994   9
  -5  11  12 824.177 128.513  13
  -5  11  12 857.702 149.882   6
  -5  11  11 1301.16 150.741   9
  -5  11  11 1853.51 194.996  13
  -5  11  11 1669.36 197.956   6
  -5  11  10 254.248 128.627   9
  -5  11  10 146.679 134.985  13
  -5  11  10 467.337 170.148   6
  -5  11   9 1253.11 192.373   9
  -5  11   9 1319.79 196.563  13
  -5  11   9 1256.34 205.445   6
  -5  11   8 983.242 188.985   9
  -5  11   8 1223.22 191.289  13
  -5  11   8 993.778 207.293   6
  -5  11   7 2789.22 276.193   9
  -5  11   7 2868.67 255.991  13
  -5  11   7 2731.93 261.773   6
  -5  11   6 1434.13 229.023   9
  -5  11   6 1506.36 204.523  13
  -5  11   6 1547.62 215.220   6
  -5  11   5 96.7724 172.176   9
  -5  11   5 117.844 135.363  13
  -5  11   5 166.808 158.024   6
  -5  11   4-285.775 169.827   9
  -5  11   4-84.2348 145.226  13
  -5  11   4 147.346 140.636   6
  -5  11   3 481.916 181.491   9
  -5  11   3 623.216 176.378   6
  -5  11   3 682.961 187.421  13
  -5  11   2 546.802 193.212   9
  -5  11   2 691.589 173.949  13
  -5 -11   2 629.759 171.486  24
  -5  11   2 369.152 142.482   6
  -5  11   1 70.2274 156.627   9
  -5 -11   1 196.592 146.338  24
  -5  11   1 356.190 160.995  13
  -5  11   1 97.5752 125.304   6
  -5  11   0 11267.3 481.107   9
  -5  11   0 11409.5 470.597  13
  -5 -11   0 11530.6 497.694  24
  -5  11  -1-122.354 145.397  13
  -5  11  -1 158.986 144.855   9
  -5 -11  -1 268.790 157.048  24
  -5  11  -2 1099.48 185.139  13
  -5  11  -2 1171.67 179.900   9
  -5 -11  -2 869.733 181.181  24
  -5  11  -3 105.451 111.966   9
  -5  11  -3 23.9263 137.685  13
  -5  11  -4 195.861 101.454   9
  -5  11  -4-104.138 151.479  13
  -5  11  -5 5844.35 341.550  13
   5  11   5 5114.63 290.806   6
  -5  11  -6 403.116 152.826  13
   5  11   6 476.991 143.129   6
  -5  11  -7 3234.37 219.148  15
  -5  11  -7 2778.38 247.763  13
   5  11   7 2936.93 241.399   6
  -5  11  -8 888.534 120.323  15
  -5  11  -8 853.080 183.984  13
   5  11   8 736.162 147.759   6
  -5  11  -9 36.6311 80.8680  15
  -5  11  -9 200.928 150.391  13
   5  11   9-46.9725 131.392   6
  -5  11 -10 114.150 132.935  13
   5  11  10 116.826 126.771   6
  -5  11 -11 9363.42 370.040  13
   5  11  11 9268.39 378.599   6
   5  11  12 730.252 148.022   6
  -5  11 -12 900.022 136.582  13
  -5  11 -13 3163.70 185.135  13
   5  11  13 3030.48 203.166   6
  -5  11 -14 1397.70 120.032  13
   5  11  14 1327.78 131.893   6
  -5  11 -15 45.4666 48.1557  13
   5  11  15-111.718 63.8084   6
  -5  12  13 438.961 78.0922  13
  -5  12  12 152.758 81.9886  13
  -5  12  12-12.7470 80.5746   6
  -5  12  11 385.004 83.0725   9
  -5  12  11 329.997 102.891  13
  -5  12  11 133.845 99.6808   6
  -5  12  10 128.782 96.5969   9
  -5  12  10-63.2591 113.717   6
  -5  12   9 159.698 119.578   9
  -5  12   9-77.5676 115.478  13
  -5  12   9-154.601 138.602   6
  -5  12   8 204.481 138.697   9
  -5  12   8 450.618 144.458  13
  -5  12   8 139.724 131.375   6
  -5  12   7 258.353 167.555   9
  -5  12   7 240.966 129.552  13
  -5  12   7 265.828 149.610   6
  -5  12   6 3922.02 299.246   9
  -5  12   6 4172.18 276.699  13
  -5  12   6 3753.86 273.968   6
  -5  12   5 402.260 188.652   9
  -5  12   5 388.813 145.500  13
  -5  12   5 234.680 143.966   6
  -5  12   4 1118.05 212.391   9
  -5  12   4 1065.60 180.615   6
  -5  12   4 1218.34 190.571  13
  -5  12   3 4820.36 297.092   6
  -5  12   3 4528.63 320.497   9
  -5  12   3 4037.02 283.541  13
  -5  12   2 11420.8 473.623   9
  -5  12   2 11406.0 458.218  13
  -5  12   1 1743.45 225.188   9
  -5  12   1 1762.33 213.284  13
  -5 -12   1 1791.13 218.265  24
  -5  12   0 2252.48 226.468   9
  -5  12   0 2248.54 224.801  13
  -5 -12   0 1933.82 229.161  24
  -5  12  -1 19.8481 123.563   9
  -5 -12  -1 216.669 170.357  24
  -5  12  -1-54.7165 138.606  13
  -5  12  -2 8333.15 367.673   9
  -5  12  -2 8066.61 385.062  13
  -5 -12  -2 8658.92 409.789  24
  -5 -12  -3 127.938 155.237  24
  -5  12  -3 110.139 102.938   9
  -5  12  -3-34.7273 142.948  13
  -5 -12  -4 642.243 172.241  24
  -5  12  -4 889.491 184.623  13
  -5  12  -5 36.5879 140.224  13
  -5  12  -6-32.1614 93.0257  15
  -5  12  -6 16.4548 133.195  13
   5  12   6-5.84541 82.6891   6
  -5  12  -7 2468.43 174.165  15
  -5  12  -7 1999.92 203.590  13
   5  12   7 2294.58 181.421   6
  -5  12  -8 4132.81 260.127  13
   5  12   8 4276.69 246.731   6
  -5  12  -9 945.099 140.858  13
   5  12   9 1103.61 142.149   6
  -5  12 -10 6597.52 283.774  13
   5  12  10 6304.60 277.247   6
   5  12  11 1024.88 126.913   6
  -5  12 -11 545.575 107.330  13
   5  12  12 993.782 114.532   6
  -5  12 -12 980.254 109.025  13
   5  12  13-79.1284 65.2825   6
  -5  12 -13 57.2703 54.8615  13
  -5  13  11 64.4847 52.9316  13
  -5  13  10 5244.24 212.080  13
  -5  13   9 437.078 97.7591   9
  -5  13   9 271.797 89.1439  13
  -5  13   8 233.424 107.371   9
  -5  13   8 323.669 101.732  13
  -5  13   7 176.633 103.030  13
  -5  13   7 159.961 119.839   9
  -5  13   6 1117.84 176.091   9
  -5  13   6 869.103 135.321  13
  -5  13   5-33.0874 134.775   9
  -5  13   5 64.5747 118.262  13
  -5  13   4 1288.78 164.575  13
  -5  13   4 1447.45 195.798   9
  -5  13   3-28.3277 124.178  13
  -5  13   3-122.867 152.704   9
  -5  13   2 363.816 149.195   9
  -5  13   2 116.985 125.522  13
  -5  13   1 144.198 144.518  13
  -5  13   1 87.5749 119.993   9
  -5  13   0 1473.19 172.016   9
  -5  13   0 1589.63 188.410  13
  -5  13  -1 5801.29 290.384   9
  -5  13  -1 6057.99 308.022  13
  -5 -13  -1 5755.19 318.406  24
  -5  13  -2 4549.32 241.325   9
  -5  13  -2 4759.78 275.444  13
  -5 -13  -2 4270.74 280.134  24
  -5  13  -3 4578.30 265.161  13
  -5 -13  -3 4024.20 264.873  24
  -5 -13  -4-24.2372 124.496  24
  -5  13  -4 123.004 124.610  13
  -5  13  -5-152.412 75.0687  15
  -5 -13  -5-126.105 128.889  24
  -5  13  -5-99.0158 118.746  13
  -5 -13  -6 737.273 137.236  24
  -5  13  -6 683.955 125.606  13
  -5  13  -7 1295.48 141.369  13
  -5 -13  -7 1564.12 167.520  24
  -5 -13  -8 59.3615 94.9814  24
   5  13   8 44.2209 57.9340   6
  -5  13  -8 241.047 92.0762  13
  -5 -13  -9 92.2374 83.4944  24
  -5  13  -9 148.711 80.3941  13
   5  13   9-5.40948 51.7724   6
  -5  13 -10 4941.91 200.637  13
  -5 -13 -10 4860.69 213.102  24
   5  13  10 4700.93 174.661   6
  -5  13 -11 1754.37 108.201  13
  -5 -13 -11 1856.80 120.998  24
  -5  14   8 884.262 86.0568  13
  -5  14   7 996.851 101.560  13
  -5  14   7 971.957 113.958   9
  -5  14   6 75.8135 82.3213   9
  -5  14   6-22.7424 65.7094  13
  -5  14   5 5857.60 253.217   9
  -5  14   5 5700.83 236.472  13
  -5  14   4 1002.10 136.496   9
  -5  14   4 782.631 109.255  13
  -5  14   3 46.2534 96.5707   9
  -5  14   3-11.6607 84.5870  13
  -5  14   2 1497.65 151.379   9
  -5  14   2 1687.32 155.076  13
  -5  14   1 153.801 82.9806   9
  -5  14   1 127.994 87.7739  13
  -5  14   0 3821.85 209.221  13
  -5  14  -1 2223.55 171.451  13
  -5  14  -2 5366.36 245.782  13
  -5  14  -3 6189.62 259.829  13
  -5  14  -4 445.366 95.9177  13
  -5 -14  -4 347.571 101.167  24
  -5 -14  -5 124.304 87.9472  24
  -5  14  -5-54.1692 77.6752  13
  -5 -14  -6 53.9546 80.6289  24
  -5  14  -6 7.87745 68.8524  13
  -5 -14  -7-124.173 73.1067  24
  -5  14  -7 2.59971 60.2046  13
  -5  14  -8-124.688 53.8736  13
  -5 -14  -8 115.611 65.2623  24
  -5  15   3 1548.17 96.5662  13
  -5  15   2 2632.31 127.480  13
  -5  15   1 8836.36 242.851  13
  -5  15   0 1710.83 107.129  13
  -5  15  -1 1110.03 88.4229  13
  -5  15  -2 2666.35 126.050  13
  -6   0  22 829.705 85.6664   8
  -6   0  21-99.7209 89.5582   8
  -6   0  21 139.395 78.8541  17
  -6   0  20 26745.9 633.004   8
  -6   0  19 48.6594 142.047   8
  -6   0  18 39929.8 936.969   8
  -6   0  17-65.9707 159.156   8
  -6   0  16 2278.70 261.240   8
  -6   0  15-109.648 162.098   8
  -6   0  14 46574.1 1950.44   3
  -6   0  13-25.8874 205.863   3
  -6   0  12 6190.71 679.785   3
  -6   0  11 5.67936 247.396   3
  -6   0  10 51388.7 1435.73  20
  -6   0  10 50497.7 1785.88   3
  -6   0   9-59.7413 200.161   3
  -6   0   9 128.230 127.963  20
  -6   0   8 10440.5 703.813   3
  -6   0   8 9996.75 559.392  20
  -6   0   7-46.9013 206.260   3
  -6   0   7 67.4527 163.953  20
  -6   0   6 7855.66 486.442  20
  -6   0   6 8670.13 576.691   3
  -6   0   5 107.604 165.812  20
  -6   0   5-68.5348 192.931   3
  -6   0   4 1595.98 257.318  20
  -6   0   4 1768.48 263.342   3
  -6   0   3-90.0820 182.963  20
  -6   0   3 13.2950 292.031   5
  -6   0   3-154.339 178.338  22
  -6   0   3 152.547 134.447   3
  -6   0   2 1513.67 328.197   5
  -6   0   2 1427.58 186.697   3
  -6   0   2 1540.91 251.061  20
  -6   0   2 1012.25 223.270  22
  -6   0   1 153.197 284.812   5
  -6   0   1-13.9810 72.8434   3
  -6   0   1 204.240 184.517  20
  -6   0   1 207.025 174.524  22
  -6   0   0 3344.21 394.966   5
   6   0   0 3626.46 283.191   1
  -6   0   0 3898.74 245.772   4
  -6   0   0 3570.35 347.897  22
  -6   0  -1 55.2193 82.1899   4
   6   0   1 37.9769 70.9048  19
  -6   0  -1 63.0393 178.836  22
   6   0   1 131.559 102.581   1
  -6   0  -1 173.656 265.319   5
   6   0   2 112.367 88.3033   1
   6   0   2 133.295 85.2635  19
  -6   0  -2 135.962 114.369   4
  -6   0  -3 172.526 147.648   4
   6   0   3 78.1022 106.459   1
  -6   0  -3 10.4618 56.8440  21
   6   0   3-114.774 97.6752  19
  -6   0  -4 33569.8 983.257   4
  -6   0  -4 33227.9 710.708  21
   6   0   4 34767.2 851.494  19
  -6   0  -5-211.123 183.739   4
   6   0   5 75.0442 126.107  19
  -6   0  -6 85633.6 1913.62   4
   6   0   6 90179.5 1750.97  19
  -6   0  -7-50.0938 185.214   4
   6   0   7-122.677 127.245  19
  -6   0  -8 93539.2 2209.37   4
   6   0   8 98923.9 2076.84  19
   6   0   9 305.405 183.615  19
  -6   0  -9 57.7030 182.447   4
   6   0  10 2021.15 318.325  19
  -6   0 -10 2076.57 363.162   4
  -6   0 -11 380.790 262.342   4
   6   0  11-360.200 219.038  19
  -6   0 -12 81637.1 1440.40  15
  -6   0 -12 80254.0 1446.55  14
  -6   0 -12 78574.7 2375.08   4
  -6   0 -13-46.5166 119.413  15
  -6   0 -13-138.992 142.771  14
  -6   0 -13 161.164 113.653  13
  -6   0 -14 31788.4 839.427  15
  -6   0 -14 31305.7 830.944  14
  -6   0 -14 32424.5 758.856  13
  -6   0 -15-11.1680 133.772  15
  -6   0 -15-58.7917 144.230  14
  -6   0 -15-58.0788 83.3239  13
  -6   0 -16 4702.61 317.590  14
  -6   0 -16 4799.20 276.817  13
   6   0  16 4564.08 308.290  10
   6   0  17-200.067 146.172  10
  -6   0 -17 8.71256 83.9258  13
   6   0  18 1537.96 192.059  10
   6   0  19 32.8004 111.524  10
   6   0  20 2366.46 181.327  10
   6   0  21-35.1275 67.2670  10
  -6  -1  22 101.565 48.0345   8
  -6   1  22 207.281 57.0069   8
  -6  -1  21-44.9797 77.9790   8
  -6   1  21-7.06986 78.0019   8
  -6   1  21-42.2039 61.3957  17
  -6  -1  20 682.510 131.573   8
  -6   1  20 513.959 124.775   8
  -6   1  19 901.468 111.129  10
  -6  -1  19 745.414 169.957   8
  -6   1  19 607.031 160.468   8
  -6   1  18 3701.84 281.543   8
  -6  -1  18 3468.41 275.797   8
  -6   1  18 3996.93 230.050  10
  -6   1  17-52.0881 87.9834  10
  -6  -1  17 101.133 169.147   8
  -6   1  17 35.0160 152.896   8
  -6   1  16 558.012 134.873  10
  -6   1  16 104.701 166.188   8
  -6  -1  16 360.966 182.447   8
  -6  -1  15 7495.93 417.442   8
  -6   1  15 8235.48 428.712   8
  -6   1  15 7822.82 359.618  10
  -6  -1  14 13979.5 552.363   8
   6  -1 -14 12666.2 965.441   1
  -6   1  14 13828.8 474.646  10
  -6   1  13-46.3982 242.581   3
  -6   1  13 80.2431 97.5236  10
  -6   1  12 6390.42 694.064   3
  -6  -1  12 6983.70 569.934  20
  -6  -1  12 7232.48 727.429   3
  -6   1  12 6457.91 305.445  10
  -6  -1  11 26.7993 262.277   3
  -6  -1  11 722.148 254.136  20
  -6   1  11 767.653 270.537   3
  -6  -1  10 158.714 169.851  20
  -6  -1  10 460.146 287.472   3
  -6   1  10 466.621 241.328   3
  -6  -1   9 1465.73 333.094   3
  -6   1   9 2088.03 378.846   3
  -6  -1   9 2162.02 325.325  20
  -6   1   9 1869.35 237.265  20
  -6  -1   8 854.362 294.616   3
  -6  -1   8 648.486 198.867  20
  -6   1   8 513.988 126.289  20
  -6   1   8 753.468 272.765   3
  -6   1   7 39528.8 1317.84   3
  -6  -1   7 38252.6 1181.32  20
  -6   1   7 38819.8 1050.64  20
  -6  -1   7 38107.4 1299.61   3
  -6  -1   7 38070.4 1042.92   2
  -6  -1   6 24573.0 974.383   3
  -6  -1   6 24372.8 746.960   2
  -6  -1   6 24310.1 905.058  20
  -6   1   6 24073.2 793.468  20
  -6   1   6 24885.4 980.251   3
  -6  -1   5 23609.0 663.702   2
  -6  -1   5 23005.0 855.701  20
  -6  -1   5 25057.4 916.574   3
  -6   1   5 22738.4 759.609  20
  -6   1   5 22263.1 856.903   3
  -6  -1   4 613.746 290.256   5
  -6  -1   4 231.645 157.909   3
  -6   1   4 696.340 183.983  20
  -6   1   4 385.692 184.998   3
  -6  -1   4 248.308 202.551  20
  -6   1   3 65410.3 1393.85  20
   6  -1  -3 70013.0 1577.44   1
  -6  -1   3 69398.9 1489.53  20
  -6   1   3 65831.7 1411.42   3
  -6  -1   3 67267.5 1430.00   3
  -6   1   3 64053.7 1395.29  22
  -6  -1   3 66437.5 1650.47   5
   6  -1  -2 9610.45 527.503   1
  -6   1   2 9666.28 510.698  22
  -6   1   2 9610.84 446.653   3
  -6  -1   2 10214.9 542.090  20
  -6  -1   2 10269.3 626.249   5
  -6  -1   2 9881.67 448.575   3
  -6  -1   1 2094.15 284.034  20
  -6   1   1 1530.93 248.015  22
  -6   1   1 1966.68 376.805   5
  -6   1   1 2178.88 187.099   3
  -6  -1   1 1832.49 290.460  22
   6  -1  -1 2077.99 272.540   1
  -6  -1   1 2061.15 363.902   5
  -6   1   0 2644.49 368.299   5
  -6   1   0 2694.50 246.960   4
  -6   1   0 3081.97 186.039   3
  -6  -1   0 2493.70 314.513  20
   6  -1   0 2297.41 114.524  19
  -6  -1   0 2338.00 319.263  22
   6  -1   0 2507.60 261.922   1
   6  -1   1 102244. 1773.29   1
  -6   1  -1 99589.4 1622.79  21
  -6   1  -1 97007.9 1725.28   4
  -6  -1  -1 102529. 1481.43   4
   6   1   1 103168. 1566.65   1
  -6  -1  -1 101302. 1918.99  22
   6   1   1 102407. 1678.66  19
  -6   1  -1 106466. 2057.64   5
   6   1   2 12161.2 379.525   1
  -6  -1  -2 11659.3 436.059   4
  -6   1  -2 11121.9 530.062   4
  -6  -1  -2 10515.2 570.826  22
   6   1   2 11163.7 472.964  19
  -6   1  -2 12434.8 653.699   5
   6  -1   2 10951.2 497.307   1
  -6   1  -2 11265.9 445.505  21
  -6  -1  -3 26948.4 760.458   4
  -6   1  -3 25174.1 847.780   4
  -6   1  -3 26127.3 719.619  21
  -6   1  -3 25601.9 930.893   5
   6   1   3 25251.8 761.413  19
   6  -1   3 27277.2 777.640   1
  -6  -1  -3 26828.0 910.391  22
  -6  -1  -4 15727.2 618.445   4
  -6   1  -4 14358.0 674.605   4
  -6  -1  -4 14906.0 688.763  22
   6  -1   4 16151.7 564.970   1
   6   1   4 15281.2 605.170  19
   6  -1   4 15415.5 465.694  19
  -6   1  -4 14554.1 699.544   5
  -6  -1  -5 12024.9 581.409   4
  -6   1  -5 10885.2 613.177   4
   6   1   5 11402.5 573.688  19
   6  -1   5 12581.2 474.640  19
  -6   1  -5 12012.6 631.363   5
  -6  -1  -6 6563.35 469.582   4
  -6   1  -6 5933.47 502.046   4
   6   1   6 6766.58 469.611  19
   6  -1   6 6410.59 366.963  19
  -6   1  -6 6752.87 474.256   5
  -6  -1  -7 565.223 193.563   4
  -6   1  -7 800.413 261.449   4
   6   1   7 1136.06 236.739  19
   6  -1   7 796.544 179.961  19
  -6   1  -7 657.105 200.092   5
  -6  -1  -8 5919.20 503.728   4
  -6   1  -8 6263.23 555.555   4
   6   1   8 6204.14 505.667  19
  -6   1  -8 7029.29 496.205   5
   6   1   9 490.268 224.697  19
  -6  -1  -9 732.128 230.170   4
  -6   1  -9 520.358 220.867   4
  -6   1 -10 144.332 206.891   4
  -6  -1 -10 92.9737 179.847   4
   6   1  10 52.4899 167.964  19
   6   1  11 4326.02 506.919  19
  -6  -1 -11 4122.38 499.151   4
  -6   1 -11 4413.57 530.478   4
  -6  -1 -12 4418.27 286.955  15
  -6   1 -12 4371.08 282.342  15
  -6  -1 -12 3663.84 275.883  14
  -6   1 -12 4410.66 289.615  14
  -6   1 -12 4306.13 254.275  13
  -6   1 -12 3916.34 541.175   4
   6   1  12 4458.12 529.948  19
  -6  -1 -12 4020.18 506.572   4
  -6  -1 -13 471.063 131.084  15
  -6   1 -13 632.005 149.656  15
  -6  -1 -13 543.253 155.368  14
  -6   1 -13 540.451 142.346  14
  -6   1 -13 492.557 111.354  13
  -6  -1 -13 687.629 238.849   4
   6   1  13 817.978 276.056  19
  -6   1 -13 397.683 211.456   4
  -6  -1 -14 2533.21 192.326  13
  -6   1 -14 2687.05 255.114  15
  -6  -1 -14 2368.27 246.007  15
  -6  -1 -14 2493.62 248.010  14
  -6   1 -14 2319.42 228.762  14
  -6   1 -14 2317.80 203.892  13
  -6   1 -14 2678.41 534.860   4
  -6  -1 -14 2347.04 449.472   4
  -6   1 -15 3627.07 288.370  15
  -6  -1 -15 3481.63 288.341  14
  -6   1 -15 3702.78 276.161  14
  -6  -1 -15 3839.84 243.746  13
  -6   1 -15 3111.61 234.643  13
   6   1  15 3593.22 271.460  10
  -6   1 -16-20.9531 135.064  15
   6   1  16-15.9028 130.175  10
  -6  -1 -16 233.080 97.7750  13
  -6   1 -16 66.6877 90.2916  13
  -6   1 -16 26.1437 113.345  14
   6   1  17 1639.04 198.511  10
   6  -1  17 1681.04 207.935  10
  -6   1 -17 1397.97 166.462  13
   6   1  18 711.726 161.271  10
   6  -1  18 670.877 156.740  10
  -6   1 -18 720.348 115.617  13
   6   1  19 1401.71 164.691  10
   6  -1  19 1521.44 178.995  10
   6   1  20 461.948 104.384  10
   6  -1  20 617.146 121.951  10
   6   1  21 29.4440 59.9768  10
   6  -1  21 46.7842 71.0816  10
  -6  -2  21 11704.2 330.132   8
  -6   2  21 12308.7 339.602   8
  -6   2  20 1004.60 102.402  10
  -6  -2  20 907.928 128.543   8
  -6   2  20 786.783 127.363   8
  -6   2  20 742.951 103.735  17
  -6  -2  19 21334.1 579.233   8
  -6   2  19 21647.2 583.945   8
  -6   2  19 21517.8 523.958  10
  -6  -2  18 5967.42 332.978   8
  -6   2  18 6000.10 331.533   8
  -6   2  18 5558.38 281.552  10
  -6   2  17 40.5498 93.5783  10
  -6  -2  17-352.704 164.530   8
  -6   2  17-15.0939 141.897   8
  -6  -2  16 823.209 180.898   8
  -6   2  16 885.981 183.570   8
  -6   2  16 986.802 153.145  10
  -6   2  15 1175.46 165.259  10
  -6  -2  15 838.063 188.350   8
  -6   2  15 831.332 176.801   8
   6  -2 -14 19226.1 1213.78   1
  -6  -2  14 17628.1 620.882   8
  -6   2  14 18548.2 623.581   8
  -6   2  14 18006.6 557.365  10
   6  -2 -13 4372.29 609.587   1
  -6  -2  13 4673.11 317.266   8
  -6   2  13 4583.59 300.925   8
  -6  -2  13 4592.26 509.899  20
  -6   2  13 4351.06 269.436  10
  -6   2  13 3086.73 534.122   3
  -6   2  12 100.124 101.673  10
  -6  -2  12 163.648 118.004   8
   6  -2 -12 274.693 213.641   1
  -6   2  12 214.027 98.5703   8
  -6  -2  12 371.692 200.578  20
  -6   2  12 584.806 277.990   3
  -6   2  11 72732.5 2285.38   3
  -6  -2  11 70357.0 1999.63  20
   6  -2 -11 68840.1 2198.60   1
  -6  -2  10 101.426 279.843   3
  -6  -2  10 219.210 203.738  20
  -6  -2  10 73.2243 117.086   2
  -6   2  10 178.878 264.446   3
   6  -2 -10 400.973 261.723   1
  -6  -2   9 642.950 233.269  20
  -6  -2   9 541.872 261.002   3
  -6  -2   9 659.521 206.778   2
   6  -2  -9 794.203 308.417   1
  -6   2   9 553.261 248.533   3
  -6  -2   8 8865.35 542.725   2
  -6  -2   8 8559.19 609.646  20
  -6   2   8 8642.54 667.172   3
  -6  -2   8 9634.02 700.565   3
   6  -2  -8 9828.17 728.988   1
  -6  -2   7 131.281 237.116   3
  -6  -2   7 38.0593 119.629   2
  -6  -2   7 269.438 217.451  20
  -6   2   7-106.706 116.950  20
   6  -2  -7 361.323 249.612   1
  -6   2   7-220.117 212.030   3
  -6  -2   6 5469.82 378.398   2
  -6   2   6 4708.16 452.527   3
  -6  -2   6 5163.45 476.694  20
   6  -2  -6 5112.08 504.299   1
  -6  -2   6 4846.92 464.883   3
  -6  -2   5 91.9213 111.121   2
  -6  -2   5-147.953 231.111  20
   6  -2  -5-163.168 255.629   1
  -6  -2   5 62.2168 219.378   5
   6  -2  -4 109798. 2242.23   1
  -6  -2   4 109550. 2136.58  20
  -6   2   4 105947. 1884.52  22
  -6  -2   4 103942. 2204.50   5
   6  -2  -3 56621.3 1457.88   1
  -6  -2   3 51711.0 1336.97  20
  -6   2   3 53035.8 1225.33  22
  -6  -2   3 53917.1 1453.46   5
   6  -2  -2 711.048 263.007   1
  -6  -2   2 722.631 250.075  20
  -6   2   2 237.414 161.855  22
  -6  -2   2 513.389 288.074   5
   6  -2  -1 111102. 2109.95   1
  -6  -2   1 110915. 2080.22  20
   6  -2   0 22253.4 808.344   1
  -6   2   0 21972.7 751.525   4
  -6  -2   0 21133.6 812.754  22
  -6  -2   0 21698.4 792.857  20
  -6   2   0 21679.4 735.606  21
  -6   2  -1 51525.9 1241.23   4
  -6   2  -1 50604.3 1172.72  21
  -6  -2  -1 52567.2 1312.33  22
  -6  -2  -1 51504.1 1274.23  20
   6   2   1 50768.2 1214.49  19
   6  -2   1 50915.0 1281.30   1
  -6   2  -1 51119.5 1403.18   5
  -6   2  -2 1099.87 289.056   5
  -6   2  -2 971.248 183.917  21
  -6  -2  -2 1132.85 122.696   4
   6  -2   2 938.212 228.945   1
  -6   2  -2 1070.44 245.824   4
  -6  -2  -2 713.051 239.183  22
   6   2   2 1056.42 214.361  19
  -6  -2  -3 36880.9 833.458   4
  -6   2  -3 36280.7 1092.35   4
  -6   2  -3 34532.2 964.787  21
  -6  -2  -3 35824.4 1068.14  22
   6  -2   3 36475.3 1036.31   1
   6   2   3 35272.4 1010.16  19
  -6   2  -3 35670.2 1131.10   5
  -6  -2  -4 25697.1 757.598   4
  -6   2  -4 23377.8 905.243   4
  -6  -2  -4 23713.3 870.814  22
   6   2   4 26134.9 873.825  19
   6  -2   4 25265.1 834.782   1
  -6   2  -4 25773.9 932.722   5
  -6  -2  -5 6526.34 412.645   4
  -6   2  -5 5712.86 473.186   4
  -6  -2  -5 6056.59 449.501  22
   6  -2   5 6272.19 411.869   1
   6   2   5 6367.54 464.567  19
  -6   2  -5 6447.49 462.843   5
  -6  -2  -6 4557.92 369.095   4
  -6   2  -6 4569.31 449.885   4
  -6  -2  -6 4325.42 402.787  22
  -6   2  -6 4492.62 378.179   5
   6   2   6 4127.86 395.002  19
  -6  -2  -7 6580.16 482.817   4
  -6   2  -7 6552.75 544.452   4
  -6  -2  -7 5951.12 456.602  22
   6   2   7 6644.87 524.131  19
  -6   2  -7 6921.73 459.712   5
  -6  -2  -8 5755.27 483.488   4
  -6   2  -8 5916.94 561.119   4
  -6  -2  -8 5597.07 443.838  22
   6   2   8 6145.45 525.382  19
  -6   2  -9 2526.39 422.981   4
  -6  -2  -9 2528.20 372.575   4
  -6  -2  -9 2615.33 306.259  22
   6   2   9 2644.41 391.028  19
  -6  -2 -10 14805.7 867.621   4
  -6   2 -10 16461.4 971.906   4
   6   2  10 16299.9 929.233  19
  -6  -2 -11 3283.74 233.056  15
  -6   2 -11 3211.52 244.183  15
  -6  -2 -11 2987.79 234.952  14
  -6  -2 -11 2934.89 419.921   4
  -6   2 -11 3344.66 473.989   4
   6   2  11 2980.16 447.130  19
  -6  -2 -12 1882.37 195.637  15
  -6   2 -12 2044.10 215.015  15
  -6  -2 -12 1849.64 206.852  14
  -6   2 -12 1704.53 188.482  14
  -6  -2 -12 2199.49 387.623   4
   6   2  12 2496.08 437.265  19
  -6   2 -12 1430.02 334.538   4
  -6   2 -12 1736.87 176.815  13
  -6  -2 -13 3921.24 277.600  15
  -6   2 -13 3435.51 272.307  15
  -6  -2 -13 3486.04 273.728  14
  -6   2 -13 3669.63 270.832  14
  -6   2 -13 3242.16 236.974  13
  -6   2 -13 4136.56 572.424   4
   6   2  13 2925.38 471.136  19
  -6  -2 -13 3387.61 501.646   4
  -6   2 -14 11020.3 468.383  15
  -6   2 -14 10201.4 435.813  14
  -6   2 -14 10705.3 431.534  13
  -6  -2 -14 10487.9 479.006  14
   6   2  14 10637.9 438.594  10
  -6   2 -15 4968.36 328.289  15
  -6   2 -15 4371.19 280.493  13
  -6   2 -15 4608.83 291.963  14
   6   2  15 4777.47 300.762  10
  -6   2 -16 794.092 178.438  15
   6   2  16 751.594 159.378  10
  -6   2 -16 608.593 136.626  13
  -6   2 -16 746.252 137.974  14
  -6   2 -17 13126.7 495.573  15
  -6   2 -17 12568.7 444.069  13
   6   2  17 13278.0 473.307  10
  -6   2 -18 6639.23 306.417  13
   6   2  18 7042.90 326.159  10
   6  -2  18 7097.88 351.555  10
  -6   2 -19 3061.31 193.237  13
   6   2  19 2938.74 201.693  10
   6  -2  19 3008.59 220.745  10
   6   2  20 248.241 80.1929  10
   6  -2  20 310.028 97.7636  10
   6   2  21 685.997 80.2592  10
   6  -2  21 508.589 80.2270  10
  -6  -3  21 191.923 56.6280   8
  -6   3  21 251.266 62.3419   8
  -6  -3  21 153.533 72.3218  17
  -6   3  20 165.481 73.6130  10
  -6  -3  20 34.7147 78.3431   8
  -6   3  20 134.916 82.6179   8
  -6  -3  19 114.343 103.136   8
  -6   3  19-53.9663 99.2221   8
  -6   3  19-9.98940 82.9100  10
  -6  -3  18 8643.88 376.122   8
  -6   3  18 9400.24 387.007   8
  -6   3  18 9717.44 368.529  10
  -6  -3  17 8344.95 392.090   8
  -6   3  17 8771.58 394.497   8
  -6   3  17 9334.15 383.967  10
  -6   3  16 49.1301 113.852  10
  -6  -3  16 40.3751 130.561   8
  -6   3  16 215.190 143.595   8
  -6  -3  15 55072.2 1178.10   8
  -6   3  15 57201.9 1166.80   8
  -6   3  15 58305.4 1128.25  10
  -6   3  14 73.0863 111.138  10
  -6  -3  14 89.9382 121.734   8
  -6   3  14-54.5774 129.789   8
   6  -3 -13 2760.10 480.530   1
  -6   3  13 2415.94 228.761   8
  -6  -3  13 2587.03 239.497   8
  -6   3  13 2744.14 221.353  10
  -6  -3  13 2295.41 402.932  20
  -6   3  12 1179.83 152.591  10
   6  -3 -12 572.189 223.669   1
  -6   3  12 904.974 155.344   8
  -6  -3  12 1245.73 182.389   8
  -6  -3  12 1567.39 330.680  20
  -6   3  12 1050.96 315.122   3
  -6  -3  11 9704.04 719.478   2
   6  -3 -11 8551.76 745.735   1
  -6  -3  11 8506.38 385.769   8
  -6   3  11 8558.55 371.083   8
  -6  -3  11 8741.36 723.172  20
  -6   3  11 8525.19 786.432   3
  -6   3  11 8512.44 359.867  10
   6  -3 -10 567.699 265.625   1
  -6  -3  10 491.012 179.785   2
  -6   3  10 772.972 276.447   3
  -6  -3  10 213.279 184.568  20
  -6  -3   9 965.833 223.202   2
   6  -3  -9 1084.33 290.228   1
  -6  -3   9 1141.63 300.374  20
  -6   3   9 706.935 290.716   3
  -6  -3   8 22860.2 960.909   2
   6  -3  -8 22375.7 1116.30   1
  -6   3   8 22727.3 1087.97   3
  -6  -3   8 22972.9 1054.33  20
  -6  -3   7 48151.7 1385.16   2
   6  -3  -7 52010.3 1667.49   1
  -6  -3   7 53432.5 1593.86  20
  -6  -3   6 5975.55 441.264   2
  -6  -3   6 5802.70 508.707  20
   6  -3  -6 4678.00 508.563   1
   6  -3  -5 19728.9 938.784   1
  -6  -3   5 18146.9 727.417   2
  -6  -3   5 18228.6 848.747  20
  -6  -3   5 16962.6 797.795   5
  -6  -3   4 1476.19 315.882   5
  -6  -3   4 2318.60 375.477  20
  -6   3   4 1503.06 186.068  22
   6  -3  -4 1537.49 347.946   1
  -6  -3   3 4262.71 424.028  20
   6  -3  -3 4529.46 479.129   1
  -6   3   3 4281.11 323.936  22
  -6  -3   3 4474.87 435.412   5
   6  -3  -2 15721.6 798.904   1
  -6  -3   2 15785.9 745.744  20
   6  -3  -1 52141.3 1437.14   1
  -6  -3   1 53755.9 1363.93  20
  -6   3   0 8515.99 496.614  21
  -6   3   0 7832.62 492.995   4
  -6  -3   0 8682.58 539.647  20
   6  -3   0 8413.91 568.155   1
  -6   3  -1 27945.9 945.029   4
  -6  -3  -1 27985.6 949.674  20
   6   3   1 29873.9 969.109  19
  -6   3  -1 26519.1 893.783  21
   6  -3   1 27524.4 1010.41   1
   6  -3   2 5994.22 484.533   1
  -6   3  -2 6649.94 485.398   4
  -6   3  -2 6428.46 450.545  21
   6   3   2 6161.49 461.254  19
   6  -3   3 1910.87 299.975   1
  -6   3  -3 2172.93 295.083  21
  -6   3  -3 2293.97 336.054   4
   6   3   3 2165.98 318.419  19
  -6  -3  -3 2137.48 298.127  22
  -6  -3  -4 4211.05 397.675  22
  -6   3  -4 4081.16 439.725   4
   6   3   4 4090.81 390.168  19
   6  -3   4 4167.33 402.066   1
  -6  -3  -5 20943.9 713.721   4
  -6   3  -5 20306.7 920.971   4
  -6  -3  -5 18981.7 808.050  22
   6   3   5 20187.4 866.183  19
   6  -3   5 20639.5 838.044   1
   6   3   6 422.706 205.893  19
   6  -3   6 454.436 152.670   1
  -6  -3  -6 748.500 158.533   4
  -6  -3  -6 548.557 176.696  22
  -6   3  -6 733.395 294.020   4
  -6  -3  -7 3736.98 361.648   4
  -6  -3  -7 4236.82 384.989  22
  -6   3  -7 4081.87 465.776   4
   6   3   7 4612.48 480.105  19
  -6  -3  -8-38.1406 115.668   4
  -6  -3  -8-87.2482 136.583  22
  -6   3  -8-85.0806 200.029   4
   6   3   8-139.415 254.425  19
  -6   3  -9 142.950 226.487   4
   6   3   9 299.028 219.172  19
  -6  -3  -9 52.9238 192.094   4
  -6  -3 -10 6373.20 572.559   4
   6   3  10 5927.65 616.721  19
  -6   3 -10 5165.12 562.123   4
  -6   3 -11 998.593 155.112  15
  -6  -3 -11 1013.60 164.210  14
  -6  -3 -11 958.644 271.396   4
  -6   3 -11 747.646 297.958   4
  -6   3 -11 873.602 138.504  13
   6   3  11 854.585 307.289  19
  -6   3 -12 1194.75 186.678  15
   6   3  12 1136.31 144.146  10
  -6  -3 -12 931.010 182.701  14
  -6   3 -12 1139.55 281.577   4
  -6  -3 -12 1200.53 333.405   4
  -6   3 -12 940.789 148.366  13
  -6   3 -12 1412.19 179.475  14
   6   3  12 695.139 284.349  19
  -6   3 -13 2047.02 221.733  15
   6   3  13 2060.24 195.036  10
  -6   3 -13 2402.85 429.375   4
  -6  -3 -13 1936.28 226.648  14
  -6   3 -13 1828.87 186.810  14
  -6  -3 -13 1758.63 409.123   4
  -6   3 -13 1861.68 202.979  13
   6   3  13 2384.45 459.807  19
  -6   3 -14 1251.67 194.866  15
   6   3  14 1294.20 182.285  10
  -6  -3 -14 1032.20 198.192  14
  -6   3 -14 1377.46 179.497  14
  -6   3 -14 1343.59 170.100  13
  -6   3 -15 27321.1 762.560  15
   6   3  15 27406.6 717.813  10
  -6   3 -15 26381.8 715.978  13
  -6   3 -15 28764.8 717.945  14
  -6   3 -16 84.0245 132.010  15
   6   3  16 176.109 118.278  10
  -6   3 -16-20.0534 118.070  13
  -6   3 -17 6760.24 324.830  13
  -6   3 -17 7389.21 362.975  15
   6   3  17 7764.96 346.167  10
   6   3  18 406.207 109.767  10
   6  -3  18 550.026 158.263  10
  -6   3 -18 629.030 123.962  13
   6   3  19 88.0545 81.3288  10
   6  -3  19 285.006 117.441  10
  -6   3 -19 15.8545 77.0194  13
   6   3  20 3552.43 174.775  10
   6  -3  20 3732.67 201.915  10
   6  -3  21 41.4422 57.4244  10
  -6  -4  21 438.934 74.2124  17
  -6  -4  20 854.544 93.3608   8
  -6   4  20 819.884 91.7195   8
  -6   4  20 802.802 96.7407  10
  -6   4  19 1052.07 126.488  10
  -6  -4  19 1036.03 120.352   8
  -6   4  19 1008.32 120.715   8
  -6  -4  18 3065.08 214.041   8
  -6   4  18 2853.19 201.988   8
  -6   4  18 3175.00 214.913  10
  -6  -4  17 4781.70 276.445   8
  -6   4  17 4582.86 270.865   8
  -6   4  17 4995.53 283.801  10
  -6   4  16 186.874 125.010  10
  -6  -4  16 67.9327 117.054   8
  -6   4  16 78.6515 108.820   8
  -6   4  15 297.549 130.978  10
  -6  -4  15 433.678 128.805   8
  -6   4  15 359.162 113.343   8
  -6   4  14 800.916 160.811  10
  -6  -4  14 600.138 144.628   8
  -6   4  14 725.555 156.676   8
  -6   4  13 1638.92 190.325  10
  -6  -4  13 1587.15 189.606   8
  -6   4  13 1961.05 201.279   8
  -6  -4  13 1071.61 325.907  20
   6  -4 -13 995.142 349.409   1
  -6   4  13 1921.35 437.017   3
  -6   4  12 136.191 98.1061  10
  -6  -4  12 549.343 253.136   2
  -6  -4  12 78.4940 117.014   8
  -6   4  12 410.678 124.736   8
  -6  -4  12 427.863 271.999  20
  -6   4  12 90.4951 217.246   3
   6  -4 -12-230.047 206.808   1
  -6   4  11 1069.42 147.255  10
  -6  -4  11 912.839 255.463   2
  -6  -4  11 681.227 142.148   8
  -6   4  11 520.466 120.473   8
  -6  -4  11 670.856 219.897  20
  -6   4  11 837.448 302.696   3
   6  -4 -11 660.882 275.166   1
   6  -4 -10 24146.0 1269.91   1
  -6  -4  10 21403.4 1083.12   2
  -6   4  10 23431.8 1270.18   3
  -6  -4  10 21633.6 1176.30  20
  -6   4  10 23043.0 613.523  10
  -6  -4   9 1206.48 313.204  20
   6  -4  -9 1412.14 360.876   1
  -6  -4   9 1131.81 248.543   2
  -6   4   9 1631.53 384.849   3
   6  -4  -8 3308.23 500.437   1
  -6  -4   8 3325.56 468.790  20
  -6  -4   8 2658.76 370.933   2
   6  -4  -7 7078.89 668.524   1
  -6  -4   7 6182.65 507.491   2
  -6  -4   7 6056.51 559.242  20
   6  -4  -6 4455.20 519.567   1
  -6  -4   6 3664.59 385.199   2
  -6  -4   6 5014.51 500.093  20
  -6  -4   6 4002.89 396.379   5
  -6  -4   5 130.032 150.610   5
  -6  -4   5 86.1540 253.221  20
   6  -4  -5 11.4112 238.083   1
  -6  -4   4 5449.78 470.677   5
  -6   4   4 4055.85 305.265  22
   6  -4  -4 4660.65 533.131   1
  -6  -4   4 5189.26 500.783  20
   6  -4  -3 7041.12 618.490   1
  -6  -4   3 6524.10 534.501  20
  -6   4   3 6791.28 405.013  22
   6  -4  -2 24542.4 1068.09   1
  -6  -4   2 23380.0 945.171  20
  -6   4   1 31444.6 1075.69  21
  -6  -4   1 33684.7 1099.74  20
   6  -4  -1 32891.3 1211.15   1
  -6   4   0 140857. 2581.20   4
  -6   4   0 137611. 2556.18  21
  -6  -4   0 140134. 2538.86  20
   6  -4   0 134045. 2754.73   1
  -6   4  -1 21876.1 897.360   4
  -6   4  -1 22745.5 898.455  21
   6   4   1 22430.6 941.140  19
  -6  -4  -1 21368.6 853.472  20
   6  -4   1 22598.3 979.680   1
  -6   4  -2 14852.4 748.252   4
  -6   4  -2 13840.0 711.007  21
   6   4   2 15080.0 768.871  19
   6  -4   2 14752.0 798.687   1
  -6  -4  -2 13135.2 672.390  20
  -6   4  -3 5165.56 452.717  21
   6  -4   3 5322.54 497.722   1
   6   4   3 5599.56 487.833  19
  -6   4  -3 4707.67 443.976   4
  -6   4  -4 3904.89 436.584   4
   6   4   4 4815.13 477.635  19
   6  -4   4 4293.34 451.663   1
  -6   4  -5 6831.96 572.777   4
   6   4   5 7229.71 588.836  19
   6  -4   5 6922.25 564.517   1
   6   4   6 13518.6 802.977  19
  -6   4  -6 12651.8 778.865   4
   6  -4   6 12207.5 723.341   1
  -6   4  -7 931.615 305.181   4
   6   4   7 1122.16 298.523  19
  -6   4  -8 8368.68 698.429   4
   6   4   8 8969.28 700.349  19
  -6   4  -9 29112.5 1339.26   4
   6   4   9 31349.3 1385.43  19
  -6   4 -10 243.453 224.784   4
  -6   4 -10 457.176 125.225  15
  -6  -4 -10 416.657 127.248  14
  -6   4 -10 497.052 123.072  13
  -6   4 -11 82678.8 1482.11  15
  -6   4 -11 84124.8 2519.54   4
  -6   4 -11 81410.1 1441.30  13
  -6  -4 -11 85605.5 1495.49  14
   6   4  11 82781.9 2506.83  19
  -6   4 -12 2582.41 249.444  15
   6   4  12 2222.11 186.549  10
  -6  -4 -12 2319.64 245.275  14
  -6   4 -12 2255.18 430.673   4
   6   4  12 2607.21 444.800  19
  -6   4 -12 2306.17 216.800  13
  -6   4 -13 1402.93 199.057  15
   6   4  13 1355.18 159.268  10
  -6   4 -13 1184.59 178.661  13
  -6   4 -14 560.977 153.657  15
   6   4  14 942.979 136.414  10
  -6   4 -14 942.299 169.840  13
   6   4  15 1023.56 141.219  10
  -6   4 -15 1088.99 180.847  15
  -6   4 -15 905.701 162.347  13
  -6   4 -16 6004.04 331.743  15
  -6   4 -16 5535.82 307.057  13
   6   4  16 6040.20 300.991  10
  -6   4 -17 8738.89 368.310  15
  -6   4 -17 8026.36 349.579  13
   6   4  17 9137.95 350.761  10
   6  -4  18 933.995 158.817  10
  -6   4 -18 1077.51 136.891  13
   6   4  18 1108.83 128.942  10
   6   4  19 74.9425 64.2480  10
   6  -4  19 9.57947 101.800  10
  -6   4 -19 170.162 77.3874  13
  -6   4 -20 3941.74 171.635  13
   6   4  20 3820.36 156.894  10
   6  -4  20 4063.35 191.527  10
   6  -4  21 247.673 51.0440  10
  -6  -5  20 2806.84 151.424  17
  -6   5  20 2801.02 144.974  10
  -6   5  19 20.7582 81.0093  10
  -6   5  18 12268.1 403.967  10
  -6  -5  18 12485.6 364.228   8
  -6   5  18 12493.4 364.066   8
  -6   5  17 452.248 134.610  10
  -6  -5  17 363.754 98.8923   8
  -6   5  17 404.331 96.7145   8
  -6  -5  16 11656.8 415.007   8
  -6   5  16 11930.1 412.909   8
  -6   5  16 11370.8 433.912  10
  -6   5  15 423.551 149.610  10
  -6  -5  15 375.784 124.677   8
  -6   5  15 229.950 97.1669   8
  -6  -5  14 3407.30 245.152   8
  -6   5  14 3826.40 241.819   8
  -6   5  14 3671.58 271.708  10
  -6   5  13 548.138 152.312  10
  -6  -5  13 392.555 113.190   8
  -6   5  13 409.094 121.039   8
  -6   5  12-73.8878 111.740  10
  -6  -5  12-61.1080 94.7966   8
  -6   5  12 82.8112 97.1469   8
   6  -5 -12-401.855 416.705   1
  -6  -5  12-183.098 168.447   2
  -6  -5  12-278.307 253.504  20
  -6   5  12 214.965 220.791   3
   6  -5 -11-138.406 304.253   1
  -6  -5  11-199.190 185.366   2
  -6  -5  11-75.7716 219.333  20
  -6   5  11 205.630 112.836  10
  -6   5  11 491.393 134.531   6
  -6   5  11-63.7157 303.592   3
   6  -5 -10 8050.68 776.743   1
  -6  -5  10 7171.84 662.384   2
  -6   5  10 7189.88 351.052   6
  -6   5  10 8477.47 802.047   3
  -6   5  10 7263.88 348.869  10
  -6  -5  10 6531.83 680.066  20
  -6  -5   9 1402.50 316.363  20
  -6   5   9 2113.05 189.191  10
   6  -5  -9 2586.64 453.640   1
  -6  -5   9 2241.12 342.168   2
  -6  -5   8 24643.9 1138.16   2
  -6  -5   8 25957.6 1265.82  20
   6  -5  -8 25036.5 1305.42   1
  -6  -5   7 1491.71 342.344  20
   6  -5  -7 1799.26 369.062   1
  -6  -5   7 2635.72 384.465   2
   6  -5  -6 444.913 329.736   1
  -6  -5   6 36.2374 234.171  20
  -6  -5   5 1991.20 276.681   5
   6  -5  -5 1958.80 350.150   1
  -6  -5   5 2196.04 375.759  20
   6  -5  -4 2131.03 457.222   1
  -6  -5   4 2103.11 379.129  20
  -6  -5   4 2026.90 299.381   5
  -6  -5   3 548.240 265.558  20
   6  -5  -3 535.000 275.522   1
  -6  -5   2 1590.66 316.424  20
   6  -5  -2 1723.73 408.040   1
  -6  -5   1 753.996 267.462  20
   6  -5  -1 520.495 304.491   1
  -6   5   1 127.678 207.497  21
  -6   5   0-37.4755 204.900  21
  -6  -5   0 109.217 171.204  20
   6  -5   0-126.349 277.006   1
  -6   5  -1 12192.4 711.496   4
  -6   5  -1 10645.5 673.529  21
   6   5   1 10507.9 703.798  19
  -6  -5  -1 10836.8 634.166  20
   6  -5   1 11351.0 769.392   1
   6  -5   2 468.750 286.289   1
  -6  -5  -2 175.668 179.646  20
  -6   5  -2 421.292 231.752   4
   6   5   2 342.601 226.260  19
  -6   5  -2 151.375 209.667  21
   6   5   3 10573.1 713.458  19
  -6   5  -3 11493.3 722.194   4
  -6   5  -3 11604.8 721.266  21
   6  -5   3 9789.33 711.053   1
   6   5   4 2296.08 360.646  19
  -6   5  -4 2198.21 372.874   4
   6  -5   4 1869.06 350.925   1
  -6   5  -5 2747.85 421.468   4
   6  -5   5 2320.91 382.824   1
   6   5   5 3048.77 436.641  19
  -6   5  -6 49443.4 1653.91   4
   6   5   6 46310.1 1618.85  19
   6  -5   6 49690.6 1635.66   1
  -6   5  -7 40177.7 1529.93   4
   6   5   7 41802.5 1575.78  19
  -6   5  -8 131.116 220.736   4
   6   5   8-134.274 240.429  19
  -6   5  -9 796.821 144.920  15
  -6   5  -9 886.731 286.917   4
  -6  -5  -9 765.541 136.386  14
  -6   5  -9 716.032 125.074  13
  -6   5 -10 1820.31 196.810  15
  -6  -5 -10 2260.34 214.491  14
  -6   5 -10 1828.16 374.668   4
   6   5  10 2103.72 442.790  19
  -6   5 -10 1797.61 185.375  13
  -6   5 -11 7229.78 374.852  15
  -6   5 -11 7083.64 367.446  13
   6   5  11 7979.90 784.925  19
  -6   5 -11 8259.15 781.004   4
  -6   5 -12 1263.85 192.699  15
   6   5  12 1040.49 306.002  19
  -6   5 -12 1339.85 182.581  13
  -6   5 -13 19595.8 623.701  15
  -6   5 -13 18862.5 610.108  13
  -6   5 -14 4226.05 292.794  15
  -6   5 -14 4014.31 283.767  13
   6   5  15 68.5437 84.1060  10
  -6   5 -15 81.4248 116.022  15
  -6   5 -15-112.876 126.496  13
  -6   5 -16 13060.6 463.113  15
  -6   5 -16 12985.8 462.760  13
   6   5  16 13190.9 418.751  10
  -6   5 -17 6956.39 312.044  15
  -6   5 -17 6649.96 313.119  13
   6   5  17 6801.78 278.169  10
  -6   5 -18 3280.26 201.672  13
   6   5  18 3290.13 172.544  10
   6  -5  18 3091.27 211.868  10
   6   5  19-44.4330 46.5101  10
   6  -5  19-78.4573 85.5320  10
  -6   5 -19 51.1328 68.8318  13
   6   5  19-81.3456 68.9271   6
   6  -5  20 131.205 57.7352  10
  -6   5 -20 115.980 47.8396  13
  -6   6  20 374.817 63.5979  10
  -6  -6  19 346.540 74.4544  17
  -6   6  19 517.736 91.4370  10
  -6   6  18 549.505 118.090  10
  -6   6  17 563.344 137.541  10
  -6   6  16 1110.42 171.182  10
  -6   6  15 1457.65 198.381  10
  -6   6  14 265.950 132.611  10
  -6   6  13 77.5650 130.719  10
  -6   6  13-166.622 113.710   6
  -6   6  12 460.302 143.922  10
  -6   6  12 355.552 116.224   6
  -6   6  11 44.4052 119.581  10
  -6  -6  11-108.756 251.706  20
  -6   6  11 68.6892 109.470   6
  -6  -6  11-346.600 271.244   2
   6  -6 -11-327.448 408.310   1
  -6   6  11 136.334 183.303   3
  -6  -6  10 11087.9 833.888   2
  -6  -6  10 11067.9 924.410  20
  -6   6  10 10610.7 452.603   6
  -6   6  10 12424.0 468.130  10
   6  -6 -10 11792.0 976.118   1
  -6   6   9 21518.7 631.200   9
  -6  -6   9 21780.6 1155.07   2
   6  -6  -9 22131.7 1319.97   1
  -6  -6   9 23088.5 1277.16  20
  -6   6   9 21462.6 651.826   6
  -6   6   9 21832.0 624.432  10
   6  -6  -8 2199.03 429.551   1
  -6   6   8 2472.95 223.620   9
  -6   6   8 2919.58 224.519  10
  -6  -6   8 2335.33 419.352  20
  -6   6   8 2673.09 233.285   6
  -6  -6   7 7194.56 714.109  20
   6  -6  -7 8065.81 818.657   1
  -6  -6   6-13.8541 201.496  20
   6  -6  -6 40.3917 288.481   1
  -6  -6   5 6290.57 612.597  20
   6  -6  -5 5653.47 632.676   1
  -6  -6   4 4232.25 513.722  20
  -6  -6   4 4702.44 441.146   5
   6  -6  -4 5447.14 659.233   1
  -6  -6   3 18309.2 956.688  20
   6  -6  -3 18945.8 1107.60   1
   6  -6  -2 971.318 377.523   1
  -6  -6   2 927.835 265.577  20
   6  -6  -1 2713.27 446.370   1
  -6   6   1 2920.38 410.248  21
  -6  -6   1 2948.49 384.252  20
   6  -6   0 4674.38 574.112   1
  -6   6   0 4631.99 485.053  21
   6   6   0 4423.14 501.034  19
  -6  -6   0 3793.09 422.937  20
  -6   6  -1 67318.3 1853.68   4
   6  -6   1 63537.9 2007.83   1
   6   6   1 64885.9 1915.84  19
  -6   6  -1 65209.7 1852.64  21
  -6  -6  -1 61724.9 1680.65  20
  -6  -6  -2 39951.8 1275.94  20
   6  -6   2 38928.3 1531.01   1
  -6   6  -2 41327.8 1433.81   4
   6   6   2 41337.0 1495.68  19
  -6   6  -2 40208.4 1447.59  21
  -6   6  -3 40275.7 1431.17   4
   6   6   3 39556.1 1493.80  19
   6  -6   3 38174.4 1521.97   1
  -6   6  -3 38220.2 1416.38  21
  -6   6  -4 11048.1 766.171   4
  -6   6  -4 10140.0 716.198  21
   6   6   4 10295.1 769.888  19
   6  -6   4 10789.2 807.466   1
  -6   6  -5 17362.3 981.518   4
   6  -6   5 16669.8 1006.39   1
   6   6   5 17050.3 998.664  19
  -6   6  -6 6790.45 634.503   4
   6  -6   6 7096.74 683.837   1
   6   6   6 5530.05 627.456  19
  -6   6  -7 14122.3 922.731   4
   6   6   7 14559.2 992.359  19
  -6   6  -8 120.688 209.200   4
  -6   6  -8-171.270 115.064  13
   6   6   8-258.256 321.999  19
  -6   6  -9 22122.3 656.898  15
  -6   6  -9 22198.8 1245.09   4
  -6   6  -9 21778.0 643.674  13
   6   6   9 23297.9 1306.26  19
  -6   6 -10 5574.08 333.635  15
  -6   6 -10 5311.48 316.893  13
   6   6  10 5843.79 668.254  19
  -6   6 -10 5847.44 663.266   4
  -6   6 -11 13092.0 514.569  15
  -6   6 -11 12704.1 501.577  13
  -6   6 -12 200.392 132.795  15
  -6   6 -12-7.53961 131.118  13
  -6   6 -13 3071.43 256.491  15
  -6   6 -13 3351.79 268.371  13
  -6   6 -14 216.892 116.705  15
  -6   6 -14 331.177 123.506  13
  -6   6 -15 2067.14 205.185  13
  -6   6 -15 2668.08 215.993  15
  -6   6 -16-106.256 101.249  15
  -6   6 -16 286.675 125.774  13
  -6   6 -17 207.243 102.402  13
  -6   6 -17 266.920 84.5956  15
   6  -6  18 58.5900 81.6104  10
  -6   6 -18 13.7228 79.1584  13
  -6   6 -19 8788.70 262.697  13
   6   6  19 8176.13 249.939   6
   6  -6  19 8856.53 265.092  10
  -6   7  19 6690.81 222.392  10
  -6  -7  18 144.338 59.4800  17
  -6   7  18 10.3866 79.8109  10
  -6  -7  17 1777.14 136.536  17
  -6   7  17 1857.33 174.026  10
  -6   7  16 142.866 119.762  10
  -6   7  15-88.2593 148.906  10
  -6   7  14 151.888 145.717  10
  -6   7  14 196.760 110.518   6
  -6   7  13 13888.4 498.903   6
  -6   7  13 14372.8 514.340  10
  -6   7  12 2208.43 230.250  10
  -6   7  12 2042.17 207.285   6
  -6   7  11 2488.40 242.240  10
  -6   7  11 2416.88 240.600   6
  -6   7  10 19102.1 605.347  10
  -6   7  10 19232.1 609.616   9
  -6   7  10 19549.9 634.252   6
   6  -7 -10 18747.2 1271.95   1
  -6   7   9 10942.6 451.892   9
  -6  -7   9 10313.9 875.704  20
  -6   7   9 10824.8 467.106   6
  -6   7   9 10716.7 441.617  10
   6  -7  -9 11214.7 972.598   1
  -6  -7   8 1817.18 404.446  20
  -6   7   8 1422.25 194.056   9
   6  -7  -8 1989.14 427.543   1
  -6   7   8 1222.18 165.061  10
  -6   7   8 1288.30 191.257   6
  -6  -7   7 1496.46 399.620  20
  -6   7   7 1783.62 204.746   9
   6  -7  -7 1443.74 413.310   1
  -6   7   7 2100.70 217.006   6
  -6   7   7 1513.48 172.754  10
  -6   7   6 9002.39 417.845   9
  -6  -7   6 8601.86 755.775  20
  -6   7   6 10094.3 428.550   6
  -6   7   6 9341.75 389.330  10
   6  -7  -6 9816.52 892.193   1
  -6  -7   5 625.210 277.713  20
  -6   7   5 367.065 133.206   9
   6  -7  -5-69.7475 340.886   1
  -6   7   5 347.623 99.1515  10
  -6   7   5 303.718 119.251   6
   6  -7  -4 666.271 433.205   1
  -6  -7   4 89.8931 183.500  20
  -6  -7   3 16629.5 949.626  20
[truncated: 464,162 more chars]
