# Supplementary material for: On the Viability of Carbonyl Hydroboration Catalysed by Aluminium Hydrides
Source: Angew Chem Int Ed Engl. 2025 Sep 20;64(46):e202517007. doi: 10.1002/anie.202517007 (PMC12603974; doi:10.1002/anie.202517007)
Supplement: Supplementary file 2 — Supporting Information [file ANIE-64-e202517007-s001.zip › 4-OTf_cif.cif]

data_global 
_audit_creation_date        "2016-05-24"
_audit_creation_method CRYSTALS_ver_14.43

_oxford_structure_analysis_title  '140acek16'
_chemical_name_systematic         ?
_chemical_melting_point           ?


_cell_length_a                    12.05140(10)
_cell_length_b                    17.3947(2)
_cell_length_c                    18.3356(2)
_cell_angle_alpha                 90
_cell_angle_beta                  103.8088(10)
_cell_angle_gamma                 90
_cell_volume                      3732.61(7)
 
_symmetry_cell_setting            'monoclinic' 
_symmetry_space_group_name_H-M    'P 21/n ' 
_symmetry_space_group_name_Hall   '-P 2yn'
loop_
 _symmetry_equiv_pos_as_xyz
 'x,y,z'
 '-x,-y,-z'
 'x+1/2,-y+1/2,z+1/2'
 '-x+1/2,y+1/2,-z+1/2'

loop_
_atom_type_symbol
_atom_type_scat_dispersion_real
_atom_type_scat_dispersion_imag
_atom_type_scat_Cromer_Mann_a1
_atom_type_scat_Cromer_Mann_b1
_atom_type_scat_Cromer_Mann_a2
_atom_type_scat_Cromer_Mann_b2
_atom_type_scat_Cromer_Mann_a3
_atom_type_scat_Cromer_Mann_b3
_atom_type_scat_Cromer_Mann_a4
_atom_type_scat_Cromer_Mann_b4
_atom_type_scat_Cromer_Mann_c
_atom_type_scat_source  
 C       0.0181   0.0091   2.3100  20.8439   1.0200  10.2075   1.5886   0.5687
   0.8650  51.6512   0.2156 'International Tables Vol C 4.2.6.8 and 6.1.1.4'
 H       0.0000   0.0000   0.4930  10.5109   0.3229  26.1257   0.1402   3.1424
   0.0408  57.7998   0.0030 'International Tables Vol C 4.2.6.8 and 6.1.1.4'
 N       0.0311   0.0180  12.2126   0.0057   3.1322   9.8933   2.0125  28.9975
   1.1663   0.5826 -11.5290 'International Tables Vol C 4.2.6.8 and 6.1.1.4'
 O       0.0492   0.0322   3.0485  13.2771   2.2868   5.7011   1.5463   0.3239
   0.8670  32.9089   0.2508 'International Tables Vol C 4.2.6.8 and 6.1.1.4'
 Al      0.2130   0.2455   6.4202   3.0387   1.9002   0.7426   1.5936  31.5472
   1.9646  85.0886   1.1151 'International Tables Vol C 4.2.6.8 and 6.1.1.4'
 F       0.0727   0.0534   3.5392  10.2825   2.6412   4.2944   1.5170   0.2615
   1.0243  26.1476   0.2776 'International Tables Vol C 4.2.6.8 and 6.1.1.4'
 S       0.3331   0.5567   6.9053   1.4679   5.2034  22.2151   1.4379   0.2536
   1.5863  56.1720   0.8669 'International Tables Vol C 4.2.6.8 and 6.1.1.4'
 
 
_cell_formula_units_Z                    4

# Given Formula = C22 H20 Al0.50 F1.50 N2 O2 S0.50 
# Dc =      0.72 Fooo =   1488.00 Mu =      7.81 M =    402.43
# Found Formula = C37 H48 Al1 F3 N2 O4 S1 
# Dc =      1.25 FOOO =   1488.00 Mu =     14.58 M =    700.84

_chemical_formula_sum             'C37 H48 Al1 F3 N2 O4 S1'
_chemical_formula_moiety          'C37 H48 Al1 F3 N2 O4 S1'
_chemical_compound_source                ?
_chemical_formula_weight            700.84
 
 
_cell_measurement_reflns_used        12906
_cell_measurement_theta_min              4
_cell_measurement_theta_max             76
_cell_measurement_temperature          150
 
_exptl_crystal_description        'cube' 
_exptl_crystal_colour             'colourless' 
_exptl_crystal_size_min           0.150 
_exptl_crystal_size_mid           0.180 
_exptl_crystal_size_max           0.200 
 
_exptl_crystal_density_diffrn     1.247 
_exptl_crystal_density_meas       ? 
_exptl_crystal_density_method     'not measured' 
# Non-dispersive F(000): 
_exptl_crystal_F_000              1488 
_exptl_absorpt_coefficient_mu     1.458 
 
# Sheldrick geometric approximatio 0.77 0.80 
_exptl_absorpt_correction_type    multi-scan 
_exptl_absorpt_process_details    'CrysAlis, (Oxford Diffraction, 2002)' 
_exptl_absorpt_correction_T_min   0.65 
_exptl_absorpt_correction_T_max   0.80 
_diffrn_measurement_device_type   'Oxford Diffraction SuperNova' 
_diffrn_measurement_device        'Area' 
_diffrn_radiation_monochromator   'graphite' 
_diffrn_radiation_type            'Cu K\a'
_diffrn_radiation_wavelength           1.54180
_diffrn_measurement_method        \w 
 
# If a reference occurs more than once, delete the author 
# and date from subsequent references. 
_computing_data_collection        'SuperNova, (Oxford Diffraction, 2010)' 
_computing_cell_refinement        'CrysAlis, (Oxford Diffraction, 2002)' 
_computing_data_reduction         'CrysAlis, (Oxford Diffraction, 2002)' 
_computing_structure_solution     'Superflip (Palatinus & Chapuis, 2007)' 
_computing_structure_refinement   'CRYSTALS (Betteridge et al., 2003)' 
_computing_publication_material   'CRYSTALS (Betteridge et al., 2003)' 
_computing_molecular_graphics     'CAMERON (Watkin et al., 1996)' 
 
_diffrn_standards_interval_time   . 
_diffrn_standards_interval_count  . 
_diffrn_standards_number          0 
_diffrn_standards_decay_%         ? 
 
_diffrn_ambient_temperature        150
_diffrn_reflns_number             22501 
_reflns_number_total              7739 
_diffrn_reflns_av_R_equivalents   0.017 
# Number of reflections without Friedels Law is 0 
# Number of reflections with Friedels Law is 7739 
# Theoretical number of reflections is about 15663 
 
 
_diffrn_reflns_theta_min          3.552 
_diffrn_reflns_theta_max          76.373 
_diffrn_measured_fraction_theta_max 0.989 
 
_diffrn_reflns_theta_full         74.082 
_diffrn_measured_fraction_theta_full 0.998 
 
 
_diffrn_reflns_limit_h_min        -13 
_diffrn_reflns_limit_h_max        15 
_diffrn_reflns_limit_k_min        -21 
_diffrn_reflns_limit_k_max        19 
_diffrn_reflns_limit_l_min        -18 
_diffrn_reflns_limit_l_max        22 
_reflns_limit_h_min               -15 
_reflns_limit_h_max               14 
_reflns_limit_k_min               0 
_reflns_limit_k_max               21 
_reflns_limit_l_min               0 
_reflns_limit_l_max               22 
 
_oxford_diffrn_Wilson_B_factor    2.40 
_oxford_diffrn_Wilson_scale       0.02 
 
_atom_sites_solution_primary      Other  #heavy,direct,difmap,geom
# _atom_sites_solution_secondary  difmap
_atom_sites_solution_hydrogens    difmap
 
_refine_diff_density_min          -0.41 
_refine_diff_density_max          0.62 
 
 
# The current dictionary definitions do not cover the 
# situation where the reflections used for refinement were 
# selected by a user-defined sigma threshold 
 
 
# The values actually used during refinement 
_oxford_reflns_threshold_expression_ref     I>-3.0\s(I)
_refine_ls_number_reflns          7710 
_refine_ls_number_restraints      228 
_refine_ls_number_parameters      470 
_oxford_refine_ls_R_factor_ref    0.0399 
_refine_ls_wR_factor_ref          0.0972 
_refine_ls_goodness_of_fit_ref    0.9166 
_refine_ls_shift/su_max           0.0029405 
_refine_ls_shift/su_mean          0.0000630 
 
 
# The values computed with all filters except I/sigma 
_oxford_reflns_number_all         7711 
_refine_ls_R_factor_all           0.0399 
_refine_ls_wR_factor_all          0.0973 
 
# The values computed with a 2 sigma cutoff - a la SHELX 
_reflns_threshold_expression      I>2.0\s(I)
_reflns_number_gt                 7004 
_refine_ls_R_factor_gt            0.0368 
_refine_ls_wR_factor_gt           0.0941 
 
# choose from: rm (reference molecule of known chirality), 
# ad (anomolous dispersion - Flack), rmad (rm and ad), 
# syn (from synthesis), unk (unknown) or . (not applicable). 
_chemical_absolute_configuration  '.' 
 
 
_refine_ls_structure_factor_coef  Fsqd 
_refine_ls_matrix_type            full
_refine_ls_hydrogen_treatment     constr         #undef, noref, refall,
                                                 # refxyz, refU, constr or mixed
_refine_ls_weighting_scheme       calc 
_refine_ls_weighting_details 
;
 Method= Modified Sheldrick 
 w=1/[\s^2^(F^2^) + ( 0.05P)^2^ + 2.19P] 
 ,where P=(max(Fo^2^,0) + 2Fc^2^)/3 
;
# Insert your own references if required - in alphabetical order 
_publ_section_references 
; 
Betteridge, P.W., Carruthers, J.R., Cooper, R.I., 
Prout, K. & Watkin, D.J. (2003). J. Appl. Cryst. 36, 1487. 
 
Oxford Diffraction, (2010). CrysAlisPro. 
 
Oxford Diffraction, (2010). Supernova User Manual. 
 
Palatinus, L. & Chapuis, G. (2007). J. Appl. Cryst. 40, 786-790. 
 
Watkin, D.J., Prout, C.K. & Pearce, L.J. (1996). CAMERON, Chemical 
Crystallography Laboratory, Oxford, UK. 
; 

# Uequiv = arithmetic mean of Ui i.e. Ueqiv = (U1+U2+U3)/3

# Replace last . with number of unfound hydrogen atoms attached to an atom.

# ..._refinement_flags_... 
# . no refinement constraints           S special position constraint on site
# G rigid group refinement of site      R riding atom
# D distance or angle restraint on site T thermal displacement constraints
# U Uiso or Uij restraint (rigid bond)  P partial occupancy constraint


loop_
_atom_site_label
_atom_site_type_symbol
_atom_site_fract_x
_atom_site_fract_y
_atom_site_fract_z
_atom_site_U_iso_or_equiv
_atom_site_occupancy
_atom_site_adp_type
_atom_site_refinement_flags_posn
_atom_site_refinement_flags_adp
_atom_site_refinement_flags_occupancy
_atom_site_disorder_assembly
_atom_site_disorder_group
_atom_site_attached_hydrogens
S1 S 0.34187(3) 0.29248(2) 0.756472(19) 0.0339 1.0000 Uani D . . . . . 
O2 O 0.29738(9) 0.23432(6) 0.69619(5) 0.0302 1.0000 Uani . . . . . . 
Al3 Al 0.22794(3) 0.23418(2) 0.59816(2) 0.0212 1.0000 Uani . . . . . . 
O4 O 0.23030(9) 0.32075(6) 0.55835(6) 0.0319 1.0000 Uani . . . . . . 
C5 C 0.28549(14) 0.39158(8) 0.55877(8) 0.0339 1.0000 Uani . . . . . . 
C6 C 0.28302(12) 0.41963(8) 0.48033(8) 0.0287 1.0000 Uani . . . . . . 
C7 C 0.34889(13) 0.48304(8) 0.47142(9) 0.0327 1.0000 Uani . . . . . . 
C8 C 0.35131(14) 0.50903(9) 0.40036(9) 0.0377 1.0000 Uani . . . . . . 
C9 C 0.28721(15) 0.47281(10) 0.33747(9) 0.0407 1.0000 Uani . . . . . . 
C10 C 0.22092(16) 0.41008(11) 0.34588(9) 0.0458 1.0000 Uani . . . . . . 
C11 C 0.21851(14) 0.38363(9) 0.41707(9) 0.0385 1.0000 Uani . . . . . . 
H111 H 0.1730 0.3385 0.4229 0.0480 1.0000 Uiso R . . . . . 
H101 H 0.1757 0.3850 0.3022 0.0555 1.0000 Uiso R . . . . . 
H91 H 0.2895 0.4920 0.2878 0.0518 1.0000 Uiso R . . . . . 
H81 H 0.3990 0.5531 0.3948 0.0452 1.0000 Uiso R . . . . . 
H71 H 0.3940 0.5091 0.5169 0.0423 1.0000 Uiso R . . . . . 
H51 H 0.2490 0.4312 0.5856 0.0439 1.0000 Uiso R . . . . . 
H52 H 0.3688 0.3870 0.5880 0.0433 1.0000 Uiso R . . . . . 
N12 N 0.07925(9) 0.19764(6) 0.58348(6) 0.0220 1.0000 Uani . . . . . . 
C13 C 0.00218(11) 0.22461(8) 0.62806(7) 0.0241 1.0000 Uani . . . . . . 
C14 C -0.00462(12) 0.18187(8) 0.69194(7) 0.0274 1.0000 Uani . . . . . . 
C15 C 0.07074(12) 0.11205(8) 0.71782(8) 0.0304 1.0000 Uani . . . . . . 
C16 C 0.01357(17) 0.03798(10) 0.68397(11) 0.0492 1.0000 Uani . . . . . . 
H162 H 0.0625 -0.0064 0.7013 0.0762 1.0000 Uiso R . . . . . 
H161 H -0.0573 0.0308 0.7011 0.0773 1.0000 Uiso R . . . . . 
H163 H -0.0067 0.0408 0.6291 0.0766 1.0000 Uiso R . . . . . 
C17 C 0.10784(16) 0.10534(12) 0.80339(9) 0.0464 1.0000 Uani . . . . . . 
H172 H 0.1623 0.0622 0.8168 0.0706 1.0000 Uiso R . . . . . 
H171 H 0.0424 0.0936 0.8242 0.0709 1.0000 Uiso R . . . . . 
H173 H 0.1432 0.1531 0.8252 0.0710 1.0000 Uiso R . . . . . 
H151 H 0.1418 0.1192 0.6988 0.0365 1.0000 Uiso R . . . . . 
C18 C -0.08485(13) 0.20494(10) 0.73121(9) 0.0366 1.0000 Uani . . . . . . 
C19 C -0.15287(14) 0.26918(11) 0.70914(9) 0.0424 1.0000 Uani . . . . . . 
C20 C -0.14091(13) 0.31216(10) 0.64871(9) 0.0379 1.0000 Uani . . . . . . 
C21 C -0.06266(12) 0.29123(8) 0.60650(8) 0.0286 1.0000 Uani . . . . . . 
C22 C -0.04713(13) 0.34289(9) 0.54304(9) 0.0345 1.0000 Uani . . . . . . 
C23 C -0.15738(15) 0.35688(11) 0.48303(10) 0.0465 1.0000 Uani . . . . . . 
H231 H -0.1410 0.3902 0.4427 0.0736 1.0000 Uiso R . . . . . 
H233 H -0.2125 0.3833 0.5052 0.0733 1.0000 Uiso R . . . . . 
H232 H -0.1908 0.3079 0.4617 0.0739 1.0000 Uiso R . . . . . 
C24 C 0.00436(18) 0.41944(10) 0.57585(12) 0.0530 1.0000 Uani . . . . . . 
H241 H 0.0290 0.4493 0.5374 0.0842 1.0000 Uiso R . . . . . 
H243 H -0.0543 0.4483 0.5930 0.0836 1.0000 Uiso R . . . . . 
H242 H 0.0707 0.4087 0.6185 0.0834 1.0000 Uiso R . . . . . 
H221 H 0.0088 0.3170 0.5181 0.0437 1.0000 Uiso R . . . . . 
H201 H -0.1862 0.3578 0.6352 0.0460 1.0000 Uiso R . . . . . 
H191 H -0.2102 0.2835 0.7363 0.0515 1.0000 Uiso R . . . . . 
H181 H -0.0929 0.1757 0.7750 0.0443 1.0000 Uiso R . . . . . 
C25 C 0.03707(11) 0.15034(8) 0.52560(7) 0.0245 1.0000 Uani . . . . . . 
C26 C 0.10626(12) 0.11188(8) 0.48637(7) 0.0286 1.0000 Uani . . . . . . 
C27 C 0.22550(12) 0.10708(8) 0.50484(7) 0.0267 1.0000 Uani . . . . . . 
N28 N 0.29215(9) 0.15167(6) 0.55711(6) 0.0231 1.0000 Uani . . . . . . 
C29 C 0.41302(11) 0.13363(8) 0.58122(7) 0.0250 1.0000 Uani . . . . . . 
C30 C 0.49182(12) 0.17790(8) 0.55388(8) 0.0297 1.0000 Uani . . . . . . 
C31 C 0.60778(13) 0.16056(9) 0.58043(9) 0.0363 1.0000 Uani . . . . . . 
C32 C 0.64343(13) 0.10178(10) 0.63107(9) 0.0383 1.0000 Uani . . . . . . 
C33 C 0.56433(13) 0.05818(9) 0.65595(9) 0.0357 1.0000 Uani . . . . . . 
C34 C 0.44740(12) 0.07306(8) 0.63207(8) 0.0298 1.0000 Uani . . . . . . 
C35 C 0.36440(14) 0.02403(9) 0.66277(9) 0.0378 1.0000 Uani . . . . . . 
C36 C 0.37896(19) -0.06212(11) 0.64798(13) 0.0555 1.0000 Uani . . . . . . 
H363 H 0.3194 -0.0907 0.6636 0.0837 1.0000 Uiso R . . . . . 
H361 H 0.4528 -0.0785 0.6790 0.0833 1.0000 Uiso R . . . . . 
H362 H 0.3773 -0.0709 0.5944 0.0844 1.0000 Uiso R . . . . . 
C37 C 0.37797(17) 0.03839(11) 0.74664(10) 0.0485 1.0000 Uani . . . . . . 
H373 H 0.3247 0.0051 0.7654 0.0750 1.0000 Uiso R . . . . . 
H371 H 0.4551 0.0257 0.7744 0.0740 1.0000 Uiso R . . . . . 
H372 H 0.3636 0.0930 0.7554 0.0749 1.0000 Uiso R . . . . . 
H351 H 0.2838 0.0391 0.6366 0.0446 1.0000 Uiso R . . . . . 
H331 H 0.5912 0.0165 0.6904 0.0435 1.0000 Uiso R . . . . . 
H321 H 0.7241 0.0915 0.6492 0.0474 1.0000 Uiso R . . . . . 
H311 H 0.6638 0.1902 0.5626 0.0450 1.0000 Uiso R . . . . . 
C38 C 0.45337(14) 0.24240(9) 0.49755(9) 0.0377 1.0000 Uani . . . . . . 
C39 C 0.5428(2) 0.30388(13) 0.49938(17) 0.0688 1.0000 Uani . . . . . . 
H392 H 0.5084 0.3477 0.4669 0.1065 1.0000 Uiso R . . . . . 
H391 H 0.5696 0.3206 0.5523 0.1072 1.0000 Uiso R . . . . . 
H393 H 0.6038 0.2816 0.4798 0.1073 1.0000 Uiso R . . . . . 
C40 C 0.4089(3) 0.21347(14) 0.41750(12) 0.0727 1.0000 Uani . . . . . . 
H381 H 0.3886 0.2686 0.5135 0.0468 1.0000 Uiso R . . . . . 
C41 C 0.27743(14) 0.04639(10) 0.46476(9) 0.0392 1.0000 Uani . . . . . . 
H411 H 0.3544 0.0603 0.4624 0.0609 1.0000 Uiso R . . . . . 
H413 H 0.2797 -0.0019 0.4916 0.0618 1.0000 Uiso R . . . . . 
H412 H 0.2302 0.0399 0.4139 0.0614 1.0000 Uiso R . . . . . 
H261 H 0.0673 0.0827 0.4438 0.0359 1.0000 Uiso R . . . . . 
C42 C -0.08983(12) 0.13646(9) 0.50045(8) 0.0322 1.0000 Uani . . . . . . 
H423 H -0.1012 0.0903 0.4714 0.0523 1.0000 Uiso R . . . . . 
H422 H -0.1223 0.1302 0.5425 0.0512 1.0000 Uiso R . . . . . 
H421 H -0.1234 0.1797 0.4704 0.0524 1.0000 Uiso R . . . . . 
O43 O 0.33252(16) 0.26529(9) 0.82705(7) 0.0652 1.0000 Uani . . . . . . 
O44 O 0.30696(11) 0.36839(7) 0.73402(7) 0.0439 1.0000 Uani . . . . . . 
C45 C 0.49539(8) 0.29128(7) 0.75720(7) 0.0477 0.916(4) Uani D . P 1 2 . 
C46 C 0.4881(5) 0.2657(6) 0.7801(6) 0.0567 0.084(4) Uani D . P 1 1 . 
F47 F 0.4998(10) 0.1955(7) 0.8057(9) 0.0651 0.084(4) Uani D . P 1 1 . 
F48 F 0.53855(13) 0.22240(9) 0.77457(10) 0.0791 0.916(4) Uani D . P 1 2 . 
F49 F 0.5464(6) 0.3114(8) 0.8315(8) 0.0663 0.084(4) Uani D . P 1 1 . 
F50 F 0.55133(11) 0.34060(10) 0.80683(10) 0.0743 0.916(4) Uani D . P 1 2 . 
F51 F 0.51074(10) 0.30998(11) 0.69091(9) 0.0633 0.916(4) Uani D . P 1 2 . 
F52 F 0.5308(7) 0.2696(10) 0.7211(8) 0.0609 0.084(4) Uani D . P 1 1 . 
H401 H 0.3862 0.2560 0.3848 0.0864 1.0000 Uiso R . . . . . 
H402 H 0.4673 0.1856 0.4023 0.0864 1.0000 Uiso R . . . . . 
H403 H 0.3451 0.1808 0.4155 0.0864 1.0000 Uiso R . . . . . 
loop_
_atom_site_aniso_label
_atom_site_aniso_U_11
_atom_site_aniso_U_22
_atom_site_aniso_U_33
_atom_site_aniso_U_23
_atom_site_aniso_U_13
_atom_site_aniso_U_12
S1 0.0427(2) 0.03270(19) 0.02396(17) -0.00879(13) 0.00301(14) 0.00043(15) 
O2 0.0361(5) 0.0276(5) 0.0240(5) -0.0049(4) 0.0011(4) 0.0004(4) 
Al3 0.02250(18) 0.02052(18) 0.02092(18) -0.00273(13) 0.00568(14) -0.00108(14) 
O4 0.0379(5) 0.0240(5) 0.0336(5) 0.0013(4) 0.0082(4) -0.0050(4) 
C5 0.0399(8) 0.0265(7) 0.0336(7) -0.0004(6) 0.0056(6) -0.0080(6) 
C6 0.0264(6) 0.0241(6) 0.0351(7) 0.0011(5) 0.0064(5) 0.0002(5) 
C7 0.0291(7) 0.0282(7) 0.0397(8) -0.0001(6) 0.0058(6) -0.0032(6) 
C8 0.0345(8) 0.0324(8) 0.0477(9) 0.0062(6) 0.0129(7) -0.0034(6) 
C9 0.0440(9) 0.0423(9) 0.0371(8) 0.0079(7) 0.0124(7) -0.0014(7) 
C10 0.0536(10) 0.0468(9) 0.0333(8) 0.0003(7) 0.0033(7) -0.0137(8) 
C11 0.0418(8) 0.0350(8) 0.0363(8) 0.0018(6) 0.0045(6) -0.0119(7) 
N12 0.0230(5) 0.0229(5) 0.0200(5) -0.0015(4) 0.0051(4) -0.0001(4) 
C13 0.0213(6) 0.0282(6) 0.0226(6) -0.0040(5) 0.0049(5) -0.0005(5) 
C14 0.0264(6) 0.0315(7) 0.0245(6) -0.0025(5) 0.0065(5) -0.0014(5) 
C15 0.0317(7) 0.0334(7) 0.0271(7) 0.0045(5) 0.0087(5) 0.0013(6) 
C16 0.0565(11) 0.0314(8) 0.0526(10) 0.0030(7) -0.0009(8) 0.0002(8) 
C17 0.0486(10) 0.0591(11) 0.0300(8) 0.0083(7) 0.0067(7) 0.0081(8) 
C18 0.0369(8) 0.0468(9) 0.0296(7) -0.0011(6) 0.0148(6) 0.0018(7) 
C19 0.0365(8) 0.0571(10) 0.0376(8) -0.0072(7) 0.0169(7) 0.0093(7) 
C20 0.0325(7) 0.0419(8) 0.0389(8) -0.0056(7) 0.0080(6) 0.0117(6) 
C21 0.0250(6) 0.0310(7) 0.0283(7) -0.0037(5) 0.0037(5) 0.0028(5) 
C22 0.0333(7) 0.0329(7) 0.0355(7) 0.0055(6) 0.0048(6) 0.0093(6) 
C23 0.0422(9) 0.0551(11) 0.0385(8) 0.0062(7) 0.0024(7) 0.0166(8) 
C24 0.0580(11) 0.0328(9) 0.0629(12) 0.0075(8) 0.0042(9) 0.0018(8) 
C25 0.0248(6) 0.0248(6) 0.0225(6) -0.0001(5) 0.0032(5) -0.0018(5) 
C26 0.0298(7) 0.0305(7) 0.0242(6) -0.0088(5) 0.0037(5) -0.0032(5) 
C27 0.0308(7) 0.0262(6) 0.0243(6) -0.0051(5) 0.0089(5) -0.0007(5) 
N28 0.0237(5) 0.0234(5) 0.0231(5) -0.0025(4) 0.0073(4) -0.0010(4) 
C29 0.0245(6) 0.0254(6) 0.0261(6) -0.0068(5) 0.0077(5) 0.0006(5) 
C30 0.0295(7) 0.0296(7) 0.0329(7) -0.0079(6) 0.0128(6) -0.0025(5) 
C31 0.0274(7) 0.0391(8) 0.0464(8) -0.0121(7) 0.0169(6) -0.0041(6) 
C32 0.0254(7) 0.0451(9) 0.0432(8) -0.0147(7) 0.0063(6) 0.0042(6) 
C33 0.0318(7) 0.0386(8) 0.0353(7) -0.0038(6) 0.0053(6) 0.0076(6) 
C34 0.0297(7) 0.0295(7) 0.0307(7) -0.0035(5) 0.0080(5) 0.0025(5) 
C35 0.0353(8) 0.0351(8) 0.0441(8) 0.0106(7) 0.0119(6) 0.0049(6) 
C36 0.0612(12) 0.0360(9) 0.0724(13) 0.0070(9) 0.0223(10) -0.0006(8) 
C37 0.0523(10) 0.0520(10) 0.0454(9) 0.0155(8) 0.0199(8) 0.0111(8) 
C38 0.0407(8) 0.0343(8) 0.0442(9) 0.0026(6) 0.0224(7) -0.0019(6) 
C39 0.0581(12) 0.0439(11) 0.1098(19) 0.0150(12) 0.0307(13) -0.0085(9) 
C40 0.118(2) 0.0595(13) 0.0439(11) 0.0085(10) 0.0261(12) -0.0004(13) 
C41 0.0371(8) 0.0403(8) 0.0411(8) -0.0189(7) 0.0109(6) 0.0009(7) 
C42 0.0256(7) 0.0365(8) 0.0322(7) -0.0058(6) 0.0022(5) -0.0036(6) 
O43 0.1054(12) 0.0636(9) 0.0251(6) -0.0068(6) 0.0127(7) -0.0179(8) 
O44 0.0515(7) 0.0325(6) 0.0456(6) -0.0125(5) 0.0078(5) 0.0059(5) 
C45 0.0399(9) 0.0410(10) 0.0512(11) -0.0128(8) -0.0106(8) 0.0044(8) 
C46 0.048(3) 0.055(5) 0.053(4) -0.016(4) -0.015(4) -0.003(4) 
F47 0.046(5) 0.064(6) 0.068(6) -0.003(5) -0.019(5) -0.001(5) 
F48 0.0536(9) 0.0547(9) 0.1116(14) -0.0006(9) -0.0145(9) 0.0211(7) 
F49 0.061(6) 0.063(6) 0.055(6) -0.015(5) -0.025(5) -0.014(5) 
F50 0.0570(8) 0.0723(11) 0.0774(11) -0.0322(9) -0.0160(7) -0.0123(7) 
F51 0.0395(7) 0.0874(12) 0.0640(9) -0.0059(8) 0.0144(6) 0.0002(7) 
F52 0.045(5) 0.065(7) 0.061(6) -0.024(5) -0.010(5) 0.003(5) 

_refine_ls_extinction_method 
    'None'
_oxford_refine_ls_scale 3.98(4) 
loop_
 _geom_bond_atom_site_label_1
 _geom_bond_site_symmetry_1
 _geom_bond_atom_site_label_2
 _geom_bond_site_symmetry_2
 _geom_bond_distance
 _geom_bond_publ_flag
S1 . O2 . 1.4999(10)    yes
S1 . O43 . 1.4074(13)    yes
S1 . O44 . 1.4169(12)    yes
S1 . C46 . 1.774(5)    yes
S1 . O2 . 1.4999(10)    yes
S1 . O43 . 1.4074(13)    yes
S1 . O44 . 1.4169(12)    yes
S1 . C45 . 1.8471(11)    yes
O2 . Al3 . 1.7924(10)    yes
Al3 . O4 . 1.6766(10)    yes
Al3 . N12 . 1.8594(11)    yes
Al3 . N28 . 1.8718(11)    yes
O4 . C5 . 1.3993(17)    yes
C5 . C6 . 1.512(2)    yes
C5 . H51 . 1.006    no
C5 . H52 . 1.022    no
C6 . C7 . 1.391(2)    yes
C6 . C11 . 1.383(2)    yes
C7 . C8 . 1.386(2)    yes
C7 . H71 . 0.990    no
C8 . C9 . 1.378(2)    yes
C8 . H81 . 0.978    no
C9 . C10 . 1.383(2)    yes
C9 . H91 . 0.977    no
C10 . C11 . 1.391(2)    yes
C10 . H101 . 0.961    no
C11 . H111 . 0.978    no
N12 . C13 . 1.4537(16)    yes
N12 . C25 . 1.3431(17)    yes
C13 . C14 . 1.4061(19)    yes
C13 . C21 . 1.4009(19)    yes
C14 . C15 . 1.523(2)    yes
C14 . C18 . 1.395(2)    yes
C15 . C16 . 1.522(2)    yes
C15 . C17 . 1.530(2)    yes
C15 . H151 . 1.007    no
C16 . H162 . 0.977    no
C16 . H161 . 0.986    no
C16 . H163 . 0.979    no
C17 . H172 . 0.988    no
C17 . H171 . 0.976    no
C17 . H173 . 0.975    no
C18 . C19 . 1.388(2)    yes
C18 . H181 . 0.975    no
C19 . C20 . 1.373(2)    yes
C19 . H191 . 0.976    no
C20 . C21 . 1.403(2)    yes
C20 . H201 . 0.963    no
C21 . C22 . 1.517(2)    yes
C22 . C23 . 1.529(2)    yes
C22 . C24 . 1.530(2)    yes
C22 . H221 . 1.006    no
C23 . H231 . 0.996    no
C23 . H233 . 0.973    no
C23 . H232 . 0.983    no
C24 . H241 . 0.976    no
C24 . H243 . 0.978    no
C24 . H242 . 0.993    no
C25 . C26 . 1.3952(19)    yes
C25 . C42 . 1.5077(18)    yes
C26 . C27 . 1.398(2)    yes
C26 . H261 . 0.954    no
C27 . N28 . 1.3408(17)    yes
C27 . C41 . 1.5053(19)    yes
N28 . C29 . 1.4520(16)    yes
C29 . C30 . 1.4047(19)    yes
C29 . C34 . 1.402(2)    yes
C30 . C31 . 1.399(2)    yes
C30 . C38 . 1.520(2)    yes
C31 . C32 . 1.379(2)    yes
C31 . H311 . 0.966    no
C32 . C33 . 1.378(2)    yes
C32 . H321 . 0.966    no
C33 . C34 . 1.396(2)    yes
C33 . H331 . 0.966    no
C34 . C35 . 1.521(2)    yes
C35 . C36 . 1.540(2)    yes
C35 . C37 . 1.528(2)    yes
C35 . H351 . 1.010    no
C36 . H363 . 0.971    no
C36 . H361 . 0.978    no
C36 . H362 . 0.989    no
C37 . H373 . 0.986    no
C37 . H371 . 0.973    no
C37 . H372 . 0.985    no
C38 . C39 . 1.513(2)    yes
C38 . C40 . 1.523(3)    yes
C38 . H381 . 1.005    no
C39 . H392 . 0.993    no
C39 . H391 . 0.991    no
C39 . H393 . 0.973    no
C40 . H401 . 0.950    no
C40 . H402 . 0.950    no
C40 . H403 . 0.950    no
C41 . H411 . 0.969    no
C41 . H413 . 0.971    no
C41 . H412 . 0.976    no
C42 . H423 . 0.955    no
C42 . H422 . 0.951    no
C42 . H421 . 0.963    no
C45 . F48 . 1.3147(16)    yes
C45 . F50 . 1.3137(15)    yes
C45 . F51 . 1.3133(17)    yes
C46 . F47 . 1.305(6)    yes
C46 . F49 . 1.303(6)    yes
C46 . F52 . 1.306(6)    yes
loop_
 _geom_angle_atom_site_label_1
 _geom_angle_site_symmetry_1
 _geom_angle_atom_site_label_2
 _geom_angle_site_symmetry_2
 _geom_angle_atom_site_label_3
 _geom_angle_site_symmetry_3
 _geom_angle
 _geom_angle_publ_flag
O2 . S1 . O43 . 110.98(8)    yes
O2 . S1 . O44 . 112.67(6)    yes
O43 . S1 . O44 . 119.79(9)    yes
O2 . S1 . C46 . 99.3(2)    yes
O43 . S1 . C46 . 88.9(4)    yes
O44 . S1 . C46 . 121.6(4)    yes
O2 . S1 . O43 . 110.98(8)    yes
O2 . S1 . O44 . 112.67(6)    yes
O43 . S1 . O44 . 119.79(9)    yes
O2 . S1 . C45 . 100.31(5)    yes
O43 . S1 . C45 . 106.83(9)    yes
O44 . S1 . C45 . 103.89(7)    yes
S1 . O2 . Al3 . 137.65(7)    yes
O2 . Al3 . O4 . 112.52(5)    yes
O2 . Al3 . N12 . 110.42(5)    yes
O4 . Al3 . N12 . 111.09(5)    yes
O2 . Al3 . N28 . 105.39(5)    yes
O4 . Al3 . N28 . 117.52(5)    yes
N12 . Al3 . N28 . 98.99(5)    yes
Al3 . O4 . C5 . 147.76(10)    yes
O4 . C5 . C6 . 112.18(12)    yes
O4 . C5 . H51 . 110.0    no
C6 . C5 . H51 . 109.4    no
O4 . C5 . H52 . 109.9    no
C6 . C5 . H52 . 108.6    no
H51 . C5 . H52 . 106.7    no
C5 . C6 . C7 . 119.03(13)    yes
C5 . C6 . C11 . 122.09(13)    yes
C7 . C6 . C11 . 118.87(14)    yes
C6 . C7 . C8 . 120.65(14)    yes
C6 . C7 . H71 . 118.6    no
C8 . C7 . H71 . 120.7    no
C7 . C8 . C9 . 120.28(14)    yes
C7 . C8 . H81 . 119.9    no
C9 . C8 . H81 . 119.8    no
C8 . C9 . C10 . 119.41(15)    yes
C8 . C9 . H91 . 119.3    no
C10 . C9 . H91 . 121.3    no
C9 . C10 . C11 . 120.52(16)    yes
C9 . C10 . H101 . 119.6    no
C11 . C10 . H101 . 119.9    no
C10 . C11 . C6 . 120.27(15)    yes
C10 . C11 . H111 . 120.4    no
C6 . C11 . H111 . 119.3    no
Al3 . N12 . C13 . 122.09(8)    yes
Al3 . N12 . C25 . 119.59(9)    yes
C13 . N12 . C25 . 118.03(11)    yes
N12 . C13 . C14 . 118.03(12)    yes
N12 . C13 . C21 . 119.77(12)    yes
C14 . C13 . C21 . 122.20(12)    yes
C13 . C14 . C15 . 122.15(12)    yes
C13 . C14 . C18 . 117.60(13)    yes
C15 . C14 . C18 . 120.25(13)    yes
C14 . C15 . C16 . 111.71(12)    yes
C14 . C15 . C17 . 112.76(13)    yes
C16 . C15 . C17 . 110.29(14)    yes
C14 . C15 . H151 . 106.7    no
C16 . C15 . H151 . 107.7    no
C17 . C15 . H151 . 107.5    no
C15 . C16 . H162 . 110.8    no
C15 . C16 . H161 . 108.6    no
H162 . C16 . H161 . 107.3    no
C15 . C16 . H163 . 110.8    no
H162 . C16 . H163 . 110.9    no
H161 . C16 . H163 . 108.2    no
C15 . C17 . H172 . 109.1    no
C15 . C17 . H171 . 110.6    no
H172 . C17 . H171 . 107.1    no
C15 . C17 . H173 . 110.4    no
H172 . C17 . H173 . 110.2    no
H171 . C17 . H173 . 109.3    no
C14 . C18 . C19 . 120.99(14)    yes
C14 . C18 . H181 . 119.5    no
C19 . C18 . H181 . 119.5    no
C18 . C19 . C20 . 120.36(14)    yes
C18 . C19 . H191 . 119.8    no
C20 . C19 . H191 . 119.8    no
C19 . C20 . C21 . 121.19(14)    yes
C19 . C20 . H201 . 119.7    no
C21 . C20 . H201 . 119.2    no
C20 . C21 . C13 . 117.51(14)    yes
C20 . C21 . C22 . 119.46(13)    yes
C13 . C21 . C22 . 122.95(12)    yes
C21 . C22 . C23 . 113.65(14)    yes
C21 . C22 . C24 . 109.06(13)    yes
C23 . C22 . C24 . 110.21(14)    yes
C21 . C22 . H221 . 107.6    no
C23 . C22 . H221 . 107.8    no
C24 . C22 . H221 . 108.4    no
C22 . C23 . H231 . 109.5    no
C22 . C23 . H233 . 109.7    no
H231 . C23 . H233 . 108.2    no
C22 . C23 . H232 . 110.5    no
H231 . C23 . H232 . 110.2    no
H233 . C23 . H232 . 108.7    no
C22 . C24 . H241 . 110.1    no
C22 . C24 . H243 . 108.4    no
H241 . C24 . H243 . 109.1    no
C22 . C24 . H242 . 108.7    no
H241 . C24 . H242 . 110.0    no
H243 . C24 . H242 . 110.6    no
N12 . C25 . C26 . 122.76(12)    yes
N12 . C25 . C42 . 120.31(12)    yes
C26 . C25 . C42 . 116.93(12)    yes
C25 . C26 . C27 . 127.59(12)    yes
C25 . C26 . H261 . 116.0    no
C27 . C26 . H261 . 116.3    no
C26 . C27 . N28 . 122.98(12)    yes
C26 . C27 . C41 . 116.53(12)    yes
N28 . C27 . C41 . 120.45(13)    yes
C27 . N28 . Al3 . 119.76(9)    yes
C27 . N28 . C29 . 118.62(11)    yes
Al3 . N28 . C29 . 121.62(8)    yes
N28 . C29 . C30 . 119.18(12)    yes
N28 . C29 . C34 . 118.71(12)    yes
C30 . C29 . C34 . 122.10(13)    yes
C29 . C30 . C31 . 117.52(14)    yes
C29 . C30 . C38 . 121.63(13)    yes
C31 . C30 . C38 . 120.85(13)    yes
C30 . C31 . C32 . 121.28(14)    yes
C30 . C31 . H311 . 119.2    no
C32 . C31 . H311 . 119.5    no
C31 . C32 . C33 . 120.12(14)    yes
C31 . C32 . H321 . 119.6    no
C33 . C32 . H321 . 120.3    no
C32 . C33 . C34 . 121.35(15)    yes
C32 . C33 . H331 . 118.7    no
C34 . C33 . H331 . 120.0    no
C29 . C34 . C33 . 117.62(14)    yes
C29 . C34 . C35 . 123.45(13)    yes
C33 . C34 . C35 . 118.92(14)    yes
C34 . C35 . C36 . 111.57(14)    yes
C34 . C35 . C37 . 111.04(14)    yes
C36 . C35 . C37 . 110.31(15)    yes
C34 . C35 . H351 . 108.7    no
C36 . C35 . H351 . 107.8    no
C37 . C35 . H351 . 107.2    no
C35 . C36 . H363 . 108.8    no
C35 . C36 . H361 . 107.9    no
H363 . C36 . H361 . 108.2    no
C35 . C36 . H362 . 110.5    no
H363 . C36 . H362 . 111.9    no
H361 . C36 . H362 . 109.4    no
C35 . C37 . H373 . 109.5    no
C35 . C37 . H371 . 110.4    no
H373 . C37 . H371 . 107.7    no
C35 . C37 . H372 . 109.9    no
H373 . C37 . H372 . 110.7    no
H371 . C37 . H372 . 108.5    no
C30 . C38 . C39 . 114.00(16)    yes
C30 . C38 . C40 . 113.01(15)    yes
C39 . C38 . C40 . 109.87(18)    yes
C30 . C38 . H381 . 105.6    no
C39 . C38 . H381 . 105.8    no
C40 . C38 . H381 . 108.1    no
C38 . C39 . H392 . 109.6    no
C38 . C39 . H391 . 107.1    no
H392 . C39 . H391 . 110.7    no
C38 . C39 . H393 . 107.9    no
H392 . C39 . H393 . 109.1    no
H391 . C39 . H393 . 112.3    no
C38 . C40 . H401 . 109.5    no
C38 . C40 . H402 . 109.7    no
H401 . C40 . H402 . 109.5    no
C38 . C40 . H403 . 109.3    no
H401 . C40 . H403 . 109.5    no
H402 . C40 . H403 . 109.5    no
C27 . C41 . H411 . 111.1    no
C27 . C41 . H413 . 108.9    no
H411 . C41 . H413 . 109.1    no
C27 . C41 . H412 . 109.4    no
H411 . C41 . H412 . 109.4    no
H413 . C41 . H412 . 108.9    no
C25 . C42 . H423 . 107.8    no
C25 . C42 . H422 . 110.7    no
H423 . C42 . H422 . 109.0    no
C25 . C42 . H421 . 107.9    no
H423 . C42 . H421 . 110.7    no
H422 . C42 . H421 . 110.8    no
S1 . C45 . F48 . 110.47(5)    yes
S1 . C45 . F50 . 110.19(5)    yes
F48 . C45 . F50 . 108.63(5)    yes
S1 . C45 . F51 . 110.65(5)    yes
F48 . C45 . F51 . 108.36(5)    yes
F50 . C45 . F51 . 108.48(5)    yes
S1 . C46 . F47 . 110.42(5)    yes
S1 . C46 . F49 . 110.41(5)    yes
F47 . C46 . F49 . 108.50(5)    yes
S1 . C46 . F52 . 110.41(5)    yes
F47 . C46 . F52 . 108.52(5)    yes
F49 . C46 . F52 . 108.52(5)    yes
loop_
 _geom_hbond_atom_site_label_D
 _geom_hbond_site_symmetry_D
 _geom_hbond_atom_site_label_H
 _geom_hbond_site_symmetry_H
 _geom_hbond_atom_site_label_A
 _geom_hbond_site_symmetry_A
 _geom_hbond_angle_DHA
 _geom_hbond_distance_DH
 _geom_hbond_distance_HA
 _geom_hbond_distance_DA
 _geom_hbond_publ_flag
C22 . H221 . O4 . 127.94(4) 1.006 2.595 3.310(3)    yes
C38 . H381 . O4 . 174.61(4) 1.005 2.427 3.429(3)    yes


_iucr_refine_instructions_details_constraints
;
#
# Punched on 24/05/16 at 15:30:23
#
#LIST     12                                                                    
BLOCK SCALE X'S, U'S 
EQUIV PART(1001,OCC) PART(1002,OCC) 
WEIGHT -1 PART(1002,OCC) 
RIDE C   (   5,X'S) H   (  52,X'S) H   (  51,X'S) 
RIDE C   (   7,X'S) H   (  71,X'S) 
RIDE C   (   8,X'S) H   (  81,X'S) 
RIDE C   (   9,X'S) H   (  91,X'S) 
RIDE C   (  10,X'S) H   ( 101,X'S) 
RIDE C   (  11,X'S) H   ( 111,X'S) 
RIDE C   (  15,X'S) H   ( 151,X'S) 
RIDE C   (  16,X'S) H   ( 161,X'S) H   ( 163,X'S) H   ( 162,X'S) 
RIDE C   (  17,X'S) H   ( 171,X'S) H   ( 173,X'S) H   ( 172,X'S) 
RIDE C   (  18,X'S) H   ( 181,X'S) 
RIDE C   (  19,X'S) H   ( 191,X'S) 
RIDE C   (  20,X'S) H   ( 201,X'S) 
RIDE C   (  22,X'S) H   ( 221,X'S) 
RIDE C   (  23,X'S) H   ( 233,X'S) H   ( 232,X'S) H   ( 231,X'S) 
RIDE C   (  24,X'S) H   ( 243,X'S) H   ( 242,X'S) H   ( 241,X'S) 
RIDE C   (  26,X'S) H   ( 261,X'S) 
RIDE C   (  31,X'S) H   ( 311,X'S) 
RIDE C   (  32,X'S) H   ( 321,X'S) 
RIDE C   (  33,X'S) H   ( 331,X'S) 
RIDE C   (  35,X'S) H   ( 351,X'S) 
RIDE C   (  36,X'S) H   ( 361,X'S) H   ( 363,X'S) H   ( 362,X'S) 
RIDE C   (  37,X'S) H   ( 371,X'S) H   ( 373,X'S) H   ( 372,X'S) 
RIDE C   (  38,X'S) H   ( 381,X'S) 
RIDE C   (  39,X'S) H   ( 393,X'S) H   ( 392,X'S) H   ( 391,X'S) 
RIDE C   (  40,X'S) H   ( 403,X'S) H   ( 402,X'S) H   ( 401,X'S) 
RIDE C   (  41,X'S) H   ( 413,X'S) H   ( 412,X'S) H   ( 411,X'S) 
RIDE C   (  42,X'S) H   ( 423,X'S) H   ( 422,X'S) H   ( 421,X'S) 
END                                                                             
;


_iucr_refine_instructions_details_restraints
;
#
# Punched on 24/05/16 at 15:30:23
#
#LIST     16                                                                    
SAME  S(1)  C(45)  F(50)  F(51)  F(48)  C(45)  S(1)  AND 
CONT  S(1)  C(45)  F(51)  F(48)  F(50)  C(45)  S(1)  AND 
CONT  S(1)  C(45)  F(48)  F(50)  F(51)  C(45)  S(1)  AND 
CONT  S(1)  C(46)  F(52)  F(47)  F(49)  C(46)  S(1)  AND 
CONT  S(1)  C(46)  F(47)  F(49)  F(52)  C(46)  S(1)  AND 
CONT  S(1)  C(46)  F(49)  F(52)  F(47)  C(46)  S(1) 
DELU 0.01 S(1)  C(45)  F(50)  F(51)  F(48)  C(45)  S(1)  AND 
CONT  S(1)  C(45)  F(51)  F(48)  F(50)  C(45)  S(1)  AND 
CONT  S(1)  C(45)  F(48)  F(50)  F(51)  C(45)  S(1)  AND 
CONT  S(1)  C(46)  F(52)  F(47)  F(49)  C(46)  S(1)  AND 
CONT  S(1)  C(46)  F(47)  F(49)  F(52)  C(46)  S(1)  AND 
CONT  S(1)  C(46)  F(49)  F(52)  F(47)  C(46)  S(1) 
SIMU 0.01 S(1)  C(45)  F(50)  F(51)  F(48)  C(45)  S(1)  AND 
CONT  S(1)  C(45)  F(51)  F(48)  F(50)  C(45)  S(1)  AND 
CONT  S(1)  C(45)  F(48)  F(50)  F(51)  C(45)  S(1)  AND 
CONT  S(1)  C(46)  F(52)  F(47)  F(49)  C(46)  S(1)  AND 
CONT  S(1)  C(46)  F(47)  F(49)  F(52)  C(46)  S(1)  AND 
CONT  S(1)  C(46)  F(49)  F(52)  F(47)  C(46)  S(1) 
END                                                                             
;
